# Supplementary material for: Clostridioides difficile colonization is not mediated by bile salts and utilizes Stickland fermentation of proline in an in vitro model
Source: mSphere. 2025 Jan 16;10(2):e01049-24. doi: 10.1128/msphere.01049-24 (PMC11852769; doi:10.1128/msphere.01049-24)
Supplement: File S2 — Tables S1 to S5. [file msphere.01049-24-s0002.xlsx]

## Sheet: Table S1
Table S1: BRM3 recipe and instructions
- Media recipe for 1L of media. When a single source of reagents is used, supplier and product numbers are listed. Similarly, if just two sources are used. When more than two sources have been used, this is indicated by multiple suppliers of lab grade chemicals.
Medium Preparation (1L)
To 0.95 L of stirring distilled H2O, add
Reagent	Supplier	Amount	Unit
Tryptone	Gibco, Bacto (DF0123173)	1	g
Protease peptone #3	Gibco, Bacto (DF0122174)	2	g
Yeast extract	Gibco, Bacto (DF0127179)	2	g
Sodium Chloride	Multiple suppliers	0.4	g
Bovine bile	Sigma (B3883)	0.5	g
0.5% porcine hemin (prepared in 1.4 M sodium hydroxide)	Hemin, Sigma, 51280; sodium hydroxide, muliple suppliers	1	ml
1% Magnesium Sulfate (prepared in water)	multiple suppliers	1	ml
1% Calcium Chloride (prepared in water)	multiple suppliers	1	ml
Tween 80	Fisher BioReagents (BP338)	2	ml
Autoclave for 60 min on liquid cycle
While media is in the autoclave, prepare the following media supplement in 47.8 ml distilled water with mild heating
Reagent	Supplier	Amount	Unit
Arabinogalactan from larch wood	Two suppliers: Sigma (10830) and TCI America (A132825G)	0.1	g
D-Cellobiose	Sigma (C7252)	0.15	g
Maltose	Sigma (M5885)	0.15	g
D-glucose (Dextrose)	Multiple suppliers	0.04	g
Inulin from chicory	Multiple suppliers	0.2	g
Vitamin K1 (0.5%, in ethanol)	Multiple suppliers	0.2	ml
Sodium Bicarbonate	Multiple suppliers	2	g
4% Potassium phosphate dibasic (in water)	Multiple suppliers	1	ml
4% Potassium phosphate monobasic (in water)	Multiple suppliers	1	ml
Adjust pH to 6.8
Filter sterilize mix, then add 50 ml to autoclaved medium.
Recipe modifed from original described in "Auchtung JM, Robinson CD, Britton RA. Cultivation of stable, reproducible microbial communities from different fecal donors using minibioreactor arrays (MBRAs). Microbiome. 2015 Sep 30;3(1):42." to add arabinogalactan, maltose, D-cellobiose and sodium phosphate monobasic and dibasic post-autoclaving.

## Sheet: Table S2
Table S2: OTU abundance data for sequenced samples.
OTU	CDC2Plate10A10	CDC2Plate10A11	CDC2Plate10B01	CDC2Plate10B10	CDC2Plate10B11	CDC2Plate10B12	CDC2Plate10C06	CDC2Plate10C07	CDC2Plate10C08	CDC2Plate10C09	CDC2Plate10C10	CDC2Plate10C11	CDC2Plate10C12	CDC2Plate10D01	CDC2Plate10D02	CDC2Plate10D03	CDC2Plate10D04	CDC2Plate10D05	CDC2Plate10E02	CDC2Plate10E03	CDC2Plate10E04	CDC2Plate10E05	CDC2Plate10E07	CDC2Plate10E08	CDC2Plate10E09	CDC2Plate10F10	CDC2Plate10F11	CDC2Plate10F12	CDC2Plate10G01	CDC2Plate10G10	CDC2Plate10G11	CDC2Plate10G12	CDC2Plate10H06	CDC2Plate10H07	CDC2Plate10H08	CDC2Plate10H09	CDC2Plate10H10	CDC2Plate10H12	CDC2Plate11A01	CDC2Plate11A02	CDC2Plate11A03	CDC2Plate11A05	CDC2Plate11A06	CDC2Plate11B03	CDC2Plate11B04	CDC2Plate11B05	CDC2Plate11B06	CDC2Plate11B07	CDC2Plate11B08
Otu0001	1419	884	70	83	128	1647	1274	1008	2273	1840	36	454	1244	194	423	549	964	653	136	112	884	441	48	171	222	969	823	896	39	939	310	938	1412	761	628	838	385	1818	1684	770	1475	909	24	1133	210	192	298	1067	978
Otu0002	523	0	874	764	1	1038	430	0	592	397	725	0	887	608	1205	3	927	533	1123	2	1156	760	1	1099	603	2053	2481	965	349	1055	1058	1346	1482	1515	1670	912	1578	0	1134	346	1128	1047	493	1053	1076	1081	414	875	2466
Otu0003	326	502	1549	310	436	606	309	311	442	788	373	2619	0	1735	336	759	585	860	193	150	176	1825	486	336	1326	414	177	330	0	0	138	400	0	18	530	2651	476	0	308	0	671	418	0	211	106	225	0	0	367
Otu0004	0	1	828	0	199	0	0	831	788	0	0	1	984	0	0	380	1171	0	1073	801	352	1	1022	1424	1332	0	1	1	0	675	52	8	167	704	1	1	366	1	38	170	689	1	414	1430	1381	1	214	1051	268
Otu0005	1171	1	1052	814	0	501	1171	0	131	1271	1292	1	810	662	810	0	489	1214	1018	0	776	0	0	308	452	198	274	0	0	253	189	0	383	1005	0	492	2	1	0	0	387	0	0	240	294	0	0	157	59
Otu0006	271	0	0	8	0	8	285	0	284	0	339	0	140	0	541	0	3	0	52	0	30	0	1	12	0	0	0	545	590	1	0	1377	0	0	410	78	0	0	1047	461	0	462	186	0	0	719	894	452	0
Otu0007	467	282	121	403	196	88	610	187	19	54	243	359	121	81	491	169	511	140	139	296	25	62	150	34	119	191	204	273	0	172	479	261	6	60	375	301	369	0	295	0	75	405	0	228	305	583	1	239	78
Otu0008	1	2342	2	0	2428	43	0	2173	3	4	0	503	0	2	1	2400	219	7	1	2053	28	1	2130	24	8	85	24	0	22	0	14	0	0	1	2	16	4	0	0	0	90	1	0	41	7	0	23	0	0
Otu0009	50	0	100	273	1	343	161	0	196	124	201	0	335	81	387	1	233	33	109	0	64	43	0	109	50	1	14	315	0	0	27	231	0	200	267	0	43	0	310	0	1	290	0	0	0	252	1	0	313
Otu0010	0	111	45	0	112	43	0	109	38	132	0	106	4	237	0	166	2	161	0	131	5	222	160	30	38	0	0	1	237	0	0	0	0	0	0	0	0	0	0	182	0	0	150	0	0	0	109	1	0
Otu0011	0	143	0	1	74	682	0	93	1346	1	0	62	493	0	0	140	378	0	0	127	1191	0	83	999	0	116	6	409	0	5	63	138	37	38	57	3	0	0	0	0	21	266	0	10	8	55	0	6	9
Otu0012	66	55	43	96	156	111	147	8	7	0	138	60	68	44	89	110	224	35	78	285	29	107	9	40	69	214	394	102	226	20	601	54	448	319	90	15	440	1	102	448	171	140	164	34	314	199	166	41	297
Otu0013	0	23	0	1	17	0	0	26	0	0	0	12	599	0	0	16	2	2	0	42	0	0	26	0	3	10	1	0	1210	434	0	0	709	0	0	4	0	0	0	1096	11	0	1792	6	0	0	1302	673	0
Otu0014	0	0	142	0	1	212	0	0	157	105	0	0	158	218	0	0	190	166	0	0	187	203	0	398	108	133	195	186	123	1174	1109	226	252	181	371	51	448	0	161	291	126	206	58	146	188	192	221	69	310
Otu0015	0	0	0	170	1	0	518	0	0	0	173	0	0	1	0	1	0	0	0	0	0	0	0	0	0	0	0	0	831	0	0	0	0	0	0	1	0	1810	0	891	0	0	608	0	0	0	822	0	0
Otu0016	1	0	157	0	0	0	0	0	0	4	0	0	0	378	0	0	0	391	0	0	0	423	0	0	38	600	0	0	588	398	0	1	15	0	0	1	0	0	0	0	740	0	465	671	0	0	460	776	0
Otu0017	0	25	77	0	34	315	0	155	28	9	0	44	103	286	0	47	1	1	0	35	1	20	2	21	6	31	0	214	2	56	0	223	20	25	165	45	0	0	191	0	54	315	0	13	0	103	0	39	0
Otu0018	0	0	0	0	0	0	0	0	0	0	0	0	0	0	0	0	0	0	0	0	0	0	0	0	0	0	0	0	0	0	0	0	0	0	0	0	0	493	0	0	0	0	0	0	0	0	0	0	0
Otu0019	0	0	0	0	0	0	0	0	0	0	0	0	0	0	0	1	0	0	0	0	0	673	1	0	0	0	0	504	0	0	0	247	0	0	629	0	0	0	509	1	0	296	0	0	0	230	0	0	0
Otu0020	0	0	0	319	11	0	0	1	0	0	0	0	0	0	0	0	1	0	247	265	0	0	221	422	416	0	0	2	0	1	0	0	243	2	0	0	18	0	295	63	20	17	217	0	0	1482	84	0	0
Otu0021	0	269	0	0	328	0	0	78	0	0	0	149	0	1	0	265	0	0	0	232	0	0	55	0	0	0	265	0	0	0	334	0	0	398	0	0	5	0	0	0	0	0	0	0	440	0	0	0	70
Otu0022	0	20	50	0	40	0	0	66	0	2	0	68	0	22	0	60	0	12	0	32	0	13	16	0	63	3	68	333	372	35	121	265	15	14	325	0	173	1	22	0	17	535	49	17	53	374	155	22	26
Otu0023	23	13	0	5	19	30	14	150	33	2	4	9	11	0	0	322	133	0	0	0	55	0	0	1	0	29	1	20	0	0	0	0	195	9	131	4	0	0	61	0	9	6	0	0	0	27	0	0	3
Otu0024	21	28	5	96	35	10	56	70	15	10	59	19	0	7	85	31	0	56	211	30	0	20	40	17	2	43	0	1	0	118	15	0	54	10	0	120	28	0	0	0	235	1	0	216	16	0	0	68	6
Otu0025	44	5	55	72	9	25	55	0	3	46	32	22	14	62	137	39	11	12	109	38	27	2	4	61	63	12	77	166	13	2	1	47	0	10	30	18	6	0	26	20	4	22	48	16	10	12	64	17	116
Otu0026	6	0	0	91	0	44	11	0	0	0	3	0	0	4	6	0	4	12	0	0	0	4	0	0	1	0	339	1	1	0	0	1	0	2	0	0	0	959	0	0	0	0	0	1	73	0	0	0	0
Otu0027	0	1	308	0	6	0	0	0	0	9	0	25	0	228	0	15	0	125	1	15	0	196	0	0	36	73	53	0	0	95	77	0	1	6	0	5	1	0	0	0	51	0	0	96	65	0	0	0	1
Otu0028	0	140	0	0	17	0	0	11	0	0	0	138	0	0	0	80	0	0	0	50	0	0	0	0	0	19	15	0	135	55	13	0	22	0	0	20	1	0	0	153	92	0	63	145	40	0	76	3	0
Otu0029	0	0	5	24	0	0	0	0	0	193	0	27	0	149	0	0	0	163	0	1	0	29	15	0	6	1	42	0	0	43	15	0	80	69	7	9	1	0	0	0	7	0	0	16	4	0	0	0	1
Otu0030	0	0	0	0	0	0	0	0	0	0	0	0	0	0	0	0	0	0	0	0	0	0	0	0	0	0	0	0	831	0	0	0	0	0	0	0	0	0	0	829	0	1	1248	0	0	0	816	0	0
Otu0031	21	4	109	5	14	22	8	100	1	6	6	18	13	47	10	39	2	31	28	20	15	87	550	540	504	28	28	64	24	25	1	64	72	1	11	11	0	0	31	23	22	45	15	12	21	35	17	5	27
Otu0032	0	728	0	0	925	0	0	769	0	0	0	933	2	0	0	0	0	0	0	620	0	1	1062	0	1	0	0	0	0	0	0	0	0	0	0	1	0	0	0	0	0	0	0	0	0	0	0	0	0
Otu0033	47	0	76	20	0	0	41	0	0	23	48	0	0	79	76	0	0	82	36	0	0	40	0	0	320	23	5	0	0	55	30	0	38	35	0	12	101	0	0	0	40	0	0	29	32	0	0	42	25
Otu0034	0	25	0	0	123	0	0	0	0	0	0	0	0	0	0	0	0	0	0	0	0	0	0	0	0	0	0	0	0	0	0	0	0	23	0	0	344	0	0	0	0	0	0	0	11	0	0	0	76
Otu0035	53	8	36	62	7	27	155	19	4	62	37	24	3	226	128	32	1	124	16	7	12	116	2	10	164	1	0	101	30	0	0	60	40	4	114	31	3	0	59	230	1	52	60	0	0	41	52	1	35
Otu0036	81	13	32	106	12	50	121	22	37	147	107	203	67	67	58	22	102	207	32	21	34	93	36	14	33	32	36	14	0	2	1	0	9	43	42	253	5	0	0	0	51	25	0	66	0	7	0	33	56
Otu0037	0	0	0	0	0	0	0	0	0	0	0	0	0	4	0	0	0	0	0	0	0	0	0	0	0	0	0	0	0	0	0	0	0	0	0	0	0	0	1	0	0	0	0	0	0	0	0	0	0
Otu0038	0	0	0	0	0	29	25	0	24	0	0	0	14	0	0	0	26	0	0	0	40	0	0	47	0	64	0	99	77	31	0	123	92	0	215	31	0	0	26	1	48	158	72	48	0	89	92	31	0
Otu0039	386	0	1	481	0	0	65	0	0	0	480	0	0	0	427	1	0	0	669	0	0	0	0	0	0	0	0	0	0	0	5	0	0	9	0	0	5	0	0	0	0	1	1	0	1	0	0	0	0
Otu0040	0	0	162	1	23	0	0	0	0	692	0	115	0	490	0	0	0	817	0	0	0	575	0	0	119	22	0	0	0	0	0	0	0	0	0	1	0	0	0	0	5	0	0	6	0	0	0	52	0
Otu0041	572	0	0	74	0	0	145	0	0	0	191	0	0	0	151	1	1	0	319	0	0	0	1	1	0	0	0	0	0	0	0	0	0	0	0	0	0	0	0	0	0	0	0	0	0	0	0	0	0
Otu0042	17	2	0	18	0	6	72	0	11	5	16	0	9	11	31	0	18	9	32	1	20	2	0	7	6	0	0	28	3	0	0	15	0	0	68	0	0	0	8	41	0	63	5	0	0	20	5	0	0
Otu0043	0	20	0	0	4	0	0	13	2	0	0	3	0	0	0	8	0	0	0	39	0	0	3	0	0	31	4	0	0	159	117	0	20	397	0	158	60	0	0	0	12	0	0	20	43	0	0	141	74
Otu0044	224	0	0	218	0	0	0	0	0	0	215	0	0	0	0	0	0	0	87	0	0	0	0	0	0	0	0	0	0	0	0	0	0	0	0	0	0	0	0	0	0	0	0	0	0	0	0	0	0
Otu0045	0	241	0	0	176	0	0	0	0	0	0	38	0	0	0	99	0	0	0	82	0	0	4	0	0	3	12	0	0	65	524	0	0	1	0	1	300	0	0	0	17	0	0	2	1	0	1	49	155
Otu0046	390	0	0	317	0	0	321	0	0	0	230	0	0	0	551	0	0	0	216	0	0	0	0	0	0	0	0	0	0	1	0	0	0	0	0	0	0	0	0	0	0	0	0	0	0	0	0	0	0
Otu0047	0	0	0	0	0	0	0	0	0	0	0	0	58	0	0	0	0	0	0	0	0	0	0	0	0	0	0	0	18	41	0	0	83	0	0	0	0	0	0	21	3	0	35	0	0	0	21	39	0
Otu0048	0	0	0	0	0	0	0	0	0	0	0	0	0	0	0	0	0	0	0	0	0	0	0	0	0	2	0	0	0	0	0	0	6	0	0	0	0	0	0	0	4	0	0	0	0	0	0	0	0
Otu0049	0	0	0	0	0	0	0	0	0	0	0	0	0	0	0	0	0	0	0	0	0	0	0	0	0	0	0	0	0	0	0	0	0	0	0	0	0	0	0	0	0	0	0	0	0	0	0	0	0
Otu0050	0	0	0	0	0	0	0	0	0	0	0	0	0	0	0	0	0	0	0	0	0	1	0	0	0	13	0	0	191	27	0	0	1	0	0	4	0	0	0	8	3	0	44	2	0	1	0	0	0
Otu0051	0	0	0	0	0	0	0	0	0	0	0	0	0	0	0	0	0	0	0	0	0	0	0	0	0	0	13	6	0	0	0	0	0	0	3	0	0	0	0	0	0	2	0	0	0	0	0	0	0
Otu0052	0	42	0	0	54	0	0	8	0	0	0	52	0	35	0	3	0	10	0	38	0	15	0	0	0	0	0	191	0	0	0	39	0	0	6	0	0	0	33	0	4	68	0	0	0	24	0	1	0
Otu0053	0	7	0	0	2	0	0	0	0	0	0	6	0	0	0	10	0	0	0	0	0	0	0	0	0	15	0	8	0	118	0	11	0	0	0	34	0	0	0	0	7	8	0	83	0	4	0	3	0
Otu0054	0	0	0	0	0	0	0	28	0	0	0	0	0	0	0	0	0	0	0	0	0	0	3	0	0	0	1	30	0	136	6	66	0	2	42	3	0	0	40	0	2	9	0	128	150	5	0	55	0
Otu0055	9	0	0	10	0	0	5	0	0	0	4	0	0	0	88	0	0	0	61	0	0	0	0	0	0	0	0	5	0	0	0	3	0	0	28	0	0	0	16	0	0	0	0	0	0	3	0	0	0
Otu0056	0	0	0	0	0	0	0	0	0	0	0	0	0	0	0	0	0	0	0	0	0	0	0	0	0	0	0	0	422	0	0	0	0	0	0	0	0	0	0	0	0	0	419	0	0	0	0	0	0
Otu0057	0	0	0	0	549	0	0	0	0	0	0	0	0	0	0	0	0	0	89	233	740	0	0	0	0	0	0	0	0	0	386	0	0	0	0	0	478	2	0	0	0	0	0	0	0	0	0	0	0
Otu0058	0	0	0	0	0	0	0	0	0	0	0	0	0	0	0	0	0	6	0	0	0	5	0	0	0	0	0	0	166	0	0	0	0	0	0	0	0	0	0	15	0	0	8	0	0	0	127	0	0
Otu0059	0	23	0	40	22	1	37	3	1	0	28	0	0	0	15	0	0	0	4	2	0	0	4	10	0	0	71	49	0	0	8	53	11	43	0	15	42	0	99	0	0	49	0	25	13	73	0	0	46
Otu0060	2	18	177	35	18	0	34	3	0	0	11	105	0	7	60	59	0	0	5	19	0	0	18	0	0	0	132	1	0	0	46	13	0	277	1	0	0	0	7	0	0	8	0	2	323	3	0	3	290
Otu0061	81	0	0	66	0	42	44	0	9	0	76	0	46	0	53	0	8	101	48	0	46	0	0	18	0	15	20	21	0	22	15	32	31	53	33	0	1	0	16	0	45	15	0	32	26	13	0	10	1
Otu0062	9	0	0	19	5	0	28	3	1	0	14	2	6	0	1	1	3	0	10	0	0	0	0	3	0	7	0	14	0	2	0	0	118	15	21	3	0	0	0	0	24	1	0	107	0	3	5	0	1
Otu0063	0	0	0	0	0	0	0	0	0	0	0	1	0	0	0	0	0	0	0	0	0	0	0	0	0	0	0	0	0	0	0	0	0	0	0	0	0	843	0	0	0	0	0	0	0	0	0	0	0
Otu0064	0	0	0	0	0	0	0	0	0	0	0	0	0	0	0	0	0	0	0	0	0	21	0	0	0	0	0	86	0	0	0	25	0	0	0	0	0	0	0	0	0	7	0	0	0	0	0	0	0
Otu0065	1	0	0	1198	0	0	152	0	0	0	1186	0	0	0	0	0	0	0	0	0	0	0	0	0	0	0	0	0	0	0	0	0	0	0	0	0	0	4	0	0	0	0	0	0	0	0	0	0	0
Otu0066	0	83	46	0	74	0	0	101	0	43	0	112	0	60	0	65	0	48	0	117	0	14	104	0	59	76	1	0	0	18	2	0	2	0	0	1	0	0	0	0	0	0	0	0	1	0	0	76	24
Otu0067	0	0	0	0	0	0	0	0	0	1	0	0	6	0	0	0	10	0	0	0	0	4	0	0	0	0	46	0	0	0	3	10	0	0	0	4	3	0	0	0	0	0	0	0	5	0	0	1	9
Otu0068	0	3	0	0	10	40	1	20	65	0	0	9	25	0	0	3	41	0	0	9	0	0	0	73	0	0	10	3	0	0	6	0	0	6	0	0	78	0	0	0	0	1	0	0	10	2	0	0	42
Otu0069	0	0	0	0	0	0	0	0	0	0	0	0	0	0	0	0	0	0	0	0	0	0	0	0	1	0	2	0	0	0	44	0	0	61	0	0	39	0	0	0	0	0	0	0	39	0	0	0	4
Otu0070	11	2	0	21	5	10	12	24	0	0	33	2	7	3	82	30	12	0	13	6	29	0	0	8	2	2	6	6	0	52	37	7	43	7	1	0	0	0	0	0	7	9	0	25	68	30	1	15	97
Otu0071	51	0	31	47	0	41	40	0	3	14	53	0	8	14	58	0	24	19	43	0	38	19	0	7	0	15	26	23	0	13	10	22	33	47	41	1	0	0	20	0	49	9	0	35	15	9	0	7	5
Otu0072	0	27	0	0	16	45	0	4	0	0	0	9	0	0	0	26	24	0	0	15	0	0	31	2	0	20	48	7	0	5	14	2	47	13	0	2	5	0	0	0	15	6	0	32	26	9	0	16	12
Otu0073	0	1	7	0	0	0	0	0	0	26	0	0	0	12	0	0	0	2	0	0	0	13	0	0	0	0	0	0	0	0	0	0	0	0	0	0	0	0	0	0	0	0	0	0	0	0	0	0	0
Otu0074	0	250	0	0	0	0	0	0	0	0	0	0	0	0	0	0	0	0	0	0	0	0	0	0	0	0	0	0	0	0	0	0	0	0	0	0	0	0	0	0	0	0	0	0	0	0	0	0	0
Otu0075	0	0	0	0	0	0	0	0	0	0	0	0	0	0	0	0	0	0	0	0	0	0	0	0	0	0	0	0	0	0	0	0	0	0	0	0	0	0	0	0	0	0	0	0	0	0	0	0	0
Otu0076	26	0	48	44	0	15	18	0	4	21	34	0	32	21	40	0	13	51	25	0	35	39	0	11	10	15	37	14	0	22	9	12	31	60	37	12	0	0	27	0	36	12	0	22	15	17	0	5	5
Otu0077	0	0	0	0	0	0	0	0	0	0	0	0	0	0	0	0	0	0	0	0	0	0	0	0	0	0	0	0	0	0	0	0	0	0	0	0	0	0	0	0	0	0	0	0	0	0	0	0	0
Otu0078	105	0	64	98	0	0	49	0	0	0	53	0	0	53	41	0	0	114	72	0	0	13	0	0	0	106	0	0	0	0	38	0	0	0	0	0	38	0	0	0	14	3	0	12	28	0	0	0	47
Otu0079	0	41	0	0	53	0	0	0	0	0	0	8	0	0	0	15	0	0	1	16	0	0	3	0	0	2	11	0	0	34	366	0	0	0	0	0	226	0	0	0	15	0	0	0	0	0	0	41	111
Otu0080	0	4	0	0	6	3	2	18	10	9	0	11	5	3	5	11	8	13	5	22	6	9	22	12	5	4	0	0	6	2	0	0	7	1	0	5	0	0	0	5	5	0	2	24	0	0	8	1	4
Otu0081	0	1	0	0	0	84	0	1	87	0	0	8	42	0	0	12	34	0	0	1	75	0	2	79	0	20	1	31	0	0	12	19	5	1	4	0	0	0	0	0	2	37	0	0	0	7	0	0	1
Otu0082	0	0	0	0	0	21	0	0	3	0	0	0	17	140	0	0	28	6	0	0	15	6	0	29	7	22	0	0	53	2	0	0	0	0	0	51	52	0	0	223	3	0	20	0	0	0	10	0	0
Otu0083	36	0	31	49	0	24	18	0	3	25	46	0	48	0	42	0	13	17	44	0	26	0	0	17	0	16	34	0	0	27	12	0	36	73	0	14	0	0	0	0	54	0	0	44	29	0	0	10	9
Otu0084	0	3	2	0	0	0	0	0	0	7	0	3	0	14	0	0	0	24	0	4	0	0	0	0	0	37	0	35	0	0	0	0	0	0	0	0	0	0	0	0	1	14	0	0	0	1	0	108	0
Otu0085	23	0	10	18	0	14	26	19	5	29	17	21	10	9	23	19	13	17	24	9	13	12	7	0	16	0	0	10	1	0	0	2	0	0	2	0	0	0	1	0	0	4	0	0	0	15	1	0	0
Otu0086	75	0	0	81	0	0	81	0	0	0	78	0	0	0	90	0	0	0	220	0	0	0	0	0	0	0	39	0	0	0	28	0	0	33	0	0	28	0	0	0	0	0	0	0	118	0	0	0	31
Otu0087	0	5	0	0	0	0	0	6	0	0	0	4	0	0	0	0	0	0	56	41	0	0	38	96	49	0	0	1	0	100	68	0	0	0	0	0	0	0	0	0	0	0	0	0	0	0	0	72	0
Otu0088	0	2	1	8	2	0	5	7	1	0	11	4	1	0	15	6	3	0	0	0	4	0	3	8	0	3	2	1	0	10	8	1	46	5	56	51	1	0	19	76	2	2	1	5	14	2	5	1	2
Otu0089	0	0	0	0	0	78	0	0	11	2	0	0	13	0	0	0	0	0	0	0	1	3	0	0	0	48	0	0	0	0	0	0	10	0	1	248	0	0	0	0	9	0	0	54	0	0	0	0	0
Otu0090	0	0	0	0	0	0	0	0	0	0	0	0	0	0	0	0	0	0	0	0	0	0	0	0	0	0	0	0	0	0	0	0	0	0	0	0	0	0	0	0	0	0	0	0	0	0	0	0	0
Otu0091	0	0	0	0	0	54	0	0	64	0	0	0	42	0	0	0	0	1	0	0	82	0	0	59	0	9	0	35	0	0	7	18	3	8	9	0	0	0	0	0	0	32	0	0	0	3	0	0	0
Otu0092	0	0	0	0	0	0	0	0	0	0	0	0	0	0	0	0	0	0	0	0	0	0	0	0	0	0	0	92	0	0	0	93	0	0	0	0	0	0	17	0	0	178	0	0	0	149	0	1	0
Otu0093	0	24	0	0	0	0	0	3	0	0	0	1	1	4	0	0	0	0	0	25	0	7	19	0	68	2	2	5	0	16	160	38	4	74	87	1	6	0	32	101	12	26	0	0	0	23	0	0	0
Otu0094	0	0	0	0	0	0	0	0	0	0	0	0	0	0	0	0	0	0	0	0	0	0	0	0	0	0	0	0	0	0	0	0	0	0	0	0	0	0	0	0	0	0	0	0	0	0	0	0	0
Otu0095	0	0	5	0	6	4	0	20	16	0	0	0	23	1	0	8	37	2	0	1	27	11	14	24	7	4	28	1	24	1	3	0	6	30	0	12	0	0	1	9	0	0	0	0	0	3	0	10	0
Otu0096	0	0	0	0	0	0	0	0	0	0	0	0	0	0	0	391	0	0	0	0	0	0	3	0	0	0	0	0	0	0	0	0	0	0	0	0	0	0	0	0	0	0	0	0	0	0	0	0	0
Otu0097	0	0	0	0	0	6	0	0	0	0	0	0	3	0	0	0	0	2	0	0	0	0	0	0	2	1	0	0	0	0	0	0	0	1	0	2	0	0	0	0	0	0	0	16	0	0	0	0	0
Otu0098	0	0	6	0	0	0	0	0	0	1	0	0	0	0	0	0	0	0	0	0	0	0	0	0	0	0	12	0	0	0	0	0	0	2	0	0	0	0	0	1	0	0	0	0	4	0	0	0	2
Otu0099	0	0	0	0	0	0	0	0	0	0	0	0	0	0	0	0	0	0	0	0	0	0	0	0	0	0	4	0	0	0	0	0	0	0	0	0	0	0	0	0	0	0	0	0	620	0	0	0	0
Otu0100	1	1	6	4	0	0	13	19	0	3	4	1	0	4	4	8	0	2	0	0	0	0	0	0	0	13	0	0	0	17	3	0	11	0	0	53	1	0	0	0	1	0	2	42	6	0	5	2	0
Otu0101	0	0	0	0	0	15	0	0	1	2	0	0	15	1	3	0	21	4	0	0	6	0	0	12	1	24	3	0	32	28	7	0	51	0	0	1	0	0	0	17	53	0	33	38	4	0	39	31	0
Otu0102	0	0	0	0	0	0	0	0	0	0	0	0	0	0	0	0	0	0	0	0	0	0	0	0	0	0	0	0	0	0	0	0	0	0	0	0	0	433	0	0	0	0	0	0	0	0	0	0	0
Otu0103	1	0	0	5	1	8	0	1	0	0	3	9	1	0	15	0	0	0	0	0	0	0	0	0	0	8	0	0	0	8	0	0	0	0	0	1	0	0	0	0	11	0	0	8	0	0	0	5	0
Otu0104	0	0	0	0	0	0	0	0	0	5	0	0	0	1	0	0	0	0	0	0	0	0	0	0	0	0	0	0	0	0	0	0	0	0	0	0	0	0	0	0	0	0	0	0	0	0	0	0	0
Otu0105	0	0	0	0	0	0	0	0	0	0	0	0	1	3	0	0	0	0	0	0	0	0	0	0	0	0	0	0	0	0	0	0	0	0	0	0	0	0	0	0	0	0	0	0	0	0	0	0	0
Otu0106	6	2	16	25	2	1	11	10	0	0	5	2	0	0	17	0	0	10	2	0	0	11	0	1	19	11	0	14	1	23	0	57	33	0	21	4	0	0	10	0	23	17	8	26	0	2	0	12	0
Otu0107	0	1	0	0	2	32	0	1	0	0	0	0	0	0	0	0	0	0	0	1	0	0	0	0	0	0	0	0	0	1	1	0	1	0	0	0	0	0	0	0	3	1	0	4	0	0	0	1	0
Otu0108	0	0	129	0	0	0	0	0	0	0	0	0	0	20	0	0	0	0	0	0	0	4	0	0	67	0	0	0	0	0	0	0	0	0	0	0	0	0	0	1	0	0	0	1	0	0	0	0	0
Otu0109	0	0	16	0	0	0	0	0	0	3	0	0	0	61	0	27	0	0	0	0	0	23	2	0	10	0	40	0	10	0	3	0	0	0	0	0	18	0	0	50	0	0	10	0	33	0	3	0	45
Otu0110	0	0	0	1	0	0	1	0	0	0	0	0	0	0	0	0	0	0	0	0	0	0	0	0	0	0	0	0	0	0	0	0	0	0	6	0	0	0	0	0	0	0	0	0	0	0	0	0	0
Otu0111	42	0	0	48	0	0	0	0	0	0	44	0	0	0	69	0	0	0	78	0	0	0	0	0	0	0	0	0	0	0	0	0	0	0	0	0	0	0	0	0	0	3	0	0	0	0	0	0	0
Otu0112	0	0	0	0	0	0	0	0	0	0	0	0	0	0	0	0	0	0	0	5	0	0	5	0	0	0	0	0	0	0	0	0	0	0	0	0	0	0	0	0	3	0	0	0	0	0	0	0	0
Otu0113	0	0	0	0	0	0	0	0	0	0	0	0	0	0	0	0	0	0	0	0	0	67	0	0	0	49	0	0	0	47	24	0	0	0	0	0	231	0	0	0	0	0	0	0	241	0	0	0	0
Otu0114	0	0	13	0	0	0	0	0	0	145	0	0	0	11	0	0	0	16	0	0	0	103	0	0	38	0	0	20	0	0	0	0	0	0	2	0	0	0	141	0	0	3	0	0	0	35	0	0	0
Otu0115	0	0	0	0	0	0	0	0	0	0	0	0	0	0	0	0	0	0	0	0	0	0	0	0	0	0	0	26	8	0	0	5	0	0	46	0	0	0	7	1	0	100	0	0	0	70	8	0	0
Otu0116	0	0	7	0	0	22	2	0	11	3	0	0	34	14	1	0	33	2	0	0	11	34	0	3	0	0	0	50	0	0	0	0	0	0	62	0	0	0	0	0	2	34	0	0	0	31	0	9	0
Otu0117	0	0	0	0	0	0	0	0	0	0	0	0	0	0	0	0	0	0	0	0	0	0	0	0	0	0	0	0	0	0	0	0	0	0	0	0	0	0	0	0	0	0	0	0	0	0	0	0	0
Otu0118	0	1	0	0	0	2	0	0	0	0	0	39	0	0	0	2	0	0	1	0	0	0	0	0	0	0	0	0	0	0	0	0	0	0	0	31	0	0	0	0	6	0	0	3	0	0	0	0	0
Otu0119	0	2	3	0	4	29	0	1	5	11	0	1	5	12	0	2	5	4	0	0	3	5	4	2	2	1	0	22	0	12	0	4	2	0	0	0	0	0	0	0	0	3	0	8	0	0	0	0	0
Otu0120	1	0	0	3	9	11	2	3	3	6	5	7	6	10	5	3	0	1	5	0	2	0	5	0	2	2	4	0	0	6	0	0	58	8	0	0	0	0	0	0	5	0	1	5	0	0	1	3	0
Otu0121	0	0	0	0	0	0	0	0	0	0	0	0	0	0	0	0	0	0	0	0	0	0	0	0	0	0	0	0	0	0	0	0	0	0	0	0	0	0	0	0	0	0	0	0	0	0	0	0	0
Otu0122	0	0	0	0	0	0	0	0	0	0	0	0	0	0	0	0	0	0	0	0	0	0	0	0	0	0	0	0	0	0	0	0	0	0	0	0	0	0	0	0	0	0	0	0	0	0	0	0	0
Otu0123	0	0	0	0	0	5	0	0	0	0	0	0	0	0	0	0	0	0	0	0	0	0	0	0	0	0	0	6	0	0	0	16	0	0	0	0	0	0	1	0	0	1	0	0	0	10	0	0	0
Otu0124	0	1	21	0	2	0	0	11	0	41	0	5	0	13	0	5	1	15	0	8	0	10	34	2	55	0	1	2	2	0	2	1	0	4	0	0	12	0	1	0	0	4	0	0	1	1	0	0	0
Otu0125	0	0	1	0	2	17	0	16	2	3	0	2	8	3	0	1	6	8	0	0	0	6	9	0	3	67	5	0	0	3	4	0	1	0	0	1	0	0	0	0	30	0	0	4	2	0	0	2	7
Otu0126	20	0	3	0	0	1	0	0	0	8	0	0	0	14	0	0	4	9	0	0	0	30	0	0	2	0	0	0	0	9	0	0	0	0	42	0	0	0	0	0	0	0	0	0	0	0	0	0	0
Otu0127	0	0	0	0	0	0	2	0	0	0	0	0	0	0	0	0	0	0	0	0	0	0	0	0	0	0	0	0	0	0	0	0	2	0	0	0	0	0	0	0	0	0	0	0	0	0	0	0	0
Otu0128	3	3	0	0	12	7	6	10	2	0	4	8	0	0	4	8	5	0	5	2	2	0	0	11	0	0	0	0	0	0	0	0	9	0	0	0	0	0	0	0	1	0	0	7	0	0	0	6	0
Otu0129	0	0	0	0	0	0	0	0	0	0	0	1	0	0	0	0	0	2	0	0	0	0	0	0	0	0	0	1	4	0	0	0	0	0	4	0	0	0	0	0	0	0	0	0	0	0	0	0	0
Otu0130	0	0	0	0	0	6	0	0	1	6	0	0	0	18	0	0	0	0	0	1	0	9	0	0	0	0	0	0	0	0	0	2	0	0	0	0	0	0	0	0	13	0	0	6	0	0	0	0	0
Otu0131	0	0	0	0	0	0	0	0	0	0	0	0	0	0	0	0	0	0	0	0	0	0	0	0	0	0	0	0	0	0	0	0	0	0	0	0	0	0	0	0	0	0	0	0	0	0	0	0	0
Otu0132	1	0	21	0	1	18	0	2	3	0	5	3	5	8	3	5	1	8	7	2	0	4	4	2	5	1	2	7	1	4	30	10	0	2	0	0	0	0	0	0	2	9	1	0	1	8	0	1	3
Otu0133	0	0	0	0	0	72	0	0	0	0	0	0	15	0	0	0	80	0	0	0	0	0	0	0	0	0	0	0	0	0	0	0	0	0	0	0	0	0	0	0	0	0	0	0	0	0	0	0	0
Otu0134	0	0	0	0	0	0	0	0	0	0	0	0	0	0	0	0	0	0	0	0	0	0	0	0	0	0	0	0	0	0	0	0	0	0	0	0	0	0	0	0	0	0	0	0	0	0	0	0	1
Otu0135	0	5	0	0	36	0	0	5	0	0	0	1	0	0	0	24	0	0	0	35	0	0	0	0	0	75	0	0	0	0	0	0	0	0	0	0	0	0	0	0	0	0	0	0	0	0	0	1	0
Otu0136	0	0	0	0	0	0	0	0	0	0	0	0	0	0	0	0	0	0	0	0	0	0	0	0	0	0	0	0	0	0	0	0	0	0	0	0	0	0	0	0	0	0	0	0	0	0	0	0	0
Otu0137	2	0	2	2	3	0	3	0	3	0	2	0	0	1	23	4	25	0	1	0	0	0	0	2	0	33	0	0	1	0	1	0	2	0	0	0	0	0	0	0	0	0	0	1	0	3	7	34	0
Otu0138	0	0	0	0	0	0	0	0	0	0	0	0	0	0	0	0	0	0	0	0	0	0	0	0	0	0	0	0	0	0	0	0	0	0	0	0	0	0	0	0	0	0	0	0	0	0	0	0	0
Otu0139	0	7	0	0	7	1	0	3	0	0	0	23	0	0	0	4	0	0	0	15	4	0	15	0	0	0	6	0	0	0	0	0	0	0	0	0	1	0	0	0	0	0	0	0	0	0	0	0	5
Otu0140	0	1	0	34	2	0	19	0	0	0	9	1	0	8	6	4	0	0	0	0	0	0	0	0	1	0	0	0	5	0	0	0	0	0	0	0	0	0	0	96	0	0	40	0	0	0	46	0	0
Otu0141	0	0	0	0	0	0	0	0	0	0	0	0	0	0	0	0	0	0	0	0	0	0	0	0	0	0	0	0	0	0	0	0	0	0	0	0	0	0	0	0	0	0	0	0	0	0	0	0	0
Otu0142	0	0	0	0	0	0	0	0	0	0	0	0	0	0	0	0	0	0	0	0	0	0	0	0	0	0	0	0	0	0	0	0	0	0	0	0	0	0	0	0	0	0	0	0	0	0	0	0	0
Otu0143	0	0	0	0	0	0	0	0	0	0	0	0	0	0	0	0	0	0	0	0	0	0	0	0	0	0	0	0	0	0	0	0	0	0	0	0	0	0	0	0	0	0	0	0	0	0	0	0	0
Otu0144	0	0	0	0	0	0	0	0	0	0	0	0	0	0	0	0	0	0	0	0	0	0	0	0	0	0	0	0	0	0	0	0	0	0	0	0	0	277	0	0	0	0	0	0	0	0	0	0	0
Otu0145	0	46	5	0	39	0	0	0	0	0	0	4	0	0	0	64	0	0	0	213	0	0	27	0	0	105	20	0	0	0	0	0	2	0	0	0	0	0	0	0	0	0	0	2	0	0	0	79	0
Otu0146	0	5	0	0	12	0	0	1	0	0	0	30	0	0	0	1	0	0	0	32	0	0	19	0	0	5	0	0	0	0	0	0	0	0	0	0	0	0	0	0	0	11	0	0	0	3	0	0	0
Otu0147	0	3	5	0	1	0	0	0	0	0	0	5	1	2	0	0	0	5	0	2	0	1	0	0	1	0	0	0	0	0	0	0	0	0	0	0	0	0	0	0	0	0	0	0	0	0	0	0	0
Otu0148	0	0	0	0	0	0	0	0	0	0	0	0	0	0	0	0	0	0	0	0	0	0	0	0	0	0	0	46	0	0	0	53	0	0	31	0	0	0	17	0	0	77	0	0	0	59	0	0	0
Otu0149	0	22	0	0	12	25	0	5	23	0	0	6	20	0	0	12	12	0	0	6	5	0	8	17	0	0	0	0	0	0	0	6	5	0	2	0	0	0	0	0	0	0	0	0	0	0	0	1	0
Otu0150	0	0	0	0	0	0	0	0	0	0	0	0	0	0	0	0	0	0	0	0	0	0	0	0	0	0	0	0	0	0	0	0	0	0	0	0	0	0	0	0	0	0	0	0	0	0	0	0	0
Otu0151	1	0	0	0	0	0	0	0	0	0	16	0	0	0	2	0	0	0	0	0	0	0	0	0	0	0	0	0	11	0	0	0	0	0	0	0	0	0	0	0	0	0	0	0	0	0	0	0	0
Otu0152	0	0	1	0	1	0	0	0	0	1	0	0	0	0	0	1	0	0	0	0	0	0	0	0	0	1	0	1	0	5	3	1	0	17	0	0	1	0	0	0	0	0	0	2	7	0	0	0	7
Otu0153	1	0	6	5	0	0	0	0	0	7	5	0	0	17	5	0	0	16	3	0	0	12	0	0	21	2	1	0	0	3	3	0	3	6	0	1	12	0	0	0	4	0	0	9	6	0	0	4	2
Otu0154	0	1	0	0	2	0	0	4	0	0	0	2	0	0	0	1	0	0	0	4	0	0	15	0	0	0	0	3	22	0	0	0	0	0	0	0	0	0	0	0	0	0	0	0	0	0	0	0	0
Otu0155	0	17	0	0	23	0	0	22	0	0	0	22	0	0	0	3	0	0	0	3	0	0	0	0	0	0	31	0	4	0	2	0	0	0	0	0	1	0	0	0	0	0	0	0	0	0	0	0	2
Otu0156	0	0	6	0	0	0	0	0	21	21	0	0	8	15	0	0	0	15	0	0	33	6	0	37	27	0	0	0	2	0	0	0	0	0	0	0	0	0	0	2	0	0	2	0	0	0	10	0	0
Otu0157	1	1	0	2	0	5	1	0	2	8	0	0	0	0	6	0	2	1	1	0	9	1	0	0	0	0	9	9	0	0	0	1	0	0	1	0	0	0	0	0	0	14	0	0	0	24	0	0	7
Otu0158	0	87	0	0	121	0	0	69	0	0	0	38	0	0	0	41	0	0	0	30	0	0	52	0	0	0	0	0	0	0	0	0	0	0	0	0	0	0	0	55	0	0	0	0	0	0	0	0	0
Otu0159	1	1	1	4	8	0	5	5	0	0	0	5	0	0	4	4	0	0	0	2	0	0	0	0	0	0	2	0	11	0	0	0	0	0	0	0	0	0	0	0	0	0	1	0	0	0	2	1	0
Otu0160	0	0	0	0	0	0	0	0	0	0	0	0	0	0	0	0	0	0	0	0	0	0	0	0	0	0	0	0	0	0	0	0	0	0	0	0	0	0	0	0	0	0	0	0	0	0	0	0	0
Otu0161	0	0	4	0	0	0	0	0	1	0	0	0	0	2	0	0	0	3	0	0	0	3	0	0	5	0	0	7	0	0	0	17	0	0	5	0	0	0	0	0	0	23	0	0	0	16	0	0	0
Otu0162	2	1	0	0	0	0	0	0	0	0	0	0	0	11	0	0	0	29	0	0	2	51	0	0	0	0	0	31	0	0	0	27	0	0	34	0	0	0	25	0	0	20	0	0	0	19	0	0	0
Otu0163	0	0	0	0	0	0	0	0	0	0	0	0	0	0	0	2	0	0	0	0	0	0	0	0	0	0	0	0	0	0	0	0	0	0	0	0	0	0	0	0	0	0	0	0	0	0	0	0	0
Otu0164	0	0	0	0	0	0	0	0	0	0	0	0	0	0	0	0	0	0	0	0	0	0	0	0	0	0	0	0	0	0	0	0	0	0	0	0	0	216	0	0	0	0	0	0	0	0	0	0	0
Otu0165	0	0	7	0	0	0	0	5	9	0	0	0	14	0	0	2	9	0	6	2	0	0	8	13	11	0	0	0	0	9	0	0	7	8	0	0	3	0	0	0	5	0	16	3	14	0	0	10	4
Otu0166	4	0	61	2	0	17	9	0	8	51	2	0	0	0	3	0	9	84	0	0	18	0	0	13	22	3	0	0	0	0	0	0	1	0	0	0	0	0	0	0	1	0	0	2	0	0	0	0	0
Otu0167	0	0	3	2	5	0	0	0	0	3	0	13	0	5	1	4	0	2	0	0	0	2	0	0	0	0	0	0	0	0	0	0	0	0	0	49	1	0	0	0	1	4	1	1	1	0	0	0	0
Otu0168	0	0	4	0	6	0	0	25	0	58	0	4	0	8	0	4	0	40	0	0	0	2	0	0	1	0	10	0	0	0	0	0	0	3	0	0	1	0	0	0	0	0	0	0	0	0	0	0	1
Otu0169	0	0	0	0	0	8	0	0	4	0	1	0	0	1	0	0	0	4	0	0	0	5	0	0	0	0	0	1	1	0	0	1	0	0	2	0	0	0	0	0	0	1	0	0	0	0	0	0	0
Otu0170	0	0	0	0	0	0	0	0	0	0	0	0	0	0	0	0	0	0	0	0	0	0	0	0	0	0	0	0	0	0	0	0	0	0	0	0	0	0	0	0	0	0	0	0	0	0	0	0	0
Otu0171	0	21	0	0	17	3	0	14	0	0	0	3	0	0	0	16	0	0	0	21	0	0	17	0	0	0	0	0	21	0	0	0	0	0	0	0	0	0	0	9	0	0	11	0	0	0	10	0	0
Otu0172	0	0	0	0	0	0	0	0	0	0	0	0	0	0	0	0	0	0	0	0	0	0	0	0	0	57	0	0	0	0	0	0	0	0	0	0	0	0	0	0	5	0	0	0	0	0	0	54	0
Otu0173	0	0	8	0	0	7	0	0	1	0	0	0	1	1	0	0	1	0	0	0	0	0	0	1	2	5	0	0	0	0	0	0	0	0	0	59	0	0	0	0	1	0	0	0	0	0	0	0	0
Otu0174	0	0	0	0	0	0	0	0	0	0	0	0	52	0	0	0	14	37	0	0	227	0	0	0	0	0	16	0	0	0	0	0	0	0	0	0	0	0	0	0	0	0	1	0	0	0	33	0	0
Otu0175	0	0	0	0	0	0	0	0	0	0	0	0	0	0	0	0	0	0	0	0	0	0	0	0	0	0	0	0	0	0	0	0	0	0	0	0	0	0	1	0	0	0	0	0	0	0	0	0	0
Otu0176	0	10	0	0	16	0	0	10	0	0	0	78	0	0	0	18	0	0	0	25	0	0	29	0	0	0	7	34	0	0	0	4	0	0	1	0	0	0	1	0	0	6	0	0	0	0	0	0	0
Otu0177	0	0	0	0	0	0	0	0	0	0	0	0	0	0	0	0	0	0	0	0	0	0	0	0	0	0	0	0	0	0	0	0	0	0	0	0	0	0	0	0	0	0	0	0	0	0	0	0	0
Otu0178	0	1	8	0	9	0	0	8	0	0	0	3	0	0	0	0	0	12	0	0	0	5	0	0	12	5	0	13	2	9	0	13	10	0	10	0	0	0	1	0	0	17	4	2	0	6	0	5	0
Otu0179	0	0	0	0	0	0	0	0	0	0	0	0	0	0	0	0	0	0	0	0	0	0	0	0	0	0	0	0	0	0	0	0	0	0	0	0	0	0	0	0	0	0	0	0	0	0	0	0	0
Otu0180	0	0	0	0	0	0	0	0	0	0	0	0	0	0	0	0	0	0	0	0	0	0	0	0	0	27	0	0	0	59	8	0	0	0	0	0	309	0	0	0	0	0	0	0	1	0	0	23	0
Otu0181	0	0	2	0	0	1	0	0	0	0	0	0	0	6	0	0	0	0	0	0	0	0	0	0	0	0	0	0	0	0	0	0	0	0	0	0	0	0	0	0	0	0	0	0	0	0	0	0	0
Otu0182	0	0	0	0	0	0	0	0	0	0	0	0	0	0	0	0	0	0	0	0	0	0	0	0	0	0	0	0	0	0	0	0	0	0	0	0	0	0	0	0	0	0	0	0	0	0	0	0	0
Otu0183	0	0	0	0	0	0	0	0	0	0	0	0	0	0	0	0	0	0	0	0	0	0	0	0	0	0	0	0	0	0	0	0	0	0	0	0	0	0	0	0	0	0	0	0	0	0	0	0	0
Otu0184	0	0	0	0	0	0	0	0	0	0	0	0	0	0	0	0	0	0	0	0	0	0	0	0	0	0	0	0	0	0	0	0	0	0	0	0	0	0	0	0	0	0	0	0	0	0	0	0	0
Otu0185	0	0	0	0	0	0	0	0	0	0	0	0	0	0	0	0	0	0	0	1	0	0	0	0	0	0	0	0	0	0	0	2	0	0	0	0	0	0	0	0	0	0	0	0	0	0	0	0	0
Otu0186	0	0	0	0	0	0	0	0	0	0	0	0	0	0	0	0	0	0	0	0	0	0	0	0	0	0	0	0	0	0	0	0	0	0	0	0	0	0	0	0	0	0	0	0	0	0	0	0	0
Otu0187	0	0	0	0	0	0	0	0	0	0	0	0	0	0	0	0	0	0	0	0	0	0	0	0	0	0	0	0	0	0	0	0	0	0	0	0	0	0	0	0	0	0	0	0	0	0	0	0	0
Otu0188	0	0	0	0	0	0	0	0	0	0	0	0	0	0	0	0	0	0	0	0	0	0	0	0	0	0	0	0	0	0	0	0	0	0	0	0	0	0	0	0	0	0	0	0	0	0	0	0	0
Otu0189	0	0	0	0	0	0	0	0	0	0	0	0	0	0	0	0	0	0	0	0	0	0	0	0	0	0	0	0	0	0	0	0	0	0	0	0	0	0	0	0	0	0	0	0	0	0	0	0	0
Otu0190	0	0	0	4	0	2	0	0	0	0	0	0	0	0	0	0	0	0	0	0	0	0	0	0	0	4	0	0	0	1	0	0	0	0	0	0	0	0	0	0	1	0	0	1	0	0	0	0	0
Otu0191	1	0	2	6	0	8	2	0	2	0	7	3	0	8	3	3	6	0	0	1	3	0	0	4	0	4	17	0	0	3	1	0	17	0	0	0	5	0	0	0	13	0	0	6	13	0	0	2	47
Otu0192	0	0	0	0	0	8	0	0	5	0	0	0	12	0	0	0	7	0	0	0	24	0	0	9	0	3	0	11	0	0	0	0	0	0	2	0	0	0	0	0	2	2	0	0	0	1	0	0	0
Otu0193	0	0	7	0	0	0	0	0	0	0	0	0	0	1	0	0	0	5	0	0	0	2	0	0	0	0	1	2	0	0	0	3	0	0	0	0	0	0	0	0	0	0	2	0	0	5	4	0	2
Otu0194	0	0	0	0	0	0	0	0	0	19	0	0	0	0	0	0	0	3	0	0	0	0	0	0	0	0	0	0	0	0	0	0	0	0	0	0	0	0	0	0	0	0	0	0	0	0	0	0	0
Otu0195	0	0	0	0	0	0	0	0	0	4	0	0	0	0	0	0	0	1	0	0	0	4	0	0	0	2	4	2	0	7	0	1	47	9	8	0	2	0	0	0	1	8	0	0	1	5	0	0	1
Otu0196	0	0	0	0	0	0	0	0	0	0	0	0	0	0	0	0	0	0	0	0	0	0	0	0	0	2	0	0	0	0	0	0	0	2	0	0	0	0	0	0	6	0	0	4	0	0	4	2	1
Otu0197	0	0	0	0	0	0	0	0	0	0	0	0	0	0	0	0	0	0	0	0	0	0	0	0	0	0	0	0	0	0	0	0	0	0	0	0	0	0	0	0	0	0	0	0	0	0	0	0	0
Otu0198	0	0	3	0	0	0	0	0	0	2	0	0	0	1	0	0	0	4	0	0	0	0	0	0	2	4	2	3	3	2	2	0	0	0	0	0	0	0	1	0	1	8	1	2	0	29	3	0	0
Otu0199	0	0	0	0	0	22	0	0	5	0	0	0	16	0	0	0	4	0	0	0	34	0	0	8	0	0	0	6	0	0	0	8	1	1	3	0	0	0	0	0	0	6	0	0	0	0	0	0	0
Otu0200	0	0	0	0	0	0	0	21	0	0	0	0	0	0	0	0	0	0	0	0	0	0	0	0	0	0	0	0	0	0	0	0	0	2	0	0	6	0	0	0	0	108	0	0	0	8	0	0	0
Otu0201	0	0	0	0	0	0	90	0	0	0	0	0	0	0	0	0	0	0	0	0	0	0	0	0	0	0	0	0	10	0	0	0	0	0	0	0	0	0	0	36	0	0	2	0	0	0	30	0	0
Otu0202	0	0	0	12	0	71	6	0	4	0	0	0	11	0	20	0	17	0	12	0	11	0	0	16	0	2	0	2	0	3	0	1	0	0	0	0	0	0	0	0	0	2	0	0	0	2	3	2	0
Otu0203	0	0	0	0	0	0	0	0	0	0	0	0	0	6	0	0	0	4	0	0	0	0	0	0	0	0	0	0	0	1	0	0	0	0	0	0	0	0	0	0	0	0	0	0	167	0	0	0	4
Otu0204	0	0	0	0	0	0	0	0	0	0	0	0	14	1	0	0	15	1	0	0	122	0	0	0	0	0	50	1	0	0	12	0	0	0	0	0	0	0	0	0	0	0	0	0	42	0	0	0	7
Otu0205	0	0	0	0	0	0	0	0	0	0	0	0	0	0	0	0	0	0	0	0	0	0	0	0	0	0	0	0	0	0	0	0	0	0	0	0	0	0	0	0	0	0	0	0	0	0	0	0	0
Otu0206	0	0	0	0	0	0	0	0	0	0	0	0	0	0	0	0	0	0	0	0	0	0	0	0	0	0	0	0	0	0	0	0	0	0	0	0	0	0	0	0	0	0	0	0	0	0	0	0	0
Otu0207	0	0	0	0	0	0	0	0	12	0	0	0	0	0	0	0	0	0	0	0	0	0	0	0	0	0	0	0	0	0	0	0	0	0	0	0	0	0	0	0	0	0	0	0	0	0	0	0	0
Otu0208	0	0	0	0	0	0	0	0	0	0	0	0	0	0	0	0	0	0	0	0	0	0	0	0	0	0	15	0	0	0	12	0	0	27	0	0	8	0	0	0	0	0	0	0	19	0	0	0	14
Otu0209	0	0	0	0	0	0	0	0	0	0	0	0	0	0	0	0	0	0	0	0	0	0	0	0	0	0	20	0	0	0	20	0	0	0	0	0	0	0	0	0	0	0	0	0	33	0	0	0	10
Otu0210	0	0	0	0	0	0	0	0	1	0	0	0	0	0	0	0	0	0	0	0	0	128	0	7	0	0	0	0	1	0	1	4	0	0	0	0	1	0	0	0	0	10	0	0	0	0	0	0	0
Otu0211	0	21	0	0	1	0	0	12	0	0	0	9	0	0	0	14	0	0	0	7	0	0	18	0	0	0	0	0	0	0	0	0	0	0	0	0	0	0	0	0	0	0	0	0	0	0	0	0	0
Otu0212	0	2	0	0	3	0	0	0	0	0	0	1	0	0	0	11	0	0	0	16	0	0	0	0	0	0	28	6	0	0	0	0	0	0	4	0	0	0	0	0	0	0	0	0	0	0	0	0	18
Otu0213	0	0	0	0	0	0	0	0	0	0	0	0	0	0	0	0	0	0	0	0	0	0	0	0	0	0	0	0	0	0	0	0	0	0	0	0	0	0	0	0	0	0	0	0	0	61	0	0	0
Otu0214	0	56	0	0	62	0	0	0	0	0	0	6	0	0	0	61	0	0	0	82	0	0	28	0	0	0	0	0	0	0	0	0	0	0	0	0	0	0	0	0	0	0	0	0	0	0	0	0	0
Otu0215	0	0	0	0	0	15	0	0	5	0	0	0	16	0	0	0	6	0	0	0	24	0	0	8	0	0	0	0	0	0	0	0	0	0	0	0	0	0	0	0	0	0	0	0	0	0	0	0	0
Otu0216	0	0	0	3	0	0	0	0	0	0	0	0	0	0	1	0	0	1	0	0	0	0	0	0	0	0	0	14	5	0	0	36	6	2	0	57	7	0	9	10	2	37	1	18	0	6	16	0	1
Otu0217	0	0	0	0	0	0	0	0	0	0	0	0	0	0	0	0	0	0	0	0	0	0	0	0	0	0	0	0	0	0	0	0	0	0	0	0	0	0	0	0	0	0	0	0	0	0	0	0	0
Otu0218	0	0	0	0	0	0	0	0	0	1	0	0	0	0	0	0	0	0	0	0	0	0	0	0	0	0	10	0	0	0	0	0	0	0	0	0	0	0	0	0	0	0	0	0	0	0	0	0	0
Otu0219	0	22	0	0	13	7	0	11	0	0	0	1	7	0	0	0	8	0	0	7	7	0	8	5	0	0	0	0	0	0	0	0	0	0	0	0	0	0	0	0	0	0	0	0	0	0	0	0	0
Otu0220	0	0	0	0	0	0	0	1	0	0	0	1	0	2	0	0	3	0	0	0	0	1	0	0	0	1	0	0	0	0	0	0	1	0	0	0	0	0	0	0	0	0	0	0	0	0	0	0	0
Otu0221	1	0	1	1	0	0	0	0	2	0	2	0	4	3	1	0	1	1	0	0	1	1	0	0	0	4	0	0	0	0	0	0	4	0	1	2	2	0	0	1	8	0	0	1	0	0	4	1	3
Otu0222	0	0	0	0	4	0	0	2	0	0	0	0	0	0	0	6	0	0	0	0	0	0	0	0	0	0	0	0	0	0	0	0	0	0	0	0	0	0	0	0	0	0	0	0	0	0	0	0	0
Otu0223	0	0	0	3	0	0	0	0	0	0	1	0	3	0	3	0	2	0	5	0	1	1	0	1	10	4	5	3	1	9	3	3	8	2	5	0	1	0	2	0	7	4	3	11	5	3	2	1	6
Otu0224	0	0	0	0	0	0	0	6	16	0	0	0	0	0	0	1	11	0	0	5	0	0	2	0	0	0	0	0	0	4	0	0	0	10	0	0	2	0	0	1	2	0	4	0	0	0	2	0	3
Otu0225	5	0	5	7	0	3	0	0	0	5	4	0	3	2	3	0	0	4	0	0	0	3	0	0	0	3	2	1	0	0	0	1	5	8	0	1	0	0	3	0	4	2	0	7	2	2	0	0	0
Otu0226	0	0	0	0	0	0	0	0	0	1	0	0	0	2	0	0	0	0	0	0	0	0	0	0	0	0	0	0	0	0	0	0	0	0	0	0	0	0	0	0	0	0	0	0	0	0	0	0	0
Otu0227	0	0	0	0	0	0	0	0	0	0	0	0	0	0	0	0	0	0	0	0	0	0	0	0	0	0	0	0	2	0	0	0	0	0	0	0	0	0	0	27	0	0	2	0	0	0	72	0	0
Otu0228	0	0	0	0	0	4	0	0	0	0	0	0	10	0	0	0	0	0	0	0	4	0	0	2	0	4	1	0	0	3	1	0	16	1	0	0	0	0	0	0	11	0	0	4	0	0	0	5	0
Otu0229	0	0	0	0	0	0	0	0	0	0	0	0	0	0	0	0	0	0	0	0	0	0	0	0	0	0	0	3	0	0	0	37	0	0	21	0	0	0	0	0	0	4	0	0	0	11	0	0	0
Otu0230	0	0	0	0	0	0	0	0	0	0	0	0	0	0	0	0	0	0	0	0	0	0	0	0	0	0	0	0	0	0	0	0	0	0	0	0	0	0	0	0	0	0	0	0	0	0	0	0	0
Otu0231	0	0	0	15	0	0	47	0	0	0	5	0	0	0	0	0	0	0	0	0	0	0	0	0	0	0	0	0	1	0	0	0	0	0	0	0	0	17	0	19	0	0	2	0	0	0	14	0	0
Otu0232	0	0	0	0	0	0	0	0	0	0	0	0	0	0	0	0	0	0	0	0	0	0	0	0	0	2	0	2	0	0	0	7	5	0	5	3	5	0	1	5	2	11	0	3	0	2	0	4	0
Otu0233	0	0	0	0	0	0	0	0	0	0	0	0	0	0	0	0	0	0	0	0	0	0	0	0	0	0	125	0	0	0	0	0	0	0	0	0	0	0	0	0	0	0	0	0	0	0	0	0	0
Otu0234	0	0	0	0	0	0	0	0	0	0	0	0	0	0	0	0	0	0	0	0	0	0	0	0	0	0	0	0	0	0	0	0	0	0	0	0	0	0	0	0	0	0	0	0	0	0	0	0	0
Otu0235	0	0	0	0	0	0	0	0	0	0	0	0	0	0	0	0	0	0	0	0	0	0	0	0	0	0	0	0	0	0	0	0	0	0	0	0	0	0	0	0	0	0	0	0	0	0	0	0	0
Otu0236	0	0	0	0	0	0	0	0	0	0	0	0	0	0	0	0	0	0	0	0	0	0	0	0	0	0	0	0	0	0	0	0	0	0	0	0	0	0	0	0	0	0	0	0	0	0	0	0	0
Otu0237	0	0	0	0	0	0	0	0	0	0	0	0	0	0	0	0	0	0	0	0	0	0	0	0	0	0	0	0	0	0	0	0	0	0	0	0	0	0	0	0	0	0	0	0	0	0	0	0	0
Otu0238	0	0	0	0	0	0	0	0	0	0	0	0	0	0	0	0	0	0	0	0	0	0	0	0	0	1	0	0	1	0	0	0	0	0	0	0	0	0	0	0	0	0	0	0	0	0	0	0	1
Otu0239	0	0	1	0	0	0	0	0	0	0	0	1	0	0	0	0	0	0	0	1	0	0	0	0	0	0	2	5	0	0	3	0	0	0	4	0	0	0	0	0	0	0	0	0	0	2	0	0	0
Otu0240	0	22	0	0	16	0	0	0	0	0	0	3	0	0	0	7	0	0	0	0	0	0	0	0	0	0	0	0	0	7	34	0	0	0	0	0	18	0	0	0	3	0	0	1	0	0	0	4	16
Otu0241	0	0	0	0	0	0	0	0	0	0	0	0	0	0	0	0	0	0	0	0	0	0	0	0	0	265	130	0	0	0	0	0	0	0	0	0	0	0	0	0	0	0	0	0	0	0	0	0	0
Otu0242	1	0	2	0	1	1	2	0	0	2	0	2	0	5	1	1	0	3	0	1	0	2	2	0	7	0	1	0	0	1	0	0	0	0	0	5	2	0	0	0	0	0	0	0	0	1	0	0	2
Otu0243	0	0	0	0	0	0	0	0	0	19	0	0	0	84	0	0	0	109	0	0	0	17	0	0	0	0	0	0	0	0	0	0	0	0	0	0	0	0	0	0	0	0	0	0	0	0	0	0	0
Otu0244	0	0	0	0	0	0	0	0	0	0	0	0	0	0	0	0	0	0	0	0	0	0	0	0	0	0	0	0	0	0	0	0	0	0	0	0	0	0	0	0	0	0	0	0	0	0	0	0	0
Otu0245	0	0	0	0	0	0	0	0	0	0	0	0	0	0	0	0	0	0	0	0	0	0	0	0	0	0	0	0	0	0	0	0	0	0	0	0	0	0	0	0	0	0	0	0	0	0	0	0	0
Otu0246	0	4	0	0	2	9	0	2	1	0	0	0	0	0	0	1	0	0	0	20	0	0	4	0	0	0	1	0	0	0	0	0	0	0	0	0	0	0	0	0	0	0	0	0	0	0	0	0	0
Otu0247	1	0	0	0	0	4	1	3	5	4	0	0	0	0	2	1	1	3	0	0	1	2	0	0	0	0	2	1	0	0	0	0	5	1	0	2	2	0	1	1	0	3	0	0	2	1	0	2	6
Otu0248	0	0	0	0	0	14	0	0	0	0	0	0	23	0	0	0	6	0	0	0	6	0	0	41	0	0	0	0	0	0	0	0	0	0	0	0	0	0	0	0	0	0	0	0	0	0	0	0	0
Otu0249	0	0	0	0	0	0	0	0	0	0	0	0	0	0	0	0	0	0	0	0	0	0	0	0	0	0	0	0	0	0	0	0	0	0	0	0	0	0	0	0	0	0	0	0	0	0	0	0	0
Otu0250	6	0	0	0	0	0	2	0	2	0	1	0	0	0	9	0	0	0	0	0	0	0	0	0	0	0	0	3	5	0	0	5	0	0	1	2	0	0	1	6	0	4	2	0	0	3	10	2	0
Otu0251	0	0	1	3	0	0	1	0	0	4	0	0	0	0	1	0	0	0	0	0	0	1	0	0	2	0	0	0	0	0	0	0	0	0	0	0	0	0	0	0	4	0	2	0	0	0	0	0	0
Otu0252	0	0	0	0	0	0	0	0	0	0	0	0	0	0	0	0	0	0	0	0	0	0	0	0	0	0	0	0	0	0	0	0	0	0	0	0	0	0	0	0	0	0	0	0	0	0	0	0	0
Otu0253	0	0	0	0	0	0	0	0	0	0	0	0	0	0	0	0	0	0	0	0	0	0	0	0	0	0	0	0	0	0	0	0	0	0	0	0	0	0	0	0	0	0	0	0	0	0	0	0	0
Otu0254	0	0	0	0	0	0	0	0	0	0	0	0	0	0	0	0	0	0	7	10	0	0	20	33	16	0	0	0	0	0	0	0	7	0	0	0	1	0	0	0	1	0	7	0	0	0	2	0	0
Otu0255	0	0	0	0	0	0	0	0	0	0	0	0	0	0	0	0	0	0	0	0	0	0	0	0	0	0	0	0	0	0	0	0	0	0	0	0	0	0	0	0	0	0	0	0	0	0	0	0	0
Otu0256	0	0	0	0	0	0	0	0	0	0	0	0	0	2	0	0	0	0	0	1	0	1	0	0	1	8	0	0	0	0	0	0	1	0	0	0	0	0	0	0	0	0	0	1	0	0	0	3	0
Otu0257	0	0	0	0	0	0	0	0	0	0	0	0	0	0	0	0	0	0	0	0	0	0	0	0	0	0	0	0	0	0	0	0	0	0	0	0	0	0	0	0	0	0	0	0	0	0	0	0	0
Otu0258	0	20	0	0	30	0	0	34	0	0	0	34	0	0	0	58	0	0	0	69	0	0	35	0	0	0	0	0	0	0	0	0	0	0	0	0	0	0	0	0	0	0	0	0	0	0	0	0	0
Otu0259	0	0	0	0	0	0	0	0	0	0	0	0	0	0	0	0	0	0	0	0	0	0	0	0	0	0	0	0	0	0	0	0	0	0	0	0	0	0	0	0	0	0	0	0	0	0	0	0	0
Otu0260	0	0	0	0	0	0	0	0	0	0	0	0	0	0	3	0	0	0	0	0	0	0	0	0	0	0	0	0	0	0	0	0	0	0	0	0	0	0	0	0	0	0	0	0	0	0	0	0	0
Otu0261	1	1	0	0	1	0	0	0	0	0	1	0	1	0	1	2	0	0	2	2	2	0	2	4	1	0	0	0	0	0	0	0	1	8	0	0	4	0	1	0	0	0	0	0	1	0	0	0	2
Otu0262	0	0	0	0	0	0	0	0	0	0	0	0	30	0	0	0	39	0	0	0	71	0	0	0	0	0	0	0	0	0	0	0	0	0	1	0	0	0	0	0	0	0	0	0	0	0	2	0	0
Otu0263	0	3	2	0	0	0	0	0	0	0	0	0	0	0	0	0	0	0	0	1	0	1	8	0	0	10	3	11	0	0	0	0	0	0	0	14	0	0	0	0	0	0	0	0	0	0	0	0	0
Otu0264	5	0	0	0	0	0	1	0	0	0	0	0	0	0	0	0	0	1	0	0	0	0	0	0	0	3	5	5	0	0	0	0	0	0	0	0	0	0	0	2	0	5	0	1	0	0	2	1	0
Otu0265	0	0	0	0	0	0	0	0	0	0	0	0	0	0	0	0	0	0	0	0	0	0	0	0	0	0	0	0	0	0	0	0	0	0	0	0	0	0	0	0	0	0	0	0	0	0	0	0	0
Otu0266	0	0	0	0	0	0	0	0	0	0	0	0	0	0	0	0	0	0	0	0	0	0	0	0	0	0	0	0	5	0	0	0	0	0	0	0	0	0	0	0	0	0	0	0	0	0	0	0	0
Otu0267	0	0	0	0	0	0	0	0	0	0	0	0	0	0	0	0	0	0	0	0	0	0	0	0	0	0	0	0	0	0	0	0	0	0	0	0	0	0	0	0	0	0	0	0	0	0	0	0	0
Otu0268	0	0	0	0	0	0	0	0	0	0	0	0	0	0	0	0	0	0	0	0	0	0	0	0	0	0	0	0	0	0	0	0	0	0	0	0	0	0	0	0	0	0	0	0	0	0	0	0	0
Otu0269	0	0	0	0	0	0	0	0	0	0	0	0	0	0	0	0	0	0	0	0	0	0	0	0	0	0	0	0	0	0	0	0	0	0	0	0	0	0	0	0	0	0	0	0	0	0	0	0	0
Otu0270	0	0	0	0	0	0	0	0	0	0	0	0	0	0	0	0	0	0	0	0	0	0	0	0	0	14	0	0	0	0	0	0	0	0	0	0	0	0	0	0	3	0	0	0	0	0	0	27	0
Otu0271	0	0	0	0	0	0	0	0	0	0	0	0	0	0	0	0	0	0	0	0	0	0	0	0	0	3	0	0	0	0	0	0	0	0	0	0	0	0	0	0	0	0	0	0	0	0	0	0	0
Otu0272	0	0	2	0	1	1	0	1	0	0	0	1	0	0	0	2	0	0	0	7	2	0	4	1	3	0	4	0	0	0	33	0	0	0	0	24	0	0	0	0	0	0	0	0	0	0	0	0	1
Otu0273	0	0	0	0	0	2	0	0	0	0	0	0	0	0	0	0	0	0	0	0	1	0	0	0	0	3	0	0	0	0	0	0	0	0	0	0	0	0	0	0	1	0	0	3	0	0	0	1	0
Otu0274	0	0	0	0	0	0	0	0	0	0	0	0	0	0	0	0	0	0	0	0	0	0	0	0	0	0	0	0	0	0	0	0	0	0	0	0	0	0	0	0	0	0	0	0	0	0	0	0	0
Otu0275	0	0	0	0	0	0	0	0	0	0	0	0	0	6	0	0	0	11	0	0	0	5	0	0	20	0	0	0	0	1	1	0	3	0	0	0	0	0	0	0	0	0	0	2	0	0	0	1	0
Otu0276	0	0	0	0	0	0	31	0	0	0	1	0	0	0	0	0	0	0	0	0	0	0	0	0	0	0	0	0	2	0	0	0	0	0	0	0	0	11	0	14	0	0	0	0	0	0	8	0	0
Otu0277	0	0	0	0	0	0	5	0	0	0	10	0	0	0	1	0	0	0	0	0	0	0	0	0	0	0	0	0	0	0	0	0	0	0	0	0	0	0	0	0	0	0	0	0	0	0	0	0	0
Otu0278	0	0	3	0	4	0	0	0	0	0	0	0	0	1	0	0	0	0	0	0	0	0	3	0	0	0	0	0	0	0	0	0	0	0	0	0	0	0	0	0	0	0	3	0	0	0	0	0	0
Otu0279	0	0	0	0	0	0	0	0	0	0	0	0	0	0	0	0	0	0	0	0	0	0	0	0	0	0	0	29	0	0	0	5	0	0	0	0	0	0	9	0	0	4	0	0	0	2	0	0	0
Otu0280	0	0	0	0	0	0	0	0	0	0	0	0	4	0	0	0	0	3	0	0	0	0	0	0	0	0	0	0	11	3	2	0	11	0	0	1	0	0	0	7	3	0	14	1	3	0	7	5	0
Otu0281	0	1	1	0	1	0	0	1	0	0	0	0	0	0	0	1	2	0	0	3	0	0	0	3	3	0	0	0	0	0	0	0	0	0	0	0	0	0	0	0	0	0	0	0	0	3	0	0	0
Otu0282	0	0	0	2	0	0	0	0	0	0	0	2	0	0	0	1	0	0	0	0	0	0	0	0	0	2	0	0	0	0	0	0	0	0	0	0	0	0	0	0	0	0	0	0	0	0	0	0	0
Otu0283	0	0	1	0	3	0	0	3	1	1	0	8	19	1	0	0	0	0	0	3	0	0	0	0	0	2	0	0	0	0	0	0	0	0	0	0	0	0	0	0	0	0	0	0	0	0	0	2	0
Otu0284	0	0	0	0	0	0	0	0	0	0	0	0	0	0	0	0	0	0	0	0	0	0	0	0	0	19	0	0	0	0	0	0	0	0	0	0	0	0	0	0	0	0	0	0	0	0	0	12	0
Otu0285	1	0	4	3	0	4	0	0	2	3	0	0	5	7	0	0	1	5	0	0	0	18	0	0	2	0	0	1	0	0	0	0	0	0	0	5	0	0	0	0	0	0	0	0	0	0	0	1	0
Otu0286	0	0	0	0	0	0	0	0	0	0	0	0	0	8	0	0	0	1	0	0	0	0	0	0	0	0	0	0	0	0	0	0	0	0	0	0	0	0	0	0	0	0	0	0	0	0	0	0	0
Otu0287	0	4	1	0	6	1	0	3	0	1	0	12	0	7	0	6	0	1	0	1	0	0	3	0	0	0	0	0	1	0	0	0	0	1	0	0	0	0	0	0	0	0	0	0	0	0	0	0	0
Otu0288	0	0	0	0	0	0	0	0	0	0	0	0	0	0	0	0	0	0	0	0	0	0	0	0	0	0	0	0	0	0	0	0	0	0	0	0	0	0	0	0	0	0	0	0	0	0	0	0	0
Otu0289	2	0	0	0	2	0	3	0	0	0	5	6	0	0	2	0	0	0	1	0	0	0	0	0	1	4	11	0	7	0	10	0	8	0	0	0	4	0	0	3	4	0	0	0	2	1	0	0	0
Otu0290	0	0	3	0	0	0	0	3	0	4	2	3	0	1	1	0	0	2	1	1	0	1	4	0	2	2	0	1	0	2	0	1	0	2	4	1	0	0	0	0	0	4	0	0	0	0	0	2	0
Otu0291	6	0	1	1	0	1	2	0	0	5	3	0	1	1	4	0	0	6	4	0	2	8	0	3	0	1	4	3	0	2	0	0	0	5	2	0	0	0	0	0	4	2	0	5	0	0	0	0	1
Otu0292	0	0	0	0	0	0	0	0	0	0	0	0	0	0	0	0	0	0	0	0	0	0	0	0	0	0	0	0	0	0	0	0	0	0	0	0	0	0	0	0	0	1	0	0	0	0	0	0	0
Otu0293	0	0	0	0	0	0	0	0	0	0	0	0	0	0	0	0	0	0	0	0	0	0	0	0	0	0	0	0	0	0	0	0	0	0	0	0	0	0	0	0	0	0	0	0	0	0	0	0	0
Otu0294	0	0	2	0	0	0	0	0	0	0	1	0	5	1	0	0	0	0	0	0	0	1	0	0	2	0	0	0	0	5	0	1	5	0	0	3	2	0	2	0	0	0	0	0	1	1	0	4	1
Otu0295	0	0	0	0	0	0	1	1	0	0	0	0	1	1	10	0	0	1	0	0	0	0	0	0	0	0	0	0	0	0	0	9	0	0	0	0	2	0	13	0	1	0	0	0	0	0	2	0	0
Otu0296	0	0	0	0	0	0	0	0	0	0	0	0	0	0	0	0	0	0	0	0	0	0	0	0	0	0	0	0	0	0	0	0	0	0	0	0	0	0	0	0	0	0	0	0	0	0	0	0	0
Otu0297	0	0	0	0	0	0	0	0	0	0	0	0	0	0	0	0	0	0	5	9	0	0	12	16	6	0	0	0	0	0	0	0	3	0	0	0	1	0	0	1	5	0	8	0	0	0	2	0	0
Otu0298	0	2	0	0	0	2	0	0	4	0	0	0	0	0	0	1	0	0	0	0	0	0	2	2	0	0	0	0	0	0	0	0	0	0	0	0	0	0	0	0	0	0	0	0	0	0	0	0	0
Otu0299	0	0	0	0	0	0	0	0	0	0	0	0	0	0	0	0	0	0	0	0	0	0	0	0	0	0	0	0	0	0	0	0	0	0	0	0	0	0	0	0	0	0	0	0	0	0	0	0	0
Otu0300	0	0	0	0	0	0	0	0	0	0	0	0	0	0	0	0	0	1	0	0	0	0	0	0	2	0	0	0	1	0	0	0	0	0	0	0	0	0	0	0	0	0	0	0	0	0	3	0	0
Otu0301	0	0	0	0	1	0	0	2	0	0	0	3	0	0	0	0	0	0	0	2	0	0	6	0	0	0	0	0	0	0	0	0	0	0	0	0	0	0	0	1	0	0	0	0	0	0	0	0	0
Otu0302	0	0	2	1	0	0	3	0	2	1	1	0	2	1	2	0	4	1	1	0	1	0	0	3	5	3	0	0	1	2	0	4	2	0	2	0	1	0	1	0	3	2	0	2	7	0	0	3	5
Otu0303	0	0	0	0	0	0	0	0	0	0	0	0	0	0	0	0	0	0	0	0	0	0	0	0	0	0	22	1	0	0	1	0	0	0	0	0	0	0	0	0	0	0	0	0	0	0	0	0	0
Otu0304	0	0	3	0	0	0	0	0	0	0	0	1	1	1	2	0	0	0	0	0	0	0	0	0	0	2	3	0	0	0	7	0	0	13	0	0	3	0	0	7	0	0	0	0	16	0	0	0	9
Otu0305	0	0	0	0	0	0	0	0	0	0	0	0	0	0	0	0	0	0	0	0	0	0	0	0	0	0	0	17	0	0	0	0	0	0	1	0	0	0	0	0	0	5	0	0	0	3	0	0	0
Otu0306	0	0	0	0	0	0	0	0	0	0	0	1	0	0	0	0	0	0	0	0	0	0	0	0	0	0	0	0	0	0	0	0	0	0	0	0	13	0	0	0	0	0	0	0	0	0	0	0	0
Otu0307	0	0	0	0	0	0	0	0	0	0	0	0	0	0	0	0	0	0	0	2	0	1	0	2	1	0	0	3	0	0	0	0	2	2	1	0	0	0	0	0	0	0	0	6	0	0	0	1	0
Otu0308	0	0	0	0	1	0	0	0	0	0	0	0	0	0	0	0	0	0	0	0	0	0	0	0	0	0	0	52	0	0	0	0	0	0	0	0	0	0	0	0	0	0	0	0	0	0	0	0	0
Otu0309	0	0	0	0	0	0	0	0	0	0	0	0	0	0	0	0	0	0	0	0	0	0	0	0	0	0	0	5	0	0	0	4	0	0	1	0	0	0	0	0	0	1	0	0	0	0	0	0	0
Otu0310	0	0	0	0	0	0	0	0	0	0	0	0	0	0	0	0	0	0	0	0	0	0	0	0	0	0	0	0	0	0	0	0	0	0	0	0	0	0	0	0	0	0	0	0	0	0	0	0	0
Otu0311	0	0	0	0	0	0	0	0	0	0	0	0	0	0	0	0	0	0	0	0	0	0	0	0	0	0	0	0	0	0	0	0	0	0	0	0	0	0	0	0	0	0	0	0	0	0	0	0	0
Otu0312	0	0	0	0	0	0	0	0	0	0	0	0	0	0	0	0	0	0	0	0	0	0	0	0	0	0	0	0	0	0	0	0	0	0	0	0	0	0	0	0	0	0	0	0	3	0	0	0	0
Otu0313	0	0	4	0	0	0	1	0	0	0	1	0	0	0	2	0	0	0	0	0	0	5	0	0	1	2	2	0	0	1	2	0	0	0	0	1	6	0	0	0	2	0	0	0	2	0	0	1	2
Otu0314	0	0	2	1	0	0	0	0	2	0	0	0	0	0	1	0	0	2	0	0	0	0	0	9	2	0	1	0	0	1	0	3	4	0	2	0	0	0	0	1	4	1	1	5	3	2	1	6	0
Otu0315	0	0	0	0	0	0	0	0	0	0	0	0	0	0	0	0	0	0	0	0	0	0	0	0	0	0	0	0	0	0	0	0	0	0	0	0	0	0	0	0	0	0	0	0	0	0	0	0	0
Otu0316	2	1	3	0	0	0	0	0	0	0	1	0	0	7	0	1	1	0	0	0	0	5	4	1	0	1	0	2	0	1	0	1	0	0	3	2	4	0	0	0	0	0	0	0	0	0	0	0	0
Otu0317	0	0	0	0	0	0	0	0	0	4	0	0	0	4	0	0	0	6	0	0	0	8	0	0	9	0	0	0	0	0	0	0	0	0	0	0	1	0	0	0	2	0	0	0	0	0	0	0	0
Otu0318	0	0	0	0	0	0	0	0	0	0	0	0	0	0	0	0	0	0	0	0	0	0	0	0	0	0	0	0	0	0	0	0	0	0	0	0	0	0	0	0	0	0	0	0	0	0	0	0	0
Otu0319	0	0	0	0	0	0	0	0	0	0	0	0	0	0	0	0	0	0	0	0	0	0	0	0	0	0	9	0	0	0	3	0	0	0	0	0	0	0	0	0	0	0	0	0	1	0	0	0	2
Otu0320	0	0	2	0	0	0	0	0	0	1	0	0	0	2	0	0	0	0	0	0	0	0	0	0	7	0	0	0	0	6	0	0	0	0	0	0	0	0	0	0	0	0	0	0	0	0	0	0	0
Otu0321	6	0	0	4	0	0	6	0	0	4	5	0	0	0	2	0	0	0	0	0	0	0	0	0	0	0	0	3	0	0	1	1	3	0	0	0	0	0	2	0	0	0	0	0	2	0	0	1	0
Otu0322	0	0	0	0	0	0	0	0	0	0	5	0	2	1	0	0	0	0	0	0	0	2	0	0	0	10	0	6	0	0	3	0	0	11	0	0	5	0	2	0	0	0	0	0	0	2	1	0	4
Otu0323	0	0	0	0	0	0	0	0	0	0	0	0	0	0	0	0	0	0	0	0	0	0	0	0	0	0	0	0	7	0	0	0	0	0	0	0	0	0	0	24	0	0	2	0	0	0	11	0	0
Otu0324	0	0	0	0	0	0	0	0	0	0	0	0	0	0	0	0	0	0	0	0	0	0	0	0	0	0	0	0	0	2	0	0	0	0	0	0	0	0	0	0	0	0	0	0	0	0	0	0	0
Otu0325	0	0	0	0	0	0	0	0	0	0	0	0	0	0	0	0	0	0	0	0	0	0	0	0	0	0	0	0	0	0	0	0	151	0	0	0	0	0	0	0	0	0	0	0	0	0	0	0	0
Otu0326	0	0	2	0	0	0	0	0	0	2	0	0	0	0	0	0	0	0	0	0	0	0	0	0	0	0	0	15	0	0	0	0	0	0	8	0	0	0	0	0	0	4	0	0	0	3	0	0	0
Otu0327	0	0	0	0	0	0	0	0	0	0	0	0	0	0	0	0	0	0	0	0	0	0	0	0	0	0	0	0	0	0	0	0	0	0	0	0	0	0	0	0	0	0	0	0	0	0	0	0	0
Otu0328	0	0	0	0	0	0	0	0	0	0	0	0	0	0	0	0	0	0	0	0	0	0	0	0	0	0	0	0	0	0	0	0	0	0	0	0	0	0	0	0	0	0	0	0	0	0	0	0	0
Otu0329	2	0	0	0	0	1	6	0	0	0	0	0	0	1	0	0	2	0	9	0	5	0	0	3	1	0	0	0	0	0	0	0	0	0	0	0	3	0	0	0	0	0	0	0	0	0	0	0	0
Otu0330	0	0	1	0	0	0	0	0	0	0	0	0	0	0	0	0	0	0	0	0	0	0	0	0	0	0	1	5	0	0	0	0	0	0	0	0	2	0	0	0	0	0	0	0	0	0	0	0	2
Otu0331	0	0	1	1	0	0	0	0	1	0	1	0	0	0	0	0	0	0	4	0	0	0	0	0	0	0	0	0	0	0	0	0	0	4	0	0	0	0	0	0	1	0	0	0	0	0	0	0	0
Otu0332	33	0	0	36	0	0	5	0	0	0	35	0	0	0	25	0	0	0	33	0	0	0	0	0	0	0	0	0	0	0	0	0	0	0	0	0	0	0	0	0	0	0	0	0	0	0	0	0	0
Otu0333	0	0	0	0	0	0	0	0	0	0	0	0	0	0	0	0	0	0	0	0	0	0	0	0	0	0	0	0	0	0	0	0	0	0	0	3	0	0	0	0	0	0	0	0	0	0	0	0	0
Otu0334	0	5	0	0	9	0	0	4	0	0	0	0	2	0	0	5	2	0	0	8	0	0	8	0	1	0	0	0	1	0	0	0	1	0	0	0	0	0	0	1	0	0	5	0	0	0	6	0	0
Otu0335	0	0	0	0	0	0	0	0	0	0	0	0	0	0	0	0	0	0	0	0	0	0	0	0	0	0	1	15	0	0	0	2	0	0	0	0	0	0	0	0	0	4	0	0	0	27	0	0	0
Otu0336	0	0	0	0	0	0	0	0	0	0	0	0	0	0	0	0	0	0	0	0	0	0	0	0	0	0	0	0	0	0	0	0	0	0	0	0	0	0	0	0	0	1	0	0	0	0	0	0	0
Otu0337	6	0	0	1	1	0	0	0	0	0	1	0	0	0	0	2	0	0	0	1	0	0	0	0	0	4	0	3	0	0	6	0	2	2	0	0	0	0	1	3	0	1	2	0	0	0	1	0	3
Otu0338	0	0	1	0	0	0	0	0	0	1	0	0	0	0	0	0	0	0	0	0	0	4	0	0	4	0	1	0	0	1	0	0	1	2	0	0	2	0	0	0	2	0	0	3	2	0	0	0	0
Otu0339	0	0	0	0	0	0	0	0	0	0	0	0	0	0	0	0	0	0	0	0	0	0	0	0	0	0	0	0	0	0	0	0	0	0	0	0	0	0	0	0	0	0	0	0	0	0	0	0	0
Otu0340	0	0	0	0	0	0	0	1	1	0	0	0	2	0	0	0	0	0	0	0	1	0	0	0	0	0	0	0	0	0	0	0	1	0	0	0	0	0	0	0	1	0	0	4	1	0	0	0	0
Otu0341	0	0	0	0	0	0	0	0	0	0	0	0	0	0	0	0	0	0	0	0	0	0	0	0	0	0	2	0	0	0	3	0	0	0	0	0	0	0	0	0	0	0	0	0	4	0	0	0	0
Otu0342	0	0	0	0	0	0	0	0	0	0	0	0	0	0	0	0	0	1	0	0	0	6	0	0	11	0	0	1	0	0	0	0	0	0	0	1	4	0	0	0	0	0	0	0	0	0	0	0	0
Otu0343	2	0	0	0	0	0	2	0	1	0	6	0	0	0	0	0	0	0	0	0	0	0	0	0	0	0	0	3	1	0	0	3	0	0	2	0	0	0	4	1	0	0	1	0	0	1	1	5	0
Otu0344	0	0	0	0	0	0	0	0	0	0	0	0	0	0	0	1	0	0	0	1	0	0	0	0	0	2	0	0	0	0	0	0	0	0	0	0	0	0	0	0	0	0	0	0	0	0	0	0	0
Otu0345	3	0	8	0	0	3	3	0	0	0	0	0	6	0	0	0	2	13	0	0	1	9	0	1	5	6	0	0	0	5	3	0	5	0	0	0	0	0	0	0	2	0	0	2	0	0	0	0	0
Otu0346	0	0	0	0	0	0	0	0	0	0	0	0	0	0	0	0	0	0	0	0	0	0	0	0	0	0	2	0	0	0	0	0	0	5	0	0	0	0	0	0	0	0	0	0	10	0	0	0	0
Otu0347	0	0	0	0	0	0	0	0	0	0	0	0	0	0	0	0	0	0	0	0	0	0	0	0	0	0	0	0	0	1	0	0	0	0	0	0	0	0	0	0	0	0	0	0	0	0	0	0	0
Otu0348	0	0	0	0	0	0	0	0	0	0	0	0	0	0	0	0	0	0	0	0	0	0	0	0	0	0	0	0	0	0	0	0	0	0	0	0	0	0	0	0	0	0	0	0	0	0	0	0	0
Otu0349	0	0	0	0	0	0	0	0	0	0	0	0	0	0	0	0	0	0	0	0	0	0	0	0	0	0	0	0	0	8	0	0	13	0	0	0	0	0	0	0	0	0	2	0	0	0	0	12	0
Otu0350	0	0	0	0	0	0	0	0	0	0	0	0	0	0	0	0	0	0	0	0	0	0	0	0	0	0	0	0	0	0	0	0	0	0	0	0	0	0	0	0	0	0	0	0	0	0	0	0	0
Otu0351	0	0	0	0	0	0	0	0	0	0	0	0	0	0	0	0	0	0	0	0	0	0	0	0	0	0	0	0	0	0	0	0	0	0	0	0	0	0	0	0	0	0	0	0	0	0	0	0	0
Otu0352	5	0	0	6	0	0	1	0	0	2	5	0	2	0	2	0	0	4	7	0	1	0	0	0	1	0	0	0	0	1	0	0	1	2	0	0	0	0	0	0	4	0	0	0	0	0	0	0	0
Otu0353	0	0	0	0	0	0	0	0	0	0	0	0	0	0	0	0	0	0	0	0	0	0	0	0	0	0	0	0	0	0	0	0	0	0	0	0	0	0	0	0	0	0	0	0	0	0	0	0	0
Otu0354	1	0	1	0	0	0	3	0	0	0	0	5	0	0	0	0	0	0	0	0	0	0	0	0	0	0	10	0	2	1	4	0	1	12	0	1	2	0	0	6	0	0	1	0	9	0	0	0	6
Otu0355	0	0	0	0	0	0	0	0	0	176	0	0	0	3	0	0	0	9	0	0	0	12	0	0	0	0	0	0	0	0	0	0	0	0	0	0	0	0	0	0	0	0	0	0	0	0	0	0	0
Otu0356	0	0	0	0	0	1	0	0	1	0	0	0	0	0	0	0	14	0	0	0	0	0	0	0	0	0	1	0	0	0	0	1	0	0	0	0	0	0	0	0	4	0	0	0	2	0	0	0	0
Otu0357	0	0	0	0	0	0	0	0	0	0	0	0	0	0	0	0	0	0	0	0	0	0	0	0	0	0	0	0	0	0	0	0	0	0	0	0	0	0	0	0	0	0	0	0	0	0	0	0	0
Otu0358	0	0	0	0	0	2	0	0	1	0	0	0	0	0	0	0	1	0	0	0	0	0	0	0	0	0	3	4	0	0	1	1	0	1	5	0	1	0	2	0	0	5	0	0	2	1	0	0	0
Otu0359	0	0	0	0	0	0	0	0	0	0	0	0	0	0	0	0	0	0	0	0	0	0	0	0	0	0	0	0	0	0	0	0	0	0	0	0	0	0	0	0	0	0	0	0	0	0	0	0	0
Otu0360	0	0	0	0	0	0	0	0	0	0	0	0	0	0	0	0	0	0	0	0	0	0	0	0	0	0	0	0	0	0	0	0	0	0	0	0	0	0	0	0	0	0	0	0	0	0	0	0	0
Otu0361	0	0	0	2	0	0	0	0	0	0	0	0	0	0	0	0	0	0	0	0	0	0	0	0	0	0	0	0	1	0	0	0	0	0	0	0	0	0	0	0	0	0	0	0	0	0	0	0	0
Otu0362	0	1	0	0	4	0	0	8	0	0	0	3	0	0	0	0	0	0	0	0	0	0	5	0	0	0	0	0	0	0	0	0	0	0	0	0	0	0	0	0	0	0	0	0	0	0	0	0	0
Otu0363	0	2	0	0	0	0	0	0	0	0	0	0	0	0	0	0	0	0	0	4	0	0	0	0	0	1	2	0	0	1	0	0	0	0	0	0	0	0	0	0	0	0	0	0	0	0	0	0	1
Otu0364	0	0	0	0	0	0	0	1	0	0	0	0	2	0	1	0	0	0	0	0	0	0	0	0	4	0	0	0	0	0	0	0	0	0	0	0	0	0	0	0	0	0	0	0	0	0	0	0	0
Otu0365	0	0	4	0	0	0	0	0	0	6	0	0	0	0	0	0	0	1	0	0	0	0	0	0	4	0	4	0	0	0	0	0	0	0	0	0	0	0	0	0	0	0	0	0	0	6	0	0	1
Otu0366	0	0	0	0	0	0	0	0	0	0	0	0	0	0	0	0	0	0	0	0	0	0	0	0	0	0	0	0	0	0	0	0	0	0	0	0	0	0	0	0	0	0	0	0	0	0	0	0	0
Otu0367	0	3	0	0	0	5	0	5	0	0	0	35	1	0	0	0	0	0	0	0	0	0	1	0	0	0	0	0	0	0	0	0	0	0	0	0	0	0	0	0	0	0	0	0	0	0	0	0	0
Otu0368	0	0	0	0	0	0	0	0	0	0	0	0	0	0	0	0	0	0	0	0	0	0	0	0	0	0	0	0	0	0	0	0	0	0	0	0	0	0	0	0	0	0	0	0	0	0	0	0	0
Otu0369	0	0	1	0	2	0	0	0	5	0	0	1	0	0	0	0	2	0	0	0	0	0	1	2	0	0	0	0	0	0	0	0	1	0	0	1	0	0	0	0	0	0	0	0	0	0	0	4	0
Otu0370	0	0	0	0	0	0	0	0	0	0	0	0	0	0	0	0	0	0	0	0	0	0	0	0	0	0	0	0	0	0	0	0	0	0	0	0	0	0	0	0	0	0	0	0	0	0	0	0	0
Otu0371	0	0	0	0	0	0	0	0	0	0	0	0	0	0	0	0	0	0	0	0	0	0	0	0	0	0	0	0	0	0	0	0	0	0	0	0	0	0	0	0	0	0	0	0	0	0	0	0	0
Otu0372	4	0	0	5	1	0	1	1	0	0	1	4	0	0	1	0	0	0	0	0	0	0	0	0	0	0	0	0	0	0	3	0	0	0	0	0	0	0	1	0	0	0	0	4	1	7	0	1	0
Otu0373	0	0	0	0	0	0	0	0	0	0	0	0	0	0	0	0	0	0	0	0	0	0	0	0	0	0	0	0	0	0	0	0	0	0	0	0	0	0	0	0	0	0	0	0	0	0	0	0	0
Otu0374	0	0	0	0	0	0	0	0	0	22	0	0	0	0	0	0	0	0	0	0	0	0	0	0	0	0	0	0	0	0	0	0	0	0	0	0	0	0	0	0	0	0	0	0	0	0	0	0	0
Otu0375	0	0	0	0	0	0	0	0	0	0	0	0	0	0	0	0	0	0	0	0	0	1	0	0	0	0	0	0	0	0	0	0	0	0	0	0	0	0	0	0	0	0	0	0	1	0	0	0	0
Otu0376	0	0	0	0	0	0	0	0	0	0	0	0	0	0	0	0	0	0	0	0	0	0	1	0	0	0	0	0	0	0	0	0	0	0	0	0	0	0	0	0	0	0	0	0	0	0	0	0	0
Otu0377	0	0	0	0	0	0	0	0	5	0	0	0	0	0	0	0	4	0	0	1	3	0	1	0	0	0	0	2	0	0	0	0	0	0	0	0	0	0	0	0	0	0	0	0	0	0	0	0	0
Otu0378	0	0	0	0	0	0	0	0	1	0	0	0	0	0	0	0	0	0	0	2	0	0	0	1	0	0	0	0	0	1	0	0	0	0	0	0	0	0	3	0	0	5	0	0	0	1	0	3	0
Otu0379	0	0	0	0	0	0	0	0	0	0	0	0	0	0	0	0	0	0	0	0	0	0	0	0	0	0	0	0	0	0	0	0	0	0	1	0	0	0	0	0	0	0	0	0	0	0	0	0	0
Otu0380	6	0	0	10	0	0	1	0	0	0	3	0	0	0	1	0	0	0	6	0	0	0	0	0	0	0	0	0	0	0	0	0	0	0	0	0	0	0	0	0	0	0	0	0	0	0	0	0	0
Otu0381	0	0	0	0	0	0	0	0	0	0	0	0	0	0	0	0	0	0	0	0	0	0	0	0	0	0	0	0	0	0	0	0	0	0	0	0	0	0	0	0	0	0	0	0	0	0	0	0	0
Otu0382	0	0	0	0	0	0	0	0	0	0	0	0	0	0	0	0	0	0	0	0	0	0	0	0	0	0	11	0	0	0	7	0	0	1	0	0	3	0	0	0	0	0	0	0	21	0	0	0	10
Otu0383	0	0	0	0	0	0	0	0	0	0	0	0	0	0	0	0	0	0	0	0	0	0	0	0	0	0	0	0	0	0	0	0	0	0	0	0	0	0	0	0	0	0	0	0	0	0	0	0	0
Otu0384	0	0	0	0	0	0	0	0	0	0	0	0	0	0	0	0	0	0	0	0	0	0	0	0	0	0	0	0	0	0	0	0	0	0	0	0	0	0	0	0	0	0	0	0	0	0	0	0	0
Otu0385	0	0	0	0	0	0	0	0	0	0	0	0	0	0	0	0	0	0	0	0	0	0	0	0	0	0	0	0	10	0	0	0	0	0	0	0	0	0	0	4	3	0	11	1	0	0	9	0	0
Otu0386	0	0	3	0	0	0	0	0	0	5	0	0	0	1	0	0	0	2	0	0	0	12	0	0	0	0	0	0	0	0	0	0	0	0	0	0	0	0	0	0	0	0	0	0	0	0	0	0	0
Otu0387	0	0	0	0	0	0	0	0	0	0	0	0	0	0	0	0	0	0	0	0	0	0	0	0	0	0	0	0	0	0	0	0	0	0	0	0	0	0	0	0	0	0	0	0	0	0	0	0	0
Otu0388	0	0	0	0	0	0	0	0	0	0	0	0	0	0	0	0	0	0	0	0	0	0	0	0	0	0	1	0	0	0	0	0	0	9	0	0	1	0	0	0	0	0	0	0	2	0	0	0	0
Otu0389	0	0	0	0	0	0	0	0	0	0	0	0	0	0	0	0	0	0	0	0	0	0	0	0	0	22	0	0	0	1	0	0	0	0	0	0	0	0	0	0	0	0	0	0	0	0	0	0	0
Otu0390	0	0	1	0	0	0	0	0	0	15	0	0	0	0	0	0	0	0	0	0	0	0	1	0	1	0	0	0	0	0	0	0	0	0	0	0	0	0	0	0	0	0	0	0	0	0	1	0	0
Otu0391	0	0	0	0	0	0	0	0	0	0	0	0	0	0	0	0	0	0	0	0	0	0	0	0	0	0	0	0	36	0	0	0	0	0	0	0	0	0	0	0	0	0	0	0	0	0	0	0	0
Otu0392	0	0	0	0	0	0	0	0	0	0	0	0	0	0	0	0	0	0	0	0	0	0	0	0	0	0	0	0	0	0	0	0	0	0	0	0	0	0	0	0	0	0	0	0	0	0	0	0	0
Otu0393	0	0	0	0	0	0	0	0	0	0	0	0	0	0	0	0	0	0	0	0	0	0	0	0	0	0	0	0	0	0	0	0	0	0	0	0	0	0	0	0	0	0	0	0	0	0	0	0	0
Otu0394	1	1	0	0	0	1	1	0	0	1	0	0	0	0	1	0	0	0	0	0	2	0	0	0	2	0	1	0	0	1	0	1	0	0	0	4	0	0	1	0	0	0	0	0	0	1	0	2	0
Otu0395	0	0	0	0	0	0	0	0	0	0	0	0	0	0	0	0	0	0	0	0	0	0	0	0	0	0	0	0	0	0	0	0	0	0	0	0	0	0	0	0	0	0	0	0	0	0	0	0	0
Otu0396	0	0	4	0	0	0	0	0	0	0	0	0	0	1	0	1	0	0	2	0	0	0	0	0	6	0	0	7	0	0	0	5	0	0	0	0	0	0	0	0	0	0	0	0	0	0	0	0	0
Otu0397	0	0	0	0	0	0	0	0	0	0	0	0	0	0	0	0	0	0	0	0	0	0	0	0	0	0	0	0	0	0	0	0	0	0	0	0	0	0	0	0	0	0	0	0	0	0	0	0	0
Otu0398	0	0	0	0	0	0	0	0	0	0	0	0	0	0	0	0	0	0	0	0	0	0	0	0	0	0	3	0	3	0	0	0	0	5	0	0	0	0	0	0	0	0	0	0	0	0	0	0	0
Otu0399	0	0	0	0	0	0	0	0	0	0	0	0	0	0	0	0	0	0	0	0	0	0	0	0	0	0	0	0	0	0	0	0	0	0	0	0	0	0	0	0	0	0	0	0	0	0	0	0	0
Otu0400	0	0	0	0	0	0	0	0	0	0	0	0	0	0	0	0	0	0	0	0	0	0	0	0	0	0	0	0	2	0	0	0	0	0	0	0	0	0	0	0	0	0	2	0	0	0	0	0	0
Otu0401	0	0	0	0	0	0	0	0	0	0	0	0	0	0	0	0	0	0	0	0	0	0	0	0	0	0	2	0	0	0	0	0	0	0	0	0	0	0	0	0	0	0	0	0	0	0	0	0	0
Otu0402	0	0	0	0	0	0	0	0	0	0	0	0	0	0	0	0	0	0	0	0	0	0	0	0	0	0	0	0	0	0	0	0	0	0	0	0	0	0	0	0	0	0	0	0	0	0	0	0	0
Otu0403	0	0	0	0	0	0	0	0	0	0	0	0	0	0	0	0	0	0	0	0	0	0	0	0	0	0	0	0	0	0	0	0	0	4	0	0	0	0	0	0	0	0	0	0	0	0	0	0	0
Otu0404	0	0	0	3	0	2	1	0	0	0	2	0	1	0	0	0	0	0	0	0	0	0	0	0	0	0	0	0	0	0	0	3	0	1	1	0	0	0	1	0	0	0	0	0	0	3	0	0	2
Otu0405	0	0	0	0	0	0	0	0	0	0	0	0	0	0	0	0	0	0	0	0	0	0	0	0	0	0	0	0	0	0	0	0	0	0	0	0	0	0	0	0	0	0	0	0	0	0	0	0	0
Otu0406	0	0	0	0	1	0	0	0	0	0	0	1	0	0	0	0	0	0	0	0	1	0	0	0	0	0	0	0	0	0	0	0	0	0	2	0	0	0	1	0	0	0	0	0	0	0	0	0	0
Otu0407	0	0	0	0	0	0	0	0	0	0	0	0	0	0	0	0	0	0	0	0	0	3	0	0	0	6	7	0	0	0	0	0	0	0	0	0	3	0	0	1	0	0	0	5	1	0	0	0	4
Otu0408	0	0	0	0	0	0	0	0	0	0	0	0	0	0	0	0	0	0	0	0	0	0	0	0	0	0	0	0	0	0	0	0	0	0	0	0	0	0	0	0	0	0	0	0	0	0	0	0	0
Otu0409	0	0	0	0	0	0	0	0	0	0	0	0	0	4	0	0	0	0	0	0	0	3	0	0	0	0	0	0	0	0	0	0	0	0	0	0	0	0	0	0	0	0	0	0	0	0	0	0	0
Otu0410	0	0	0	0	0	0	0	0	0	0	0	0	0	0	0	0	0	0	0	0	0	0	0	0	0	0	0	0	0	0	0	0	0	0	0	0	0	0	0	0	0	0	0	0	0	0	0	0	0
Otu0411	0	0	0	0	0	0	0	0	0	4	0	0	0	2	0	0	0	7	0	0	0	1	0	3	0	0	6	0	0	0	0	0	0	0	0	0	0	0	0	0	1	0	0	0	0	3	0	0	0
Otu0412	0	0	4	0	0	0	0	0	0	11	0	0	0	16	0	0	0	0	0	0	0	0	0	0	0	0	0	0	0	0	0	0	0	0	0	0	0	0	0	0	0	0	13	0	0	0	6	0	0
Otu0413	0	0	0	0	0	0	0	0	0	2	0	0	0	0	0	0	0	16	0	0	0	0	0	0	0	0	0	0	0	0	0	0	0	0	0	0	0	0	0	0	0	0	0	0	0	0	5	0	0
Otu0414	0	1	0	0	2	0	0	0	0	0	0	0	0	0	0	2	0	0	0	1	0	0	0	1	1	0	0	0	0	0	0	0	0	0	0	0	0	0	0	0	0	0	3	0	0	0	0	0	0
Otu0415	0	0	0	0	0	0	0	0	0	0	0	3	0	0	0	0	0	0	0	1	0	0	0	0	0	0	0	0	0	0	0	0	0	0	0	0	0	0	0	0	0	0	0	0	0	0	0	0	0
Otu0416	0	0	0	0	0	0	0	0	0	0	0	0	0	0	0	0	0	0	0	0	0	0	0	0	0	4	0	0	0	0	0	0	0	0	0	0	0	0	0	0	0	0	0	0	0	0	0	0	0
Otu0417	0	31	0	0	2	0	0	2	0	0	0	18	0	0	0	0	0	0	0	107	0	0	10	0	0	0	0	0	0	0	0	0	0	0	0	0	0	0	0	0	0	0	0	0	0	0	0	0	0
Otu0418	0	0	0	0	0	0	0	0	0	0	0	0	0	0	0	0	0	0	0	0	0	0	0	0	0	0	0	0	0	0	0	0	0	0	0	0	0	0	0	0	0	0	0	0	0	0	0	0	0
Otu0419	7	0	0	2	0	0	2	0	0	0	4	0	0	0	0	0	0	0	6	0	0	0	0	0	0	0	0	0	0	0	0	0	0	0	0	0	0	0	0	0	0	0	0	0	1	0	0	0	0
Otu0420	0	0	0	0	0	0	0	0	0	0	0	0	0	0	0	0	0	0	0	0	0	0	0	0	0	0	0	0	0	0	0	0	0	0	0	0	0	0	0	0	0	0	0	0	0	0	0	0	0
Otu0421	0	0	13	0	0	0	0	0	0	14	0	0	0	14	0	0	0	1	0	0	0	8	0	0	18	0	0	0	0	0	0	0	0	0	0	0	0	0	0	0	0	0	0	0	0	0	0	0	0
Otu0422	0	0	0	0	0	0	0	0	0	0	0	0	0	0	0	0	0	0	0	0	0	0	0	0	0	0	0	6	0	0	0	12	0	0	0	0	0	0	0	0	0	14	0	0	0	15	0	0	0
Otu0423	0	0	0	0	0	0	0	0	0	0	0	0	0	0	0	0	0	0	0	0	0	0	0	0	0	0	0	0	0	0	0	0	0	0	0	1	0	0	0	0	0	0	0	0	0	0	0	0	0
Otu0424	0	0	0	0	0	0	0	0	0	0	0	0	0	0	0	0	0	0	0	0	0	0	0	0	0	0	0	0	0	0	0	0	0	0	0	0	0	0	0	0	0	0	0	0	0	0	0	0	0
Otu0425	0	0	0	0	0	0	0	0	0	0	0	0	0	0	0	0	0	0	0	0	0	0	0	0	0	0	0	0	0	0	0	0	0	0	0	0	0	0	0	0	0	0	0	0	0	0	0	0	0
Otu0426	0	0	0	0	0	0	0	0	0	0	0	0	0	0	0	0	0	0	0	0	0	0	0	0	0	0	0	0	0	0	0	0	0	0	0	0	0	0	0	0	0	0	0	0	0	0	0	0	0
Otu0427	0	0	0	0	0	0	0	0	0	0	0	0	0	0	0	0	0	0	0	0	0	0	0	0	0	0	0	0	0	0	0	0	0	0	0	0	0	0	0	0	0	0	0	0	0	0	0	0	0
Otu0428	0	0	0	0	0	0	0	0	0	0	0	0	0	0	0	0	0	0	0	0	0	0	0	0	0	0	0	0	0	0	0	0	0	0	0	0	0	0	0	0	0	0	0	0	0	0	0	0	0
Otu0429	0	0	0	3	0	0	0	0	0	0	1	0	3	0	0	0	3	0	1	0	1	0	0	0	0	0	0	0	0	0	0	0	0	0	0	0	0	0	0	0	0	0	0	0	0	0	0	0	4
Otu0430	0	0	0	0	0	0	0	0	0	0	0	0	0	0	0	0	0	0	0	0	0	0	0	0	0	0	0	0	0	0	0	0	0	0	0	0	0	0	0	0	0	0	0	0	0	0	0	0	0
Otu0431	0	0	0	0	0	0	0	0	0	0	0	0	0	0	0	0	0	0	0	0	0	0	0	0	0	0	0	0	0	0	0	0	0	0	0	0	0	0	0	0	0	0	0	0	0	0	0	0	0
Otu0432	0	1	0	0	1	0	0	0	0	0	0	0	0	0	0	0	0	0	0	1	0	0	2	0	0	0	0	0	0	0	0	0	0	0	0	0	0	0	0	1	0	0	2	0	0	0	0	0	0
Otu0433	0	0	0	0	0	0	0	0	0	0	0	0	0	0	0	0	0	0	0	0	0	0	0	0	0	0	0	0	0	0	0	0	0	0	0	0	0	0	0	0	0	0	0	0	0	0	0	0	0
Otu0434	1	1	0	0	0	0	0	0	0	0	0	0	1	0	1	0	0	1	0	0	0	0	0	0	2	1	0	2	0	1	0	0	0	0	0	0	0	0	0	0	1	0	0	0	0	0	0	0	0
Otu0435	0	0	0	0	0	0	0	0	0	0	0	0	0	0	0	0	0	0	0	0	0	0	0	0	0	0	0	0	0	0	0	0	0	0	0	0	0	0	0	1	0	0	0	0	0	0	0	0	0
Otu0436	0	0	0	0	0	0	0	0	0	0	0	0	0	0	0	0	0	0	0	0	0	0	0	0	0	0	0	0	0	0	0	0	0	0	0	0	0	0	0	0	0	0	0	0	0	0	0	0	0
Otu0437	0	0	0	0	0	0	0	0	0	0	0	0	0	0	0	0	0	0	0	0	0	0	0	0	0	0	0	0	0	0	0	0	0	0	0	0	0	0	0	0	0	0	0	0	0	0	0	0	0
Otu0438	0	2	6	0	1	0	0	4	0	0	0	0	0	0	0	4	0	0	0	13	0	0	2	0	16	0	0	0	0	0	0	0	0	0	0	0	0	0	0	0	0	0	0	0	0	0	0	0	0
Otu0439	0	0	1	0	0	0	0	0	0	7	0	0	0	0	0	0	0	0	0	0	0	0	0	0	0	0	0	0	0	0	0	0	0	0	0	0	0	0	1	0	0	4	0	0	0	0	0	0	0
Otu0440	0	1	0	0	0	0	0	0	0	0	0	6	0	0	0	0	0	0	0	0	0	0	0	0	0	0	0	0	0	0	0	0	0	0	0	0	0	0	0	0	0	0	0	0	0	0	0	0	0
Otu0441	0	0	0	0	0	0	0	0	0	0	0	0	0	0	0	3	0	0	0	0	0	0	0	0	0	0	0	0	0	0	0	0	0	0	0	0	0	0	0	0	0	0	0	0	0	0	0	0	0
Otu0442	0	0	0	0	0	0	0	6	0	0	0	0	0	0	0	3	0	0	0	0	0	0	0	0	0	0	0	0	0	0	0	0	0	0	1	0	0	0	0	0	0	0	0	0	0	0	0	0	0
Otu0443	4	0	3	0	0	0	6	0	0	1	3	0	0	2	0	0	0	3	0	0	0	2	0	0	8	0	0	0	0	0	0	0	0	0	0	0	0	0	0	0	0	0	0	1	0	0	0	0	0
Otu0444	0	0	2	0	0	0	0	0	0	0	0	0	0	1	0	0	0	0	0	0	0	2	0	0	0	0	0	0	3	0	0	0	0	0	0	0	0	0	0	0	0	0	0	0	0	0	0	0	0
Otu0445	0	0	0	0	0	0	0	0	0	0	0	0	0	0	0	0	0	0	0	0	0	0	0	0	0	0	0	20	0	0	0	0	0	0	0	0	0	0	0	0	0	1	0	0	0	0	0	0	0
Otu0446	0	0	0	0	0	0	0	0	0	3	0	0	0	6	0	0	0	1	0	0	0	0	0	0	0	0	2	0	0	2	0	0	1	0	0	0	0	0	0	0	0	0	0	0	1	0	0	0	0
Otu0447	0	0	0	0	0	0	0	0	5	0	0	0	3	0	0	0	0	0	0	0	0	0	0	0	0	0	0	0	0	0	0	6	0	0	0	0	0	0	0	0	0	0	2	0	0	0	0	2	0
Otu0448	0	0	0	0	0	0	0	0	0	0	0	0	0	0	0	0	0	0	0	0	0	0	0	0	0	0	0	0	0	0	0	0	0	0	0	0	0	0	0	0	0	2	0	0	0	0	0	0	0
Otu0449	0	0	0	0	0	0	0	4	0	0	0	0	0	0	0	0	0	0	0	0	0	0	0	0	0	0	0	0	0	0	0	0	0	0	0	0	0	0	0	0	0	0	0	0	0	0	0	0	1
Otu0450	0	0	43	0	0	0	0	0	0	2	0	0	0	33	0	0	0	2	0	0	0	7	0	0	10	0	0	0	0	0	0	0	0	0	0	0	0	0	0	0	0	0	0	0	0	0	0	0	0
Otu0451	0	0	0	0	0	0	0	0	0	0	0	0	0	0	0	0	0	0	0	0	0	0	0	0	0	0	0	2	0	0	0	0	0	0	0	0	0	0	0	0	0	0	0	0	0	0	0	0	0
Otu0452	0	0	0	0	0	0	0	0	0	0	0	0	0	0	0	0	0	0	0	0	0	0	0	0	0	0	0	0	0	0	0	0	0	0	0	0	0	0	0	0	0	0	0	0	0	0	0	0	0
Otu0453	0	0	0	0	0	0	5	0	5	0	0	0	0	0	0	0	0	0	0	0	0	0	0	0	0	0	0	6	1	0	0	0	0	0	1	0	0	0	0	0	0	0	2	0	0	0	2	4	0
Otu0454	0	0	0	0	0	0	0	0	0	0	0	0	0	0	0	0	0	0	0	0	0	0	0	0	0	0	0	0	0	0	0	0	0	0	0	0	0	0	0	0	0	0	0	0	0	0	0	0	0
Otu0455	0	0	0	0	0	0	0	0	0	0	0	0	0	0	0	0	0	0	0	0	0	0	0	1	0	0	0	0	0	0	0	0	0	0	0	0	0	0	0	0	0	0	0	0	0	0	0	0	0
Otu0456	0	0	0	0	0	0	0	0	3	0	0	0	4	0	0	0	2	0	0	0	0	0	0	8	0	0	0	1	0	0	0	0	0	0	0	0	0	0	0	0	0	0	0	0	0	0	0	0	0
Otu0457	1	0	0	0	0	1	0	0	2	1	0	0	1	0	0	0	0	0	0	0	0	0	0	0	0	0	1	0	0	0	0	0	0	0	0	0	0	2	2	0	0	0	0	0	0	0	1	0	0
Otu0458	0	0	0	0	0	0	0	0	0	0	0	0	0	0	0	0	0	0	0	0	0	0	0	0	0	1	0	0	0	0	0	0	3	0	0	1	0	0	0	0	0	0	0	0	0	0	0	43	0
Otu0459	0	0	0	0	0	0	0	0	0	0	0	0	0	0	0	0	0	0	0	0	0	0	0	0	0	0	0	0	0	0	0	0	0	0	0	0	0	0	0	1	0	0	0	0	0	0	0	0	0
Otu0460	0	0	0	0	0	0	0	0	0	0	0	0	0	0	0	0	0	17	0	0	0	0	0	0	0	0	0	0	0	0	0	0	0	0	0	0	0	0	0	0	0	0	0	0	0	0	0	0	0
Otu0461	0	1	0	0	0	0	2	0	0	0	0	1	0	0	0	0	0	0	0	0	2	0	0	0	0	0	1	1	0	0	0	0	0	0	0	0	0	0	0	0	1	3	0	0	0	3	0	1	0
Otu0462	0	0	5	0	0	0	0	0	0	0	0	0	0	3	0	0	3	0	0	0	0	1	0	1	0	0	0	0	0	0	0	0	0	0	0	0	0	0	0	0	0	0	0	0	0	0	0	0	0
Otu0463	0	0	0	0	0	0	0	0	0	0	0	0	0	0	0	0	0	0	0	0	0	0	0	0	0	0	0	0	0	0	0	0	0	0	0	0	0	0	0	0	0	0	0	0	0	0	0	0	0
Otu0464	0	0	0	0	0	0	0	0	0	0	0	0	0	0	0	0	0	0	0	0	0	0	0	0	0	92	45	0	0	0	0	0	0	0	0	0	0	0	0	0	0	0	0	0	0	0	0	0	0
Otu0465	0	0	0	0	0	0	0	0	0	0	0	0	0	2	0	0	0	1	0	0	0	0	0	0	0	0	0	0	1	0	0	0	0	0	0	0	0	0	0	2	0	0	2	0	0	0	0	0	0
Otu0466	0	9	0	0	1	0	0	0	0	0	0	1	0	0	0	1	0	0	0	0	0	0	0	0	0	0	0	0	0	1	1	0	0	0	0	0	2	0	0	0	0	0	0	0	0	0	0	1	1
Otu0467	0	0	0	0	0	0	0	0	0	0	0	0	0	0	0	0	0	0	0	0	0	0	0	0	0	0	0	0	0	0	0	0	0	0	0	0	0	0	0	0	0	0	0	0	0	0	0	0	0
Otu0468	0	0	0	0	0	0	0	0	0	0	0	0	0	0	0	2	0	3	0	0	0	0	0	0	0	0	0	0	0	0	0	0	0	0	0	0	0	0	0	0	0	0	1	0	0	0	0	0	0
Otu0469	0	0	0	0	0	0	0	0	0	0	0	0	0	0	0	0	0	0	0	0	0	0	0	0	0	0	0	0	0	0	0	0	0	0	0	0	0	0	0	0	0	0	0	0	0	0	0	0	0
Otu0470	15	0	0	11	0	0	2	0	0	0	21	0	0	0	12	0	0	0	11	0	0	0	0	0	0	0	0	0	0	0	0	0	0	0	0	0	0	0	0	0	0	0	0	0	0	0	0	0	0
Otu0471	0	0	0	0	0	0	0	2	0	0	0	1	0	0	0	0	0	0	0	0	0	0	0	0	1	0	2	1	0	1	0	0	0	1	2	0	0	0	0	0	0	7	1	0	1	5	0	0	0
Otu0472	0	0	0	0	0	0	0	0	0	0	0	0	0	0	0	0	0	0	0	0	0	0	0	0	0	0	0	0	0	0	0	0	0	0	0	0	0	16	0	0	0	0	0	0	0	0	0	0	0
Otu0473	2	0	0	0	0	0	0	0	0	0	18	0	0	0	0	0	0	0	0	0	0	0	0	0	0	0	0	0	0	0	0	0	0	0	0	0	0	0	0	0	0	0	0	0	0	0	0	0	0
Otu0474	0	0	0	0	0	0	0	0	0	0	0	0	0	0	0	0	0	2	0	1	0	1	2	0	0	0	0	0	0	0	0	0	0	0	0	0	0	0	0	0	0	0	2	0	0	0	0	0	0
Otu0475	1	0	0	0	0	0	0	0	0	0	0	0	0	0	0	0	0	0	0	0	0	0	0	0	0	0	0	2	0	0	0	2	0	0	0	0	0	0	1	0	0	0	0	0	0	5	2	0	0
Otu0476	2	0	0	0	0	0	0	0	0	0	0	3	0	0	1	0	0	0	0	0	0	0	2	0	0	0	2	1	0	0	0	0	0	0	0	0	0	0	0	0	0	4	0	0	0	1	0	0	0
Otu0477	0	0	0	0	0	0	0	0	0	1	0	0	0	1	0	0	0	0	0	0	0	1	0	0	0	0	0	0	0	0	0	0	0	0	2	0	1	0	0	0	0	0	0	0	0	0	0	0	0
Otu0478	10	0	0	0	0	0	2	0	0	0	5	0	0	0	6	0	0	0	11	0	0	0	0	0	0	0	0	0	0	0	0	0	0	0	0	0	0	0	0	0	0	0	0	0	0	0	0	0	0
Otu0479	0	0	1	0	0	0	0	0	0	2	0	0	0	3	0	0	0	1	0	0	0	4	0	0	2	0	0	0	0	0	0	0	3	1	0	0	0	0	0	0	0	0	0	3	0	0	0	0	0
Otu0480	1	0	0	0	0	0	1	0	1	0	0	0	1	0	0	0	0	0	0	0	0	0	0	0	0	0	0	1	0	0	0	1	1	0	0	0	0	0	0	0	0	2	0	0	0	0	0	1	0
Otu0481	0	0	0	0	0	0	0	0	0	0	0	0	1	0	0	0	0	0	0	0	0	0	1	0	0	0	0	0	0	0	0	0	0	0	0	0	0	0	0	0	0	0	0	0	0	0	0	0	0
Otu0482	2	0	5	4	0	3	0	0	0	5	1	0	0	5	1	0	0	2	1	0	0	6	0	0	0	0	0	0	0	0	0	0	0	0	0	0	0	0	0	0	0	0	0	0	0	0	0	0	0
Otu0483	0	0	0	0	0	0	0	0	0	1	0	0	0	0	0	0	0	0	0	0	0	0	0	0	0	0	0	0	0	0	0	0	0	0	0	0	0	0	0	0	0	0	0	0	0	0	0	0	0
Otu0484	0	0	3	0	0	0	0	0	0	0	0	1	0	0	0	0	0	0	0	0	0	1	0	0	0	0	0	0	0	1	0	0	1	0	0	0	0	0	0	0	0	0	0	0	0	0	0	0	0
Otu0485	0	0	1	0	0	0	0	0	0	0	0	0	0	0	0	0	0	1	0	0	0	0	0	0	0	0	0	0	0	0	0	0	0	0	0	0	0	0	0	0	0	0	0	0	0	0	0	0	0
Otu0486	3	0	0	3	0	0	3	0	0	1	2	0	0	1	0	0	0	3	1	0	0	1	0	0	3	0	0	0	0	0	0	0	0	0	0	0	0	0	0	0	1	0	0	2	0	0	0	0	0
Otu0487	0	0	0	0	0	0	0	0	0	1	0	0	0	0	0	0	0	0	0	0	0	0	0	0	0	0	0	0	0	0	0	0	0	0	0	0	0	0	0	0	0	0	0	0	1	0	1	0	0
Otu0488	0	0	0	0	0	0	0	3	0	0	0	0	0	0	0	1	0	0	0	1	0	0	0	0	0	0	0	0	0	0	0	0	2	0	0	0	0	0	0	0	0	0	0	9	0	0	0	0	0
Otu0489	0	0	0	0	0	0	0	0	0	0	0	0	0	0	0	0	0	0	0	0	1	0	0	0	0	0	0	0	0	0	0	0	0	0	0	0	0	0	0	0	0	0	0	1	0	0	8	1	0
Otu0490	0	0	0	0	0	0	0	0	0	0	0	0	0	0	0	0	0	0	0	0	0	0	0	0	0	0	0	3	0	0	0	0	0	0	0	0	0	0	0	0	0	7	0	0	0	17	0	0	0
Otu0491	0	0	0	0	0	0	0	0	0	0	1	0	0	0	2	0	0	0	7	0	0	0	0	0	0	0	0	0	0	0	0	0	0	0	0	0	0	0	0	0	0	0	0	0	0	0	0	0	0
Otu0492	0	0	0	0	0	0	0	0	0	0	0	0	0	0	0	0	0	0	0	0	0	0	0	0	0	0	0	0	0	0	0	0	0	0	0	0	0	0	0	0	0	0	0	0	0	0	0	0	0
Otu0493	0	0	0	0	0	0	0	1	0	0	0	0	0	0	0	0	0	0	0	0	0	0	0	0	0	0	0	0	0	0	0	0	0	0	0	0	0	0	0	0	0	0	0	0	0	0	0	0	0
Otu0494	0	0	0	0	0	0	0	0	0	0	0	0	0	0	0	0	0	0	0	0	0	0	0	0	0	0	0	0	0	0	0	0	0	0	0	0	0	0	0	0	0	0	0	0	0	0	0	0	0
Otu0495	0	0	0	0	0	0	0	0	0	0	0	0	0	0	0	0	0	1	0	0	0	0	0	0	0	0	1	0	0	1	0	0	2	0	0	0	0	0	0	0	3	0	0	2	0	0	0	4	0
Otu0496	2	0	0	1	0	0	0	0	0	0	0	0	0	0	1	0	0	0	0	0	0	2	0	0	0	0	1	0	0	2	0	4	0	0	0	0	2	0	0	0	0	0	0	5	0	0	0	2	0
Otu0497	0	0	0	0	0	0	0	0	0	0	0	0	0	0	0	0	0	0	0	0	0	0	0	0	0	0	0	0	0	0	0	0	0	0	0	0	0	0	0	0	0	0	0	0	0	0	0	0	0
Otu0498	0	0	0	0	0	0	0	0	0	0	0	0	0	0	0	0	0	0	0	0	0	0	0	0	0	0	0	0	0	0	0	0	0	0	0	0	0	0	0	0	0	0	0	0	0	0	0	0	0
Otu0499	0	0	0	0	0	0	0	0	0	0	0	0	0	0	0	0	0	1	0	0	1	0	0	0	0	2	0	0	0	0	0	0	0	0	0	0	1	0	0	0	2	1	0	4	0	0	0	2	0
Otu0500	0	0	0	0	0	0	0	0	0	0	0	0	0	0	0	0	0	0	0	0	0	0	0	0	0	0	0	0	0	0	0	0	0	0	0	0	0	0	0	0	0	0	0	0	0	0	0	0	0
Otu0501	1	0	0	0	0	0	0	0	0	2	0	0	0	7	5	0	0	0	0	0	0	2	0	0	0	0	0	1	0	0	0	0	0	0	0	1	0	0	0	5	0	1	1	0	0	0	0	0	1
Otu0502	0	0	0	0	0	0	0	0	0	0	0	0	0	0	0	0	0	0	0	0	0	0	0	0	0	0	0	0	0	0	5	0	0	3	0	0	2	0	0	0	0	0	0	0	5	0	0	0	0
Otu0503	0	0	0	0	0	0	0	0	0	0	0	0	0	0	0	0	0	0	0	0	0	0	0	0	0	0	0	0	0	0	0	0	0	0	0	0	0	0	0	0	0	0	0	0	0	0	0	0	0
Otu0504	1	0	0	1	0	0	1	0	0	0	1	0	0	0	0	0	0	0	0	0	0	0	0	0	0	0	4	0	0	0	0	0	0	0	0	0	0	0	0	0	0	0	0	0	0	0	0	0	0
Otu0505	0	5	0	0	0	0	0	0	0	0	0	0	1	0	0	0	0	0	0	1	0	0	0	0	0	0	0	0	0	0	0	0	0	0	0	0	0	0	0	4	1	0	0	0	0	0	0	2	0
Otu0506	0	0	0	0	0	0	0	0	0	0	0	0	0	0	0	0	0	0	0	0	0	0	0	0	0	0	0	0	0	0	0	0	0	0	0	0	0	0	0	0	0	0	0	0	0	0	0	0	0
Otu0507	0	0	0	0	0	10	0	0	0	0	0	0	0	0	0	0	1	0	0	0	1	0	0	1	0	0	0	0	0	0	0	0	0	0	0	0	0	0	0	0	0	1	0	0	0	0	0	0	0
Otu0508	0	0	0	0	0	0	0	0	0	0	0	0	1	0	0	0	1	0	4	0	0	0	0	1	1	0	0	0	0	0	0	0	0	2	0	0	1	0	0	0	0	0	0	0	0	0	0	0	0
Otu0509	0	0	5	0	0	0	0	0	0	0	0	0	0	6	0	0	0	5	0	0	0	2	0	0	0	0	0	0	0	0	0	0	0	0	0	0	1	0	0	0	0	0	0	0	0	2	0	0	0
Otu0510	0	0	0	0	0	0	0	0	0	0	0	0	0	0	0	0	3	0	0	0	0	0	0	1	0	0	1	0	0	0	0	0	0	0	0	0	0	0	0	0	0	0	0	0	0	0	0	0	0
Otu0511	0	0	1	0	0	0	0	2	0	0	0	0	0	0	0	0	0	0	0	0	0	0	0	0	0	0	0	0	0	0	0	0	1	0	1	0	0	0	0	0	0	1	0	0	0	1	0	0	0
Otu0512	5	0	0	7	0	0	0	0	0	0	3	0	0	0	9	0	0	0	3	0	0	0	0	0	0	0	0	0	0	0	0	0	0	0	0	0	0	0	0	0	0	0	0	0	0	0	0	0	0
Otu0513	1	0	0	2	0	0	0	0	0	4	0	0	0	1	0	0	0	6	0	0	0	4	0	0	0	0	0	2	0	0	0	0	0	0	0	0	0	0	0	0	0	0	0	0	0	0	0	0	0
Otu0514	1	0	0	0	0	9	0	0	0	0	0	0	0	0	0	0	0	0	0	0	0	0	0	0	0	0	0	0	0	0	0	0	0	0	0	0	0	0	0	0	0	0	0	0	0	0	0	0	0
Otu0515	0	0	1	0	0	0	0	0	0	0	0	0	0	0	0	0	0	0	0	0	0	0	0	0	0	0	0	0	0	0	0	0	0	0	0	0	0	0	0	0	0	0	0	0	0	0	0	0	0
Otu0516	2	0	0	0	0	0	0	3	0	1	0	0	0	0	0	0	3	0	0	0	0	0	0	0	0	0	0	0	0	0	0	0	5	0	0	0	0	0	1	0	1	1	0	1	0	0	0	0	0
Otu0517	0	0	0	0	0	0	0	0	0	0	0	0	0	0	0	0	0	0	0	0	0	0	0	0	0	0	0	0	0	0	1	0	0	0	0	0	0	0	0	0	0	0	0	0	0	0	0	0	49
Otu0518	0	0	0	0	0	0	0	0	0	0	0	0	0	0	0	0	0	0	0	0	0	0	0	0	0	0	0	0	0	0	0	0	0	0	0	0	0	0	0	0	0	0	0	0	0	0	0	0	0
Otu0519	0	0	0	0	0	0	0	0	0	0	0	0	0	0	0	0	0	0	0	0	0	0	0	0	0	0	0	0	0	0	0	0	0	1	0	0	0	0	0	0	0	0	0	0	0	0	0	0	0
Otu0520	0	0	6	0	0	0	0	0	0	0	6	0	0	0	0	0	9	0	0	0	0	0	0	0	5	0	0	0	0	0	0	0	0	0	0	0	0	0	0	0	0	0	0	0	0	0	0	0	0
Otu0521	0	0	0	0	0	0	0	0	0	0	0	0	0	0	0	1	0	0	0	3	0	0	0	0	0	0	0	0	0	0	0	0	0	0	0	0	0	0	0	0	0	0	0	0	0	0	0	0	0
Otu0522	0	0	0	0	0	0	0	0	0	0	0	0	0	0	0	0	0	0	0	0	0	0	0	0	0	0	0	0	0	0	0	0	0	0	0	0	0	0	0	0	0	0	0	0	0	0	0	0	0
Otu0523	0	0	0	0	0	0	0	0	0	0	0	0	0	0	0	0	0	0	0	0	0	0	0	0	0	0	0	0	0	0	0	0	0	0	0	0	0	0	0	0	0	0	0	0	0	0	0	0	0
Otu0524	0	0	0	0	0	0	0	0	0	0	0	0	0	0	0	0	0	0	0	0	0	0	0	0	0	0	0	0	0	0	0	0	0	0	0	0	0	0	0	0	0	0	0	0	0	0	0	0	0
Otu0525	0	0	0	0	0	0	0	0	0	0	0	0	0	0	0	0	0	0	0	0	0	0	0	0	0	0	0	0	0	0	0	0	0	0	0	0	0	0	0	0	0	0	0	0	0	0	0	0	0
Otu0526	0	0	0	0	0	1	0	0	0	0	0	0	0	5	0	0	0	0	0	0	0	0	0	0	0	0	0	0	0	0	0	0	0	0	0	0	0	0	0	0	0	0	0	0	0	0	0	0	0
Otu0527	0	0	1	0	0	2	0	0	0	0	0	2	0	0	0	0	0	0	0	0	0	0	0	0	0	0	1	0	0	0	0	0	0	0	0	0	0	0	0	0	0	0	0	0	0	0	0	0	0
Otu0528	0	0	0	0	0	0	0	0	0	0	0	0	0	0	0	0	0	0	0	0	0	0	0	0	0	0	0	0	0	0	0	0	0	0	0	0	0	0	0	0	0	0	0	0	0	0	0	0	0
Otu0529	0	0	1	0	0	0	0	0	0	0	0	9	0	1	0	0	2	1	0	0	0	1	0	0	0	3	0	0	0	0	0	1	0	0	0	5	0	0	0	0	0	0	0	0	0	0	0	0	0
Otu0530	0	0	0	0	0	0	0	0	0	0	0	0	16	0	0	0	0	0	0	0	0	0	0	0	0	0	0	0	0	3	0	0	0	0	0	0	0	0	0	0	0	6	0	0	0	0	0	0	0
Otu0531	1	0	0	0	0	0	0	0	0	0	0	0	0	0	0	0	2	0	0	0	0	0	0	0	0	0	0	0	1	0	1	0	0	0	0	0	1	0	0	0	0	0	0	0	0	0	0	0	0
Otu0532	0	0	0	0	0	0	0	0	0	2	0	0	0	0	3	1	0	0	0	0	0	0	0	0	0	0	0	0	0	0	0	0	0	0	1	1	0	0	0	0	0	0	0	0	0	0	0	0	0
Otu0533	0	0	1	1	0	0	4	0	0	1	0	0	1	0	1	0	0	0	0	0	0	0	0	0	0	0	0	0	0	0	0	0	0	0	0	1	0	0	0	0	0	0	0	0	0	0	0	0	0
Otu0534	0	0	0	0	0	0	0	0	1	0	0	0	0	0	2	0	0	0	0	0	1	0	0	0	0	0	0	5	0	0	0	0	0	0	3	0	0	0	3	0	0	1	0	0	0	0	0	1	0
Otu0535	0	0	0	0	0	0	0	0	0	0	0	0	0	0	0	0	0	0	0	0	0	0	0	0	0	0	0	0	0	0	0	0	0	0	0	0	0	0	0	0	0	0	0	0	0	0	0	0	0
Otu0536	6	0	0	0	0	0	0	0	0	0	2	0	0	0	0	0	0	0	3	0	0	0	0	0	0	0	0	0	0	0	0	0	0	0	0	0	0	0	0	0	0	0	0	0	0	0	0	0	0
Otu0537	0	0	0	0	0	0	0	0	0	0	0	0	0	0	0	0	0	0	0	0	0	0	0	0	0	0	0	0	0	0	0	0	0	0	0	0	0	0	0	0	0	0	0	0	0	0	0	0	0
Otu0538	0	0	0	0	0	0	0	0	0	1	1	0	0	2	0	0	0	0	0	0	0	0	0	0	1	0	0	0	0	0	0	0	0	0	0	0	0	0	0	0	2	0	0	0	0	0	0	0	0
Otu0539	0	0	0	0	0	0	0	0	0	0	0	0	0	7	0	0	0	3	0	0	0	5	0	0	0	0	0	0	0	0	0	0	0	0	0	0	0	0	0	0	0	0	0	0	0	0	0	0	0
Otu0540	0	0	0	0	0	0	0	0	0	0	0	0	0	0	0	0	0	0	0	0	0	0	0	0	0	0	0	0	0	0	0	0	0	0	0	0	0	0	0	0	0	0	0	0	0	0	0	0	0
Otu0541	0	0	0	0	0	0	0	0	0	0	0	0	0	0	0	0	0	0	0	0	0	0	0	0	0	0	0	0	0	0	0	0	0	0	0	0	0	0	0	0	0	0	0	0	0	0	0	0	0
Otu0542	0	0	0	0	0	0	0	0	0	0	0	0	0	0	0	0	0	0	0	0	0	0	0	0	0	0	0	0	0	0	0	0	0	0	0	0	0	0	0	0	0	0	0	0	0	0	0	0	0
Otu0543	0	0	0	0	0	3	0	0	0	0	0	0	12	0	0	0	0	0	0	0	0	0	0	0	0	0	0	0	0	0	0	0	0	0	0	0	0	0	0	0	0	0	0	0	0	0	0	0	0
Otu0544	0	0	0	0	0	0	0	0	0	0	0	0	0	0	0	0	0	0	0	0	0	0	0	0	0	0	0	0	0	0	0	0	0	0	0	0	0	0	0	0	0	0	0	0	0	0	0	0	0
Otu0545	0	0	0	0	0	0	0	0	0	0	0	0	0	0	0	0	0	0	0	0	0	0	0	0	0	0	0	0	0	0	0	0	0	0	0	0	0	0	0	0	0	0	0	0	0	0	0	2	0
Otu0546	0	0	0	0	0	0	0	0	0	0	0	0	0	2	0	1	0	0	0	0	0	0	0	0	0	0	2	0	0	0	0	0	0	0	0	0	0	0	0	2	0	0	0	0	1	0	0	0	1
Otu0547	0	0	0	0	0	0	0	0	0	0	0	0	0	0	0	0	0	0	3	0	0	0	3	2	3	0	0	0	0	0	0	0	0	0	0	0	0	0	0	0	0	1	1	0	0	0	0	0	0
Otu0548	0	0	0	0	0	0	0	0	0	0	0	0	0	0	0	0	0	0	0	0	0	0	0	0	0	0	0	0	0	0	0	0	0	0	0	0	0	0	0	0	0	0	0	0	0	0	0	0	0
Otu0549	0	0	0	0	0	0	0	0	0	0	0	0	0	0	0	0	0	0	0	0	0	0	0	0	0	0	0	0	0	0	0	0	0	0	0	0	0	0	0	0	0	10	0	0	0	1	0	0	0
Otu0550	0	0	0	0	0	2	0	0	0	0	0	0	0	1	0	0	0	0	0	0	0	1	0	0	0	1	0	0	0	0	0	0	0	0	0	0	0	0	0	0	0	0	0	0	0	0	0	0	0
Otu0551	0	0	0	0	0	0	0	0	0	0	0	0	0	0	0	0	0	0	0	0	0	0	0	0	0	0	0	0	0	0	0	0	0	0	0	0	0	0	0	0	0	0	0	0	0	0	0	0	0
Otu0552	0	0	0	0	0	0	0	0	0	0	0	0	0	0	0	0	0	0	0	0	0	0	0	0	0	0	0	0	0	0	0	0	0	0	0	0	0	0	0	0	0	0	0	0	0	0	0	0	0
Otu0553	0	0	0	0	0	0	0	0	0	0	0	0	0	0	0	0	0	0	0	0	0	0	0	0	0	0	0	1	0	0	0	0	0	0	0	0	0	0	0	0	0	0	0	0	0	1	0	0	0
Otu0554	0	0	0	0	0	0	0	1	0	0	0	0	0	0	0	0	1	0	0	7	0	0	6	0	0	0	0	0	0	3	0	0	0	0	0	0	0	0	0	0	0	0	0	0	0	0	0	2	0
Otu0555	0	0	0	0	0	0	0	0	0	0	0	0	0	0	0	0	0	0	0	0	0	0	0	0	0	0	0	0	0	0	0	0	0	0	0	0	0	0	0	0	0	0	0	0	0	0	0	0	0
Otu0556	0	0	0	0	0	0	0	0	0	0	0	0	0	0	0	0	0	0	0	0	0	0	0	0	0	0	0	0	0	0	0	0	0	0	0	0	0	0	0	0	0	0	0	0	0	0	0	0	0
Otu0557	0	0	0	0	0	0	0	0	0	0	0	0	0	0	0	0	0	0	0	0	0	0	0	0	0	0	0	0	0	0	0	0	0	0	0	0	0	0	0	0	0	0	0	0	0	0	0	0	0
Otu0558	0	0	0	0	0	0	0	1	0	0	0	0	0	0	0	0	0	0	0	0	0	0	0	0	0	0	0	0	0	0	0	0	0	0	0	1	0	0	0	0	0	2	0	0	0	0	0	0	0
Otu0559	0	0	0	0	0	0	0	0	0	0	0	0	0	2	0	0	0	0	0	0	0	0	0	0	1	2	0	0	1	0	0	0	0	0	0	0	0	0	0	0	3	0	0	0	0	0	1	0	0
Otu0560	0	0	0	1	0	0	0	0	0	0	0	0	0	0	0	0	0	0	0	0	0	0	0	0	0	0	4	0	0	0	0	0	0	0	0	0	0	0	0	0	0	0	0	0	0	0	0	0	0
Otu0561	0	0	0	0	0	0	0	0	0	0	0	0	0	0	0	0	0	0	0	0	0	0	0	1	0	0	0	0	0	0	0	0	0	0	0	0	0	0	0	0	0	3	0	0	0	0	0	0	1
Otu0562	0	0	0	0	0	0	0	0	0	0	0	0	0	0	0	0	0	0	0	0	0	0	0	0	0	0	0	0	4	0	0	0	0	0	0	0	0	0	0	2	0	0	4	1	0	0	1	0	0
Otu0563	0	0	0	0	0	4	0	0	0	0	0	0	0	0	0	0	0	0	0	0	2	0	0	4	0	0	0	0	0	3	7	0	0	0	0	0	3	0	0	0	0	0	0	3	0	0	0	0	0
Otu0564	0	0	0	0	0	0	0	0	0	0	0	0	0	0	0	1	0	2	0	3	0	0	1	0	2	0	0	2	0	0	0	0	1	0	1	0	0	0	0	0	0	0	0	0	0	2	0	0	0
Otu0565	0	0	0	0	0	0	0	0	0	0	0	0	0	0	0	0	0	0	0	0	0	0	0	0	0	0	0	0	0	0	0	0	0	0	0	0	0	0	0	0	0	0	0	0	0	0	0	0	0
Otu0566	0	0	0	0	0	0	0	0	0	0	0	0	0	0	0	0	0	0	0	0	0	0	0	0	0	0	0	0	0	0	0	0	0	0	0	0	0	0	0	0	0	0	0	0	0	0	0	0	0
Otu0567	2	0	0	2	0	0	4	0	0	0	0	0	0	0	0	0	0	0	1	0	0	0	0	0	0	0	0	0	0	0	1	0	0	1	1	0	0	0	0	0	0	0	0	0	1	0	0	0	0
Otu0568	0	0	0	0	0	0	0	0	0	0	0	0	0	1	0	0	0	2	0	0	0	0	0	0	0	6	0	0	3	3	0	0	0	0	0	0	0	0	0	0	2	0	0	0	0	0	5	1	0
Otu0569	0	0	0	0	0	0	0	0	0	0	0	0	0	0	0	0	0	0	0	0	0	0	0	0	0	0	0	0	0	0	0	0	0	0	0	0	0	0	0	0	0	0	0	0	0	0	0	0	0
Otu0570	0	0	0	0	0	0	0	0	0	0	0	0	0	0	0	0	0	0	0	0	0	0	0	0	0	0	0	0	0	0	0	0	0	0	0	0	0	0	0	0	0	0	0	0	0	0	0	0	0
Otu0571	0	0	0	0	0	0	0	0	0	0	0	0	0	0	0	0	0	0	0	0	0	0	0	0	0	1	0	0	0	0	0	0	1	0	1	0	0	0	0	0	0	0	0	0	0	0	0	0	0
Otu0572	0	0	3	0	0	3	0	0	0	0	0	0	0	0	0	0	0	0	0	0	0	3	0	11	1	0	0	0	0	0	0	0	0	0	2	0	0	0	0	0	0	0	0	0	0	0	0	0	0
Otu0573	0	0	0	0	0	1	0	0	3	0	0	0	0	0	0	0	0	0	0	0	4	0	0	0	0	2	0	0	0	0	0	1	0	0	0	0	0	0	0	0	0	0	0	0	0	0	0	0	0
Otu0574	0	0	0	0	0	0	0	0	0	0	0	0	0	0	0	0	0	0	0	0	0	0	0	0	0	0	0	0	0	0	0	0	0	0	0	0	0	0	0	0	0	0	0	0	0	0	0	0	0
Otu0575	0	0	0	0	0	0	0	0	0	0	0	0	0	0	0	0	0	0	0	0	0	0	0	0	0	0	0	0	1	0	0	0	0	0	0	2	0	0	0	0	0	0	0	1	0	0	0	0	0
Otu0576	0	0	0	0	0	0	0	0	0	3	0	0	0	0	0	0	0	0	0	0	0	0	0	0	0	0	0	0	0	0	0	0	0	0	0	0	0	0	0	1	0	0	0	0	0	0	0	0	0
Otu0577	0	0	0	0	1	0	0	0	0	0	0	0	0	0	0	0	0	0	0	0	0	0	0	0	0	0	0	0	0	0	0	0	0	0	0	0	0	0	0	0	1	0	0	0	0	0	0	0	0
Otu0578	0	0	0	0	0	0	0	0	0	0	0	0	0	0	0	0	0	0	0	0	0	0	0	0	0	0	0	0	0	0	0	0	0	0	0	0	0	0	0	0	0	0	0	0	0	0	0	0	0
Otu0579	0	1	0	0	0	0	0	0	0	0	0	1	0	0	0	0	0	0	0	2	0	0	1	0	0	0	0	0	0	0	0	0	0	0	0	0	0	0	0	0	0	0	0	0	0	0	0	0	0
Otu0580	0	0	0	0	0	0	1	0	0	0	0	0	0	0	0	0	0	0	0	0	0	0	0	0	0	0	0	0	14	0	0	0	0	0	0	0	0	0	0	0	0	0	1	0	0	0	0	0	0
Otu0581	0	1	0	0	2	0	0	0	0	0	0	0	0	0	0	0	0	0	0	0	0	0	0	0	0	0	0	0	0	2	5	0	0	0	0	0	3	0	0	0	1	0	0	0	0	0	0	1	0
Otu0582	0	0	0	0	0	0	0	0	0	0	0	0	0	0	0	0	0	0	0	0	0	0	0	0	0	0	0	0	0	0	0	0	0	0	0	0	0	0	0	0	0	0	0	0	0	0	0	0	0
Otu0583	0	0	0	0	0	0	0	0	0	2	2	0	0	0	0	0	0	0	0	1	0	0	0	0	0	0	2	0	0	0	0	0	0	1	1	0	0	0	0	0	0	0	1	0	0	0	1	0	0
Otu0584	0	0	0	0	0	0	0	0	0	0	0	0	0	0	0	0	0	0	0	0	0	0	0	0	0	0	0	0	0	0	0	1	0	0	0	0	0	0	0	0	0	5	0	0	0	2	0	0	0
Otu0585	1	0	0	0	0	1	0	0	1	0	0	0	1	0	0	0	0	0	0	0	0	0	0	0	0	0	0	0	0	0	0	1	0	0	0	0	0	0	0	0	0	0	0	0	0	0	0	0	0
Otu0586	0	0	0	0	0	0	0	0	0	0	0	0	0	0	0	0	0	0	0	0	0	0	0	0	0	0	0	0	0	0	0	0	0	0	0	0	0	0	0	0	0	0	0	0	0	0	0	0	0
Otu0587	0	0	0	0	0	0	0	0	0	0	0	0	0	0	0	0	0	0	0	0	0	0	0	0	0	0	0	0	0	0	0	0	0	0	0	0	0	0	0	0	0	0	0	0	0	0	0	0	0
Otu0588	0	0	0	0	0	0	0	0	0	0	0	0	0	0	0	0	0	0	0	0	0	0	0	0	0	0	0	0	0	0	0	0	0	0	0	0	0	0	0	0	0	0	0	0	0	0	0	0	0
Otu0589	0	0	0	0	0	0	0	3	0	0	0	0	0	0	0	0	0	0	0	0	0	0	0	0	0	0	0	0	0	0	0	0	0	0	0	0	0	0	0	0	0	0	0	0	0	0	0	0	0
Otu0590	3	0	0	1	0	0	0	0	0	0	8	0	0	0	0	0	0	0	0	0	0	0	0	0	0	0	0	0	0	0	0	0	0	0	0	0	0	0	0	0	0	0	0	0	0	0	0	0	0
Otu0591	0	0	3	0	0	0	0	1	0	0	0	0	0	0	0	0	2	0	0	2	0	0	0	0	0	0	0	0	0	0	0	0	1	0	0	0	0	0	0	0	0	0	0	0	0	0	0	0	0
Otu0592	0	0	0	0	0	0	0	0	0	0	0	0	0	0	0	0	0	0	0	0	0	0	0	0	0	0	6	0	0	0	2	0	0	0	0	0	0	0	0	0	0	0	0	0	0	0	0	0	3
Otu0593	0	0	0	0	0	0	0	0	0	0	0	0	0	0	0	0	0	0	0	0	0	0	0	0	0	0	0	0	0	0	0	0	0	0	0	0	0	0	0	0	0	1	0	1	0	0	0	5	0
Otu0594	0	0	0	0	0	0	0	0	0	0	0	0	0	0	0	0	0	0	0	0	0	0	0	0	0	0	0	0	0	0	0	0	0	0	0	0	0	0	0	0	0	0	0	0	0	0	0	0	0
Otu0595	0	0	0	0	0	0	0	0	0	0	0	0	0	0	0	0	0	0	0	0	0	0	0	0	0	0	0	0	0	0	0	0	0	0	0	0	0	0	0	0	0	19	0	0	0	10	0	0	0
Otu0596	0	0	0	0	0	0	0	0	0	0	0	0	0	0	0	0	1	0	0	0	0	0	0	0	0	0	0	0	0	0	0	0	0	0	0	0	0	0	0	1	0	0	0	0	0	0	0	1	0
Otu0597	0	0	0	0	0	0	0	0	0	0	0	1	0	0	0	0	0	0	0	0	0	0	0	0	0	0	0	0	0	0	0	0	0	0	0	0	0	0	0	0	0	0	0	0	0	0	0	0	0
Otu0598	0	0	0	0	0	0	0	0	0	0	0	0	0	0	0	0	0	0	0	0	0	0	0	0	0	0	0	0	0	0	0	0	0	0	0	0	0	0	0	0	0	0	0	0	0	0	0	0	0
Otu0599	0	1	0	0	0	3	0	0	0	0	0	0	0	0	0	0	0	0	0	0	2	0	0	0	0	0	0	0	0	0	0	0	0	0	0	0	0	0	0	0	0	0	0	0	0	0	0	0	0
Otu0600	0	0	0	0	0	0	0	0	0	0	0	0	0	0	0	0	0	0	0	0	0	1	0	0	2	0	0	0	0	0	0	0	0	0	0	0	0	0	0	0	0	0	0	1	0	0	0	0	0
Otu0601	0	0	1	0	0	0	0	0	0	0	0	0	0	0	0	0	1	0	0	0	0	0	0	0	0	1	0	0	0	0	0	0	0	0	0	0	0	0	0	0	0	0	0	4	0	0	0	5	0
Otu0602	0	0	0	0	0	0	0	0	0	0	0	0	0	0	0	0	0	0	0	0	0	0	0	0	0	0	0	0	0	0	1	0	0	0	1	0	0	0	0	0	0	0	0	1	0	3	0	0	0
Otu0603	2	0	0	0	0	0	0	0	0	0	2	0	0	0	0	0	0	2	0	0	0	1	0	0	0	1	0	1	0	0	0	0	0	0	1	0	0	0	0	0	0	0	0	2	0	0	0	0	0
Otu0604	0	0	0	0	0	0	0	0	0	0	0	0	0	0	0	1	0	0	0	1	0	0	1	0	0	0	0	0	0	0	0	0	0	0	0	0	0	0	0	0	0	0	0	0	0	0	2	0	0
Otu0605	3	0	0	1	0	0	3	0	0	0	2	0	0	0	3	0	0	0	2	0	0	0	0	0	0	0	0	0	0	0	0	0	0	0	0	0	0	0	0	0	0	0	0	0	0	0	0	0	0
Otu0606	0	0	0	0	0	0	0	0	0	0	0	0	0	0	0	0	0	0	0	0	0	0	0	0	0	0	1	0	0	0	0	0	0	0	0	3	2	0	0	0	0	0	0	0	0	2	0	0	1
Otu0607	0	0	0	0	0	0	0	0	0	0	0	0	0	0	0	0	0	0	0	0	0	0	0	0	0	0	0	0	0	0	0	0	0	0	0	0	0	0	0	0	0	0	0	0	0	0	0	0	0
Otu0608	0	0	0	0	0	1	0	0	0	0	0	0	0	0	0	0	8	0	0	0	0	0	0	0	0	0	0	0	0	0	0	0	0	0	0	0	0	0	0	0	0	0	0	0	0	0	0	0	0
Otu0609	0	0	0	0	0	0	0	0	0	0	0	0	0	0	0	0	0	0	0	0	0	0	0	0	0	0	0	0	0	0	0	0	0	0	0	0	0	0	0	0	0	0	0	0	0	0	0	0	0
Otu0610	0	0	0	0	0	0	0	0	0	0	0	0	0	0	0	0	0	0	0	0	0	0	0	0	0	0	0	0	0	0	0	0	0	0	0	0	0	0	0	0	0	4	0	0	0	0	0	0	0
Otu0611	0	0	0	0	0	0	0	0	0	2	0	0	0	0	0	0	0	0	0	0	0	0	0	0	0	0	0	0	2	3	0	0	0	0	0	0	0	0	0	0	0	0	3	0	0	0	2	1	0
Otu0612	0	0	0	0	0	0	0	0	0	0	0	0	0	0	0	0	0	0	0	0	0	0	0	0	0	0	0	0	0	0	0	0	0	0	0	0	0	0	0	0	0	0	0	0	0	0	0	0	0
Otu0613	0	0	0	0	0	0	0	0	0	0	0	0	0	0	0	0	0	0	0	0	0	0	0	0	0	0	0	0	0	0	0	0	0	0	0	0	0	0	0	0	0	0	0	0	0	0	0	0	0
Otu0614	0	0	0	0	0	0	0	0	0	0	0	0	0	0	0	0	0	0	0	0	0	0	0	0	0	0	0	0	0	0	0	0	0	0	0	0	0	0	0	0	0	0	0	0	0	0	0	0	0
Otu0615	0	0	0	0	0	0	0	0	0	0	0	0	0	0	0	0	0	0	0	0	0	0	0	0	0	0	0	0	0	0	0	0	0	0	0	0	0	0	0	0	0	0	0	0	0	0	0	0	0
Otu0616	0	0	0	0	0	0	0	0	0	0	0	0	0	0	0	0	0	0	0	0	0	0	0	0	0	0	0	0	0	0	0	0	0	0	0	0	0	2	0	0	0	0	0	0	0	0	0	0	0
Otu0617	0	0	0	0	0	0	0	0	0	0	0	0	0	0	0	0	0	0	0	0	0	0	0	0	0	0	0	0	0	1	3	0	0	0	0	0	3	0	0	0	0	0	0	0	0	0	0	0	0
Otu0618	0	0	0	0	0	0	0	0	0	0	0	0	0	0	0	0	0	0	0	0	0	0	0	0	0	0	0	0	0	0	0	0	0	0	0	0	0	0	0	0	0	0	0	0	0	0	0	0	0
Otu0619	0	0	0	0	0	0	0	0	0	0	0	0	0	0	0	0	0	0	0	0	0	0	0	0	0	0	0	0	0	0	0	0	0	0	0	0	0	0	0	0	0	0	0	0	0	0	0	0	0
Otu0620	0	0	0	0	0	0	0	0	0	0	0	0	0	0	0	0	0	0	0	0	0	0	0	0	0	0	0	0	5	0	0	3	0	0	0	0	0	0	1	0	0	0	0	0	0	0	3	0	0
Otu0621	0	0	0	0	0	0	0	0	0	0	0	0	0	0	0	0	0	0	0	0	0	0	0	0	0	0	1	0	0	0	0	0	0	0	0	0	0	0	0	0	0	0	0	0	0	0	0	0	0
Otu0622	0	0	1	0	0	0	0	0	0	0	0	0	0	0	0	0	0	0	0	0	0	0	0	0	0	0	0	0	0	0	0	0	0	0	0	0	0	0	3	0	0	0	0	0	0	0	0	0	0
Otu0623	0	0	0	0	0	0	0	0	0	0	0	0	0	0	0	0	0	0	0	0	0	0	0	0	0	0	1	0	0	0	0	0	3	0	0	2	0	0	0	0	0	0	0	0	0	0	0	0	0
Otu0624	0	0	0	0	0	0	0	0	0	0	0	0	0	4	0	1	0	0	0	0	0	0	0	0	0	0	1	0	0	0	0	0	0	0	0	0	1	0	0	0	0	0	0	0	0	0	0	0	1
Otu0625	0	0	0	0	0	0	0	0	0	0	0	0	0	0	0	0	1	0	0	0	0	0	0	0	0	1	0	0	0	1	0	0	0	0	0	0	0	0	1	0	2	0	0	0	0	2	0	0	0
Otu0626	0	4	0	0	0	0	0	0	0	0	0	0	0	0	0	0	0	0	0	8	0	0	0	0	0	0	0	0	0	0	0	0	0	0	0	0	0	0	0	0	0	0	0	0	0	0	0	0	0
Otu0627	0	0	0	0	0	0	0	0	0	0	0	0	0	0	0	0	0	0	0	0	0	0	0	0	0	0	6	0	0	0	0	0	0	0	0	0	0	0	0	0	0	0	0	0	0	0	0	0	0
Otu0628	0	0	0	0	0	0	0	0	0	0	0	0	0	0	0	0	0	0	0	0	0	0	0	0	0	0	0	0	0	0	0	0	0	0	0	0	0	0	0	0	0	0	0	0	0	0	0	0	0
Otu0629	0	0	0	0	0	0	0	0	0	0	0	0	0	0	0	0	0	0	0	0	0	0	0	0	0	0	0	0	3	0	0	0	0	0	0	0	0	0	0	0	0	0	0	0	0	0	0	0	0
Otu0630	0	0	0	0	0	0	0	1	0	0	0	0	0	0	0	0	1	0	1	0	1	1	0	0	0	0	0	0	1	0	0	0	0	0	2	0	0	0	0	0	0	0	0	0	0	1	0	0	0
Otu0631	0	0	1	0	0	0	0	0	0	0	0	0	0	0	0	0	0	0	0	0	0	0	0	0	0	0	0	1	0	3	1	0	0	0	0	0	1	0	0	0	0	0	1	0	0	1	0	0	0
Otu0632	0	1	0	0	0	0	0	0	0	0	0	0	0	0	0	0	5	0	0	0	1	0	0	0	0	0	0	0	0	0	0	0	0	0	0	0	0	0	0	0	0	0	0	0	0	0	0	0	0
Otu0633	0	0	0	0	0	1	0	0	0	0	0	0	0	1	0	0	0	0	0	0	0	0	0	1	0	0	0	0	0	0	0	0	0	0	0	0	0	0	0	0	0	0	0	0	0	0	0	0	0
Otu0634	0	0	0	0	0	0	0	0	0	0	0	0	0	0	0	0	0	0	0	0	0	0	0	0	0	0	0	18	0	0	0	0	0	0	0	0	0	0	0	0	0	0	0	0	0	0	0	0	0
Otu0635	0	0	0	0	0	0	0	0	0	0	0	0	0	0	0	0	0	0	0	0	0	0	0	0	0	0	0	0	0	0	0	0	0	0	0	0	0	0	0	0	0	0	0	0	0	0	0	0	0
Otu0636	0	0	0	0	0	0	0	0	0	0	0	0	0	0	0	0	2	0	0	0	0	0	0	0	0	0	0	0	0	0	0	0	1	0	0	0	0	0	0	0	0	0	0	0	0	0	0	0	0
Otu0637	0	0	0	0	0	0	0	1	0	0	0	1	0	0	0	1	0	0	0	0	0	0	0	0	0	0	0	0	0	0	1	0	0	0	0	0	0	0	0	0	0	0	0	0	0	0	0	0	0
Otu0638	0	4	0	0	0	0	0	19	0	0	0	9	0	0	0	0	0	0	0	0	0	0	0	0	0	0	0	0	0	0	0	0	0	0	0	0	0	0	0	0	0	0	0	0	0	0	0	0	0
Otu0639	0	0	0	0	0	0	0	0	0	0	0	0	0	0	0	0	0	0	0	0	0	0	0	0	0	0	0	0	0	2	0	0	0	0	0	0	0	0	0	0	2	0	0	2	0	0	0	0	0
Otu0640	0	0	1	0	0	0	0	0	0	0	0	0	0	0	0	0	0	0	0	0	0	0	0	0	0	0	0	0	0	0	0	0	0	0	0	0	0	0	0	0	0	0	1	0	0	1	1	0	0
Otu0641	0	0	0	0	0	0	0	0	0	0	0	0	0	0	0	0	0	0	0	0	0	0	0	0	0	0	0	0	0	0	0	0	0	0	0	0	0	0	0	0	0	0	0	0	0	0	0	0	0
Otu0642	0	0	0	0	0	0	0	0	0	0	0	0	0	0	0	0	0	0	0	0	0	0	0	0	0	0	0	0	0	0	0	0	0	0	0	0	0	0	0	0	0	0	0	0	0	0	0	0	0
Otu0643	0	0	0	0	0	0	0	0	0	0	0	0	0	0	0	0	0	0	0	0	0	0	0	0	0	0	0	0	0	0	0	0	0	0	0	1	0	0	0	0	0	0	0	0	0	0	0	0	0
Otu0644	1	0	0	0	0	0	2	0	0	0	0	0	0	0	0	0	0	0	1	0	0	0	0	0	0	0	0	0	0	0	0	0	0	0	0	0	0	0	0	0	0	0	0	0	0	0	0	0	0
Otu0645	0	0	0	0	0	0	0	0	0	2	0	0	0	0	0	0	0	1	0	0	0	0	0	0	0	0	0	0	0	0	0	0	0	0	0	0	0	0	0	0	0	0	0	0	0	0	0	0	0
Otu0646	0	0	0	0	0	0	0	0	0	0	0	0	0	0	0	1	1	0	0	0	0	0	0	0	0	0	0	0	0	0	0	0	2	0	0	0	0	0	0	0	0	0	0	0	0	0	0	0	0
Otu0647	0	0	0	0	0	0	0	0	0	0	0	0	0	0	0	0	0	0	0	0	0	0	0	0	0	0	0	0	0	0	0	0	0	0	0	0	0	0	0	0	0	0	0	0	0	0	0	0	0
Otu0648	0	0	0	0	0	0	0	0	0	0	0	0	0	0	0	0	0	0	0	0	0	0	0	0	0	0	0	0	0	0	0	0	0	0	0	0	0	0	0	0	0	0	0	0	0	0	0	0	0
Otu0649	0	0	0	0	0	0	0	0	0	0	0	0	0	0	0	0	0	0	0	0	0	0	0	0	0	0	0	0	6	0	0	0	0	0	0	0	0	0	0	0	0	0	0	0	0	0	0	0	0
Otu0650	0	0	0	0	0	0	0	0	0	0	0	0	0	0	0	0	0	0	0	0	0	0	0	0	0	0	0	0	0	0	0	0	0	0	0	0	0	0	0	1	0	0	0	0	0	0	0	0	2
Otu0651	0	0	0	0	0	0	0	0	0	0	0	0	0	0	0	0	0	0	0	0	0	0	0	0	0	1	0	0	1	0	0	0	0	0	0	0	0	0	0	0	0	0	0	1	0	0	2	1	0
Otu0652	1	0	0	0	0	0	0	0	0	0	0	0	0	0	1	0	0	0	0	0	0	4	0	0	0	0	0	0	0	0	0	0	0	0	0	0	0	0	1	0	1	0	0	0	0	0	0	0	0
Otu0653	0	0	0	0	0	0	0	0	0	0	0	0	0	1	0	0	0	0	0	0	0	0	0	0	0	0	0	0	0	1	0	0	0	0	0	0	0	0	0	0	0	0	0	0	0	0	0	0	0
Otu0654	0	0	0	0	0	0	0	0	0	0	0	0	0	6	0	0	0	3	0	0	0	0	0	0	0	0	0	0	0	0	0	0	0	1	0	0	0	0	0	0	0	0	0	0	0	0	0	0	1
Otu0655	0	0	1	0	1	0	0	1	0	0	0	0	0	0	0	0	0	0	0	0	0	0	0	0	0	0	0	0	0	0	0	0	0	0	1	0	0	0	0	0	0	0	0	0	0	0	0	0	0
Otu0656	0	0	0	0	0	0	0	0	0	0	0	0	0	0	0	0	0	0	0	0	0	0	0	0	0	0	0	0	0	0	0	0	0	0	0	0	0	0	0	0	0	0	0	0	0	0	0	0	0
Otu0657	0	0	0	0	0	0	0	0	0	0	0	0	0	0	0	0	0	0	0	0	0	0	0	0	0	0	0	0	0	0	0	0	0	0	0	0	0	0	0	0	0	0	0	0	0	0	0	0	0
Otu0658	0	0	0	0	0	0	0	0	0	0	0	0	0	0	0	0	0	0	0	0	0	0	0	0	0	0	0	0	0	0	0	0	0	0	0	0	0	0	0	0	0	0	0	0	0	0	0	0	0
Otu0659	0	0	0	0	0	0	0	0	0	0	0	0	0	0	0	0	0	0	0	0	0	0	0	0	0	0	0	0	0	0	0	0	0	0	0	0	0	0	0	0	0	0	0	0	0	0	0	0	0
Otu0660	0	0	0	0	0	0	0	0	0	0	0	0	0	0	0	0	0	0	0	0	0	0	0	0	0	0	0	5	0	0	0	1	0	0	1	0	0	0	1	0	0	4	0	0	0	0	0	0	0
Otu0661	0	0	0	0	0	0	0	0	0	0	2	0	0	0	0	0	0	0	0	0	0	0	0	0	0	0	0	0	0	0	0	0	0	0	0	0	0	0	0	0	0	0	0	0	0	0	0	0	0
Otu0662	0	0	0	0	0	0	0	0	0	0	0	0	0	0	0	0	0	0	0	0	0	0	0	0	0	0	0	3	0	0	0	0	0	0	0	0	0	0	0	0	0	1	0	0	0	1	0	0	0
Otu0663	0	0	0	0	0	0	0	0	0	0	0	0	0	0	0	0	0	0	0	0	0	0	0	0	0	0	5	0	0	0	0	0	0	0	0	0	0	0	0	0	0	0	0	0	0	0	0	0	0
Otu0664	1	0	0	0	0	0	0	0	0	0	0	0	0	0	0	0	0	0	0	0	0	1	0	0	0	0	1	1	0	0	0	0	0	0	1	0	0	0	0	0	0	0	0	0	0	0	0	0	0
Otu0665	0	0	0	0	0	0	0	0	0	0	0	0	0	0	0	0	0	0	0	1	0	0	0	0	3	0	0	0	0	0	0	0	0	0	0	0	0	0	1	0	0	0	0	0	0	0	3	0	0
Otu0666	0	0	0	0	0	0	1	0	0	0	1	0	1	0	0	0	0	0	0	0	0	0	0	0	0	0	1	0	0	0	0	0	0	1	0	0	0	0	1	0	2	0	0	8	0	0	0	0	0
Otu0667	0	0	0	0	0	0	0	0	0	0	0	0	0	0	0	0	0	0	0	0	0	0	0	0	0	0	0	0	0	0	0	1	0	0	0	0	0	0	0	0	0	0	1	0	0	1	0	0	0
Otu0668	0	0	0	0	0	0	0	0	0	0	0	0	0	0	0	0	0	0	0	0	0	0	0	0	0	0	0	0	0	0	0	0	0	0	0	0	0	0	0	0	0	0	0	0	0	0	0	0	0
Otu0669	0	0	0	0	1	0	0	0	0	0	0	1	0	0	0	0	0	0	0	3	0	0	0	0	0	0	0	0	0	0	0	0	0	0	0	0	0	0	0	0	0	0	0	0	0	0	0	0	0
Otu0670	0	0	0	0	0	0	0	0	0	0	0	1	0	0	0	0	0	0	0	0	0	0	0	0	0	0	0	0	0	0	0	0	0	0	2	0	0	0	0	0	0	1	0	0	0	2	0	0	0
Otu0671	0	0	0	0	0	0	0	0	0	0	1	0	0	0	0	0	0	0	0	0	0	0	0	0	0	0	0	0	0	0	0	0	0	0	4	0	0	0	0	0	0	0	0	0	0	0	2	0	0
Otu0672	0	0	0	0	0	0	0	0	0	0	0	0	0	0	0	0	0	0	0	0	0	0	0	0	0	0	0	0	0	0	0	0	0	0	0	0	0	0	0	0	0	0	0	0	0	0	0	0	0
Otu0673	0	0	0	0	0	0	0	0	0	0	0	0	0	0	0	0	0	0	0	0	1	0	0	0	0	0	0	0	0	0	0	0	0	0	0	0	0	0	0	0	0	0	0	0	0	0	0	0	0
Otu0674	0	0	1	0	0	0	0	0	0	0	0	0	0	0	0	0	1	0	0	0	0	0	0	2	0	0	0	0	0	13	0	0	0	0	0	0	0	0	0	0	2	0	0	0	0	0	0	0	0
Otu0675	0	0	0	0	0	0	0	0	0	3	0	0	0	0	0	0	0	0	0	0	0	0	0	0	0	1	0	0	0	0	0	0	0	0	0	0	0	0	0	0	1	0	0	0	0	0	0	0	0
Otu0676	0	0	0	0	0	0	0	0	0	0	0	0	0	0	0	0	0	0	0	0	0	0	0	0	0	0	0	0	0	0	0	0	0	0	0	0	0	0	0	0	0	0	0	0	0	0	0	0	0
Otu0677	0	0	0	0	0	0	0	0	0	0	0	0	0	0	0	0	0	0	0	0	1	0	0	1	0	0	0	1	0	0	0	0	0	0	0	0	0	0	0	0	0	0	0	0	0	0	0	0	0
Otu0678	0	0	0	0	0	0	0	0	0	0	0	0	0	0	0	0	0	0	0	0	0	0	0	0	0	0	0	0	0	0	0	0	0	0	0	0	0	0	0	0	0	0	0	0	0	0	0	0	0
Otu0679	0	0	4	0	0	0	0	0	0	0	0	0	0	4	0	0	0	0	0	0	0	0	0	0	0	0	3	0	0	0	0	0	0	0	0	0	1	0	1	0	0	0	0	0	0	0	0	0	5
Otu0680	0	0	0	0	0	1	0	0	0	0	0	0	0	0	0	0	0	0	0	0	0	0	0	0	0	0	0	0	0	0	0	0	0	0	0	1	0	0	0	0	0	0	0	0	0	0	0	0	0
Otu0681	0	0	0	0	0	0	0	0	0	0	0	0	0	0	0	0	0	0	0	0	0	0	0	0	0	0	0	0	0	0	0	0	0	0	0	0	0	0	0	0	0	0	0	0	0	0	0	0	0
Otu0682	1	0	0	0	0	0	0	0	0	0	0	0	0	0	0	0	0	0	1	0	0	0	0	0	0	0	0	0	0	0	0	0	0	0	1	0	0	0	2	0	0	1	2	0	0	1	0	0	0
Otu0683	0	0	0	0	0	0	0	0	0	0	0	0	0	0	0	0	0	0	0	0	0	0	0	0	0	0	0	0	0	0	0	0	0	0	0	0	0	0	0	0	0	0	0	0	0	0	0	0	0
Otu0684	0	0	0	0	0	0	0	0	0	0	0	0	0	0	0	0	1	0	0	0	0	0	0	0	0	0	0	0	0	0	0	0	0	0	0	0	0	0	0	0	0	0	0	0	0	0	0	0	0
Otu0685	0	0	0	0	0	0	0	0	0	0	0	1	0	3	0	1	0	0	0	0	0	0	0	3	4	0	2	0	0	0	0	0	0	0	0	0	0	0	0	0	0	0	0	0	0	0	0	0	0
Otu0686	0	0	0	0	0	0	0	8	0	0	0	0	0	0	0	1	0	0	0	2	0	0	2	0	0	0	0	0	0	0	0	0	0	0	0	0	0	0	0	0	0	0	0	0	0	0	0	0	0
Otu0687	0	0	0	0	0	0	0	0	0	0	0	0	0	0	0	0	0	0	0	0	0	0	0	0	0	0	0	0	0	0	0	0	0	0	0	0	1	0	0	0	0	0	0	0	0	0	0	0	1
Otu0688	0	0	0	0	0	0	0	0	0	0	0	0	0	0	0	0	0	0	0	0	0	0	0	0	0	0	0	0	0	0	0	0	0	0	0	0	0	0	0	0	0	0	0	0	0	2	0	0	0
Otu0689	0	0	0	0	0	0	0	0	0	0	0	0	0	0	0	0	0	0	0	0	0	0	0	0	1	0	0	0	0	0	0	0	0	0	0	0	0	0	0	0	0	0	0	0	0	0	0	0	1
Otu0690	0	0	0	0	0	0	0	0	0	0	0	0	0	0	0	0	0	0	0	0	0	0	0	0	0	0	0	0	0	0	0	0	0	0	0	0	0	0	0	0	0	0	0	0	0	0	0	0	0
Otu0691	0	0	0	0	0	0	0	0	0	0	0	0	0	0	0	0	0	0	0	0	0	0	0	0	0	0	0	0	0	0	0	0	0	0	0	0	0	0	0	0	0	0	0	0	0	0	0	0	0
Otu0692	0	0	0	0	0	0	0	0	0	0	0	0	0	0	0	0	0	0	0	0	0	0	0	0	0	0	0	5	0	0	0	7	0	0	0	0	0	0	0	0	0	3	0	0	0	2	0	0	0
Otu0693	0	0	0	0	0	0	0	0	0	0	0	0	0	0	0	0	0	0	0	0	0	0	0	0	0	0	0	0	0	0	0	0	0	0	0	0	0	0	0	0	0	0	0	0	0	0	0	0	0
Otu0694	0	0	0	0	0	0	0	0	0	0	0	0	0	0	0	0	0	0	0	0	0	0	0	0	0	0	5	0	0	0	0	0	0	0	0	0	0	0	0	0	0	0	0	0	0	0	0	0	0
Otu0695	0	0	0	0	0	0	0	0	0	0	0	0	0	0	0	0	0	0	0	0	0	0	0	0	0	0	0	0	0	0	0	0	0	0	0	0	0	0	0	0	0	0	0	0	0	0	0	0	0
Otu0696	0	0	0	0	0	0	0	0	0	0	0	0	0	0	0	0	0	0	1	0	0	0	0	1	0	0	0	0	0	0	0	0	2	0	0	0	0	0	1	0	0	1	1	0	0	6	0	0	0
Otu0697	0	0	0	0	0	0	0	0	0	0	0	0	0	0	0	0	0	0	0	0	0	0	0	0	0	0	0	0	0	0	0	0	0	0	0	0	0	0	0	0	0	0	0	0	0	0	0	0	0
Otu0698	0	0	0	0	0	0	0	0	0	0	0	0	0	0	0	0	0	0	0	0	0	0	0	0	0	0	0	0	0	0	0	0	0	0	0	0	0	0	0	0	0	0	0	0	0	0	0	0	0
Otu0699	0	0	0	0	0	0	0	0	0	0	0	0	0	0	0	0	0	0	0	0	0	0	0	0	0	0	0	0	0	0	0	0	0	0	0	0	0	0	0	0	0	0	0	0	0	0	0	0	0
Otu0700	0	0	0	0	0	0	0	0	0	0	0	0	0	0	0	0	0	0	0	0	0	0	0	0	0	0	0	0	0	0	0	0	0	0	0	0	0	0	0	0	0	0	0	0	0	0	0	1	0
Otu0701	0	0	6	0	0	0	0	0	0	1	0	0	0	9	0	0	0	0	0	0	0	2	0	0	8	0	0	0	0	0	0	0	0	0	0	0	0	0	0	0	0	0	0	0	0	0	0	0	0
Otu0702	0	0	0	0	0	0	0	0	0	0	0	0	0	0	0	0	0	0	0	0	0	0	0	0	0	0	0	0	0	0	0	0	0	0	0	0	0	0	0	0	0	0	0	0	0	0	0	0	0
Otu0703	0	0	4	0	0	0	0	0	0	0	0	0	0	0	0	0	0	0	0	0	0	0	0	0	1	0	0	0	0	0	0	0	3	0	0	0	0	0	1	0	0	0	0	0	0	0	0	0	0
Otu0704	0	0	0	0	0	0	0	0	0	0	0	0	0	0	0	0	0	0	0	0	0	0	0	0	0	0	0	0	10	0	0	0	0	0	0	0	0	0	0	0	0	0	9	0	0	0	0	0	0
Otu0705	3	0	0	0	0	0	5	0	0	0	0	0	0	0	0	0	0	0	0	0	0	0	0	0	0	0	0	0	0	0	0	0	0	0	0	0	0	0	0	0	1	1	0	0	0	0	0	0	0
Otu0706	1	0	0	0	0	1	0	0	0	0	0	0	0	0	0	0	0	0	0	0	0	1	0	0	0	1	0	0	0	0	0	0	0	0	0	3	0	0	0	0	0	2	0	0	0	0	0	0	0
Otu0707	0	0	0	0	0	0	0	0	0	0	0	0	0	0	0	0	0	0	0	0	0	0	0	0	0	0	0	0	0	0	0	0	0	0	0	0	0	0	0	0	0	0	0	0	0	0	0	0	0
Otu0708	0	0	0	0	0	0	0	0	0	0	0	0	0	0	0	0	0	0	0	5	0	0	20	0	3	0	0	0	0	0	0	0	0	0	0	0	0	0	0	0	0	0	0	0	0	0	0	2	0
Otu0709	0	0	0	0	0	0	0	0	0	0	0	0	0	0	0	0	0	0	0	0	0	0	0	0	0	0	0	0	5	0	0	0	0	0	0	0	0	0	0	0	0	0	2	0	0	0	0	0	0
Otu0710	0	0	0	0	0	0	0	0	0	0	0	0	0	0	0	0	0	0	0	0	0	0	0	0	0	0	0	0	0	0	0	0	0	0	0	0	0	0	0	0	0	0	0	0	0	0	0	0	0
Otu0711	0	0	0	0	0	0	0	0	0	0	0	0	0	0	0	0	0	0	0	0	0	0	0	0	0	0	0	0	0	0	0	0	0	0	0	0	0	0	0	0	0	0	0	0	0	0	0	0	0
Otu0712	0	1	0	0	7	0	0	0	0	0	0	0	0	0	0	2	0	0	0	1	0	0	0	0	0	0	1	0	0	0	0	0	0	2	0	0	0	0	0	0	0	0	0	0	0	0	0	0	0
Otu0713	0	0	0	0	0	0	0	0	0	0	0	0	0	0	0	0	0	0	0	0	0	0	0	0	0	0	0	1	0	0	0	1	0	0	2	0	0	0	0	0	0	4	0	0	0	2	0	0	0
Otu0714	0	4	0	0	0	0	0	0	0	0	0	0	0	0	0	0	0	0	0	0	0	0	0	0	0	0	0	0	0	0	0	0	0	0	0	0	0	0	0	0	0	0	0	0	0	0	0	0	0
Otu0715	0	0	0	0	0	0	0	0	0	0	0	0	0	0	0	0	0	0	0	0	0	0	0	0	0	0	0	0	0	0	0	0	0	0	0	0	0	0	0	0	0	0	0	0	0	0	0	0	0
Otu0716	0	0	0	0	0	0	0	2	0	0	0	0	0	0	0	0	0	0	0	0	0	0	0	0	0	0	0	0	0	0	0	0	0	0	0	0	0	0	0	0	0	1	0	0	0	0	0	0	0
Otu0717	0	0	0	0	0	0	0	0	0	0	0	0	0	0	0	0	0	0	0	0	0	0	0	0	0	0	0	0	0	0	0	0	0	0	0	0	0	0	0	0	0	0	0	0	0	0	0	0	0
Otu0718	0	0	0	1	0	0	1	0	0	0	0	0	0	0	0	0	0	0	0	0	0	0	0	0	0	0	0	0	0	0	0	0	0	0	0	0	0	0	0	0	0	0	2	0	0	0	1	0	0
Otu0719	0	0	0	0	0	0	0	0	0	1	0	0	0	0	0	0	0	0	0	0	0	0	0	0	0	0	0	0	0	4	2	0	0	0	0	0	0	0	0	0	0	0	2	0	0	0	0	0	0
Otu0720	0	0	0	0	0	0	0	0	0	0	0	0	0	0	0	0	0	0	0	0	0	0	0	0	0	0	0	0	0	0	0	0	0	0	0	0	0	0	0	3	0	0	0	0	0	0	0	0	0
Otu0721	0	0	0	0	0	0	0	0	0	0	0	1	0	0	0	1	0	0	0	0	0	0	0	0	0	0	0	0	0	0	0	0	0	0	0	0	0	0	0	0	0	0	0	0	1	0	0	0	0
Otu0722	0	0	0	0	0	0	0	0	0	0	0	0	0	0	0	0	0	0	1	1	0	0	0	0	0	0	0	0	0	0	6	0	0	0	0	0	1	0	0	0	0	0	0	0	0	0	0	0	0
Otu0723	0	0	0	0	0	0	0	0	0	0	0	0	0	0	0	0	0	0	0	0	0	4	0	0	0	1	0	0	1	0	0	0	0	0	0	0	0	0	0	0	0	0	0	0	0	0	0	2	0
Otu0724	0	0	0	0	0	0	1	0	0	0	0	0	0	0	0	0	0	0	0	0	0	0	0	0	0	0	0	0	0	0	0	0	0	0	0	0	0	0	0	0	0	0	0	4	0	0	0	0	0
Otu0725	1	1	0	0	0	0	0	1	0	0	0	1	0	0	0	0	0	0	0	0	0	0	0	0	0	1	0	0	0	0	0	0	0	0	0	2	0	0	0	0	0	0	0	0	0	0	0	0	0
Otu0726	0	0	4	0	0	0	0	0	0	2	0	0	0	0	0	0	0	0	2	0	0	0	0	0	0	0	0	0	1	0	0	0	0	0	0	0	0	0	0	0	0	0	0	0	0	0	0	1	0
Otu0727	0	0	0	0	0	0	0	0	0	0	0	0	0	0	0	0	0	0	0	0	0	0	0	0	0	0	0	0	0	0	3	0	0	0	0	0	0	0	0	0	0	0	0	0	1	0	0	0	0
Otu0728	0	0	0	0	0	0	0	0	0	0	0	0	0	0	0	0	0	0	0	0	0	0	0	0	0	0	0	0	0	0	0	0	0	0	0	0	0	0	0	0	0	0	0	0	0	0	0	0	0
Otu0729	0	0	0	0	0	0	0	0	0	0	0	0	0	0	0	0	0	0	0	0	0	0	0	0	0	0	0	0	0	0	0	0	0	0	0	0	0	0	0	0	0	0	0	0	0	0	0	0	0
Otu0730	0	0	0	0	0	0	0	0	0	0	0	0	0	1	0	0	0	0	0	0	0	0	0	0	0	0	2	0	0	1	0	0	3	0	0	0	2	0	0	0	0	2	0	0	0	0	0	0	0
Otu0731	0	0	0	0	0	0	0	0	0	0	0	0	0	0	0	0	0	0	0	0	0	0	0	0	0	0	2	0	0	0	0	0	0	0	0	0	0	0	0	0	0	0	0	0	0	0	0	0	0
Otu0732	0	0	0	0	0	0	0	0	1	0	0	0	0	0	0	0	0	0	0	0	0	0	0	0	0	0	0	0	0	0	0	0	0	0	1	0	0	0	0	0	1	0	0	0	0	0	0	0	0
Otu0733	0	0	0	0	0	0	0	0	0	0	0	0	0	0	0	0	0	0	0	0	0	0	0	0	0	0	0	0	0	0	0	0	0	1	0	0	0	0	0	0	0	0	0	0	0	0	0	0	0
Otu0734	1	0	0	0	0	0	0	0	0	0	0	0	0	0	0	0	0	1	0	0	0	0	0	0	0	0	3	0	0	0	0	0	0	0	4	0	0	0	0	0	0	0	0	0	0	0	0	0	0
Otu0735	0	0	0	0	0	0	0	0	0	0	0	0	0	0	0	0	0	0	0	0	0	0	0	0	0	0	0	0	0	0	1	0	0	0	0	0	3	0	0	0	0	0	0	0	0	0	0	1	1
Otu0736	0	0	0	0	0	0	0	0	0	0	0	0	0	0	0	0	0	0	0	0	0	0	0	0	0	0	0	0	0	0	0	0	0	0	0	0	0	0	0	0	0	0	0	0	0	0	0	0	0
Otu0737	0	0	0	0	0	0	0	0	0	0	0	0	0	0	0	0	0	0	0	0	0	0	0	0	0	0	0	0	0	0	0	0	0	0	0	0	0	0	0	0	0	0	0	0	0	0	0	0	0
Otu0738	0	0	0	0	0	0	0	0	0	0	0	0	0	0	0	0	0	0	0	0	0	0	0	0	0	0	0	0	0	0	0	0	0	0	0	0	0	0	0	0	0	0	0	0	0	0	0	0	0
Otu0739	0	0	0	0	0	0	0	0	0	0	0	0	0	0	0	0	0	0	0	0	0	0	0	0	0	0	0	0	0	0	0	0	0	0	0	0	0	0	0	0	0	0	0	0	0	0	0	0	0
Otu0740	0	0	0	0	0	0	0	0	0	0	0	0	0	0	0	0	0	0	0	0	0	0	0	0	0	0	0	0	0	0	0	0	0	0	0	0	0	0	0	0	0	0	0	0	0	0	0	0	0
Otu0741	0	0	0	0	0	0	0	0	0	0	0	0	0	0	0	0	0	0	0	0	0	0	0	0	0	0	0	0	0	0	0	0	0	0	0	0	0	0	0	0	0	0	0	0	0	0	0	0	0
Otu0742	0	0	0	0	0	0	0	0	0	0	0	0	0	0	0	0	0	0	0	0	0	0	0	0	0	0	0	0	0	0	0	0	0	0	0	0	0	0	0	0	3	0	0	0	0	0	0	0	0
Otu0743	0	0	1	0	0	0	0	0	0	0	0	0	0	0	0	0	0	0	0	0	0	5	0	0	0	0	0	0	0	0	0	0	0	0	0	0	0	0	0	0	0	0	0	0	0	0	0	0	0
Otu0744	0	0	0	0	1	0	0	0	0	0	0	2	0	0	0	1	0	0	0	0	0	0	0	0	2	0	0	0	0	0	0	0	0	0	0	1	0	0	0	0	0	0	0	0	0	0	0	0	0
Otu0745	2	0	0	0	0	0	0	0	0	0	0	0	0	0	0	0	0	0	0	0	0	0	0	0	0	0	0	0	0	0	0	0	0	0	0	0	0	0	0	0	0	0	0	0	0	0	0	0	0
Otu0746	0	0	0	0	0	0	0	0	0	0	0	0	0	0	0	0	0	0	0	0	0	0	0	0	0	0	0	0	0	0	0	0	0	0	2	0	0	0	0	0	0	0	0	0	0	0	0	0	0
Otu0747	0	0	0	0	0	0	0	0	0	0	0	0	0	0	0	0	0	0	0	0	0	0	0	0	0	0	0	0	0	0	0	0	0	0	0	0	0	0	0	0	0	0	0	0	0	0	0	0	0
Otu0748	0	0	0	0	0	0	0	0	0	0	0	0	0	0	0	0	0	0	0	0	0	0	0	0	0	0	0	0	0	0	0	0	0	0	0	0	0	0	0	0	0	0	0	0	0	0	0	0	0
Otu0749	0	0	0	0	0	0	0	0	0	0	0	0	0	0	0	0	0	2	0	0	0	1	0	0	0	0	0	2	0	0	0	0	0	0	0	0	0	0	0	0	0	0	0	0	0	0	0	9	0
Otu0750	0	0	0	0	0	0	0	0	0	1	0	0	0	0	0	0	0	0	0	0	1	0	0	0	0	0	0	0	0	0	0	0	1	0	0	0	0	0	0	0	0	0	0	0	0	0	0	0	0
Otu0751	0	0	0	0	0	0	0	0	0	0	0	0	0	0	0	0	0	0	0	0	0	0	0	0	0	0	0	0	0	0	0	0	0	8	0	0	0	0	0	0	0	0	0	0	3	0	0	0	0
Otu0752	0	0	0	0	0	0	0	0	0	0	0	0	0	0	0	0	0	0	0	0	0	0	0	0	0	0	0	0	0	0	0	0	0	0	0	0	0	0	0	0	0	0	0	0	0	0	0	0	0
Otu0753	1	0	0	0	0	0	0	0	0	0	0	0	0	0	2	0	0	0	0	0	0	0	0	0	0	0	0	0	0	0	0	0	0	0	0	0	0	0	0	0	0	0	0	0	0	0	0	0	0
Otu0754	0	0	0	0	0	0	0	0	0	0	0	0	0	0	0	0	0	0	0	0	0	0	0	0	0	1	0	0	0	2	0	0	0	0	0	0	0	0	0	0	0	0	0	2	0	0	0	0	0
Otu0755	0	1	0	0	0	0	0	0	0	0	0	0	0	0	0	0	0	0	0	0	0	0	0	0	0	0	0	0	0	0	3	0	0	0	0	0	0	0	0	0	0	0	0	0	0	0	0	0	0
Otu0756	0	0	0	0	0	0	0	0	0	0	0	0	0	0	1	0	0	0	0	0	0	0	0	0	0	0	0	0	2	0	0	0	0	0	0	0	0	0	0	6	0	0	0	0	0	0	0	0	0
Otu0757	0	0	0	0	0	0	0	0	0	0	0	0	0	2	0	0	0	2	0	0	0	0	0	0	0	0	0	0	0	0	0	0	0	0	0	0	0	0	0	0	0	0	0	0	0	0	0	0	0
Otu0758	0	0	0	0	0	0	0	0	0	0	0	0	0	0	0	0	0	0	0	0	0	0	0	0	0	0	1	0	0	0	0	0	0	0	0	0	0	0	0	0	0	0	0	0	0	0	0	0	0
Otu0759	0	0	0	0	0	0	0	0	0	0	0	0	0	0	0	0	0	0	0	0	0	0	0	0	0	0	0	0	0	0	0	0	0	0	0	0	0	0	0	0	0	0	0	0	0	0	0	0	0
Otu0760	2	0	0	0	0	0	0	0	0	0	2	0	0	0	0	0	0	0	0	0	0	0	0	0	0	0	0	0	0	0	0	0	0	0	0	0	0	0	0	0	0	0	0	0	0	0	0	0	0
Otu0761	0	0	0	0	0	0	0	0	0	0	0	0	0	0	0	0	7	0	0	0	1	0	0	0	0	0	0	0	0	0	0	0	0	2	0	0	0	0	0	0	0	0	0	0	0	0	0	0	0
Otu0762	0	0	0	0	0	0	0	0	0	0	0	0	1	0	0	0	0	0	0	0	0	0	0	0	0	0	0	0	0	1	0	0	2	0	0	0	0	0	0	0	0	0	0	0	0	0	0	2	0
Otu0763	0	0	0	0	0	0	0	0	0	0	0	0	0	0	0	0	0	0	0	2	0	0	0	0	0	0	0	0	0	0	5	0	0	0	0	0	2	0	0	0	0	0	0	0	0	0	0	0	0
Otu0764	0	0	0	0	0	0	0	0	0	0	0	0	1	0	0	0	2	0	0	0	0	0	0	0	1	0	0	0	0	0	0	0	0	0	0	0	0	0	0	0	0	0	0	0	0	0	0	1	0
Otu0765	0	0	0	0	0	0	0	0	0	0	0	0	0	0	0	0	0	0	0	0	0	0	0	0	0	0	0	0	0	0	0	0	0	0	0	0	0	0	0	0	2	0	0	0	0	0	0	0	0
Otu0766	0	0	0	0	0	0	0	0	0	0	0	0	0	0	0	0	0	0	0	0	0	0	0	0	0	0	0	0	0	0	0	0	0	0	0	0	0	0	0	0	0	0	0	0	0	0	0	0	0
Otu0767	0	0	0	0	0	0	0	0	0	0	0	0	0	0	0	0	0	0	0	0	0	0	0	0	0	0	0	0	0	0	0	0	0	0	0	0	0	0	0	0	0	0	0	0	0	0	0	0	0
Otu0768	0	0	0	1	0	0	1	0	0	0	0	0	0	0	1	0	0	0	0	0	0	0	0	0	0	0	0	0	0	0	0	0	0	0	0	0	0	0	0	0	0	0	0	0	0	0	0	0	1
Otu0769	0	0	0	0	0	0	0	0	0	0	0	0	0	0	0	0	0	0	0	0	0	0	0	0	0	0	0	0	0	0	0	0	0	0	0	0	0	0	0	0	0	0	0	0	0	0	0	0	0
Otu0770	0	0	0	0	0	0	0	0	0	0	0	0	0	0	0	0	0	0	0	0	0	0	0	0	0	0	0	0	0	0	0	0	1	0	0	0	0	0	0	0	1	0	0	0	0	0	0	0	0
Otu0771	0	0	0	0	0	0	0	0	0	0	0	0	1	0	1	0	0	0	0	0	0	0	0	0	0	0	0	0	0	0	0	1	0	0	2	0	0	0	0	0	0	0	0	0	0	0	0	0	0
Otu0772	0	0	0	0	0	0	0	0	0	0	0	0	0	0	0	0	0	0	0	0	0	0	0	0	0	0	0	0	0	0	0	0	0	0	0	0	0	0	0	0	0	0	0	0	0	0	0	0	0
Otu0773	1	0	0	0	0	0	0	0	0	0	0	1	0	0	0	0	0	0	0	0	0	0	0	0	0	0	0	0	0	0	0	1	0	0	0	0	0	0	0	0	0	0	0	1	0	2	0	0	0
Otu0774	0	0	0	0	0	0	0	0	0	0	0	0	0	0	0	0	0	0	0	0	0	0	0	0	0	0	0	0	0	0	0	0	0	0	0	0	0	0	0	0	0	0	0	0	0	0	0	0	0
Otu0775	0	0	3	0	0	0	0	0	0	0	1	0	0	0	0	0	0	0	0	0	0	1	0	0	0	0	0	0	0	0	0	0	0	0	0	1	0	0	0	0	0	0	0	0	0	0	0	0	0
Otu0776	0	0	0	0	0	0	0	0	0	0	1	0	0	0	0	0	0	0	0	0	0	0	0	0	0	0	0	0	0	0	0	0	0	0	0	0	0	0	0	0	0	0	0	0	1	0	0	0	0
Otu0777	0	0	0	0	0	0	0	0	0	0	0	0	0	0	0	0	0	0	0	0	0	0	0	0	0	0	0	0	0	0	0	0	0	0	0	0	0	0	0	0	0	0	0	0	0	0	0	0	0
Otu0778	0	0	0	0	0	0	0	0	0	0	0	0	0	0	0	0	0	0	0	0	0	0	0	0	0	0	0	0	0	0	0	0	0	0	0	0	0	0	0	0	0	0	0	0	0	0	0	0	0
Otu0779	0	0	0	0	0	0	0	0	0	0	0	0	1	0	0	0	0	0	0	0	0	0	0	0	0	0	0	0	0	0	0	0	0	0	0	0	0	0	0	0	0	0	0	8	0	0	0	0	0
Otu0780	0	0	0	0	0	0	0	0	0	0	0	0	0	0	0	0	0	0	0	0	0	0	0	0	0	0	0	0	0	0	0	0	1	0	0	0	0	0	0	0	0	0	0	1	0	0	0	0	0
Otu0781	0	0	0	0	0	0	0	0	0	0	0	0	0	0	0	0	0	0	0	0	0	0	0	0	0	0	0	0	0	0	0	0	0	0	0	0	0	0	0	0	0	0	0	1	0	0	0	0	0
Otu0782	0	0	0	0	0	0	0	0	0	0	0	0	0	0	0	0	0	0	0	0	0	0	0	0	0	0	0	0	0	0	0	0	0	0	0	0	0	0	0	0	0	0	0	0	0	0	0	0	0
Otu0783	1	0	0	0	0	0	0	0	0	0	1	0	0	0	0	0	0	0	0	0	0	0	0	0	0	0	0	0	0	0	0	0	0	0	0	0	0	0	0	0	0	0	0	0	0	0	0	0	0
Otu0784	0	0	0	0	0	0	0	0	0	0	0	0	0	0	0	0	0	0	0	0	0	0	0	0	0	0	0	1	0	0	0	3	0	0	0	0	0	0	0	0	0	0	0	0	0	0	0	0	0
Otu0785	0	0	0	0	0	0	0	0	0	0	0	0	0	0	0	0	0	0	0	0	1	1	0	0	0	0	0	0	0	2	0	0	0	0	0	0	0	0	0	0	0	0	0	0	0	0	0	0	0
Otu0786	0	0	1	2	0	0	0	0	0	0	0	0	0	1	0	0	0	0	0	0	0	0	0	0	0	0	0	0	0	0	0	0	0	0	0	2	0	0	0	0	1	0	0	0	0	0	0	0	0
Otu0787	0	0	0	0	0	0	0	0	0	0	0	0	0	0	0	0	0	0	0	0	0	0	0	0	0	0	0	0	0	0	0	0	0	0	0	0	0	0	0	0	0	0	0	0	0	0	0	0	0
Otu0788	0	0	0	1	0	0	0	0	0	0	0	0	0	0	4	0	0	0	1	0	0	0	0	0	0	2	0	0	0	0	0	0	0	0	0	2	0	0	0	0	0	0	0	1	0	0	0	0	0
Otu0789	0	0	0	0	0	0	0	0	0	0	0	0	0	0	0	0	0	0	0	0	0	0	0	0	0	0	0	0	0	0	0	0	0	0	0	0	0	0	0	0	0	0	0	0	0	0	0	0	0
Otu0790	0	0	0	0	0	0	0	0	0	0	0	0	0	0	0	0	0	0	0	0	0	0	0	0	0	0	0	0	0	0	0	0	0	0	0	0	0	0	0	0	0	0	0	0	0	0	0	0	0
Otu0791	0	0	0	0	0	0	0	0	0	0	0	0	0	0	0	0	0	0	0	0	0	0	0	0	0	0	0	0	0	0	0	0	0	0	0	0	0	0	0	0	0	0	0	0	1	0	0	0	0
Otu0792	0	3	0	0	3	0	0	1	0	0	0	0	0	0	0	0	0	0	0	2	0	0	1	0	0	0	0	0	0	0	0	0	0	0	0	0	0	0	0	0	0	0	0	0	0	0	0	0	0
Otu0793	0	0	0	0	0	0	0	0	0	0	0	0	3	0	0	0	0	0	0	0	0	0	0	0	0	0	0	0	0	0	0	0	0	0	0	0	0	0	0	0	0	0	0	0	0	0	0	1	0
Otu0794	0	0	0	0	0	0	0	0	0	0	0	0	0	0	0	0	0	0	0	0	0	0	0	0	0	0	0	0	0	0	0	0	0	0	0	0	0	0	0	0	0	0	0	0	0	0	0	0	0
Otu0795	0	0	0	0	0	0	0	0	0	0	0	0	0	0	1	0	0	0	0	0	0	0	0	0	0	0	0	0	0	0	0	1	0	0	0	0	0	0	0	0	0	0	0	0	0	0	0	0	0
Otu0796	0	0	0	0	0	0	0	0	0	0	0	0	0	0	0	0	0	0	0	0	0	0	0	0	0	0	0	0	0	0	0	0	0	0	0	0	0	0	0	0	0	0	0	0	0	1	0	0	0
Otu0797	0	0	0	0	0	0	0	0	0	0	0	2	0	0	0	0	0	0	0	0	0	0	0	0	0	0	0	0	0	0	0	0	0	0	0	0	0	0	0	0	0	0	0	0	0	0	0	0	0
Otu0798	0	0	0	0	0	0	0	0	0	0	0	0	0	0	0	0	0	0	0	0	0	0	0	1	0	0	0	0	0	0	0	0	0	0	0	0	0	0	1	0	0	0	1	0	0	0	0	0	0
Otu0799	0	0	0	0	0	0	0	0	0	0	0	0	0	0	0	0	0	1	0	0	0	0	0	0	0	0	0	1	0	0	0	1	0	0	0	0	0	0	0	0	0	0	0	0	0	0	0	0	0
Otu0800	0	0	0	0	0	0	0	0	0	0	0	0	0	0	0	0	0	0	0	0	0	0	0	0	0	0	0	0	0	0	0	0	0	0	0	0	0	0	0	0	0	0	0	0	0	2	0	0	0
Otu0801	0	0	0	0	0	3	0	0	0	0	0	0	0	0	0	0	0	0	0	0	0	0	0	0	0	0	0	0	0	0	0	0	0	0	1	0	0	0	0	0	0	0	0	0	0	0	0	0	0
Otu0802	0	0	0	0	0	0	0	0	0	0	0	0	0	0	0	0	0	0	0	0	0	0	0	0	0	0	0	0	0	0	0	3	0	0	0	0	0	0	0	0	0	0	0	0	0	0	0	0	0
Otu0803	2	0	0	2	0	0	0	0	0	0	1	0	0	0	0	0	0	0	0	0	0	0	0	0	0	0	0	0	0	0	0	0	0	0	0	0	0	0	0	0	0	0	0	0	0	0	0	0	0
Otu0804	1	0	0	2	0	0	3	0	0	0	0	0	0	0	2	0	0	0	3	0	0	0	0	0	0	0	0	0	0	0	0	0	0	0	0	0	0	0	0	0	0	0	0	0	0	0	0	0	0
Otu0805	0	1	0	0	1	0	0	0	0	0	0	0	0	0	0	0	0	0	0	0	0	0	0	0	0	0	0	0	0	0	2	0	0	0	0	0	0	0	0	0	0	0	0	0	0	0	0	0	0
Otu0806	0	0	0	0	0	0	0	0	0	0	0	0	0	0	0	0	0	0	0	0	0	0	0	0	0	0	0	0	0	0	0	0	0	0	0	0	0	0	0	0	0	0	0	0	0	0	0	0	0
Otu0807	0	0	0	0	0	0	0	0	0	0	0	0	0	0	0	0	0	0	0	0	0	0	0	0	0	0	0	1	0	0	0	0	0	0	0	0	0	0	0	0	0	2	0	0	0	1	0	0	0
Otu0808	0	0	0	0	0	0	0	0	0	0	0	0	0	0	0	0	0	0	0	0	0	0	0	0	0	0	0	0	0	0	0	0	0	0	0	0	0	0	0	0	0	6	0	0	0	0	0	0	0
Otu0809	0	0	0	0	0	0	0	0	0	0	0	0	0	0	0	0	1	0	1	0	0	0	3	0	2	0	0	0	0	0	0	0	0	0	0	0	0	0	0	0	0	0	0	0	0	2	0	0	0
Otu0810	0	0	0	0	0	0	0	0	0	0	0	0	0	0	0	0	0	0	0	0	0	0	0	0	0	0	0	0	1	0	0	0	0	0	0	0	0	0	0	0	0	0	1	0	0	0	0	0	0
Otu0811	0	0	0	0	0	0	0	0	0	0	0	0	0	1	0	0	0	0	0	0	0	0	0	0	0	0	0	0	0	0	0	0	0	0	0	0	0	0	0	0	0	0	0	0	0	0	0	0	0
Otu0812	0	0	0	0	0	0	0	0	0	0	0	0	0	0	0	0	0	0	0	0	0	0	0	0	0	0	0	0	0	0	0	0	0	0	0	0	0	0	0	0	0	0	0	0	0	0	0	0	0
Otu0813	0	0	0	0	0	0	0	0	0	0	0	0	0	0	0	0	0	0	0	0	0	0	0	0	0	0	0	0	0	0	0	0	0	0	0	0	0	0	0	0	0	0	0	0	0	0	0	0	0
Otu0814	0	0	0	8	0	0	0	0	0	0	4	0	0	0	0	0	0	0	0	0	0	0	0	0	0	0	0	0	0	0	0	0	0	0	0	0	0	0	0	0	0	0	0	0	0	0	0	0	0
Otu0815	0	0	0	0	0	0	0	0	0	0	0	0	0	0	0	0	0	0	0	0	0	0	0	0	0	0	0	0	0	0	0	0	0	0	0	0	0	0	0	0	0	0	0	0	0	0	0	0	0
Otu0816	0	0	0	0	2	0	0	1	0	0	0	3	0	0	0	0	0	0	0	2	0	0	0	0	0	0	0	0	0	0	0	0	0	0	0	0	0	0	0	0	0	0	0	0	0	0	0	0	0
Otu0817	0	0	0	0	0	0	0	0	0	0	0	0	0	0	0	0	1	0	0	0	0	0	0	0	0	0	0	0	0	0	1	0	0	1	0	0	0	0	0	0	0	0	0	0	0	0	0	0	0
Otu0818	0	0	1	0	0	0	0	0	0	0	0	0	0	0	0	0	0	0	0	0	0	0	0	0	0	0	0	0	0	0	0	0	0	0	0	0	0	0	0	0	0	0	0	0	0	1	0	0	0
Otu0819	0	1	0	0	1	0	0	0	0	0	0	0	0	0	0	1	0	0	0	1	0	0	0	0	0	0	0	0	0	0	0	0	0	0	0	0	0	0	0	0	0	0	0	0	0	0	0	0	0
Otu0820	0	0	0	0	0	0	0	0	0	0	0	1	0	0	0	0	0	0	0	0	0	0	0	0	0	0	0	0	0	0	0	0	0	0	0	0	0	0	0	0	0	0	0	0	0	0	2	0	0
Otu0821	0	0	0	0	0	0	0	0	0	0	0	0	0	0	0	0	0	0	0	0	0	0	0	0	0	0	0	1	0	0	0	0	0	0	0	0	0	0	0	0	0	0	0	0	0	1	0	0	0
Otu0822	0	0	1	0	0	0	0	0	0	0	0	0	0	0	0	0	0	1	0	0	0	0	0	0	0	0	0	0	0	0	0	0	0	0	0	0	0	0	0	0	0	0	0	0	0	0	0	0	0
Otu0823	0	0	0	0	0	0	0	0	0	0	0	0	0	0	0	0	0	0	0	0	0	0	0	0	0	0	0	0	0	0	0	0	0	0	0	0	0	0	0	0	0	0	0	0	0	0	5	0	0
Otu0824	0	0	0	0	0	0	0	0	0	0	0	0	0	0	0	0	0	0	0	0	0	0	0	0	0	0	0	0	0	0	0	0	0	0	0	0	0	0	0	0	0	0	0	0	0	0	0	0	0
Otu0825	0	6	0	0	1	0	0	0	0	0	0	3	0	0	0	6	0	0	0	0	0	0	0	0	0	0	0	0	0	0	0	0	0	0	0	0	0	0	0	0	0	0	0	0	0	0	0	0	0
Otu0826	0	0	0	0	0	0	0	0	0	0	0	0	0	0	0	0	0	0	0	0	0	0	0	0	0	0	0	2	0	0	0	0	0	0	0	0	0	0	0	0	0	0	0	0	0	0	0	0	0
Otu0827	3	0	0	0	0	0	0	0	0	0	0	0	0	0	2	0	0	0	0	0	0	0	0	0	0	0	0	0	0	0	0	0	0	0	0	0	0	0	0	0	0	0	0	0	0	0	0	0	0
Otu0828	0	0	0	0	0	0	0	0	0	0	0	0	0	0	0	0	0	0	0	0	0	0	0	0	0	0	0	0	0	0	0	0	0	0	3	0	0	0	0	0	0	0	0	0	0	0	0	0	0
Otu0829	0	0	0	0	0	0	0	0	0	0	0	0	0	0	0	0	0	0	0	0	0	0	0	0	0	0	0	0	0	0	0	0	0	0	0	0	0	0	0	0	0	0	0	0	0	0	0	0	0
Otu0830	0	0	0	0	0	0	0	0	0	0	0	0	0	0	0	0	0	0	0	6	0	0	4	0	0	0	0	0	0	0	0	0	0	0	0	0	0	0	0	0	0	0	0	0	0	0	0	0	0
Otu0831	0	0	0	0	0	0	0	0	0	0	0	0	0	0	0	0	0	0	0	0	0	0	0	0	0	0	0	0	0	0	0	0	0	0	0	0	0	0	0	0	0	0	0	0	0	0	0	0	0
Otu0832	0	0	0	0	0	0	0	0	0	2	0	0	0	0	0	0	0	0	0	0	0	0	0	0	2	0	0	0	0	1	0	0	0	0	0	0	0	0	0	0	0	0	0	0	0	0	0	0	0
Otu0833	0	0	0	0	0	0	0	0	0	0	0	0	0	0	1	0	0	0	0	0	0	1	0	0	0	0	1	0	0	0	0	0	0	1	0	0	0	0	0	0	0	0	0	0	0	0	0	0	0
Otu0834	0	0	0	0	0	0	0	0	0	0	0	0	0	0	0	0	0	0	0	0	0	0	0	0	0	0	0	1	0	0	0	0	0	0	0	0	0	0	0	0	0	0	0	0	0	0	0	0	0
Otu0835	0	0	0	0	0	0	0	0	0	0	0	0	0	0	0	0	0	0	0	0	0	0	0	0	0	0	0	0	0	0	0	0	1	0	0	0	0	0	0	0	0	0	0	0	0	0	0	0	0
Otu0836	0	0	0	0	0	0	0	0	0	0	0	0	0	0	0	0	0	0	0	0	0	0	0	0	0	0	0	0	0	0	0	0	0	0	0	0	0	0	0	0	0	0	0	0	0	0	0	0	0
Otu0837	0	0	0	0	0	0	0	0	0	0	0	0	0	0	0	0	0	0	0	0	0	0	0	0	9	0	0	0	0	0	0	0	0	0	1	0	0	0	0	0	0	0	0	0	0	0	0	0	0
Otu0838	0	0	0	0	0	0	0	0	0	0	0	0	0	0	0	0	0	0	0	0	0	0	0	0	0	0	0	0	0	0	0	0	0	0	0	0	0	0	0	0	0	0	0	0	0	0	0	0	0
Otu0839	0	0	0	0	0	2	0	0	0	0	0	0	0	0	0	0	0	0	0	0	0	0	0	0	0	1	0	0	0	0	0	0	0	0	0	0	0	0	0	0	0	0	0	0	0	0	0	0	0
Otu0840	0	0	0	0	0	0	0	0	0	0	0	0	0	0	0	0	0	0	0	0	0	0	0	0	0	0	0	0	0	0	0	0	0	0	0	0	0	0	0	0	0	0	1	0	0	0	0	0	0
Otu0841	0	0	0	0	0	0	0	0	0	0	0	0	0	0	0	0	0	0	0	0	0	0	0	0	0	0	0	0	0	0	0	0	0	0	0	0	0	0	0	0	0	0	0	0	0	0	0	0	0
Otu0842	0	0	0	0	0	0	0	0	0	0	0	0	2	0	0	0	1	0	0	0	0	0	0	0	0	0	0	0	0	0	0	0	0	0	0	0	0	0	0	0	0	0	0	0	0	0	0	0	0
Otu0843	0	0	0	1	0	0	0	0	0	0	0	0	0	0	0	0	0	0	0	0	0	2	0	1	0	0	0	0	0	0	0	1	0	1	0	0	0	0	0	0	0	0	0	0	0	0	0	0	0
Otu0844	0	0	2	0	0	0	1	0	0	1	0	0	0	0	0	0	0	0	0	0	0	1	0	0	0	0	0	0	0	0	0	0	0	0	0	0	0	0	0	0	0	0	0	2	0	0	0	0	0
Otu0845	0	0	0	0	0	0	0	0	0	0	0	0	0	0	0	0	0	0	0	0	0	0	0	0	0	0	0	0	0	1	0	0	0	0	0	0	0	0	0	0	0	0	0	0	0	0	0	0	0
Otu0846	0	0	0	0	0	0	0	0	0	0	0	0	0	0	0	0	0	0	0	0	0	0	0	0	0	0	0	0	0	0	0	0	0	0	0	0	0	0	0	0	0	0	0	0	0	0	0	0	0
Otu0847	0	0	0	0	2	0	0	0	0	0	0	0	0	0	0	0	0	0	0	0	0	0	0	0	0	0	0	0	0	0	0	0	0	0	0	0	0	0	0	0	0	0	0	0	0	0	0	0	0
Otu0848	0	0	0	0	0	0	0	0	0	0	0	0	0	0	0	0	0	0	0	0	0	0	0	0	0	0	0	0	0	0	0	0	0	0	0	0	0	0	0	0	0	0	0	0	0	0	0	0	0
Otu0849	0	0	0	0	0	0	0	0	0	0	0	0	0	0	0	0	0	0	0	0	0	0	0	0	2	0	0	0	0	0	0	0	0	0	0	0	0	0	0	0	0	0	0	0	3	0	0	0	0
Otu0850	0	0	0	0	0	0	0	0	0	0	0	0	0	0	0	0	0	0	0	0	0	0	0	0	0	0	0	0	0	0	0	0	0	0	0	0	0	0	0	0	3	0	0	1	0	0	0	0	0
Otu0851	0	0	0	0	0	0	0	0	0	0	0	0	0	0	0	0	0	0	0	0	0	0	0	0	0	0	0	0	0	0	0	0	0	0	0	0	0	0	0	0	0	0	0	0	0	0	0	0	0
Otu0852	0	0	0	0	0	0	0	0	0	0	0	0	0	0	0	0	0	2	0	0	0	0	2	0	1	0	0	0	0	0	0	0	0	0	0	0	1	0	0	0	0	0	0	0	0	0	0	0	0
Otu0853	0	0	0	0	0	4	0	0	0	0	0	0	0	0	0	0	0	0	0	0	0	0	0	0	0	0	0	0	0	0	0	1	0	0	0	0	0	0	0	0	0	0	0	0	0	0	0	0	0
Otu0854	0	0	0	0	0	0	0	0	0	0	0	0	0	0	0	0	0	0	0	0	0	0	0	0	0	0	0	0	0	0	0	0	0	0	0	0	0	0	0	0	0	0	0	0	0	0	0	0	0
Otu0855	2	0	0	1	0	0	0	0	0	0	2	0	0	0	11	0	0	0	2	0	0	0	0	0	0	0	0	0	0	0	0	0	0	0	0	0	0	0	0	0	0	0	0	0	0	0	0	0	0
Otu0856	0	0	0	0	0	0	0	0	0	0	0	0	0	0	0	0	0	0	0	0	0	0	0	0	0	0	0	0	0	0	0	0	0	0	0	0	0	0	0	0	0	0	0	0	0	0	0	0	0
Otu0857	0	0	0	0	0	0	0	0	0	0	0	0	0	0	0	0	0	0	0	0	0	0	0	0	0	0	0	0	0	0	0	0	0	0	0	0	1	0	0	0	0	1	0	0	0	0	0	0	0
Otu0858	0	0	0	0	0	0	0	0	0	0	0	0	0	0	0	0	0	0	0	0	0	0	0	0	0	0	0	0	1	0	1	0	0	0	0	0	0	0	0	0	1	0	0	2	0	0	0	0	0
Otu0859	0	0	0	0	0	0	0	0	0	0	0	0	0	0	0	0	0	0	0	0	0	0	0	0	0	0	0	0	0	0	0	0	0	0	0	0	0	0	0	0	0	0	0	0	0	0	0	0	0
Otu0860	0	0	0	0	1	0	0	0	0	0	0	0	0	0	0	0	0	0	0	1	0	0	1	0	0	0	0	0	0	0	0	0	0	0	0	0	0	0	0	0	0	0	0	0	0	0	0	0	0
Otu0861	0	0	0	0	0	0	0	0	0	0	0	0	0	0	0	0	0	0	0	0	0	0	0	0	0	0	0	0	0	0	0	0	0	0	0	0	0	0	0	0	0	0	0	0	0	0	0	0	0
Otu0862	0	0	0	0	0	1	0	0	0	0	0	0	0	0	0	0	0	0	0	0	0	0	0	0	0	0	0	0	0	0	1	1	0	0	1	0	0	0	0	0	0	0	0	0	0	0	0	0	1
Otu0863	0	0	0	0	0	0	0	0	0	0	0	0	0	0	0	0	0	0	0	0	0	0	0	0	0	0	0	0	0	0	0	0	0	0	0	0	0	0	0	0	0	0	0	0	0	0	0	0	0
Otu0864	0	0	0	0	0	0	0	0	0	0	0	0	0	0	0	0	0	0	0	0	0	0	0	0	0	0	0	1	0	0	0	0	0	0	0	0	0	0	0	1	0	0	1	0	0	0	0	0	0
Otu0865	0	1	0	0	0	0	0	3	0	0	0	2	0	0	0	0	0	0	0	0	0	0	0	0	0	0	0	0	0	0	0	0	0	0	0	0	0	0	0	0	0	0	0	0	0	0	0	0	0
Otu0866	0	0	0	0	0	0	0	0	0	0	0	0	0	0	0	0	0	0	0	0	0	0	0	0	0	1	0	0	0	0	0	0	0	0	0	0	0	0	0	0	0	0	0	0	0	0	0	0	0
Otu0867	0	0	0	0	0	0	0	0	0	0	0	0	0	0	0	0	0	0	0	0	0	0	0	0	0	0	0	0	0	0	0	0	0	0	0	0	0	9	0	0	0	0	0	0	0	0	0	0	0
Otu0868	0	0	0	0	0	0	0	0	0	0	0	0	0	0	0	0	0	0	0	0	0	0	0	0	0	0	0	0	0	0	0	0	0	0	0	0	0	0	2	0	0	1	0	0	0	0	0	0	0
Otu0869	0	0	0	0	0	0	0	0	0	2	0	0	0	0	0	0	0	0	0	0	0	1	0	0	0	0	0	0	0	0	0	0	0	0	0	0	0	0	0	0	0	0	0	0	0	0	0	0	0
Otu0870	0	0	0	0	0	0	0	0	0	0	0	0	0	0	0	0	0	0	0	3	0	0	12	0	0	0	0	0	0	0	0	0	0	0	0	0	0	0	0	0	0	0	0	0	0	0	0	0	0
Otu0871	0	0	0	0	0	0	0	0	0	0	0	0	0	0	0	0	0	0	0	0	0	0	0	0	0	0	0	0	0	0	0	0	0	0	0	0	0	0	0	0	0	0	0	0	0	0	0	0	0
Otu0872	0	0	0	0	0	0	0	0	0	0	0	0	0	0	0	0	0	0	0	0	0	0	0	0	0	0	0	0	0	0	0	0	0	0	0	0	0	0	0	0	0	0	0	0	0	0	0	0	0
Otu0873	0	0	0	9	0	0	4	0	0	0	0	0	0	0	0	0	0	0	0	0	0	0	0	0	0	0	0	0	0	0	0	0	0	0	0	0	0	0	0	0	0	0	0	0	0	0	0	0	0
Otu0874	0	0	0	0	0	0	0	0	0	0	0	0	0	0	0	0	0	0	0	0	0	0	0	0	0	0	0	0	0	0	0	0	0	0	0	0	0	0	0	0	0	0	0	0	0	0	0	0	0
Otu0875	0	0	0	0	0	0	0	0	0	0	0	0	0	0	0	0	0	0	0	0	0	0	0	0	0	0	0	0	0	0	0	0	0	0	0	0	0	0	0	0	0	0	0	0	0	0	0	0	0
Otu0876	1	0	0	0	0	0	0	0	0	0	0	0	0	0	0	0	0	0	0	0	0	0	0	0	0	0	0	0	0	0	0	0	0	0	0	0	0	0	0	0	0	0	0	0	0	0	1	1	0
Otu0877	0	0	0	0	0	1	0	0	0	0	0	0	0	0	1	0	0	0	0	0	0	0	0	0	0	0	0	0	0	0	0	0	0	0	0	0	0	0	0	0	0	0	0	0	0	0	0	0	0
Otu0878	0	0	0	0	0	0	0	0	0	0	0	0	0	0	0	0	0	0	0	0	0	0	0	0	0	0	0	0	0	0	0	0	0	0	0	0	0	0	0	0	0	0	0	0	0	0	0	0	0
Otu0879	0	0	0	0	0	0	0	0	0	0	0	0	0	3	1	0	0	0	0	0	0	0	0	0	0	0	0	0	0	0	0	0	0	0	0	0	0	0	0	0	0	2	0	0	0	0	0	0	0
Otu0880	0	0	0	0	0	0	0	0	0	0	1	0	0	0	0	0	0	0	0	0	0	0	0	0	0	0	0	0	0	0	0	0	0	0	0	0	0	0	0	0	0	0	0	0	0	0	0	0	0
Otu0881	0	0	0	0	0	0	0	0	0	0	0	0	0	2	0	0	0	0	0	0	0	0	0	0	0	0	0	0	0	0	0	0	0	0	0	0	0	0	0	0	0	0	0	0	0	0	0	0	0
Otu0882	0	0	0	0	0	0	1	0	0	0	0	0	0	0	0	0	0	0	0	0	0	0	0	0	0	0	0	0	0	0	0	0	0	0	0	0	0	0	0	0	0	0	0	0	0	0	0	0	0
Otu0883	0	0	0	0	0	0	0	0	0	0	0	0	0	0	0	1	0	0	0	0	0	0	0	0	0	0	0	0	0	0	0	0	0	0	0	0	0	0	0	0	0	0	0	0	0	0	0	0	0
Otu0884	0	0	0	1	0	0	0	0	0	0	0	0	0	0	0	0	0	0	0	0	0	0	0	0	0	0	0	0	0	0	0	0	0	0	0	0	0	0	0	0	0	0	0	0	0	0	0	0	6
Otu0885	0	0	0	0	0	0	0	0	0	0	0	0	0	0	0	5	0	0	0	0	0	0	0	0	0	0	0	0	0	0	0	0	0	0	0	0	0	0	0	0	0	0	0	0	0	0	2	0	0
Otu0886	0	0	0	0	0	0	0	0	0	0	0	0	0	0	0	0	0	0	0	0	0	0	0	0	0	0	0	0	0	0	0	0	0	0	0	0	0	0	0	0	0	0	0	0	0	0	0	0	0
Otu0887	0	0	0	0	0	0	0	0	0	0	0	0	0	0	0	0	0	0	0	0	0	0	0	0	0	0	0	0	0	0	0	0	0	0	0	0	0	0	0	0	0	0	0	0	0	0	0	0	0
Otu0888	0	0	0	0	0	0	0	0	0	0	0	0	0	0	0	0	0	0	0	0	0	0	0	0	0	0	0	0	0	0	0	0	0	0	0	0	0	0	0	0	0	0	0	0	0	0	0	0	0
Otu0889	0	0	0	0	0	0	0	0	0	0	0	0	0	0	0	0	0	0	0	0	0	0	0	0	0	0	1	0	0	0	0	0	0	0	0	0	0	0	0	0	0	0	0	0	0	0	0	0	0
Otu0890	0	0	1	0	0	1	0	0	0	0	2	0	0	0	0	0	1	0	0	0	0	0	0	1	0	0	0	0	0	0	0	0	0	0	0	0	0	0	0	0	0	0	0	0	0	2	0	0	0
Otu0891	0	0	0	2	1	0	0	0	0	0	0	0	1	0	0	0	0	0	0	0	0	0	0	0	0	0	0	0	0	0	0	0	0	0	1	0	0	0	0	0	0	0	0	0	0	0	0	0	0
Otu0892	0	1	0	0	0	0	0	0	0	0	0	0	0	0	0	0	0	0	0	0	0	0	0	0	0	0	0	0	0	0	0	0	1	0	0	0	0	0	0	0	0	0	0	0	0	0	0	0	0
Otu0893	0	0	0	0	0	1	0	0	0	0	0	0	0	0	0	0	3	0	0	0	0	0	0	0	2	0	0	0	0	0	0	0	0	0	0	0	0	0	0	0	0	0	0	0	0	0	0	0	0
Otu0894	0	0	0	0	1	0	0	0	0	0	0	0	0	0	0	0	0	0	0	0	0	0	1	0	0	0	0	0	0	0	0	0	0	0	0	0	0	0	0	0	0	0	0	0	0	0	0	0	0
Otu0895	0	0	0	0	0	0	0	0	0	0	0	0	0	0	1	0	0	0	0	0	0	0	0	0	0	0	0	0	0	0	0	0	0	0	0	0	0	0	0	0	0	1	0	0	0	0	0	0	0
Otu0896	0	0	0	0	0	0	0	0	0	0	0	0	0	0	0	0	0	0	0	0	0	0	0	0	0	0	0	0	0	0	0	0	0	0	0	0	0	0	0	0	0	0	0	0	0	0	0	0	0
Otu0897	2	0	0	3	0	0	0	0	0	0	3	0	0	0	0	0	0	0	4	0	0	0	0	0	0	0	0	0	0	0	0	0	0	0	0	0	0	0	0	0	0	0	0	0	0	0	0	0	0
Otu0898	0	0	0	0	0	0	0	0	0	0	0	1	0	0	0	0	0	0	0	0	0	0	0	0	0	0	1	0	0	0	0	0	0	5	0	0	0	0	0	0	0	0	0	0	1	0	0	0	2
Otu0899	1	0	0	0	0	0	0	0	0	0	3	0	0	0	0	0	0	0	0	0	0	0	0	0	0	0	0	0	0	1	0	0	0	0	0	0	0	0	0	0	0	0	0	0	0	0	0	0	0
Otu0900	0	0	0	0	0	0	0	0	0	0	0	0	0	0	0	0	0	0	0	0	0	0	0	0	0	0	0	0	0	0	1	1	1	0	0	0	0	0	0	0	0	0	0	0	0	0	0	0	1
Otu0901	0	2	0	0	0	0	0	0	0	0	0	0	0	0	0	0	0	0	0	0	0	0	0	0	1	0	0	0	1	0	0	0	0	0	0	0	0	0	0	0	0	0	0	0	0	0	0	0	0
Otu0902	0	0	0	0	0	0	0	0	0	0	0	0	0	0	0	0	0	0	0	0	0	0	0	0	0	0	0	0	0	0	0	1	0	0	0	0	0	0	0	0	0	0	0	0	0	2	0	0	0
Otu0903	0	0	0	0	0	0	0	0	0	0	0	0	0	0	0	0	0	0	0	0	0	0	0	0	0	0	0	0	0	0	0	0	0	0	0	0	0	0	0	0	0	0	0	0	0	0	0	0	0
Otu0904	0	0	0	0	0	0	0	0	0	0	0	0	0	0	0	0	0	0	0	0	0	0	0	0	0	0	0	0	0	0	0	0	0	0	0	0	0	0	0	0	0	0	0	0	0	0	0	0	0
Otu0905	0	0	0	0	0	0	0	0	0	2	0	0	0	0	0	0	0	0	0	0	0	0	0	0	0	0	0	0	0	0	0	0	0	0	0	0	0	0	0	0	0	0	0	0	0	0	0	0	0
Otu0906	0	0	0	0	0	0	0	0	0	0	0	0	4	0	0	0	0	0	0	0	0	0	0	0	4	0	0	0	0	0	0	0	0	0	0	0	0	0	0	0	0	0	0	0	0	0	0	0	0
Otu0907	0	0	0	0	0	0	0	0	0	0	0	0	0	0	0	0	0	0	0	0	0	0	0	0	0	0	0	0	0	0	0	0	0	0	0	0	0	0	0	0	0	0	0	0	0	0	0	0	0
Otu0908	0	0	0	0	0	0	0	0	0	0	0	0	0	0	0	0	0	0	0	0	0	0	0	0	0	0	0	0	0	0	0	0	0	0	0	0	0	0	0	0	0	0	0	0	0	0	0	0	0
Otu0909	0	0	0	0	0	0	0	0	0	0	0	0	0	0	0	0	0	0	0	0	0	0	0	0	0	0	0	0	0	1	6	0	0	0	0	0	6	0	0	0	0	0	0	0	0	0	0	0	0
Otu0910	0	0	0	0	0	2	0	0	0	0	0	0	0	0	0	0	0	0	0	0	2	0	0	0	0	0	0	0	0	0	0	1	1	0	0	0	0	0	0	0	0	0	0	0	0	0	0	0	0
Otu0911	0	0	0	0	0	0	0	0	0	0	0	0	0	0	0	0	0	0	0	0	0	0	0	0	0	0	0	0	0	0	0	0	0	0	0	0	0	0	0	0	0	0	0	0	0	0	0	0	0
Otu0912	0	0	0	0	0	0	0	0	0	0	0	0	0	0	0	0	0	0	0	0	0	0	0	0	0	0	0	0	0	0	0	0	0	0	0	0	0	0	0	0	0	0	0	0	0	0	0	0	0
Otu0913	0	0	0	0	0	0	0	0	0	0	0	0	0	0	0	0	0	0	0	0	0	1	0	0	0	0	0	0	1	0	0	0	0	0	0	0	0	0	0	1	0	0	0	0	0	0	0	0	0
Otu0914	0	0	0	0	0	0	0	0	0	4	0	0	0	1	0	0	0	3	0	0	0	0	0	0	0	0	0	0	0	0	0	0	0	0	0	0	0	0	0	0	0	0	0	0	0	0	0	0	0
Otu0915	0	0	0	0	0	0	0	0	0	0	0	0	0	0	0	0	0	0	0	0	0	0	0	0	0	0	0	0	0	0	0	0	0	0	0	0	0	0	0	0	0	0	0	0	0	0	0	0	0
Otu0916	0	0	0	0	0	0	0	0	0	0	0	0	0	0	0	0	0	0	0	0	0	0	0	0	0	0	0	0	0	0	0	0	0	0	0	0	0	0	0	0	0	0	0	0	0	0	1	0	0
Otu0917	0	0	0	0	0	0	0	0	0	0	0	0	1	0	0	0	0	0	0	0	0	0	0	0	0	1	0	1	0	0	0	0	0	0	0	0	0	0	0	0	0	0	0	0	0	0	0	0	0
Otu0918	0	0	0	0	0	0	0	0	0	0	0	0	0	0	0	0	0	0	0	0	0	0	0	0	0	0	0	0	0	0	0	0	0	0	0	0	0	0	0	0	0	0	0	0	0	0	0	0	0
Otu0919	0	0	0	0	0	0	0	0	0	0	0	0	0	0	0	0	0	0	0	2	0	0	0	1	0	0	0	0	0	0	0	0	0	0	0	0	0	0	0	0	0	0	0	0	0	0	0	0	0
Otu0920	1	0	3	0	0	0	2	0	0	0	0	0	0	0	0	0	0	0	0	0	0	3	0	0	0	0	0	0	0	0	0	0	0	0	0	0	0	0	0	0	0	0	0	0	0	0	0	1	0
Otu0921	0	0	0	0	0	0	0	0	2	0	0	0	0	0	0	1	1	0	0	0	0	0	1	0	0	0	0	0	0	0	0	0	0	0	0	0	0	0	0	0	0	0	0	0	0	0	0	0	0
Otu0922	0	0	0	0	0	0	0	0	0	0	0	0	0	0	0	0	0	0	0	0	0	0	0	0	0	0	0	0	0	0	0	0	0	0	0	0	0	0	0	0	0	0	0	0	0	0	0	0	0
Otu0923	0	0	0	0	0	0	0	0	0	0	0	0	0	0	0	0	0	0	0	1	0	1	0	0	0	0	0	0	0	0	0	0	0	0	0	0	0	0	0	0	0	0	0	0	0	0	0	0	0
Otu0924	0	0	0	0	0	0	0	0	0	0	0	1	0	0	0	0	0	0	0	0	0	0	0	0	0	0	0	1	0	0	0	0	0	0	0	0	0	0	0	0	0	0	0	0	0	0	0	0	0
Otu0925	0	0	0	1	0	0	0	0	0	0	0	1	0	0	2	0	0	0	0	0	0	0	0	0	0	0	0	0	0	0	0	0	0	0	0	0	0	0	0	0	0	0	0	0	0	0	0	0	0
Otu0926	0	0	0	0	0	0	0	0	0	0	0	0	0	0	0	0	0	0	0	0	0	0	0	0	0	0	0	0	0	0	0	0	0	0	0	0	0	0	0	0	0	0	0	0	0	0	0	0	0
Otu0927	0	0	0	0	0	0	0	0	0	0	0	0	0	0	0	0	0	0	0	0	0	0	0	0	0	0	0	0	0	0	0	0	0	0	0	0	0	0	0	0	0	0	0	0	0	0	0	0	0
Otu0928	0	0	0	0	0	0	0	0	0	0	0	0	0	0	0	0	0	0	0	0	0	0	0	0	0	0	0	0	0	0	0	0	0	0	0	0	0	0	0	0	0	0	0	0	0	0	0	0	0
Otu0929	0	0	0	0	0	0	0	0	0	0	0	0	0	0	1	0	0	0	0	0	0	0	0	0	0	0	1	0	0	0	0	0	0	0	0	0	0	0	0	0	0	0	0	0	0	0	0	0	0
Otu0930	0	0	0	1	0	0	3	0	0	0	0	0	0	0	1	0	0	1	0	0	0	0	0	0	0	0	0	0	0	0	0	0	0	0	0	0	0	0	0	0	0	0	0	0	0	0	0	0	0
Otu0931	0	0	0	0	0	0	0	0	0	0	0	0	0	0	0	0	0	0	0	0	0	0	0	0	0	0	0	3	0	0	0	0	0	0	0	0	0	0	0	0	0	1	0	0	0	0	0	0	0
Otu0932	0	0	0	0	3	0	0	0	0	0	0	0	0	0	0	0	0	0	0	0	0	0	0	0	0	0	0	0	0	0	0	0	0	0	0	0	0	0	0	0	0	0	0	0	0	0	0	1	0
Otu0933	0	0	0	0	0	0	0	0	0	0	0	0	0	0	0	0	0	0	0	0	0	0	0	0	0	0	0	0	0	0	0	0	0	0	0	0	0	0	0	0	0	0	0	0	0	0	0	0	0
Otu0934	0	0	0	0	0	0	0	0	0	0	0	0	0	0	0	0	0	0	0	0	0	0	0	0	0	0	0	0	0	0	0	0	0	0	0	0	0	0	0	0	0	0	0	0	0	0	0	0	0
Otu0935	0	0	0	0	0	0	0	0	0	0	0	0	0	0	0	1	0	0	0	0	0	0	0	0	0	0	0	0	0	0	0	0	0	0	0	0	0	0	1	0	0	0	0	0	0	0	0	0	0
Otu0936	0	0	0	0	0	0	0	0	0	0	0	0	0	0	0	0	0	0	0	0	0	0	0	0	0	0	0	0	0	0	0	0	0	0	0	0	0	0	0	0	0	0	0	0	0	0	0	0	0
Otu0937	0	0	0	0	0	0	0	0	0	0	0	0	0	0	0	0	0	0	0	1	0	0	0	0	0	0	0	0	0	0	0	0	0	0	0	0	0	0	0	0	1	0	0	0	0	0	0	0	0
Otu0938	0	0	0	0	0	0	0	0	0	0	0	0	0	0	0	0	0	0	0	0	0	0	0	0	0	0	0	0	0	0	0	0	0	0	0	0	0	0	0	0	0	0	0	0	0	0	0	0	0
Otu0939	0	0	0	0	0	0	0	0	0	0	0	0	0	0	0	0	0	0	0	0	0	0	0	0	0	0	0	0	0	0	0	0	0	0	0	0	0	0	0	0	0	0	0	0	0	0	0	0	0
Otu0940	0	0	0	0	0	0	0	0	0	0	0	0	0	0	0	0	0	0	0	0	0	0	0	0	0	0	0	0	0	0	0	0	0	0	0	0	0	0	0	0	0	0	0	0	0	0	0	0	0
Otu0941	0	0	0	0	0	0	0	0	0	0	0	0	0	0	0	0	0	0	0	0	0	0	0	0	0	0	0	0	0	0	0	0	0	0	0	0	0	0	0	0	0	0	0	0	0	0	0	0	0
Otu0942	0	0	0	0	0	0	0	0	0	0	0	0	0	0	0	0	0	0	0	0	0	0	0	0	0	0	0	0	0	0	0	0	0	0	0	0	0	0	0	0	0	0	0	0	0	0	0	0	0
Otu0943	0	0	0	0	0	0	0	0	0	0	0	0	0	0	0	0	0	0	0	0	0	0	0	0	0	0	0	0	0	0	0	0	0	0	0	0	0	0	0	0	0	0	0	0	0	0	0	0	0
Otu0944	0	0	0	0	1	0	0	0	0	0	0	0	0	0	0	0	0	0	0	0	0	0	0	0	0	0	0	0	0	0	0	0	0	0	0	0	2	0	0	0	0	0	0	0	0	0	0	0	0
Otu0945	0	0	0	0	0	0	0	0	0	0	0	0	0	0	0	0	0	0	0	0	0	0	0	0	0	0	0	0	0	0	0	0	0	0	0	0	0	0	0	0	0	0	0	0	0	0	0	0	0
Otu0946	0	0	0	0	0	0	0	0	0	0	1	0	0	0	0	0	0	0	0	0	0	1	0	0	0	0	0	0	0	0	0	0	0	0	0	0	0	0	0	0	0	0	0	0	0	0	0	0	0
Otu0947	0	0	0	0	0	0	0	0	1	1	0	0	0	0	0	0	0	0	0	0	0	0	0	2	0	0	0	0	0	0	0	0	0	0	0	0	0	0	0	0	0	0	0	1	0	0	0	0	0
Otu0948	0	0	0	0	0	0	0	0	1	0	0	0	0	0	0	0	0	0	0	0	0	0	0	0	0	0	0	1	0	0	0	0	0	0	0	0	0	0	0	0	0	0	0	0	0	0	0	0	0
Otu0949	0	0	0	0	1	0	0	0	0	0	0	0	0	0	0	0	0	0	0	0	0	0	3	0	0	0	0	0	0	0	0	0	0	0	0	0	0	0	0	0	0	0	0	0	0	0	0	0	0
Otu0950	0	0	0	0	0	0	0	0	0	0	0	0	0	1	0	0	0	0	0	0	0	0	0	0	0	0	0	0	0	0	0	0	1	0	0	0	0	0	0	0	0	0	0	0	0	0	0	0	0
Otu0951	0	0	0	0	0	0	0	0	0	0	0	0	0	0	0	0	0	0	0	0	0	0	1	0	0	0	0	1	0	0	0	0	0	0	1	0	0	0	0	0	0	0	0	0	0	0	0	0	0
Otu0952	0	0	1	0	0	0	0	0	0	0	0	0	0	0	0	0	0	1	0	0	0	0	0	0	0	0	0	0	0	0	0	0	0	0	0	0	0	0	0	0	0	0	0	3	0	0	0	0	0
Otu0953	0	0	0	0	0	0	0	0	0	0	0	0	0	0	0	0	3	0	0	0	0	0	0	0	0	0	0	0	0	0	0	0	0	0	0	0	0	0	0	0	0	0	0	0	0	0	0	0	0
Otu0954	0	0	0	0	0	0	0	0	0	0	0	0	0	0	0	0	0	0	0	0	0	0	0	0	0	0	0	0	0	0	0	0	0	0	0	0	0	0	0	0	0	0	0	0	0	0	0	0	0
Otu0955	0	0	0	0	0	0	0	0	0	0	0	0	0	0	0	0	0	0	0	0	0	0	0	0	0	0	0	0	0	1	0	0	0	0	0	0	0	0	0	0	0	0	0	0	0	0	0	0	0
Otu0956	0	0	0	0	0	0	0	0	0	0	0	0	0	0	0	0	0	0	0	0	0	0	0	0	0	0	0	0	0	0	0	0	0	0	0	0	0	0	0	0	0	0	0	0	0	0	0	0	0
Otu0957	0	0	0	0	0	0	0	0	0	0	0	0	0	0	0	0	0	0	0	0	0	0	0	0	0	0	0	0	0	0	0	0	0	0	0	0	0	0	0	0	0	0	0	0	0	0	0	0	0
Otu0958	0	0	0	0	0	0	0	0	0	0	0	0	0	0	0	0	0	0	0	0	0	0	0	0	0	0	0	0	0	0	0	0	0	0	0	0	0	0	0	0	0	0	0	0	0	0	0	0	0
Otu0959	0	0	0	0	0	0	0	0	0	0	2	0	0	0	0	0	1	0	1	1	0	0	0	0	0	0	1	0	0	0	0	0	0	0	0	0	0	0	0	0	0	0	0	0	0	0	0	0	0
Otu0960	0	0	0	0	0	0	0	0	0	0	0	0	0	0	0	0	0	0	0	0	0	0	0	0	0	0	0	0	0	0	0	1	0	0	0	0	0	0	0	0	0	0	0	0	0	1	0	0	0
Otu0961	0	0	0	0	0	0	0	0	0	0	0	0	0	0	0	0	0	0	0	0	0	0	0	0	0	0	0	0	0	0	0	0	0	0	0	0	0	0	0	0	0	0	0	0	0	0	0	0	0
Otu0962	0	0	0	0	0	0	0	0	0	0	0	0	0	0	0	0	0	3	0	0	1	0	0	0	0	0	0	0	0	0	0	0	0	0	2	1	0	0	0	0	0	0	0	0	0	0	0	0	0
Otu0963	0	0	0	0	0	0	0	0	0	0	0	0	0	0	0	0	0	0	0	0	0	0	0	0	0	0	0	0	0	0	0	0	0	0	0	0	0	0	0	0	0	0	0	0	0	0	0	0	0
Otu0964	0	0	0	0	0	0	0	0	0	0	0	0	0	0	0	0	0	0	0	0	0	0	0	0	0	0	0	0	0	0	0	0	0	0	0	0	0	0	0	0	0	0	0	0	0	0	0	0	0
Otu0965	0	0	0	0	0	0	0	0	0	0	0	0	0	0	0	0	0	0	0	1	0	0	0	0	0	0	0	0	0	0	0	0	0	0	0	0	0	0	0	0	0	0	0	0	0	0	0	0	0
Otu0966	0	0	0	0	0	0	0	0	0	0	0	0	0	0	0	0	0	0	0	0	0	0	0	0	0	0	0	0	0	0	0	0	0	2	0	0	0	0	0	0	0	0	0	0	1	0	0	0	0
Otu0967	0	0	0	0	0	0	0	0	0	0	0	0	0	0	0	0	0	0	0	0	0	0	0	0	0	0	0	0	0	0	0	0	0	0	0	0	0	0	0	0	0	0	0	0	0	0	0	0	0
Otu0968	0	0	0	0	0	0	0	0	0	0	0	0	0	0	0	0	0	0	0	0	0	0	0	0	0	0	0	0	0	0	0	0	0	0	0	0	0	0	0	0	0	0	0	0	0	0	0	0	0
Otu0969	0	0	0	0	0	0	0	0	0	0	0	0	0	0	0	0	0	0	0	0	0	0	0	0	0	0	3	0	0	0	1	0	0	0	0	0	0	0	0	0	0	0	0	0	0	0	0	0	0
Otu0970	0	0	0	0	0	0	1	0	0	0	0	0	0	0	0	0	0	0	0	0	0	0	0	0	0	0	0	0	0	0	0	0	0	0	0	0	0	5	0	0	0	0	0	0	0	0	0	0	0
Otu0971	0	0	0	0	0	0	0	0	0	0	0	0	0	0	0	0	0	0	0	0	0	0	0	0	0	0	0	0	0	0	0	0	0	0	0	0	0	0	0	0	0	0	0	0	0	0	0	0	0
Otu0972	0	0	0	0	0	0	0	0	1	0	0	0	0	0	0	0	1	0	0	0	0	0	0	0	0	0	0	0	0	0	0	0	0	0	0	0	0	0	0	0	0	0	0	0	0	0	0	0	0
Otu0973	0	0	0	0	0	0	0	0	0	0	0	0	0	0	0	0	0	0	0	0	0	0	0	0	0	0	0	0	0	0	0	0	0	0	0	0	0	0	0	0	0	0	0	0	0	0	0	0	0
Otu0974	0	1	0	0	0	0	0	2	0	0	0	0	0	0	0	0	0	0	0	0	0	0	0	0	0	0	0	0	0	0	0	0	0	0	0	0	0	0	0	0	0	0	0	0	0	0	0	0	0
Otu0975	0	0	0	0	0	0	0	0	0	0	0	0	0	1	0	0	0	0	0	0	0	0	0	0	0	0	0	0	0	0	0	0	0	0	0	0	0	0	0	0	0	0	0	0	0	0	0	0	0
Otu0976	0	0	0	0	0	0	0	0	0	0	0	0	0	0	0	0	0	0	0	0	0	0	0	0	0	0	0	0	0	0	0	0	1	0	0	0	0	0	0	0	3	0	0	0	0	0	0	0	0
Otu0977	0	0	0	0	0	0	0	0	0	0	0	0	0	0	0	0	2	0	0	0	0	0	0	0	0	0	0	0	0	0	0	0	0	0	1	0	0	0	0	0	0	0	0	0	0	0	0	0	0
Otu0978	0	0	2	0	0	0	0	0	0	0	0	0	0	0	0	0	0	0	0	0	0	0	0	0	0	0	0	0	0	0	0	0	0	0	2	0	0	0	0	1	0	0	0	0	0	0	0	0	0
Otu0979	0	0	0	0	0	0	0	0	0	3	0	0	0	0	0	0	0	0	0	0	0	0	0	0	0	0	0	0	0	0	0	1	0	0	0	0	0	0	0	0	0	0	0	0	0	0	0	0	0
Otu0980	0	0	0	0	0	0	0	0	0	0	0	0	0	0	0	0	0	0	0	0	0	0	0	0	0	0	0	0	0	0	0	0	0	0	0	0	0	0	0	0	0	0	0	0	0	0	0	0	0
Otu0981	0	0	0	0	0	0	0	0	0	0	0	0	0	0	0	0	0	0	0	0	0	0	0	0	0	0	3	0	0	0	0	0	0	0	0	0	0	0	0	0	0	0	0	0	0	1	0	0	0
Otu0982	0	0	0	0	0	0	0	0	0	0	0	0	0	0	0	0	0	0	0	0	0	0	0	0	0	0	0	0	0	0	0	0	0	0	0	0	0	0	0	0	0	1	0	0	0	0	0	0	0
Otu0983	0	0	0	0	0	0	0	0	0	0	0	0	0	0	0	0	0	0	0	0	0	0	0	0	0	0	0	0	0	0	0	0	0	0	0	0	0	0	0	0	0	0	0	0	0	0	0	0	0
Otu0984	0	0	0	0	0	0	0	0	0	0	0	0	0	0	0	0	0	0	0	0	0	0	0	0	0	0	0	0	0	0	0	0	0	0	0	0	0	0	0	0	0	0	0	0	0	0	0	0	0
Otu0985	0	0	0	0	0	0	0	0	0	0	0	0	1	0	0	2	0	0	0	0	0	0	0	0	0	0	2	0	0	0	0	0	0	0	0	0	0	0	0	0	0	0	0	0	0	0	0	0	0
Otu0986	0	0	0	0	0	0	0	0	0	0	0	0	0	0	0	0	0	0	0	0	0	0	0	0	0	0	0	0	0	0	0	0	0	0	0	0	0	0	0	0	0	0	0	0	0	0	0	0	0
Otu0987	0	0	1	0	0	0	0	0	0	3	0	0	0	0	0	0	0	0	0	0	0	3	0	0	1	0	0	0	0	0	0	0	0	0	0	0	0	0	0	0	0	0	0	0	0	0	0	0	0
Otu0988	0	1	0	0	0	0	0	0	0	0	0	0	0	0	0	0	0	0	0	0	0	0	0	0	0	0	0	1	0	0	0	0	0	0	0	0	0	0	0	0	0	0	0	0	0	0	0	0	0
Otu0989	0	0	0	0	0	0	0	0	0	0	0	0	0	0	0	0	0	0	0	0	0	0	0	0	0	0	0	0	0	0	0	0	0	0	0	0	0	0	0	0	0	0	0	0	0	0	0	0	0
Otu0990	0	0	0	0	0	0	0	0	0	0	0	0	0	0	0	0	0	0	0	0	0	0	0	0	0	0	0	0	0	0	0	0	0	0	0	0	0	0	0	0	0	0	0	0	0	0	0	0	0
Otu0991	0	0	0	0	0	0	0	0	0	0	0	0	0	0	0	0	0	0	0	1	0	0	2	0	0	0	0	0	0	0	0	0	0	0	0	0	0	0	0	1	0	0	0	0	0	0	0	0	0
Otu0992	0	0	0	0	0	0	0	0	0	0	0	0	0	0	0	0	0	0	0	0	0	0	0	0	0	0	0	0	0	0	0	0	0	0	0	0	0	0	0	0	0	0	0	0	0	0	0	0	0
Otu0993	0	0	0	0	0	0	0	0	0	0	0	0	0	0	0	0	0	0	0	0	0	0	0	0	0	0	0	0	0	0	0	0	0	0	0	0	0	0	0	0	0	0	0	0	0	0	0	0	0
Otu0994	0	0	0	0	0	0	0	0	0	0	0	0	0	0	0	0	0	0	0	0	0	0	0	0	0	0	0	0	0	0	0	0	0	0	2	0	0	0	0	0	0	0	0	0	0	0	0	0	0
Otu0995	0	0	0	0	0	0	0	0	0	0	0	0	0	0	0	0	0	0	0	0	0	0	0	0	0	0	0	0	0	0	0	0	0	0	0	0	0	0	0	0	0	0	0	0	0	0	0	0	0
Otu0996	0	0	0	0	0	0	0	0	0	0	0	0	0	0	0	0	0	0	0	0	0	0	0	0	0	0	0	0	0	0	0	0	0	0	0	0	0	0	0	0	0	0	0	0	0	0	0	0	0
Otu0997	0	0	0	0	0	0	0	0	0	0	0	0	0	0	0	0	0	0	0	0	0	0	0	0	0	0	0	0	0	0	0	0	0	0	0	0	0	0	0	0	0	0	0	0	0	0	0	0	0
Otu0998	0	0	0	1	0	0	0	0	0	0	0	3	0	0	0	0	0	0	0	0	0	0	0	0	0	0	0	0	0	0	0	0	0	0	0	4	0	0	0	0	0	0	0	0	0	0	0	0	0
Otu0999	0	0	0	0	0	1	0	0	0	0	0	0	0	0	0	0	0	0	0	0	0	0	0	0	0	0	0	0	0	0	0	0	0	0	0	0	0	0	0	0	0	0	0	1	0	0	0	0	0
Otu1000	0	0	0	0	0	0	0	0	1	2	0	0	2	0	0	0	0	0	0	0	0	0	0	0	0	0	0	0	0	0	0	0	0	0	0	0	0	0	0	0	0	0	0	0	0	0	0	0	1
Otu1001	0	0	0	0	0	0	0	0	0	0	0	0	0	0	0	0	0	0	0	0	0	0	0	0	0	0	0	0	0	0	0	0	0	0	0	0	0	0	0	0	0	0	0	0	0	0	0	0	0
Otu1002	0	0	0	0	0	0	0	0	0	0	0	0	0	0	1	0	0	0	0	0	0	0	0	0	0	0	0	0	0	0	2	0	0	0	0	0	0	0	0	0	0	0	0	0	0	0	0	0	0
Otu1003	0	0	0	0	0	0	0	0	0	0	0	0	0	0	0	0	0	0	0	0	0	0	0	0	0	0	0	0	0	0	0	0	0	0	0	0	0	0	0	0	0	0	0	0	0	0	0	0	0
Otu1004	0	0	0	0	0	0	0	0	0	0	0	0	0	0	0	0	0	0	0	0	0	0	0	0	1	0	0	0	0	0	0	0	0	0	0	0	0	0	0	0	0	0	0	0	0	0	0	0	0
Otu1005	0	0	0	0	0	0	0	0	0	0	0	0	0	0	0	0	0	4	0	0	0	0	0	0	0	0	0	0	0	0	0	0	0	0	0	0	0	0	0	0	0	0	0	0	0	0	0	0	0
Otu1006	0	0	0	0	0	0	0	1	1	1	0	0	0	0	0	0	0	0	0	0	0	0	0	0	0	0	0	2	0	0	2	0	0	0	1	0	0	0	0	0	0	0	0	0	0	0	0	0	0
Otu1007	0	0	0	0	0	0	0	0	0	0	0	0	1	0	0	0	0	0	0	0	0	0	0	0	0	0	0	0	0	0	0	0	0	0	0	0	0	0	1	0	1	0	0	0	0	0	0	0	0
Otu1008	0	0	0	0	2	0	0	0	0	0	0	0	0	0	0	0	1	0	0	0	0	0	0	1	0	0	0	0	0	0	0	0	0	0	0	0	0	0	0	0	0	0	0	1	0	0	0	0	0
Otu1009	0	0	0	0	0	0	0	0	0	0	0	0	0	0	0	0	0	0	0	0	0	0	0	0	0	0	0	0	0	0	0	0	2	0	0	0	0	0	0	0	0	0	0	0	0	0	0	0	2
Otu1010	1	0	0	0	0	0	0	0	0	0	2	0	0	0	0	0	0	0	0	0	0	0	0	0	0	0	0	0	0	0	0	0	0	0	0	0	0	0	0	0	0	0	0	0	0	0	0	0	0
Otu1011	0	0	0	0	0	0	0	0	0	0	0	0	0	0	0	0	0	0	0	0	0	0	0	0	0	0	0	0	0	0	0	0	0	0	0	0	0	0	0	0	0	0	0	0	0	0	0	0	0
Otu1012	0	0	0	0	0	0	0	0	0	0	0	0	0	0	0	0	0	0	0	0	0	0	0	0	0	0	0	0	2	0	0	0	0	0	0	0	0	0	0	0	0	0	0	0	0	0	0	0	0
Otu1013	0	0	0	0	0	0	0	0	0	0	0	0	0	0	0	0	0	0	0	0	0	0	0	0	0	0	0	0	0	0	0	0	0	0	0	0	0	3	0	0	0	0	0	0	0	0	0	0	0
Otu1014	0	0	0	0	0	0	0	0	0	0	0	2	0	0	0	0	0	0	0	0	0	2	0	0	1	0	1	0	0	0	0	0	0	0	0	0	0	0	0	0	0	0	0	0	0	0	0	0	0
Otu1015	0	0	0	0	0	0	0	0	0	0	0	0	0	0	0	0	0	0	0	0	0	0	0	0	0	0	0	0	0	0	0	0	0	0	0	0	0	0	0	0	0	0	0	0	0	0	0	0	0
Otu1016	0	0	0	0	0	0	0	0	0	0	0	0	0	0	0	0	0	0	0	0	0	0	0	0	0	0	0	0	0	0	0	0	0	0	0	0	0	0	0	0	0	0	0	0	0	0	0	0	0
Otu1017	0	0	0	0	0	0	0	0	0	0	0	0	0	0	0	0	0	0	0	0	0	0	0	0	0	0	0	0	0	0	0	0	0	0	0	0	0	0	0	0	0	0	0	0	0	0	0	0	0
Otu1018	0	0	0	0	0	0	0	0	0	0	0	0	0	0	0	0	0	0	0	0	0	0	0	0	0	0	0	0	0	0	0	0	0	0	0	0	0	0	0	0	0	0	0	0	0	0	0	0	0
Otu1019	0	0	0	0	0	0	0	0	0	0	0	0	0	0	0	0	0	0	0	0	0	0	0	0	0	0	0	0	0	0	0	0	0	0	0	0	0	0	0	0	0	0	0	0	0	0	0	0	0
Otu1020	0	0	0	0	0	0	0	0	0	0	0	0	0	0	0	0	0	0	0	0	0	0	0	0	0	0	0	0	0	0	0	0	0	0	0	9	0	0	0	0	0	0	0	0	0	0	0	0	0
Otu1021	0	0	0	0	0	0	0	0	0	0	0	0	0	0	0	0	0	0	0	0	0	0	0	0	0	0	0	0	0	0	1	0	0	0	0	0	0	0	0	0	0	0	0	0	0	0	0	0	0
Otu1022	0	0	0	0	0	0	0	0	0	0	0	0	0	0	0	0	0	0	0	0	0	0	0	0	0	0	0	0	5	0	0	0	0	0	0	0	0	0	0	0	0	0	0	0	1	0	0	0	0
Otu1023	0	0	0	0	0	0	0	0	0	1	0	0	0	0	0	0	0	0	0	0	0	0	0	0	0	0	0	0	0	0	0	2	0	0	0	0	0	0	0	0	1	1	0	1	0	0	0	0	0
Otu1024	0	0	0	0	0	0	0	0	0	0	0	0	0	0	0	0	0	0	0	0	0	0	0	0	0	0	0	0	0	0	0	0	0	0	0	0	0	0	0	0	0	0	0	0	0	0	0	0	0
Otu1025	0	0	0	0	0	0	1	0	0	0	0	0	0	0	0	0	0	0	0	0	0	0	0	0	0	0	0	0	0	0	0	0	0	0	0	0	0	0	0	0	0	0	0	0	0	0	0	0	0
Otu1026	0	0	0	0	0	0	0	0	0	0	0	0	0	0	0	0	0	0	0	0	0	0	0	0	0	0	1	0	0	0	0	0	0	0	0	0	0	0	0	0	0	0	0	0	0	0	0	0	0
Otu1027	0	0	0	0	0	0	0	0	0	0	0	0	0	0	0	0	0	0	0	1	0	0	0	0	0	0	0	0	0	0	0	0	0	0	0	0	0	0	0	0	0	0	0	0	0	0	0	0	0
Otu1028	0	0	0	0	0	0	0	0	0	0	0	0	0	0	0	0	0	0	0	0	0	0	0	0	0	0	0	0	0	0	0	0	0	0	0	0	0	0	0	0	1	0	0	0	0	0	0	0	0
Otu1029	0	0	0	0	0	0	0	0	0	0	0	0	0	0	0	0	0	0	0	0	0	0	0	0	0	0	0	0	0	0	0	0	0	0	0	0	0	0	0	0	0	0	0	0	0	0	0	0	0
Otu1030	4	0	0	0	0	0	0	0	0	0	1	0	0	0	0	0	0	0	0	0	0	0	0	0	0	0	0	0	0	0	0	0	0	0	0	0	0	0	0	0	0	0	0	0	0	0	0	0	0
Otu1031	0	0	0	0	0	0	0	0	0	0	0	0	0	0	0	0	0	0	0	0	0	0	0	0	0	0	7	0	0	0	0	0	0	0	0	0	0	0	0	0	0	0	0	0	0	0	0	0	0
Otu1032	1	0	0	0	0	0	5	0	0	0	4	0	0	0	0	0	0	0	0	0	0	0	0	0	0	0	0	0	0	0	0	0	0	0	0	0	0	0	0	0	0	0	0	0	0	0	0	0	0
Otu1033	0	0	0	0	0	0	0	0	0	0	0	0	0	0	0	0	0	0	0	0	0	0	0	0	0	0	0	0	0	0	0	0	0	0	1	0	0	0	0	0	0	0	0	0	0	0	0	0	0
Otu1034	0	0	0	0	0	0	0	0	0	0	0	0	0	0	0	0	0	0	0	0	0	0	0	0	0	0	1	0	0	0	0	0	0	0	0	0	0	0	0	0	0	0	0	0	0	0	0	0	0
Otu1035	0	0	0	0	0	0	0	0	0	0	0	0	0	0	0	0	0	0	0	0	0	0	0	0	0	0	0	0	0	0	0	0	0	0	0	0	0	0	0	0	0	0	0	0	0	0	0	0	0
Otu1036	0	0	0	0	0	0	0	0	0	0	0	0	0	0	0	0	0	0	0	0	0	0	0	0	0	0	0	0	0	0	0	0	0	0	0	0	0	0	0	0	0	0	0	0	0	0	0	0	0
Otu1037	0	0	0	0	0	0	0	0	0	0	0	0	0	0	0	0	0	0	0	0	0	0	0	0	0	0	3	0	0	0	2	0	1	0	0	0	0	0	0	0	1	0	0	0	0	0	0	0	1
Otu1038	0	0	0	0	0	0	0	0	0	0	0	0	0	0	0	0	0	0	0	0	0	0	0	0	0	0	0	0	0	0	0	0	0	0	0	0	0	0	0	0	0	0	0	0	0	0	0	0	0
Otu1039	0	0	0	0	0	0	0	0	0	0	0	0	0	1	0	0	0	0	0	0	0	0	0	0	0	0	0	0	6	0	0	0	0	0	0	0	0	0	0	0	0	0	0	3	0	0	0	0	0
Otu1040	0	0	0	0	0	0	0	0	0	0	0	0	0	0	0	0	0	0	0	0	0	0	0	0	0	0	0	0	0	0	0	0	0	0	0	0	0	0	0	0	0	0	0	0	0	0	0	0	0
Otu1041	0	1	0	0	0	0	0	0	0	0	0	0	0	0	0	0	0	0	0	0	0	0	0	0	0	0	0	0	0	0	0	0	0	0	0	0	0	0	0	0	0	0	0	0	0	0	0	0	0
Otu1042	0	0	0	0	0	0	0	0	0	0	0	0	0	0	0	0	0	0	0	0	0	0	0	0	1	0	0	0	0	0	0	0	0	0	0	0	0	0	0	0	0	0	0	0	0	0	0	0	0
Otu1043	0	0	0	0	0	0	0	0	0	0	0	0	0	0	0	0	0	0	3	0	0	0	0	0	0	0	0	0	0	0	0	0	0	0	0	0	0	0	0	0	0	0	0	0	0	0	0	0	0
Otu1044	0	0	0	0	0	0	0	0	0	0	0	0	0	0	0	0	0	0	0	0	0	0	0	0	0	0	0	0	0	0	0	0	0	0	0	0	0	0	0	0	0	0	0	0	0	0	0	0	0
Otu1045	0	0	0	0	0	0	0	0	0	0	0	0	0	0	0	0	0	0	0	0	0	0	0	0	0	0	0	0	0	0	0	0	0	0	0	0	0	0	0	0	0	0	0	0	0	0	0	0	0
Otu1046	0	0	0	0	0	0	0	0	0	0	0	0	0	0	0	0	0	0	0	0	0	0	0	0	0	0	0	0	0	0	0	0	0	0	0	0	0	0	0	0	0	0	0	0	0	0	0	0	0
Otu1047	0	0	0	0	0	0	0	0	0	0	0	0	0	0	0	0	0	0	0	0	0	0	0	0	0	0	0	0	0	0	0	0	0	0	0	0	0	0	0	2	0	0	0	0	0	0	6	0	0
Otu1048	0	0	0	0	0	0	0	0	0	0	0	0	0	0	0	0	0	0	0	0	0	0	0	0	0	0	0	0	0	0	0	0	0	0	0	0	0	0	0	0	0	0	0	0	0	0	0	0	0
Otu1049	0	0	0	0	0	0	0	0	0	0	0	0	0	0	0	0	0	0	0	0	0	0	0	0	0	0	0	0	0	0	0	0	0	0	0	0	0	0	0	0	0	0	0	0	0	0	0	0	0
Otu1050	0	0	0	1	0	0	0	0	0	0	0	0	0	0	3	0	0	0	0	0	0	0	0	0	0	0	0	0	0	0	0	0	0	0	0	0	0	0	0	0	0	0	0	0	0	0	0	0	0
Otu1051	0	0	0	0	0	0	0	0	0	0	0	0	0	0	0	0	0	0	0	0	0	0	0	0	0	0	0	0	0	0	0	0	0	0	3	0	0	0	0	0	0	0	0	0	0	0	0	0	0
Otu1052	0	0	0	0	0	0	1	0	0	0	0	0	0	0	0	0	0	0	0	0	0	3	0	0	0	0	0	0	0	0	0	0	0	1	0	0	0	0	0	0	0	0	0	0	0	0	0	0	0
Otu1053	0	0	0	0	0	0	0	0	0	0	0	0	0	0	0	0	0	0	0	0	0	0	0	0	0	0	0	0	0	0	0	0	0	0	0	0	0	0	0	0	0	0	0	0	0	0	0	0	0
Otu1054	0	0	0	0	0	0	0	0	0	0	0	0	0	0	0	0	0	0	0	0	0	0	0	0	0	0	0	0	0	0	0	0	0	0	0	0	0	0	0	0	0	0	0	0	0	0	0	0	0
Otu1055	0	0	0	0	0	0	0	0	0	0	0	1	0	0	0	1	0	0	0	0	0	0	0	1	0	0	0	0	0	0	0	0	0	0	0	0	0	0	0	0	0	0	0	0	0	0	0	0	0
Otu1056	0	0	0	0	0	0	0	0	0	0	3	0	0	0	0	0	0	0	0	0	0	0	0	0	0	0	0	0	0	0	0	0	0	0	0	0	0	0	0	0	0	0	0	0	0	0	0	0	0
Otu1057	0	0	0	0	0	0	0	0	0	0	0	0	0	0	0	0	0	0	0	0	0	0	0	0	0	0	0	0	0	0	0	0	0	0	0	0	0	0	0	0	0	0	0	0	0	0	0	0	0
Otu1058	0	0	0	0	0	0	0	0	0	0	0	0	0	0	0	0	0	0	0	0	0	0	0	0	0	0	0	0	0	0	0	0	0	0	0	0	0	0	3	2	0	0	0	0	0	3	0	0	0
Otu1059	0	0	0	0	0	0	0	0	0	0	0	0	0	0	0	0	0	0	0	0	0	0	0	0	0	0	0	0	0	1	0	0	0	0	0	0	0	0	0	0	0	0	0	0	0	0	0	0	0
Otu1060	0	0	0	0	0	0	0	0	0	0	1	0	0	0	0	0	0	0	0	0	0	0	0	0	0	0	0	0	0	0	0	0	0	0	0	0	0	0	1	0	0	0	0	0	0	0	0	0	0
Otu1061	0	0	0	0	0	0	0	0	0	0	0	0	0	0	0	0	0	0	0	0	0	0	0	0	0	0	0	0	0	0	0	0	0	0	0	0	0	0	0	0	0	0	0	0	0	0	0	0	0
Otu1062	0	0	0	0	0	0	0	0	0	0	0	0	0	0	0	0	0	0	0	0	0	0	0	0	0	0	0	0	0	2	0	0	0	0	0	0	0	0	0	0	0	0	0	1	0	0	0	0	0
Otu1063	1	0	0	0	0	0	0	0	0	0	0	0	0	0	0	0	0	0	0	0	0	0	0	0	0	0	0	0	0	0	0	0	0	0	0	0	0	0	0	0	0	0	0	0	0	0	0	0	0
Otu1064	0	0	0	0	0	0	0	0	0	0	0	0	0	0	0	0	0	0	0	0	0	0	0	0	0	0	0	0	0	0	0	0	0	0	0	0	0	0	0	0	0	0	0	0	0	0	0	0	0
Otu1065	0	0	0	0	0	0	0	0	0	0	0	0	0	0	0	0	0	0	0	0	0	0	0	0	0	0	0	0	0	0	0	0	0	0	0	0	0	0	0	0	0	0	0	0	0	0	0	0	0
Otu1066	2	0	0	0	0	0	0	0	0	0	0	0	0	2	0	0	0	0	0	0	0	1	0	0	0	0	0	0	0	1	0	0	1	1	0	0	0	0	0	0	0	0	0	0	0	0	0	0	0
Otu1067	0	0	0	0	0	0	0	0	0	0	0	0	0	0	0	0	0	0	0	0	0	0	0	0	0	0	0	0	0	0	0	0	0	0	0	0	0	0	0	0	0	0	0	0	0	2	0	0	0
Otu1068	0	0	0	0	0	0	0	0	0	0	0	0	0	0	0	0	0	0	0	0	10	0	0	0	0	0	0	0	0	0	0	0	0	0	0	0	0	0	0	0	0	0	0	0	0	0	0	0	0
Otu1069	0	0	0	0	0	0	0	0	0	0	0	0	0	0	0	0	0	0	0	0	0	0	0	0	0	0	0	0	0	1	0	0	0	0	0	0	0	0	0	0	0	0	0	0	0	0	0	0	0
Otu1070	0	0	0	0	0	0	0	0	0	0	0	0	0	0	0	0	0	0	0	0	0	0	0	0	0	0	0	0	0	0	0	0	0	0	0	0	0	0	0	0	0	0	0	0	0	0	0	0	0
Otu1071	0	0	0	0	0	0	0	0	0	0	0	0	0	0	0	0	0	0	0	0	0	0	0	0	0	0	0	0	0	0	0	0	0	0	0	0	0	0	0	0	0	0	0	0	0	0	0	0	0
Otu1072	0	0	0	0	0	0	0	0	0	0	0	3	0	0	0	1	0	0	0	0	0	0	0	0	0	0	0	0	0	0	0	0	0	0	0	0	0	0	0	0	0	0	0	0	0	0	0	1	0
Otu1073	0	0	0	0	0	0	0	0	0	0	0	0	0	0	0	0	0	0	0	0	0	0	0	0	0	0	0	0	0	1	0	0	0	0	0	0	0	0	0	0	0	0	0	0	0	0	0	0	0
Otu1074	0	0	0	0	0	0	3	0	0	0	0	0	0	0	0	0	0	0	0	0	0	0	0	0	0	0	0	0	0	0	0	0	0	0	0	0	0	0	0	0	0	0	0	0	0	0	0	0	0
Otu1075	0	0	0	0	0	0	0	0	0	0	0	0	0	0	0	0	0	0	0	0	0	0	0	0	0	0	0	0	0	0	0	0	0	0	0	0	0	0	0	0	0	0	1	0	0	0	0	0	0
Otu1076	0	0	0	0	0	0	0	0	0	0	0	0	0	0	0	0	0	0	0	0	0	0	0	0	0	0	0	0	0	0	0	0	0	0	0	0	0	0	0	0	0	0	0	0	0	0	0	0	0
Otu1077	0	0	0	0	0	0	0	0	0	0	0	0	0	0	0	0	0	0	0	0	0	0	0	0	0	0	0	0	0	0	0	0	0	0	0	0	2	0	0	0	0	0	0	0	0	0	0	0	0
Otu1078	0	0	0	0	0	0	0	0	0	0	0	0	0	0	0	0	0	0	0	0	0	0	0	0	0	0	0	0	0	0	0	0	0	0	0	0	0	0	0	0	0	0	0	0	0	0	0	0	0
Otu1079	0	0	0	0	0	0	0	0	0	0	0	0	0	0	0	0	0	0	0	0	0	0	0	0	0	0	0	0	0	0	0	0	0	0	0	0	0	0	0	0	0	0	0	0	0	0	0	0	0
Otu1080	0	0	0	0	0	0	0	0	0	0	0	0	0	0	0	0	0	0	0	0	0	0	0	0	0	0	0	0	0	0	0	0	0	0	0	0	0	0	0	0	0	0	0	0	0	0	0	0	0
Otu1081	0	0	0	0	0	0	0	0	0	0	0	0	0	0	0	0	0	0	0	0	0	0	0	0	0	0	0	0	0	0	0	0	0	0	0	0	0	0	0	0	0	0	0	0	0	0	0	0	0
Otu1082	0	0	0	0	0	0	0	0	0	0	0	0	0	0	0	0	0	0	0	0	0	2	0	0	0	0	0	0	0	0	0	0	0	0	0	0	0	0	0	0	0	0	0	0	0	0	0	0	0
Otu1083	0	0	1	0	0	0	0	0	0	0	0	0	0	1	0	0	0	0	0	0	0	0	0	0	0	0	0	0	0	0	0	0	0	0	0	1	0	0	0	0	0	0	0	0	0	0	0	0	0
Otu1084	0	0	0	0	0	0	0	0	0	0	0	0	0	0	0	0	0	0	0	0	0	0	0	0	0	0	0	0	0	0	0	0	0	0	0	0	0	0	0	0	0	0	0	0	0	0	0	0	0
Otu1085	0	0	0	0	0	0	0	0	0	0	0	0	0	0	0	0	0	0	0	0	0	0	0	0	0	0	0	0	0	0	0	0	0	0	0	0	0	0	0	0	0	0	0	0	0	0	0	1	0
Otu1086	0	0	0	0	0	0	0	0	0	0	0	0	0	0	0	0	0	0	0	5	0	0	0	0	0	0	0	0	0	0	0	0	0	0	0	0	0	0	0	0	0	0	0	0	0	0	0	0	0
Otu1087	0	0	0	0	0	0	0	0	0	0	0	0	0	0	0	0	0	0	0	0	0	0	0	0	0	0	0	0	0	0	0	0	0	0	0	0	0	0	0	0	0	0	0	0	0	0	0	0	0
Otu1088	0	1	0	0	0	0	0	0	0	0	0	2	0	0	0	0	0	0	0	0	0	0	0	0	0	0	0	0	0	0	0	0	0	0	0	0	2	0	0	0	0	0	0	0	0	0	0	0	1
Otu1089	0	0	0	0	0	0	0	0	1	0	0	0	0	0	0	0	0	0	0	0	0	0	0	0	0	0	0	0	0	0	0	0	0	0	0	0	0	0	0	0	0	0	0	0	0	0	0	0	0
Otu1090	0	0	0	0	0	0	0	0	0	0	0	0	0	0	0	0	0	0	0	0	0	0	0	0	0	2	0	0	0	0	0	0	0	1	0	0	0	0	0	0	0	0	0	0	0	0	0	0	0
Otu1091	0	0	0	0	0	0	0	0	0	0	0	0	0	0	0	0	0	0	0	0	0	0	0	0	0	0	0	0	0	0	0	0	0	0	0	0	0	0	0	0	0	0	0	0	0	0	0	5	0
Otu1092	0	0	0	0	0	0	0	0	0	0	0	1	0	0	0	0	0	0	0	0	0	0	0	0	0	2	0	0	0	0	0	0	0	0	0	0	0	0	0	0	0	0	0	0	0	0	0	0	0
Otu1093	0	0	0	0	0	0	0	0	0	0	0	0	0	0	0	0	0	0	0	0	0	0	0	0	0	2	0	0	0	0	0	0	0	0	0	0	0	0	0	0	0	0	0	0	0	0	0	0	0
Otu1094	0	0	0	0	0	0	0	0	0	0	0	0	0	0	0	0	0	1	0	0	0	0	0	0	0	0	0	0	0	0	0	0	0	0	0	0	0	0	0	0	0	0	0	0	0	0	0	0	0
Otu1095	0	0	0	0	0	0	0	0	0	0	0	0	0	0	0	0	0	0	0	0	0	0	0	0	0	0	0	0	0	0	0	0	0	0	0	0	0	0	0	0	0	0	0	0	0	0	0	0	0
Otu1096	0	0	0	0	0	0	0	0	0	0	0	0	0	0	0	0	0	0	0	0	0	0	0	0	0	0	0	0	0	0	0	0	0	0	0	0	0	0	0	0	0	0	0	0	0	0	0	0	0
Otu1097	0	0	0	0	0	0	0	0	0	0	0	0	0	0	0	0	0	0	0	0	0	0	0	0	0	0	0	0	0	0	0	0	0	0	0	0	0	0	0	0	0	0	0	0	0	0	0	0	0
Otu1098	0	0	0	0	0	0	0	0	0	0	0	0	0	0	0	0	0	0	0	0	0	0	0	0	0	0	0	4	0	0	0	0	0	0	0	0	0	0	0	0	0	0	0	0	0	0	0	0	0
Otu1099	0	0	0	0	0	0	0	0	0	0	0	0	0	0	0	0	0	0	0	0	0	0	0	0	0	0	0	0	0	0	0	0	0	0	0	0	0	0	0	0	0	0	0	1	0	0	0	0	0
Otu1100	0	0	0	0	0	0	0	0	0	0	0	0	0	0	0	0	0	0	0	0	0	0	0	0	0	0	0	0	0	0	0	0	0	0	0	0	0	0	0	0	0	0	0	0	0	0	0	0	0
Otu1101	0	0	0	0	0	0	0	0	0	0	0	0	0	1	0	0	0	0	0	0	0	0	0	0	0	0	0	0	0	0	0	0	0	0	0	0	0	0	0	0	0	0	0	0	0	0	0	0	0
Otu1102	0	0	0	0	0	0	0	0	0	0	0	0	0	0	0	0	0	0	0	0	0	0	0	0	0	0	0	0	0	0	0	0	0	0	0	0	0	0	0	0	0	0	0	0	0	0	0	0	0
Otu1103	0	0	0	0	0	0	0	0	0	0	0	0	0	0	0	0	0	0	0	0	0	0	0	0	0	0	0	0	0	0	0	0	0	0	0	0	0	0	0	0	0	0	0	0	0	0	0	0	0
Otu1104	0	0	1	0	0	0	0	0	0	0	0	0	0	0	0	0	0	0	0	0	0	0	0	0	0	0	0	0	0	0	0	0	0	0	0	0	0	0	0	0	0	0	0	0	0	0	0	0	0
Otu1105	0	0	0	0	0	0	0	0	0	0	0	0	0	0	0	0	0	0	0	0	0	0	0	0	0	0	0	0	0	0	0	0	0	0	0	0	0	0	0	0	0	0	0	0	0	0	0	0	0
Otu1106	0	0	0	0	0	0	0	0	0	0	0	2	0	0	0	0	0	0	0	0	0	0	0	0	0	0	0	0	0	0	0	0	0	0	0	0	0	0	0	0	0	0	0	0	0	0	0	0	0
Otu1107	0	0	0	0	0	0	0	0	0	0	0	0	0	0	0	0	0	0	0	0	0	0	0	0	0	0	0	0	0	0	0	0	0	0	0	0	0	0	0	0	0	0	0	0	0	0	0	0	0
Otu1108	0	0	0	0	0	0	0	0	0	0	0	0	0	0	6	0	0	0	0	0	0	0	0	0	0	0	0	0	0	0	0	0	0	0	0	0	0	0	0	0	0	0	0	0	0	0	0	0	0
Otu1109	0	0	0	0	0	0	0	0	0	0	0	0	0	0	0	0	0	0	0	0	0	0	0	0	0	0	0	0	0	0	0	0	0	0	0	0	0	0	0	0	0	0	0	0	0	0	0	0	0
Otu1110	0	0	0	0	0	0	0	0	0	0	0	0	0	0	0	0	0	0	0	0	0	0	0	0	0	0	0	0	0	0	0	0	0	0	0	0	0	0	0	0	0	0	0	0	0	0	0	0	0
Otu1111	0	0	0	0	0	0	0	0	0	0	0	0	0	0	0	0	0	0	0	0	0	1	0	0	8	0	0	0	0	0	0	0	0	0	0	0	0	0	0	0	0	0	0	0	0	0	0	0	0
Otu1112	0	0	0	0	0	0	0	0	0	0	0	0	0	0	0	0	0	0	0	0	0	0	0	0	0	0	0	0	0	0	0	0	0	0	0	0	0	0	0	0	0	0	0	0	0	0	0	0	0
Otu1113	0	0	0	0	0	0	0	1	0	0	0	0	0	0	0	0	0	0	0	0	0	0	0	0	0	0	0	0	0	0	0	1	0	0	0	0	0	0	0	0	0	1	0	0	0	0	0	0	0
Otu1114	0	0	0	0	0	0	0	0	0	0	0	0	0	0	0	0	0	0	0	0	0	0	0	0	0	0	0	1	0	0	0	0	0	0	0	0	0	0	0	0	0	1	0	0	0	0	0	0	0
Otu1115	0	0	0	0	0	0	0	0	0	0	0	0	0	0	0	0	0	0	0	0	0	0	0	0	0	0	0	0	0	0	0	0	0	0	0	0	0	0	0	0	0	0	0	0	0	0	0	0	0
Otu1116	0	0	0	0	0	0	0	0	0	0	0	0	0	0	0	0	0	0	0	0	0	0	0	0	0	0	0	0	1	0	0	0	0	0	0	0	0	0	0	0	0	0	0	0	0	0	0	0	0
Otu1117	0	0	0	0	0	0	0	0	0	0	0	0	0	0	0	0	0	0	0	0	0	0	0	0	0	0	0	0	0	0	0	0	0	0	0	0	0	0	0	0	0	0	0	0	0	0	0	0	0
Otu1118	0	0	0	0	0	0	0	0	0	0	0	0	0	0	0	0	0	0	0	0	0	0	0	0	0	0	0	0	0	0	0	0	0	0	0	0	0	0	0	0	0	0	0	0	0	0	0	0	0
Otu1119	0	0	0	0	0	0	0	0	0	5	0	0	0	0	0	0	0	0	0	0	0	0	0	0	0	0	0	0	0	0	0	0	0	0	0	0	0	0	0	0	0	0	0	0	0	0	0	0	0
Otu1120	0	0	0	0	0	0	0	0	0	0	0	0	0	0	0	0	0	0	0	0	0	0	0	0	0	0	0	0	0	0	0	0	0	0	0	0	0	0	0	0	0	0	0	0	0	0	0	0	0
Otu1121	0	0	0	0	0	0	0	0	0	0	0	0	0	0	0	0	0	0	0	0	0	0	0	0	0	0	0	0	0	0	0	0	0	0	0	0	0	0	0	0	0	0	0	0	0	0	0	0	0
Otu1122	3	0	0	0	0	0	1	0	0	0	0	0	0	0	0	0	0	0	0	0	0	0	0	0	0	0	0	0	0	0	0	0	0	0	0	0	0	0	0	0	0	0	0	0	0	0	0	0	0
Otu1123	0	0	0	0	0	0	0	0	0	0	0	0	0	0	0	0	0	0	0	0	0	0	0	0	0	0	0	0	0	0	0	0	0	0	0	0	0	0	0	0	0	0	0	0	0	0	0	0	0
Otu1124	0	0	0	0	0	0	0	0	0	0	0	0	0	0	0	0	0	0	0	2	0	0	0	0	0	0	0	0	0	0	0	0	0	0	0	0	1	0	0	0	0	0	0	0	0	0	0	0	0
Otu1125	0	0	0	0	0	0	0	0	1	0	0	0	0	0	0	0	0	0	0	0	0	0	0	0	0	0	0	0	0	0	0	0	0	0	0	0	0	0	0	0	0	0	0	0	0	0	0	0	0
Otu1126	0	0	0	0	0	0	0	0	0	0	0	0	0	0	0	0	0	0	0	0	0	0	0	0	0	0	0	2	0	0	0	0	0	0	0	0	0	0	0	0	0	0	0	0	0	0	0	0	0
Otu1127	0	0	0	0	0	0	0	0	0	0	0	0	0	0	0	0	0	0	0	0	0	0	0	0	0	0	0	0	0	0	0	0	0	0	0	0	0	0	0	0	0	0	0	0	0	0	0	0	0
Otu1128	0	0	0	0	0	0	0	0	0	0	0	0	0	0	0	0	0	1	0	0	0	0	0	0	0	0	0	0	0	0	0	0	0	0	0	0	0	0	0	0	0	0	0	0	0	0	0	0	1
Otu1129	0	0	0	0	0	0	0	0	0	0	0	0	0	2	0	0	0	0	0	0	0	0	0	0	0	0	0	0	0	0	0	0	0	0	0	0	0	0	0	0	0	0	0	0	0	0	0	0	0
Otu1130	0	0	0	0	0	0	0	0	0	0	0	0	0	0	0	0	0	0	0	0	0	0	0	0	0	0	0	0	0	0	0	0	0	0	1	0	0	0	0	0	0	0	0	0	0	0	0	0	0
Otu1131	0	0	0	0	0	0	0	0	0	0	0	0	0	0	0	1	0	0	0	0	0	0	0	0	0	0	2	0	0	0	0	0	0	2	0	0	0	0	0	0	0	0	0	0	0	0	0	0	0
Otu1132	0	0	0	0	0	0	0	1	0	0	0	0	0	1	0	0	0	0	0	0	0	0	0	0	0	0	0	0	0	0	0	0	0	0	0	0	0	0	0	0	0	0	0	0	0	0	0	0	0
Otu1133	0	0	0	0	0	0	0	0	0	0	0	0	0	0	0	0	0	0	0	0	0	0	0	0	0	0	0	0	0	4	0	0	0	0	0	0	0	0	0	0	0	0	0	0	0	0	0	0	0
Otu1134	0	0	0	0	0	0	0	0	0	0	0	0	0	0	0	0	0	0	0	0	0	0	0	0	0	0	0	0	0	0	0	0	0	0	0	0	0	0	0	0	0	0	0	0	0	0	0	0	0
Otu1135	0	0	0	0	0	0	0	0	0	0	0	0	0	0	0	0	0	0	0	0	0	0	0	0	0	0	0	0	0	0	0	0	0	0	0	0	0	0	0	0	0	0	0	0	0	0	0	0	0
Otu1136	0	0	0	0	0	0	0	0	0	0	0	0	0	0	0	0	0	0	0	0	0	0	0	0	0	0	0	0	0	0	0	0	0	0	0	0	0	0	0	0	0	0	0	0	0	0	0	0	0
Otu1137	0	0	0	0	0	0	0	0	0	0	0	0	0	0	0	0	0	0	0	1	0	0	0	0	0	0	0	0	0	0	0	0	0	0	0	0	0	0	0	0	0	0	0	0	0	0	0	0	0
Otu1138	0	0	0	0	0	0	0	0	0	0	0	0	0	0	0	0	0	0	0	0	0	0	0	0	0	0	0	0	0	0	0	0	0	0	0	0	0	0	0	0	0	0	0	0	0	0	0	0	0
Otu1139	3	0	0	0	0	0	0	0	0	0	0	0	0	0	0	0	0	0	0	0	0	0	0	0	0	0	0	0	0	0	0	0	0	0	0	0	0	0	0	0	0	0	0	0	0	0	0	0	0
Otu1140	0	0	0	0	0	0	0	0	0	0	0	0	0	0	0	0	0	0	0	0	0	0	0	0	0	0	0	0	0	0	0	0	0	0	0	0	0	0	0	0	0	0	0	0	0	0	1	0	0
Otu1141	0	0	0	0	0	0	0	0	0	0	0	0	0	0	0	0	0	0	0	0	0	0	0	0	0	0	0	0	0	0	0	0	0	0	0	0	0	0	0	0	0	0	0	0	0	0	0	0	0
Otu1142	0	0	0	0	0	0	0	0	0	0	0	0	0	0	0	0	0	0	0	0	0	0	0	0	0	0	0	0	1	0	0	0	0	0	0	0	0	0	0	0	0	0	0	0	0	0	0	0	0
Otu1143	0	0	0	0	0	0	0	0	0	0	0	0	0	0	0	0	0	0	0	0	0	0	0	0	0	0	0	0	0	0	0	0	0	0	0	0	0	0	0	0	0	0	0	0	0	0	0	0	0
Otu1144	0	0	0	0	0	0	0	0	0	0	0	0	0	0	0	0	0	0	0	0	0	0	0	0	0	0	0	0	0	0	0	0	0	0	0	0	0	0	0	0	0	0	0	0	0	0	0	0	0
Otu1145	0	0	0	0	0	0	0	0	0	0	0	0	0	0	0	0	0	0	0	0	0	0	0	0	0	0	0	0	0	0	0	0	0	0	0	0	0	0	0	0	0	0	0	0	0	0	0	0	0
Otu1146	0	2	0	0	0	0	0	0	0	0	0	0	0	0	0	0	0	0	0	0	0	0	0	0	0	0	0	0	0	0	0	0	0	0	0	0	0	0	0	0	0	0	0	0	0	0	0	0	0
Otu1147	0	0	0	0	0	0	0	0	0	0	0	0	0	0	0	0	0	0	0	0	0	0	0	0	0	0	0	0	0	0	0	0	0	0	0	0	0	0	0	0	0	0	0	0	0	0	0	0	0
Otu1148	0	0	0	0	0	0	0	0	0	0	0	0	0	0	0	0	0	0	0	0	0	0	0	0	0	0	0	0	0	0	0	0	0	0	0	0	0	0	0	0	0	0	0	0	0	0	0	0	0
Otu1149	0	0	0	0	0	0	0	0	0	0	0	0	0	0	0	0	0	0	0	0	0	0	0	0	0	0	0	0	0	0	0	0	0	0	0	0	0	0	0	0	0	0	0	0	0	0	0	0	0
Otu1150	0	0	0	0	0	0	0	0	0	0	0	0	0	0	0	0	0	0	0	0	0	0	0	0	0	0	0	0	0	0	0	0	0	0	0	0	0	0	0	0	0	0	0	0	0	0	0	0	0
Otu1151	0	0	0	0	0	0	0	0	0	0	0	0	0	0	0	0	0	0	0	0	0	0	0	0	0	0	0	0	0	0	0	0	0	0	0	0	0	0	0	0	0	0	0	0	0	0	0	0	0
Otu1152	0	0	0	0	0	0	0	0	0	0	0	0	0	0	0	0	0	0	0	0	0	0	0	0	0	0	0	0	0	0	0	0	0	0	0	0	0	0	0	0	0	0	0	0	0	0	0	0	0
Otu1153	0	0	0	0	0	0	0	0	0	0	0	0	0	0	0	0	0	0	0	0	0	0	0	0	0	0	0	0	0	0	0	0	0	0	0	1	0	0	0	0	1	0	0	0	0	0	0	0	0
Otu1154	0	0	0	0	0	0	0	0	0	0	0	1	0	0	0	0	0	0	0	0	0	0	0	0	0	0	0	0	0	0	0	0	0	3	0	0	0	0	1	0	0	0	0	0	0	0	0	2	0
Otu1155	0	0	0	0	0	1	0	0	0	0	0	0	0	0	0	0	0	0	0	0	0	0	0	0	0	0	0	1	0	0	0	0	0	0	0	0	0	0	0	0	0	0	0	0	0	0	0	0	0
Otu1156	0	0	0	0	0	0	0	0	0	0	0	0	0	0	0	0	0	0	0	0	0	0	0	0	0	0	0	0	0	0	0	0	0	0	0	0	0	0	0	0	0	0	0	0	0	0	0	0	0
Otu1157	0	0	0	0	0	0	0	0	0	0	0	0	0	0	0	0	0	0	0	0	0	0	0	0	0	0	0	0	0	0	0	0	0	0	0	2	0	0	0	0	0	0	0	0	0	0	0	0	0
Otu1158	0	0	0	0	0	0	0	0	0	0	0	0	0	0	0	0	0	0	0	0	0	0	0	0	0	0	0	0	1	0	0	0	0	0	0	0	0	0	0	0	0	0	0	0	0	0	0	0	0
Otu1159	1	0	0	0	0	0	0	0	0	0	0	0	0	0	0	0	0	0	0	0	0	1	0	0	0	0	0	0	0	0	0	0	0	0	0	0	0	0	0	0	0	0	0	0	0	0	0	0	0
Otu1160	0	0	0	0	0	0	0	0	0	0	0	0	0	0	0	0	0	0	0	0	0	0	0	0	0	0	0	0	0	2	0	2	0	0	0	0	0	0	0	0	0	0	0	0	0	0	0	0	0
Otu1161	0	0	0	0	0	0	0	0	0	1	0	0	0	0	0	0	0	0	0	0	0	2	0	0	0	0	0	0	0	0	0	0	0	0	0	0	0	0	0	0	0	0	0	0	0	0	0	0	0
Otu1162	0	0	0	0	0	0	0	0	0	0	0	0	0	0	0	0	0	0	0	0	0	0	0	0	2	0	0	0	0	0	0	0	0	0	1	0	0	0	0	0	0	0	0	0	0	0	0	0	0
Otu1163	0	0	0	0	0	0	0	0	0	0	0	0	0	0	0	0	0	0	0	0	0	0	0	0	0	0	0	0	0	0	0	0	0	0	0	0	0	0	0	0	0	0	0	0	0	0	0	0	0
Otu1164	0	0	0	0	0	0	0	0	0	0	0	0	0	1	0	0	0	0	0	0	0	0	0	0	0	0	0	0	0	0	0	0	0	0	0	0	0	0	0	0	0	0	1	0	0	0	0	0	0
Otu1165	0	0	0	0	0	0	0	0	0	0	0	0	0	0	0	0	0	0	0	0	0	0	0	0	0	0	0	2	0	0	0	0	0	0	0	0	0	0	0	0	0	0	0	0	0	0	0	0	0
Otu1166	0	0	0	3	0	0	0	0	0	0	3	0	0	0	0	0	0	0	0	0	0	0	0	0	0	0	0	0	0	0	0	0	0	0	0	0	0	0	0	0	0	0	0	0	0	0	0	0	0
Otu1167	0	0	0	0	0	0	0	0	0	0	0	0	0	0	0	0	0	0	0	0	0	0	0	0	0	0	0	0	0	0	0	0	0	0	0	0	0	0	0	0	0	0	0	0	0	0	0	0	0
Otu1168	0	0	0	0	0	0	0	0	0	0	0	0	0	0	0	0	0	0	0	0	0	0	0	0	0	0	0	0	0	0	0	0	0	0	0	0	0	0	0	0	0	0	0	0	0	0	0	0	0
Otu1169	0	0	0	0	0	0	0	0	0	0	0	0	0	0	0	0	0	0	0	0	0	0	0	0	0	0	0	0	0	0	0	0	0	0	0	0	0	0	0	0	0	0	0	0	0	0	0	0	0
Otu1170	0	0	0	0	0	0	0	0	0	0	0	0	0	0	0	0	0	0	0	0	0	0	0	0	0	0	0	0	0	0	0	0	0	0	0	0	0	0	0	0	0	0	0	0	0	0	0	0	0
Otu1171	0	0	0	0	0	0	0	0	0	0	0	0	0	0	0	0	0	0	0	0	0	0	0	0	0	0	0	0	0	0	0	0	0	0	0	0	0	0	0	0	0	0	0	0	0	0	0	0	0
Otu1172	0	0	0	0	0	0	0	0	0	0	0	0	0	0	0	0	0	0	0	0	0	0	0	0	0	0	0	0	0	0	0	0	0	0	0	0	0	0	0	0	0	0	0	0	0	0	0	6	0
Otu1173	0	0	0	0	0	0	0	0	0	0	0	0	0	0	0	0	0	0	0	0	0	0	0	0	0	0	0	0	0	0	0	0	0	0	0	0	0	0	0	0	0	0	0	0	0	0	2	0	0
Otu1174	0	0	0	0	0	0	0	0	0	0	0	0	0	0	0	0	0	0	0	0	0	0	0	0	0	0	0	0	0	0	0	0	0	0	0	0	0	0	0	1	0	0	0	0	0	0	0	0	0
Otu1175	0	0	0	0	0	0	0	0	0	0	0	0	0	0	0	0	0	0	0	0	0	0	0	0	0	0	0	0	0	0	0	3	0	0	0	0	0	0	0	0	0	0	0	0	0	0	2	0	0
Otu1176	0	0	0	0	0	0	0	0	0	0	0	0	0	0	0	0	0	0	0	0	0	0	0	0	0	0	0	0	0	0	0	0	0	0	0	0	0	0	0	0	0	0	0	0	0	0	0	0	0
Otu1177	0	0	0	0	0	0	0	0	0	0	0	0	0	0	0	0	0	0	0	0	0	0	0	0	0	0	0	0	0	0	0	0	0	0	0	0	0	0	0	0	0	0	0	0	0	0	1	0	0
Otu1178	0	0	0	0	0	1	0	0	0	0	0	0	0	0	0	0	0	0	0	0	0	0	0	0	0	0	0	0	0	0	0	0	0	0	0	0	0	0	0	0	0	0	0	0	0	0	0	0	0
Otu1179	0	0	0	0	0	0	0	0	0	0	0	0	0	0	0	0	0	0	0	0	0	0	0	0	0	0	0	0	0	1	0	0	0	0	0	0	0	0	0	0	0	0	0	0	0	0	0	0	0
Otu1180	0	0	0	0	0	0	0	0	0	0	0	0	0	0	0	0	0	0	0	0	0	0	0	0	0	0	0	0	0	0	0	0	0	0	0	0	0	0	0	0	0	0	0	0	0	0	0	0	0
Otu1181	0	0	0	0	0	0	0	0	0	0	0	0	0	0	0	0	0	0	0	0	0	0	0	0	0	0	0	0	0	0	0	0	0	0	0	0	0	0	0	0	0	0	0	0	0	1	3	0	0
Otu1182	0	0	0	0	0	0	0	0	0	0	0	0	0	0	0	0	0	0	0	0	0	0	0	0	0	0	0	0	0	0	0	0	0	0	0	0	0	0	0	0	0	0	0	0	0	0	0	0	0
Otu1183	0	0	0	0	0	0	0	0	0	0	0	0	0	0	0	0	0	0	0	0	0	0	0	0	0	0	0	0	0	0	0	0	0	0	0	0	0	0	0	0	0	0	0	0	0	0	0	0	0
Otu1184	0	0	0	0	0	0	0	0	0	0	0	0	1	0	0	0	1	0	0	0	0	0	0	0	0	0	0	0	0	0	0	0	0	0	3	0	0	0	0	0	0	0	0	0	0	0	0	0	0
Otu1185	0	0	0	0	0	0	0	0	0	0	0	0	0	0	0	0	0	0	0	0	0	0	0	0	0	0	0	0	0	0	0	0	0	0	0	0	0	0	0	0	0	0	0	0	0	0	0	0	0
Otu1186	0	0	0	0	0	0	0	0	0	0	0	0	0	0	0	0	0	0	0	0	0	0	0	0	0	0	0	0	0	0	0	0	0	0	0	0	0	0	0	0	0	0	0	0	0	0	0	0	0
Otu1187	0	0	0	0	0	0	0	0	0	0	0	0	0	0	1	0	0	0	0	0	0	0	0	0	0	0	0	0	0	0	0	0	0	0	0	0	0	0	0	0	0	0	0	0	0	0	0	0	0
Otu1188	0	0	0	0	0	0	0	0	0	0	0	0	0	0	0	0	0	0	0	0	0	0	0	0	0	0	0	0	0	0	0	0	0	0	0	0	0	0	0	0	0	0	0	0	0	0	0	0	0
Otu1189	0	0	0	0	0	0	0	0	0	0	0	0	0	0	0	0	0	0	0	0	0	0	0	0	0	0	0	0	0	0	0	0	0	0	0	0	0	0	0	0	0	0	0	0	0	0	0	0	0
Otu1190	0	0	0	0	0	0	0	0	0	0	0	0	0	0	0	0	0	0	0	0	0	0	0	0	0	0	0	0	0	0	0	0	0	0	0	0	0	0	0	0	0	0	0	0	0	0	0	0	0
Otu1191	0	0	0	0	0	0	0	0	0	0	0	0	0	0	0	0	0	0	0	0	0	0	0	0	0	0	0	0	0	0	0	0	0	0	0	0	0	0	0	0	0	0	0	0	0	0	0	0	0
Otu1192	0	0	0	0	0	0	0	0	0	0	0	0	0	0	0	0	0	0	0	0	0	0	0	0	0	0	0	2	0	0	0	0	0	0	0	0	0	0	0	0	0	0	0	0	0	0	0	0	0
Otu1193	0	0	0	0	0	0	0	0	0	0	0	0	0	0	0	0	0	0	0	0	0	0	0	0	1	0	0	0	0	0	0	0	0	0	0	0	0	0	0	0	0	0	0	0	0	0	0	0	0
Otu1194	0	0	0	0	0	0	0	0	0	0	0	0	0	0	0	0	0	0	0	0	0	0	0	0	0	2	0	0	0	0	0	0	0	0	0	0	0	0	0	0	0	0	0	0	0	0	0	0	0
Otu1195	0	0	0	0	0	0	0	0	0	0	0	0	0	0	0	0	0	0	0	0	0	0	0	0	0	0	0	0	0	0	0	0	0	0	0	0	0	0	0	0	0	0	0	0	0	0	0	0	0
Otu1196	0	0	0	0	0	0	0	0	0	0	0	1	0	0	0	0	0	0	0	0	0	0	0	0	0	0	0	0	0	0	0	0	0	0	0	0	0	0	0	0	0	0	0	0	0	0	0	0	2
Otu1197	0	0	0	0	0	0	0	0	0	0	0	0	0	0	0	0	0	0	0	0	0	0	0	0	0	0	0	0	0	0	0	0	1	0	0	0	0	0	0	0	0	0	0	0	0	0	0	0	0
Otu1198	0	0	0	0	0	0	0	0	0	0	0	0	0	0	0	0	0	0	0	0	0	0	0	0	0	0	0	0	0	0	0	0	0	0	0	0	0	0	0	0	0	0	0	0	0	0	0	0	0
Otu1199	0	0	0	0	0	0	0	0	0	0	0	0	0	0	2	0	0	0	0	0	0	0	0	0	0	0	0	0	0	0	0	0	0	0	0	0	0	0	0	0	0	0	0	0	0	0	0	0	0
Otu1200	0	0	0	0	2	0	0	0	0	0	0	0	0	0	0	0	0	0	0	0	1	0	0	0	0	0	0	0	0	0	1	0	0	0	0	0	0	0	0	0	0	0	0	0	0	0	0	0	0
Otu1201	0	0	0	0	0	0	0	0	0	0	0	0	0	0	0	0	0	0	0	0	0	0	0	0	0	0	0	0	0	0	0	0	0	0	0	0	0	0	0	0	0	0	0	0	0	0	0	0	0
Otu1202	3	0	0	0	0	0	0	0	0	0	1	0	0	0	0	0	0	0	0	0	0	0	0	0	0	0	0	0	0	0	0	0	0	0	0	0	0	0	0	0	0	0	0	0	0	0	0	0	0
Otu1203	0	0	0	0	0	0	0	0	0	0	0	0	0	0	0	0	0	0	0	0	0	0	0	0	0	0	0	0	0	0	0	0	0	0	0	0	0	0	0	0	0	0	0	0	0	0	0	0	0
Otu1204	0	0	0	0	0	0	0	0	0	0	0	0	0	0	0	0	0	0	0	0	0	0	0	0	0	0	0	0	0	0	0	0	0	0	0	0	0	0	0	0	0	0	0	0	0	0	0	0	0
Otu1205	0	0	0	0	0	0	0	0	0	0	0	0	1	0	0	0	0	0	0	0	0	0	0	0	0	0	0	0	0	0	0	0	0	0	0	0	0	0	0	0	0	0	0	1	0	0	0	0	0
Otu1206	0	0	0	0	0	0	0	0	0	0	0	0	0	0	0	0	0	0	0	0	0	0	0	0	0	0	0	0	0	0	0	0	0	0	0	0	0	0	0	0	0	0	0	0	0	0	0	0	0
Otu1207	0	0	0	0	0	0	0	0	0	0	0	0	0	0	0	0	0	0	0	0	0	0	0	0	0	0	0	0	0	0	0	0	0	0	0	0	0	0	0	0	0	0	0	0	0	0	0	0	0
Otu1208	0	0	0	0	0	0	0	0	0	0	0	0	0	0	0	0	0	0	0	0	0	0	0	0	0	0	0	0	0	0	0	0	0	0	0	0	0	0	0	0	0	0	0	0	0	0	0	0	0
Otu1209	0	0	0	0	0	0	0	0	0	0	0	0	0	0	0	0	0	0	0	0	0	0	0	1	0	0	0	0	0	1	0	0	0	1	0	0	0	0	0	0	0	0	0	0	0	0	0	0	0
Otu1210	0	0	0	0	0	0	0	0	0	0	0	0	0	0	0	0	0	0	0	0	0	0	0	0	0	0	0	0	0	0	0	0	0	0	0	0	0	0	0	0	0	0	0	0	0	0	0	0	0
Otu1211	0	0	0	0	0	0	0	0	0	0	0	0	0	0	0	0	0	0	0	0	0	0	0	0	0	0	0	0	0	0	0	0	0	0	0	0	0	0	0	0	0	0	0	0	0	0	0	0	0
Otu1212	0	0	0	0	0	0	0	0	0	0	0	0	0	0	0	0	0	0	2	0	0	0	0	0	0	0	0	0	0	0	0	0	0	0	0	0	0	0	0	0	0	0	0	0	0	0	0	0	0
Otu1213	0	0	0	0	0	0	0	0	0	0	0	0	0	0	0	1	0	0	0	0	0	0	0	0	0	0	0	0	0	0	0	0	0	0	0	0	0	0	0	0	0	0	0	0	0	0	0	0	0
Otu1214	1	0	0	0	0	0	0	0	0	0	1	0	0	0	0	0	0	0	0	0	0	0	0	0	0	0	0	0	0	0	0	0	0	0	0	0	0	0	0	0	0	0	0	0	0	0	0	0	0
Otu1215	0	0	0	0	0	0	0	0	0	0	0	0	0	0	0	0	0	0	0	0	0	0	0	0	0	0	0	0	0	0	0	0	0	0	0	0	0	0	0	0	0	0	0	0	0	0	0	0	0
Otu1216	0	0	0	0	0	0	0	0	0	0	0	0	0	0	0	0	0	0	0	0	0	0	0	0	0	0	1	0	0	0	0	0	0	0	0	0	0	1	0	0	0	0	0	0	0	0	0	0	0
Otu1217	0	0	0	1	0	0	0	0	0	0	0	0	0	0	0	0	0	0	0	0	0	0	0	0	0	0	0	0	0	0	0	0	0	0	0	0	0	0	0	0	0	0	0	0	0	0	0	0	0
Otu1218	0	0	0	0	0	0	0	0	0	0	0	0	0	0	0	0	0	0	0	0	0	0	0	0	0	0	0	0	0	0	0	0	0	0	0	0	0	0	0	0	2	0	0	0	0	0	0	0	0
Otu1219	0	0	0	0	0	0	0	0	0	0	0	0	0	0	0	0	0	0	0	0	0	0	0	0	0	0	0	0	0	0	0	0	0	0	0	0	0	0	0	0	0	0	0	0	0	0	0	0	0
Otu1220	0	0	0	0	0	0	0	0	0	0	0	0	0	0	0	0	0	0	0	0	0	0	0	0	0	0	0	0	0	0	0	0	0	0	2	0	0	0	0	1	0	0	0	0	0	0	0	0	0
Otu1221	0	0	0	0	0	0	0	0	0	0	0	1	0	0	0	1	0	0	0	0	0	0	0	0	0	0	0	0	0	0	0	0	0	0	0	0	0	0	0	0	0	0	0	0	0	0	0	1	0
Otu1222	0	0	0	0	0	0	0	0	0	0	0	0	0	0	0	0	0	0	0	0	0	0	0	0	0	0	0	0	0	0	0	0	0	0	0	0	0	0	0	0	0	0	0	0	0	0	0	0	0
Otu1223	0	0	0	0	0	0	0	0	0	0	0	0	0	0	0	0	0	0	0	0	0	0	0	0	0	0	0	0	0	0	0	0	0	0	0	0	0	0	1	0	0	0	0	0	0	0	0	0	0
Otu1224	0	0	0	0	0	0	0	0	0	0	0	0	0	0	0	0	0	0	0	0	0	0	0	0	0	0	0	0	0	0	0	0	0	0	0	0	0	0	0	0	0	0	0	0	0	0	0	0	0
Otu1225	0	0	0	0	0	0	0	0	0	0	0	0	0	0	0	0	0	0	0	0	0	0	0	0	0	0	2	0	0	0	0	0	1	0	0	0	0	0	0	0	0	0	0	0	0	0	0	0	0
Otu1226	0	0	0	0	1	0	0	0	0	0	0	0	0	0	0	0	0	0	0	1	0	0	0	0	0	0	0	0	0	0	0	0	0	0	0	0	0	0	0	1	0	0	0	0	0	0	0	0	0
Otu1227	0	0	0	0	0	0	0	0	0	0	0	0	0	0	0	0	0	0	0	0	0	3	0	0	0	0	0	0	0	0	0	0	0	0	0	0	0	0	0	0	0	0	0	0	0	0	0	0	0
Otu1228	0	0	0	0	0	0	0	0	0	0	0	0	0	0	0	0	0	0	0	0	0	0	0	0	0	0	0	0	0	0	0	0	0	0	0	0	0	0	0	0	0	0	0	0	0	0	0	0	0
Otu1229	0	0	0	0	0	0	1	0	0	0	0	0	0	0	0	0	0	0	0	0	0	0	0	0	0	0	0	0	0	0	0	0	0	0	0	0	0	0	0	0	0	0	0	0	0	0	0	0	0
Otu1230	0	0	0	0	0	0	0	0	0	0	0	0	0	0	0	0	0	0	0	0	0	0	0	0	0	0	0	0	0	0	1	0	0	0	0	0	0	0	0	0	0	0	0	0	0	0	0	0	0
Otu1231	0	0	0	0	0	0	0	0	0	0	0	0	0	0	0	0	0	0	0	0	0	0	0	0	0	0	2	0	0	0	0	0	0	0	0	0	0	0	0	0	0	0	0	0	0	0	0	0	0
Otu1232	1	0	0	0	0	0	0	0	0	0	0	0	0	0	0	0	0	1	0	0	0	0	0	0	0	1	0	0	0	0	0	0	0	0	0	0	0	0	0	0	0	0	0	0	0	0	0	0	0
Otu1233	0	0	0	0	0	0	0	0	1	0	0	0	0	0	0	1	0	0	0	0	0	0	0	0	0	0	0	0	0	0	0	0	0	0	0	0	0	0	0	0	0	0	0	0	0	0	0	0	0
Otu1234	0	0	0	0	0	0	0	0	0	0	0	0	0	0	0	0	0	0	0	0	0	0	0	0	0	0	0	0	0	0	0	0	0	0	0	0	0	0	0	0	0	0	0	0	0	0	0	0	0
Otu1235	0	0	0	0	0	0	0	0	0	0	0	0	0	0	0	0	0	0	0	0	0	0	0	0	0	0	0	0	0	0	0	0	0	0	0	0	0	0	0	0	0	0	0	0	0	0	0	0	0
Otu1236	0	0	0	0	0	0	0	0	0	0	0	0	0	0	0	0	0	0	0	0	1	0	0	0	0	0	0	0	0	0	0	0	0	0	0	0	0	0	0	0	0	0	0	0	0	0	0	0	0
Otu1237	0	0	0	0	0	0	0	0	0	0	0	0	0	0	0	0	0	0	0	0	0	0	0	0	0	0	0	0	0	0	0	0	0	0	0	0	0	0	0	0	0	0	0	0	0	0	0	0	0
Otu1238	0	0	0	0	0	0	0	0	0	0	0	0	0	0	0	0	0	0	0	0	0	0	0	0	0	0	0	0	0	0	0	0	0	0	0	0	0	0	0	0	0	0	0	0	0	0	0	0	0
Otu1239	0	0	0	1	0	0	0	0	0	0	0	0	0	0	0	0	0	0	0	0	0	0	0	0	0	0	0	0	0	0	0	0	0	0	0	0	0	0	0	0	2	0	0	0	0	0	0	0	0
Otu1240	0	0	0	0	0	0	0	0	0	0	0	0	0	0	0	0	0	0	0	0	0	0	0	0	0	0	0	0	0	0	0	0	0	0	0	0	0	0	0	0	0	0	0	0	0	0	0	0	0
Otu1241	0	0	0	0	0	0	0	0	0	0	0	0	0	0	0	0	0	0	0	0	0	0	0	0	0	0	0	0	0	0	7	0	0	0	0	0	4	0	0	0	0	0	0	0	0	0	0	0	1
Otu1242	0	0	0	0	0	0	0	0	0	0	0	0	0	0	0	0	0	0	0	0	0	0	0	0	0	0	0	0	0	0	0	0	0	0	0	0	0	0	0	0	0	0	0	0	0	0	0	0	0
Otu1243	0	2	0	0	0	0	0	0	0	0	0	0	0	0	0	0	0	0	0	0	0	0	0	0	0	0	0	0	0	0	1	0	0	0	0	0	2	0	0	0	0	0	0	0	0	0	0	0	0
Otu1244	0	0	0	0	0	0	0	0	0	0	0	0	0	0	0	0	0	0	0	0	0	0	0	0	2	0	0	0	0	0	0	0	0	0	0	0	0	0	0	0	0	0	0	0	0	0	0	0	0
Otu1245	0	0	0	0	0	0	0	0	0	0	0	0	0	0	0	0	0	0	0	0	0	0	0	0	0	0	0	0	0	1	0	0	0	0	0	0	0	0	1	0	0	0	0	0	0	0	0	0	0
Otu1246	0	0	0	0	0	0	0	0	0	0	0	0	0	0	0	0	0	0	0	0	0	0	0	0	0	0	0	0	0	0	0	0	0	0	0	0	0	0	0	0	0	0	0	0	0	0	0	0	0
Otu1247	0	0	0	0	0	0	0	0	0	0	0	0	0	0	0	0	0	0	0	0	0	0	0	0	0	0	0	0	0	0	0	0	2	0	0	0	0	0	0	0	0	0	0	1	0	0	0	1	0
Otu1248	0	0	0	0	0	0	0	0	0	0	0	0	0	0	0	0	0	0	0	0	0	0	1	0	0	0	0	0	0	0	0	0	0	0	0	0	0	0	0	0	0	0	0	0	0	0	0	2	0
Otu1249	0	0	0	0	0	0	0	0	0	0	0	0	0	0	0	0	0	0	0	0	0	0	0	0	0	0	0	0	0	0	0	0	0	0	0	0	0	0	0	0	0	0	1	0	0	0	3	0	0
Otu1250	0	0	0	0	0	0	0	0	0	0	0	0	0	0	0	0	0	0	0	0	0	1	0	0	0	1	0	0	0	0	0	0	0	0	0	0	0	0	0	0	0	0	0	0	0	0	0	0	0
Otu1251	0	0	0	0	0	0	0	0	0	0	0	0	0	0	0	0	0	0	0	0	0	0	0	0	0	0	0	0	0	0	0	0	0	0	0	0	0	0	0	0	0	0	0	0	0	0	0	0	0
Otu1252	0	0	0	0	0	0	0	0	0	0	0	0	0	0	0	0	0	0	0	0	0	0	0	0	0	0	0	0	0	0	0	0	0	0	0	0	0	0	0	0	0	0	0	0	0	0	0	0	0
Otu1253	0	0	0	0	0	0	0	0	0	0	0	0	0	0	0	0	0	0	0	0	0	0	0	0	0	0	0	0	0	0	0	0	0	0	0	0	0	0	0	0	0	0	0	0	0	0	0	0	0
Otu1254	0	0	0	0	0	0	0	0	0	0	0	0	0	0	0	0	0	0	0	0	0	0	0	0	0	0	0	0	0	0	0	0	0	0	0	0	0	0	0	0	0	0	0	0	0	0	0	0	0
Otu1255	0	0	0	0	0	0	0	0	0	0	0	0	0	0	0	0	0	0	0	0	0	0	0	0	0	0	2	0	0	0	0	0	0	0	0	0	0	0	0	0	0	0	0	0	0	0	0	0	0
Otu1256	0	0	0	0	0	0	0	0	0	0	0	0	0	0	0	0	0	0	0	0	0	0	0	0	0	0	0	0	0	0	0	0	0	0	0	0	0	0	0	0	0	0	0	0	0	0	0	0	0
Otu1257	0	0	0	0	0	0	0	0	0	0	0	0	0	0	0	0	0	0	0	0	0	0	0	0	0	0	0	0	0	0	0	0	0	0	0	0	0	0	0	0	0	0	0	0	0	0	0	0	0
Otu1258	0	0	0	0	0	0	0	0	0	0	0	0	0	0	0	0	0	0	0	0	0	0	0	0	0	0	0	0	0	0	0	0	0	0	0	0	0	0	0	0	0	0	0	0	1	0	0	0	0
Otu1259	0	0	0	0	0	0	0	0	0	0	0	0	0	0	0	0	0	0	0	0	0	0	0	0	0	0	0	0	0	0	0	0	0	0	0	0	0	0	0	0	0	0	0	0	0	0	0	0	0
Otu1260	0	0	0	0	0	0	0	0	0	0	1	0	0	0	0	0	0	0	0	0	0	0	0	0	0	0	0	0	0	0	0	0	0	0	0	0	0	0	0	0	0	0	0	0	0	0	0	0	0
Otu1261	0	0	0	0	0	0	0	0	0	0	0	0	0	0	0	0	0	0	0	0	0	0	0	0	0	0	0	0	0	0	0	0	0	0	0	0	0	0	0	0	0	0	0	0	0	0	0	0	0
Otu1262	0	0	0	0	0	0	0	0	0	0	0	0	1	0	0	0	0	0	0	0	0	0	0	0	0	0	0	0	0	0	0	0	0	0	0	0	0	0	0	0	0	0	0	0	0	0	0	0	0
Otu1263	0	0	0	0	0	0	0	0	0	0	0	0	0	0	0	0	0	0	0	0	0	0	0	0	0	0	0	0	0	0	0	0	0	0	0	0	0	0	0	0	0	0	0	0	0	0	0	0	0
Otu1264	0	0	0	0	0	0	0	0	0	0	0	0	0	0	0	0	0	0	0	0	0	0	0	0	0	0	0	0	0	0	0	0	1	0	0	0	0	0	0	0	0	0	0	0	0	0	0	0	0
Otu1265	0	0	0	0	0	0	0	0	0	0	0	0	0	0	0	0	0	0	0	0	0	0	0	0	0	0	0	0	0	0	0	0	0	0	0	0	0	0	0	0	0	0	0	0	0	0	0	0	0
Otu1266	0	0	0	0	0	0	0	0	1	0	0	0	0	0	0	0	0	0	0	0	0	0	0	0	0	0	0	0	0	0	0	0	0	0	0	0	0	0	0	2	0	0	0	0	0	0	0	0	0
Otu1267	0	0	0	0	0	0	0	0	0	0	0	0	0	0	0	0	0	0	0	0	0	0	0	0	0	0	0	0	0	0	0	0	0	0	0	0	0	0	0	0	0	0	0	0	0	0	0	0	0
Otu1268	0	0	0	0	0	0	0	0	0	0	0	0	0	0	0	0	0	0	0	1	0	0	3	0	0	0	0	0	0	0	0	0	0	0	0	0	0	0	0	0	0	0	0	0	0	0	0	0	0
Otu1269	0	0	0	0	0	0	0	0	0	0	0	0	0	0	0	0	0	0	0	0	0	0	0	0	0	0	0	0	0	1	0	0	0	0	0	2	0	0	0	0	0	0	0	0	0	0	0	0	0
Otu1270	0	0	0	0	0	0	0	0	0	0	0	0	0	0	0	0	0	0	0	0	0	0	0	0	0	0	0	0	0	0	0	0	0	0	0	0	0	0	0	0	0	0	0	0	0	0	0	0	0
Otu1271	0	0	0	0	0	0	0	0	0	0	0	0	0	0	0	0	0	0	0	0	0	0	0	0	0	0	0	0	0	0	0	0	0	0	0	0	0	0	0	0	0	0	0	0	0	0	0	0	0
Otu1272	0	0	0	0	0	0	0	0	0	0	0	0	0	0	0	0	0	0	0	0	0	0	0	0	0	0	0	0	0	0	0	0	0	0	0	0	0	0	0	0	0	0	0	0	0	0	0	0	0
Otu1273	0	0	0	0	0	0	6	0	0	0	0	0	0	0	0	0	0	0	0	0	0	0	0	0	0	0	0	0	0	0	0	0	0	0	0	0	0	0	0	0	0	0	0	0	0	0	0	0	0
Otu1274	0	0	0	0	0	0	0	0	0	0	0	0	0	0	0	0	0	0	0	0	0	0	0	0	0	0	0	0	0	0	0	0	0	0	0	0	0	0	0	0	0	0	0	0	0	0	0	0	0
Otu1275	0	0	0	0	0	0	0	0	0	0	0	0	0	0	0	0	0	0	0	0	0	0	0	0	0	0	0	0	0	0	0	0	0	0	0	0	0	0	0	0	0	0	0	0	0	0	0	0	0
Otu1276	0	0	0	0	0	0	0	0	0	0	0	0	0	0	0	0	0	0	0	0	0	0	0	0	0	0	0	0	0	0	0	0	0	0	0	0	0	0	0	0	0	0	0	0	0	0	0	0	0
Otu1277	0	0	0	0	0	0	1	0	0	0	0	0	0	0	0	0	0	0	0	0	0	0	0	0	0	0	0	0	0	0	0	1	0	0	0	0	0	0	0	0	0	0	0	0	0	0	0	0	0
Otu1278	0	0	0	0	0	0	0	0	0	0	0	0	0	0	0	0	0	0	0	0	0	0	0	0	0	0	0	0	0	0	0	0	0	0	0	0	0	0	0	0	0	0	0	0	0	0	0	0	0
Otu1279	0	0	0	0	0	0	0	0	0	0	0	0	0	0	0	0	0	0	0	0	0	0	0	0	0	0	0	0	0	0	0	0	0	0	0	0	0	0	0	0	0	0	0	0	0	0	0	0	0
Otu1280	0	0	0	0	0	0	0	0	0	0	0	0	0	0	0	0	0	0	0	0	0	0	0	0	0	0	0	0	0	0	0	0	0	0	0	0	0	0	0	0	0	0	0	0	0	0	0	0	0
Otu1281	0	0	0	0	0	0	0	0	0	0	0	0	0	0	0	0	0	0	0	0	0	0	0	0	0	0	0	0	0	0	0	0	0	0	0	0	0	0	0	0	0	0	0	0	0	0	0	0	0
Otu1282	0	0	0	0	0	0	0	0	0	0	0	0	0	0	0	0	0	0	0	0	0	0	0	0	0	0	0	0	0	0	0	0	0	0	0	0	0	0	0	0	0	0	0	0	0	0	0	0	0
Otu1283	0	0	0	0	0	0	0	0	0	0	0	0	0	0	0	0	0	0	0	0	0	0	0	0	0	0	0	0	0	0	0	0	0	0	0	0	0	0	0	0	0	0	0	0	0	0	0	0	0
Otu1284	0	0	0	0	0	0	0	0	0	0	0	0	0	0	0	0	0	0	0	0	0	0	0	0	0	0	0	0	0	0	0	0	0	0	0	0	0	3	0	0	0	0	0	0	0	0	0	0	0
Otu1285	0	0	0	0	0	0	0	0	0	0	0	0	0	0	0	0	0	0	0	0	0	0	0	0	0	0	0	0	0	0	0	0	0	0	0	0	0	0	0	0	0	0	0	0	0	0	0	0	0
Otu1286	0	0	0	0	0	0	0	0	0	0	0	0	0	0	0	0	0	0	0	0	0	0	0	0	0	0	0	0	0	1	0	0	0	0	0	0	0	0	0	0	0	0	0	1	0	0	0	0	0
Otu1287	0	0	0	0	0	0	0	0	0	0	0	0	0	0	0	0	0	0	0	0	0	0	0	0	0	0	0	0	0	0	0	0	0	0	0	0	0	0	0	0	0	0	0	0	0	0	0	0	0
Otu1288	0	0	1	0	0	0	0	0	0	1	0	0	0	1	0	0	0	1	0	0	0	0	0	0	0	0	0	0	0	0	0	0	0	0	0	0	0	0	0	0	0	0	0	0	0	0	0	3	0
Otu1289	0	0	0	2	0	0	0	0	0	0	0	0	0	0	0	0	0	0	0	0	0	0	0	0	0	0	0	0	0	0	0	0	0	0	0	0	0	0	0	0	0	0	0	0	0	0	0	0	0
Otu1290	0	0	0	0	0	0	0	0	0	0	0	0	0	0	0	0	0	0	0	0	0	0	0	0	0	0	0	0	0	0	0	0	0	0	0	0	0	0	0	0	0	1	0	0	0	0	0	0	0
Otu1291	0	0	0	0	0	1	0	0	0	0	0	0	0	0	2	0	0	0	0	0	0	0	0	0	0	0	0	0	0	0	0	0	0	0	0	0	0	0	0	0	0	0	0	0	0	0	0	0	0
Otu1292	0	0	1	0	0	0	0	0	0	0	0	0	0	0	0	0	0	0	0	0	0	0	0	0	0	0	0	0	0	0	0	0	0	0	0	0	0	0	0	0	0	0	0	0	0	0	0	0	0
Otu1293	0	0	0	0	0	0	0	0	0	0	0	0	0	0	0	0	0	0	0	0	0	0	0	0	0	0	0	0	0	0	0	0	0	0	0	0	0	0	0	0	0	0	0	0	0	0	0	0	0
Otu1294	0	0	0	0	0	0	0	0	0	0	0	0	0	0	0	0	0	0	0	0	0	0	0	0	0	0	0	0	0	0	0	0	0	0	0	0	0	0	0	0	0	0	0	0	0	0	0	0	0
Otu1295	0	0	0	0	0	0	0	0	0	0	0	0	0	0	0	0	0	0	0	0	0	0	0	0	0	0	0	0	0	0	0	0	0	0	0	0	0	0	0	0	0	0	0	0	0	0	0	0	0
Otu1296	0	0	0	0	0	0	0	0	0	0	0	0	0	0	0	0	0	0	0	0	1	0	0	0	0	0	0	0	0	0	0	0	1	0	0	0	0	0	0	0	0	0	0	0	0	0	0	0	0
Otu1297	0	0	0	0	0	0	0	0	0	0	0	0	0	0	0	0	0	0	0	0	0	0	0	0	0	0	0	0	0	0	0	0	0	0	0	0	0	0	0	0	0	0	0	0	0	0	0	0	0
Otu1298	0	0	0	0	0	0	0	0	0	0	0	0	0	0	0	0	0	0	0	0	0	0	0	0	0	0	0	0	0	0	0	0	0	0	0	0	0	0	0	0	0	0	0	0	0	0	0	0	0
Otu1299	0	0	0	0	1	0	0	0	0	0	0	0	0	0	0	0	0	0	0	0	0	0	0	0	0	0	0	0	0	0	0	0	0	0	0	0	0	0	0	0	0	0	0	0	0	0	0	0	0
Otu1300	0	0	0	0	0	0	0	0	0	0	0	0	0	0	0	0	0	0	0	0	0	0	0	0	0	0	0	0	0	0	0	0	0	0	0	0	0	0	0	0	0	0	0	0	0	0	0	0	0
Otu1301	0	0	0	0	0	0	0	0	0	0	0	0	0	0	0	0	0	0	0	0	0	0	0	0	0	0	0	0	0	0	0	0	0	0	0	0	0	0	0	0	0	0	0	0	0	0	0	0	0
Otu1302	0	0	0	0	0	0	0	0	0	0	0	0	0	0	0	0	0	0	0	0	0	0	0	0	0	0	0	0	0	0	0	0	0	0	0	0	0	0	0	0	0	0	0	0	0	0	0	0	0
Otu1303	0	0	0	0	0	0	0	0	0	0	0	0	0	0	0	0	0	0	0	0	0	0	0	0	0	0	0	0	0	0	0	0	0	0	0	0	0	0	0	0	0	0	0	0	0	0	0	0	0
Otu1304	0	0	0	0	0	0	0	0	0	0	0	0	0	0	0	0	0	0	0	0	0	0	0	0	0	0	0	0	0	0	0	0	0	0	0	0	0	0	0	0	0	0	0	0	0	0	0	0	0
Otu1305	0	0	0	0	0	0	0	0	0	0	0	0	0	0	0	0	0	0	0	0	0	0	0	0	0	0	0	0	0	1	0	0	0	0	0	0	0	0	0	0	0	0	0	0	0	0	0	0	0
Otu1306	0	0	0	0	0	0	0	0	0	0	0	0	0	0	0	0	0	0	0	0	0	0	0	0	0	0	0	0	0	0	0	0	0	0	0	0	0	0	0	0	0	0	0	0	0	0	0	0	0
Otu1307	0	0	0	0	1	0	0	0	0	0	0	0	0	0	0	0	0	0	0	0	0	0	0	0	0	0	0	0	0	0	0	0	0	0	0	0	0	0	0	0	0	0	0	0	0	0	0	0	0
Otu1308	0	0	0	0	0	0	0	0	0	0	0	0	0	0	0	0	0	0	0	0	0	0	0	0	0	0	0	0	0	0	0	0	0	0	0	0	0	0	0	0	0	0	0	0	0	0	0	0	0
Otu1309	0	0	0	0	0	0	0	0	0	0	0	0	0	0	0	0	0	0	0	0	0	0	0	0	0	0	0	0	0	0	0	0	0	0	0	0	0	0	0	1	0	0	0	0	0	0	0	0	0
Otu1310	0	0	0	0	0	0	0	0	0	0	0	0	0	0	0	0	0	0	0	0	0	0	0	0	0	0	0	0	0	0	0	0	0	0	0	0	0	0	0	0	0	0	0	0	0	0	0	0	0
Otu1311	0	0	0	0	0	0	0	0	0	0	0	0	0	0	0	0	0	0	0	0	0	0	0	0	0	0	0	0	0	0	0	0	0	0	0	0	0	0	0	0	0	0	0	0	0	0	0	0	0
Otu1312	0	0	0	0	0	0	0	0	0	0	0	0	0	0	0	0	0	0	0	0	0	0	0	0	0	0	0	0	0	0	0	0	4	0	0	0	0	0	0	0	0	0	0	0	0	0	0	0	0
Otu1313	0	0	0	0	0	0	0	0	0	0	0	0	0	0	0	0	0	0	0	0	0	0	0	0	0	0	0	0	0	0	0	0	0	0	0	0	0	0	0	0	0	0	0	0	0	0	0	0	0
Otu1314	0	0	0	0	0	0	1	0	0	0	0	0	0	0	0	0	0	0	0	0	0	0	0	0	0	0	0	1	0	0	0	0	0	0	1	0	0	0	0	1	0	0	0	0	0	0	0	0	0
Otu1315	0	0	0	0	0	0	0	0	0	0	0	0	0	0	0	0	0	0	0	0	0	0	0	0	0	0	0	0	0	0	0	0	0	0	0	0	0	0	0	0	3	0	0	0	0	0	0	0	0
Otu1316	0	0	0	0	0	0	0	0	0	0	0	0	0	0	0	0	0	1	0	0	0	2	0	0	0	0	0	0	0	0	0	0	0	0	0	0	0	0	0	0	0	0	0	0	0	0	0	0	0
Otu1317	0	0	0	0	0	0	0	0	0	0	0	0	0	0	0	0	0	0	0	0	0	0	0	0	0	0	0	0	0	0	0	0	0	0	0	0	0	0	0	0	0	0	0	0	0	0	0	0	0
Otu1318	0	0	0	0	0	0	0	0	0	0	0	0	0	0	0	0	0	0	0	0	0	0	0	0	0	0	2	0	0	0	0	0	0	0	0	0	0	0	0	0	0	0	0	0	0	0	0	0	0
Otu1319	0	0	0	0	0	0	0	0	0	0	0	0	0	0	0	0	0	0	0	0	0	0	0	0	0	0	0	0	0	0	0	0	0	0	0	0	0	0	0	0	0	0	0	0	0	0	1	0	0
Otu1320	0	0	0	0	0	0	0	0	0	0	0	0	0	0	0	0	0	0	0	0	0	0	0	0	0	0	0	0	0	0	0	0	0	0	0	0	0	0	0	0	0	0	0	0	0	0	0	0	0
Otu1321	0	0	0	0	0	0	0	0	0	0	0	0	0	0	0	0	0	0	0	0	0	0	0	0	0	0	0	0	0	0	0	0	0	0	0	0	0	0	0	0	0	0	0	0	0	0	0	0	0
Otu1322	0	0	0	0	0	0	0	0	0	0	0	0	0	0	0	0	0	0	0	1	0	0	0	0	0	0	1	0	0	0	0	0	0	0	0	0	0	0	0	0	0	0	0	0	0	0	0	0	0
Otu1323	0	0	0	0	0	0	0	0	0	0	0	0	0	0	0	0	0	0	0	0	0	0	0	0	0	0	0	0	0	0	0	0	0	0	0	0	0	0	0	0	0	0	0	0	0	0	0	0	0
Otu1324	0	0	0	0	0	0	0	0	0	0	0	0	0	0	0	0	0	0	0	0	0	0	0	0	0	0	0	0	0	0	0	0	0	0	0	0	0	0	0	0	0	0	0	0	0	0	0	0	0
Otu1325	0	4	0	0	0	0	0	0	0	0	0	0	0	0	0	0	0	0	0	0	0	0	0	0	0	0	0	0	0	0	0	0	0	0	0	0	0	0	0	0	0	0	0	0	0	0	0	0	0
Otu1326	0	0	0	0	0	0	0	0	0	0	0	0	0	0	0	0	0	0	0	0	0	0	0	0	0	0	0	0	0	0	0	0	0	0	0	0	0	0	0	0	0	0	0	0	0	0	0	0	0
Otu1327	0	0	0	0	0	0	0	0	0	0	0	0	0	0	0	0	0	0	0	0	0	0	0	0	0	0	0	0	0	0	0	0	0	0	0	0	0	0	0	0	0	0	0	0	0	0	0	0	0
Otu1328	0	0	0	0	0	0	0	0	0	0	0	0	0	0	0	0	0	0	0	0	0	0	0	0	0	0	0	0	0	0	0	0	0	0	0	0	0	0	0	0	0	0	0	0	0	0	0	0	0
Otu1329	0	0	0	0	0	0	0	0	0	0	0	0	0	0	0	0	0	0	0	0	0	0	0	0	0	0	0	0	0	0	0	0	0	0	0	0	0	0	0	0	0	1	0	0	0	0	0	0	0
Otu1330	0	0	0	0	0	0	0	0	0	0	0	0	0	0	0	0	0	0	0	0	0	0	0	0	0	0	0	0	0	0	0	0	0	0	0	0	0	0	0	0	0	0	0	0	0	0	0	0	0
Otu1331	0	0	0	0	0	0	0	0	0	0	0	0	0	0	0	0	1	0	0	0	0	0	0	0	0	0	0	0	0	0	0	0	0	0	0	0	0	0	0	0	0	1	0	0	0	0	0	0	0
Otu1332	0	0	0	0	0	0	0	0	0	0	0	0	0	0	2	0	0	0	0	0	0	0	0	0	0	0	0	0	0	0	0	0	0	0	0	0	0	0	0	0	0	0	0	0	0	0	0	0	0
Otu1333	0	0	0	1	0	0	0	0	0	0	1	0	0	0	0	0	0	0	0	0	0	0	0	0	0	0	0	0	0	0	0	0	0	0	0	0	0	0	0	0	0	0	0	0	0	0	0	0	0
Otu1334	0	1	0	0	2	0	0	0	0	0	0	0	0	0	0	1	0	0	0	0	0	0	0	0	0	0	0	0	0	0	0	0	0	0	0	0	0	0	0	0	0	0	0	0	0	0	0	0	0
Otu1335	0	0	0	0	0	0	0	0	0	0	0	0	0	0	0	0	0	0	0	0	0	0	0	0	0	0	0	0	0	0	0	0	0	0	0	0	0	0	0	0	0	0	0	0	0	0	0	0	0
Otu1336	0	0	0	0	0	0	0	0	0	0	0	0	0	0	0	0	0	0	0	0	0	0	0	0	0	0	0	1	0	0	0	0	0	0	1	0	0	0	0	0	0	0	0	0	0	0	0	0	0
Otu1337	0	0	0	0	0	0	0	0	0	0	0	0	0	0	0	0	0	0	0	0	0	0	0	0	0	0	0	0	0	0	0	0	0	0	0	0	0	0	0	0	0	0	0	0	0	0	0	0	0
Otu1338	0	0	0	0	0	0	0	0	0	0	0	0	0	0	0	0	0	0	0	1	0	0	0	0	0	0	0	0	0	1	0	0	0	0	0	0	0	0	0	0	0	0	0	0	0	0	0	0	0
Otu1339	0	0	0	0	0	0	0	0	0	0	0	0	0	0	0	0	0	0	0	0	0	0	0	0	0	0	0	0	0	0	0	0	0	0	0	0	0	0	0	0	0	0	0	0	0	0	0	0	0
Otu1340	0	0	0	0	0	0	0	0	0	0	0	0	0	0	0	0	0	0	0	0	0	0	0	0	0	0	0	0	0	0	0	0	0	0	0	0	0	0	0	0	0	0	0	0	0	0	0	0	0
Otu1341	0	0	0	0	0	0	1	0	0	0	0	0	0	0	0	0	0	0	0	0	0	0	0	0	0	0	0	1	0	0	0	2	0	0	0	0	0	0	0	0	0	0	0	0	0	0	0	0	0
Otu1342	0	0	0	0	0	0	0	0	0	0	0	0	0	0	0	0	0	0	0	0	0	0	0	0	0	0	0	0	0	0	0	0	0	0	0	0	0	0	0	0	0	0	0	1	0	0	0	0	0
Otu1343	0	0	0	0	0	0	0	0	0	0	0	0	0	0	0	0	0	0	0	0	0	0	0	0	0	0	0	0	0	0	0	0	0	0	0	0	0	0	0	0	0	0	0	0	0	0	0	0	0
Otu1344	0	0	0	0	0	0	0	0	0	0	0	0	0	0	1	0	0	0	0	0	0	0	0	0	0	0	0	0	0	0	0	0	0	0	0	0	0	0	0	0	0	0	0	0	0	0	0	0	0
Otu1345	0	0	0	0	0	0	0	0	0	0	0	0	0	0	0	0	0	0	0	0	0	0	0	0	0	0	0	0	0	0	0	0	0	0	0	0	0	0	0	0	0	0	0	0	0	0	0	0	0
Otu1346	0	0	0	0	0	0	0	0	0	0	0	0	0	0	0	0	0	0	0	0	0	0	0	0	0	0	0	0	0	0	0	0	0	0	0	0	0	0	0	0	0	1	0	0	0	0	0	0	0
Otu1347	0	0	0	0	0	0	0	0	0	0	0	0	0	0	0	0	0	0	0	0	0	0	0	0	0	0	0	0	0	1	0	0	0	0	0	0	0	0	0	0	0	0	0	1	0	0	0	0	0
Otu1348	0	0	0	0	0	0	0	0	0	0	0	0	0	0	0	0	0	0	0	0	0	0	0	0	0	0	0	0	0	0	0	0	0	0	0	0	0	0	0	0	0	0	0	0	0	0	0	0	0
Otu1349	0	1	0	0	0	0	0	0	0	0	0	0	0	0	0	0	0	0	0	0	0	0	0	0	0	0	0	0	0	0	0	0	0	0	0	0	0	0	0	0	0	0	0	0	0	0	0	0	0
Otu1350	0	0	0	0	0	0	0	0	0	0	0	0	0	0	0	0	0	0	0	0	0	0	0	0	0	0	0	0	0	0	0	0	0	0	0	0	0	0	0	0	0	0	0	0	0	0	0	0	0
Otu1351	0	0	0	0	0	0	0	0	0	0	0	0	0	0	0	0	0	0	0	0	0	0	0	0	0	0	0	0	0	0	0	0	0	0	0	0	0	0	0	0	0	0	0	0	0	0	0	0	0
Otu1352	0	0	0	0	0	0	0	0	0	0	0	0	0	0	0	0	0	0	0	0	0	0	0	0	0	0	0	0	0	0	0	1	0	0	0	0	0	0	0	0	0	0	0	0	0	0	0	0	0
Otu1353	0	0	0	0	0	0	0	0	0	0	0	0	0	0	0	0	0	0	0	0	0	0	0	0	0	0	0	0	0	0	0	0	0	0	0	0	0	0	0	0	0	0	0	0	0	0	0	0	0
Otu1354	0	0	0	0	0	0	0	0	0	0	0	2	0	0	0	0	0	0	0	0	0	0	0	0	0	0	0	0	0	0	0	0	0	0	0	0	0	0	0	0	0	0	0	0	0	0	0	0	0
Otu1355	0	0	0	0	0	0	0	0	0	0	0	0	0	0	0	0	0	0	0	0	0	0	0	0	0	0	0	0	0	0	0	0	0	0	0	0	0	0	0	0	0	0	0	0	0	0	0	0	0
Otu1356	0	0	0	0	0	0	0	0	0	0	0	0	0	0	0	0	0	0	0	0	0	0	0	0	0	0	0	0	0	0	0	0	0	0	0	0	0	0	0	0	0	0	0	0	0	0	0	0	0
Otu1357	0	0	0	0	0	0	0	0	0	0	0	0	0	0	0	0	0	0	0	0	0	0	0	0	0	0	0	0	0	0	0	0	0	0	0	0	0	0	0	0	0	0	0	0	0	0	0	0	0
Otu1358	0	0	0	0	0	0	0	0	0	0	0	0	0	0	0	0	0	0	0	0	0	0	0	0	0	0	0	0	0	0	0	0	0	0	0	0	0	0	0	0	0	0	0	0	0	0	0	0	0
Otu1359	0	0	0	0	0	0	0	0	0	0	0	0	0	0	0	0	0	0	0	0	0	0	0	0	0	0	0	0	0	0	0	0	0	0	0	0	0	0	0	0	0	0	0	0	0	0	0	0	0
Otu1360	0	0	0	0	0	0	0	0	0	0	0	0	0	0	0	0	0	0	0	0	0	0	0	0	0	0	0	0	0	0	0	0	0	0	0	0	0	0	0	0	0	0	1	0	0	0	1	0	0
Otu1361	1	0	0	0	0	0	0	0	0	0	0	0	0	0	1	0	1	0	0	0	0	0	0	0	0	0	0	0	0	0	0	0	0	0	0	0	0	0	0	0	0	0	0	0	0	0	0	0	0
Otu1362	0	0	0	0	0	0	0	0	0	0	0	0	0	0	0	0	0	0	0	0	0	0	0	0	0	0	0	0	0	0	0	0	0	0	0	0	0	0	0	0	0	0	0	0	0	0	1	0	0
Otu1363	0	0	0	0	0	0	0	0	0	0	0	0	0	0	0	0	0	0	0	0	0	0	0	0	0	0	0	0	0	0	0	0	0	0	0	0	0	0	0	0	0	0	0	0	0	0	0	0	0
Otu1364	0	0	0	0	0	0	0	1	0	0	0	0	0	0	0	0	0	0	0	0	0	0	0	0	0	0	0	0	0	0	0	0	0	0	0	0	0	0	0	0	0	0	0	0	0	0	0	0	0
Otu1365	0	0	0	0	0	0	0	0	0	0	0	0	0	0	0	0	0	0	0	0	0	0	0	0	0	0	0	0	0	0	0	0	0	0	0	0	0	0	0	0	0	0	0	0	0	0	0	0	0
Otu1366	0	0	0	0	0	0	0	0	0	0	0	0	0	0	0	0	0	0	0	0	0	0	0	0	0	0	0	0	0	0	0	0	0	0	0	0	0	2	0	0	0	0	0	0	0	0	0	0	0
Otu1367	0	0	0	0	0	0	0	0	0	0	0	0	0	0	0	0	0	0	0	0	0	0	0	0	0	0	0	0	0	0	0	0	0	0	0	0	0	0	0	0	0	0	0	0	0	0	0	0	0
Otu1368	0	0	0	0	0	0	0	0	0	0	0	0	0	0	0	0	0	0	0	0	0	0	0	0	0	0	0	0	0	0	0	0	0	0	0	0	0	0	0	0	0	0	0	0	0	0	0	0	0
Otu1369	0	0	0	0	0	0	0	0	0	0	0	0	0	0	0	0	0	0	0	0	0	0	0	0	0	0	0	0	0	0	0	0	0	0	0	0	0	0	0	0	0	0	0	0	0	0	0	0	0
Otu1370	0	0	0	0	0	0	0	0	0	0	0	0	0	0	0	0	0	0	0	0	0	0	0	0	0	0	0	0	0	0	0	0	0	0	0	0	0	0	0	0	0	0	0	0	0	0	0	0	0
Otu1371	0	0	0	0	0	0	0	0	0	0	0	0	0	0	0	0	0	0	0	0	0	0	0	0	0	0	0	0	0	0	0	0	0	0	0	0	0	0	0	0	0	0	0	0	0	0	0	0	0
Otu1372	0	0	0	0	0	0	0	0	0	0	0	0	0	0	0	0	0	0	0	0	0	0	0	0	0	0	0	0	0	0	0	0	0	0	0	0	0	0	0	0	0	0	0	0	0	0	0	0	0
Otu1373	0	0	0	0	0	0	0	0	0	0	0	0	0	0	0	0	0	0	0	0	0	0	0	0	0	0	0	0	0	0	0	0	0	0	0	0	0	0	0	0	0	0	0	0	0	0	0	0	0
Otu1374	0	0	0	0	0	0	0	0	0	0	0	0	0	0	0	0	0	0	0	0	0	0	1	0	0	0	0	0	0	0	0	0	0	0	0	0	0	0	0	0	0	0	0	0	0	0	0	0	0
Otu1375	0	0	0	0	0	0	0	0	0	0	0	0	0	0	0	0	0	0	0	0	0	0	0	0	0	0	0	0	0	0	0	0	0	0	0	0	0	0	0	0	0	0	0	0	0	0	0	0	0
Otu1376	0	0	0	0	0	0	0	0	0	0	0	0	0	0	0	0	0	0	0	0	0	0	0	0	0	0	0	0	0	0	0	0	0	0	0	0	0	0	0	0	0	0	0	0	0	0	0	0	0
Otu1377	0	0	0	1	0	0	0	0	0	0	0	0	0	0	0	0	0	0	0	0	0	0	0	0	0	0	0	0	0	0	0	0	0	0	0	0	0	0	0	0	0	0	0	0	0	0	0	0	0
Otu1378	0	0	0	0	0	0	0	0	0	0	0	0	0	0	0	0	0	0	0	0	0	0	0	0	0	0	0	0	0	0	0	0	0	0	0	0	0	0	0	0	0	0	0	0	0	0	0	0	0
Otu1379	0	0	0	0	0	0	0	0	0	0	0	0	0	0	0	0	0	0	0	0	0	0	0	0	0	0	0	0	0	0	0	0	0	0	0	0	0	0	0	0	0	0	0	0	0	0	0	0	0
Otu1380	0	0	0	0	0	0	0	0	0	0	0	0	0	0	0	0	0	0	0	0	0	0	0	0	0	0	0	0	0	0	0	0	0	0	0	0	0	1	0	0	0	0	0	0	0	0	0	0	0
Otu1381	0	0	0	0	0	0	0	0	0	0	0	0	0	0	0	0	0	0	0	0	0	0	0	0	0	0	0	0	0	0	0	0	0	0	0	0	0	0	0	0	0	0	0	0	0	0	0	0	0
Otu1382	0	0	0	0	0	0	0	0	0	0	0	0	0	0	0	0	0	0	0	0	0	0	0	0	0	0	0	0	0	0	0	0	0	0	0	0	0	0	0	0	0	0	0	0	0	0	0	0	0
Otu1383	0	0	0	0	0	0	0	0	0	0	0	0	0	0	0	0	0	0	0	0	0	0	0	0	0	0	0	0	0	0	0	0	0	0	0	0	0	0	0	0	0	0	0	0	0	0	0	0	0
Otu1384	0	0	0	0	0	0	0	0	0	0	0	0	0	0	0	0	0	0	0	0	0	0	0	0	0	0	0	0	0	0	0	0	0	0	0	0	0	0	0	0	0	0	0	0	0	0	0	0	0
Otu1385	0	0	0	0	0	0	0	0	0	0	0	0	0	0	0	0	0	0	0	0	0	0	0	0	0	0	1	0	0	0	0	0	0	0	0	0	0	0	0	0	0	0	0	0	0	0	0	0	0
Otu1386	0	0	0	0	0	0	0	0	0	0	0	0	0	0	0	0	0	0	0	0	0	0	0	0	0	0	0	0	0	0	0	0	0	0	0	0	0	0	0	0	0	0	0	0	0	0	0	0	0
Otu1387	0	0	0	0	0	0	0	0	0	0	0	0	0	0	0	0	0	0	0	0	0	0	0	0	0	0	0	0	1	0	0	0	0	0	0	0	0	0	0	0	0	0	0	0	0	0	0	0	0
Otu1388	0	0	0	0	0	0	0	0	0	0	0	0	0	0	0	0	0	0	0	0	0	0	0	0	0	0	0	0	0	0	0	0	0	0	0	0	0	0	0	0	0	0	0	0	0	0	0	0	0
Otu1389	0	0	0	0	0	0	0	0	0	0	0	0	0	0	0	0	0	0	0	0	0	0	0	0	0	0	0	0	0	0	0	0	0	0	0	0	0	0	0	0	0	0	0	0	0	0	0	0	0
Otu1390	0	0	0	0	0	0	0	0	0	0	0	0	0	0	0	0	0	0	0	0	0	0	0	0	0	0	0	0	0	0	0	0	0	0	0	0	0	0	0	0	0	0	0	0	0	0	0	0	0
Otu1391	0	0	0	0	0	0	0	0	0	0	0	0	0	0	0	0	0	0	0	0	0	0	0	0	0	0	0	0	0	0	0	0	0	0	0	0	0	0	0	0	0	0	0	0	0	0	0	0	0
Otu1392	0	0	0	0	0	0	0	0	0	0	0	0	0	0	0	0	0	0	0	0	0	0	0	0	0	0	0	0	0	0	0	0	0	0	0	0	0	0	0	0	0	0	0	0	0	0	0	0	0
Otu1393	0	0	0	0	0	0	0	0	0	0	0	0	1	0	0	0	0	0	0	0	0	0	0	0	0	0	0	0	0	0	0	0	0	0	0	0	0	0	0	0	0	0	0	0	0	0	0	0	0
Otu1394	0	0	0	0	0	0	0	0	0	0	0	0	0	0	0	0	0	0	0	0	0	0	0	0	0	0	0	0	0	0	0	0	0	0	0	0	0	0	0	0	0	0	0	0	0	0	0	0	0
Otu1395	0	0	0	0	0	0	0	0	0	0	0	0	0	0	0	0	0	0	0	0	0	0	0	0	0	0	0	0	0	0	0	0	0	0	0	0	0	0	0	0	0	0	0	0	0	0	0	0	0
Otu1396	0	0	0	0	0	0	0	0	0	0	0	0	0	0	0	0	0	0	0	0	0	0	0	0	0	0	0	0	0	0	0	0	0	0	0	0	0	0	0	0	0	0	0	0	0	0	0	0	0
Otu1397	0	0	0	0	0	0	0	0	0	0	0	0	0	0	0	0	0	0	0	0	0	0	0	0	0	0	0	0	0	0	0	0	0	0	0	0	0	0	0	0	0	0	0	0	0	0	0	0	0
Otu1398	0	0	0	0	0	0	0	0	0	0	0	0	0	0	0	0	0	0	0	0	0	0	0	0	0	0	0	0	0	0	0	0	0	0	0	0	0	0	0	0	0	0	0	0	0	0	0	0	0
Otu1399	0	0	0	0	0	0	0	0	0	0	0	0	0	0	0	0	0	0	0	0	0	0	0	0	0	0	0	0	0	0	0	0	0	0	0	0	0	0	0	0	0	0	0	0	0	0	0	0	0
Otu1400	0	0	0	0	0	0	1	0	0	0	0	0	0	0	0	0	0	0	0	0	0	0	0	0	0	0	0	0	0	0	0	0	0	0	0	0	0	0	0	0	0	0	0	0	0	0	0	0	0
Otu1401	0	0	0	0	0	0	0	0	0	0	0	0	0	0	0	0	0	0	0	0	0	0	0	0	0	0	0	0	0	0	0	0	0	0	0	0	0	0	0	0	0	0	0	0	0	0	0	0	0
Otu1402	0	0	0	0	0	0	0	0	0	3	0	0	0	0	0	0	0	0	0	0	0	0	0	0	0	0	0	0	0	0	0	0	0	0	0	0	0	0	0	0	0	0	0	0	0	0	0	0	0
Otu1403	0	0	0	0	0	0	0	0	0	0	0	0	0	0	0	0	0	0	0	0	0	0	0	0	0	0	0	0	0	0	0	0	0	0	0	0	0	0	0	0	0	0	0	0	0	0	0	0	0
Otu1404	0	0	0	0	0	0	0	0	0	0	0	0	0	0	0	0	0	0	0	0	0	0	0	0	0	0	0	0	0	0	0	0	0	0	0	0	0	0	0	0	0	0	0	0	0	0	0	0	0
Otu1405	0	0	0	0	0	0	0	0	0	0	0	0	0	0	0	0	0	0	1	0	0	0	0	0	0	0	0	0	0	0	0	0	0	0	0	0	0	0	0	0	0	0	0	0	0	0	0	0	0
Otu1406	1	0	0	0	0	0	0	0	0	0	0	0	0	0	1	0	0	0	0	0	0	0	0	0	0	0	0	0	0	0	0	0	0	0	0	0	0	0	0	0	0	0	0	0	0	0	0	0	0
Otu1407	0	0	0	0	0	0	0	0	0	0	0	0	0	0	0	0	0	0	0	0	0	0	0	0	0	0	0	0	0	0	0	0	0	0	0	0	0	0	0	0	0	0	0	0	0	0	0	0	0
Otu1408	0	0	0	0	0	0	0	0	0	0	0	0	0	0	0	0	0	0	0	0	0	0	0	0	0	0	0	0	0	0	0	0	0	0	0	0	0	0	0	0	0	0	0	0	0	0	0	0	0
Otu1409	0	0	0	0	0	0	0	0	0	0	0	0	0	0	0	0	0	0	0	0	0	0	0	0	0	0	0	0	0	0	0	0	0	0	0	0	0	0	0	0	0	0	0	0	0	0	0	0	0
Otu1410	0	0	0	0	0	0	0	0	0	0	0	0	0	0	0	0	0	0	0	0	1	0	0	0	0	0	0	0	0	0	0	0	0	0	0	0	0	0	0	0	0	0	0	0	0	0	0	0	0
Otu1411	0	0	0	0	0	0	0	0	0	0	0	0	0	0	0	0	0	0	0	0	0	0	0	0	0	0	0	0	0	0	0	0	0	0	0	0	0	0	0	0	0	0	0	0	0	0	0	0	0
Otu1412	0	0	0	0	0	0	0	0	0	0	0	0	0	0	0	0	0	0	0	0	0	2	0	0	0	0	0	0	0	0	0	0	1	0	0	0	0	0	0	0	0	0	0	0	1	0	0	0	0
Otu1413	0	0	0	0	0	0	0	0	0	0	0	0	0	0	0	0	0	0	0	0	0	0	0	0	0	0	0	0	0	0	0	0	0	0	0	0	0	0	0	0	0	0	0	0	0	0	0	0	0
Otu1414	0	0	0	0	0	0	0	0	0	0	0	0	0	0	0	0	0	0	0	0	0	0	0	0	0	0	0	0	0	0	0	0	0	0	0	0	0	0	0	2	0	0	0	0	0	0	0	0	0
Otu1415	0	0	0	0	0	0	0	0	0	0	0	0	0	0	0	0	0	0	0	0	0	0	0	0	0	0	0	0	0	0	0	0	0	0	0	0	0	0	0	0	0	0	0	0	0	0	0	0	0
Otu1416	0	0	0	0	0	0	0	0	0	0	0	0	0	0	0	0	0	0	0	0	1	1	0	0	0	0	0	0	0	0	0	0	0	0	0	0	0	0	0	0	0	0	0	0	0	0	0	0	0
Otu1417	0	0	0	0	0	0	0	0	0	0	0	0	0	0	0	0	0	0	0	0	0	0	0	0	0	0	0	0	0	0	0	0	0	0	0	0	0	0	0	0	0	0	0	0	0	0	0	0	0
Otu1418	0	0	0	0	0	0	0	0	0	0	0	0	0	0	0	0	0	0	0	0	0	0	0	0	0	0	0	0	0	0	0	0	0	0	0	0	0	0	0	0	0	0	0	0	0	0	0	0	0
Otu1419	0	0	2	0	0	0	0	0	0	0	0	0	0	0	0	0	0	0	0	0	0	0	0	0	1	0	0	0	0	0	0	0	0	3	0	0	0	0	0	0	0	0	0	0	0	0	0	0	0
Otu1420	1	0	0	0	0	0	0	0	0	0	0	0	0	0	0	0	0	0	0	0	0	0	0	0	0	0	0	0	0	0	0	0	0	0	0	0	0	0	0	0	0	0	0	0	0	0	0	0	0
Otu1421	0	0	0	0	0	0	0	0	0	0	0	0	1	0	0	0	0	0	0	0	0	0	0	0	0	0	0	0	0	0	0	0	0	0	0	1	0	0	1	0	0	0	0	0	0	0	0	0	0
Otu1422	0	0	0	0	0	0	0	0	0	0	0	0	0	2	0	0	0	0	0	0	0	0	0	0	0	0	0	0	0	0	0	0	0	0	0	0	0	0	0	0	0	0	0	0	0	0	0	0	0
Otu1423	0	0	0	2	0	0	0	0	0	0	0	0	0	0	0	0	0	0	0	0	0	0	0	0	0	0	0	0	0	0	0	0	0	0	0	0	0	0	0	0	0	0	0	0	0	0	0	0	0
Otu1424	0	0	0	0	0	0	0	0	0	0	0	0	0	0	0	0	0	0	0	0	0	0	0	0	0	0	0	0	0	0	0	0	0	0	0	0	0	0	0	0	0	0	0	0	0	0	0	0	0
Otu1425	0	0	0	0	0	0	0	0	0	0	0	0	0	0	0	0	0	0	0	0	0	0	0	0	0	0	0	0	0	0	0	0	0	0	0	0	0	0	0	0	0	0	0	0	0	0	0	0	0
Otu1426	0	0	0	0	0	0	0	0	0	0	0	0	0	0	0	0	0	0	0	0	0	0	0	0	0	0	0	0	0	0	0	0	0	0	0	0	0	0	0	0	0	0	0	0	0	0	0	0	0
Otu1427	0	0	0	0	0	0	0	0	0	0	0	0	0	0	0	0	0	0	0	0	0	0	0	0	0	0	0	0	0	0	0	0	0	0	0	0	0	0	0	0	0	0	0	0	0	0	0	0	0
Otu1428	0	0	0	0	0	0	0	0	1	0	0	0	0	0	0	0	0	0	0	0	0	0	0	0	0	0	0	0	0	0	0	0	0	0	0	0	0	0	0	0	0	0	0	0	0	0	0	0	0
Otu1429	0	0	0	0	1	0	0	0	0	0	0	0	0	0	0	0	0	0	0	0	0	0	0	0	0	0	0	0	0	0	0	0	0	0	0	0	0	0	0	0	0	0	0	0	0	0	0	0	0
Otu1430	0	0	0	0	0	0	0	4	0	0	0	0	0	0	0	0	0	0	0	0	0	0	0	0	0	0	0	0	0	0	0	0	0	0	0	0	0	0	0	0	0	0	0	0	0	0	0	0	0
Otu1431	0	0	0	0	0	0	0	0	0	0	0	0	0	0	0	0	0	0	0	0	0	0	0	0	0	0	0	0	0	0	0	0	0	0	0	0	0	0	0	0	0	0	0	0	0	0	0	0	0
Otu1432	0	0	0	0	0	0	0	0	0	0	1	0	0	0	0	0	0	2	0	0	0	0	0	0	0	0	0	0	0	0	0	0	0	0	0	0	0	0	0	0	0	0	0	0	0	0	0	0	0
Otu1433	0	0	0	0	0	0	0	0	0	0	0	0	0	0	0	0	0	0	0	0	0	0	0	0	0	0	0	0	0	0	0	0	0	0	0	0	0	0	0	0	0	0	0	0	0	0	0	0	0
Otu1434	0	0	0	0	0	0	0	0	0	0	0	0	0	0	0	0	0	0	0	0	0	0	0	0	0	0	0	0	3	0	0	0	0	0	0	0	0	0	0	0	0	0	0	0	0	0	0	0	0
Otu1435	0	0	0	0	0	0	0	0	0	0	0	0	0	0	0	0	0	0	0	0	0	0	0	0	0	0	0	0	0	0	0	0	0	0	0	0	0	0	0	0	0	0	0	0	0	0	0	0	0
Otu1436	0	0	0	0	0	0	0	0	0	0	0	0	0	0	0	0	0	0	0	0	0	0	0	0	0	0	0	0	0	0	0	0	0	0	0	0	0	0	0	0	0	0	0	0	0	0	0	0	0
Otu1437	0	0	0	0	0	0	0	0	0	0	0	0	0	0	0	0	0	0	0	0	0	0	0	0	0	0	0	0	0	0	0	0	0	0	0	0	0	0	0	0	0	0	0	1	0	0	0	0	0
Otu1438	0	0	0	0	0	0	0	0	0	0	0	0	0	0	0	0	0	0	0	0	0	0	0	0	0	0	0	0	0	0	0	0	0	0	0	0	0	0	0	0	0	0	0	0	0	0	0	0	0
Otu1439	0	0	0	0	0	0	0	0	0	0	0	0	0	1	0	0	0	0	0	0	0	0	0	0	0	0	0	0	0	0	0	0	0	0	0	0	0	0	0	0	0	0	0	0	0	0	0	0	0
Otu1440	0	0	0	0	0	0	0	0	0	0	0	0	0	0	0	0	0	0	0	0	0	0	0	0	0	0	0	0	0	0	0	0	0	0	0	0	0	0	0	0	0	0	0	0	0	0	0	0	0
Otu1441	0	0	0	0	0	0	1	0	0	0	0	0	0	0	0	0	0	0	0	0	0	0	0	0	0	0	0	0	0	0	0	0	0	0	0	0	0	0	0	0	0	0	0	0	0	0	0	0	0
Otu1442	0	0	0	0	0	0	0	2	0	0	0	0	0	0	0	0	0	0	0	0	0	0	0	0	1	0	0	0	1	0	0	0	0	0	0	0	0	0	0	0	0	0	0	0	0	0	0	0	0
Otu1443	0	0	0	0	0	0	0	0	0	0	0	0	0	0	0	0	0	0	0	0	0	0	0	0	0	0	0	0	0	0	0	0	0	0	0	0	0	0	0	0	0	0	0	0	0	0	0	0	0
Otu1444	0	0	0	0	0	0	0	0	0	0	0	0	0	0	0	0	0	0	0	0	0	0	0	0	0	0	0	0	0	0	0	0	0	1	0	0	0	0	0	0	0	0	0	0	1	0	0	0	0
Otu1445	0	0	0	0	0	0	0	0	0	0	0	0	0	0	0	0	0	0	0	0	0	0	0	0	0	0	0	0	0	0	0	0	0	0	0	0	0	0	0	0	0	0	0	0	0	0	0	0	0
Otu1446	0	0	0	0	0	0	0	0	0	0	0	0	0	0	0	0	0	0	0	0	0	0	0	0	0	0	0	0	0	0	0	0	0	0	0	0	0	0	0	0	0	0	0	0	0	0	0	0	0
Otu1447	0	0	0	0	0	0	0	0	0	0	0	0	0	0	0	0	0	0	0	0	0	0	0	0	0	0	0	0	0	0	0	0	0	0	0	0	0	0	0	0	0	0	0	0	0	0	0	0	0
Otu1448	0	0	0	0	0	0	0	0	0	0	0	0	0	0	0	0	0	0	0	0	0	0	0	0	0	0	0	0	0	0	0	0	0	0	0	0	0	0	0	0	0	0	0	0	0	0	0	0	0
Otu1449	0	0	0	0	0	0	0	0	0	0	0	0	0	0	0	0	0	0	0	0	0	0	0	0	0	0	0	0	0	0	0	0	0	0	0	0	0	0	0	0	0	0	0	0	0	0	0	0	0
Otu1450	0	0	0	0	0	0	0	0	0	0	0	0	0	0	0	0	0	0	0	0	0	0	0	0	0	0	0	0	0	0	0	0	0	0	0	0	0	0	0	0	0	0	0	0	0	0	0	0	0
Otu1451	0	0	0	0	0	0	0	0	0	0	0	0	0	0	0	0	0	0	0	0	0	0	0	0	0	0	0	0	0	0	0	0	0	0	0	0	0	0	0	0	0	0	0	0	0	0	0	0	0
Otu1452	0	0	0	0	0	0	0	0	0	0	0	0	0	0	0	0	0	0	0	0	0	0	0	0	0	0	0	0	0	0	0	0	0	0	0	0	0	0	0	0	0	0	0	0	0	0	0	0	0
Otu1453	0	0	0	0	0	0	0	0	0	0	0	0	0	0	0	0	0	0	0	0	0	0	0	0	0	0	0	0	0	0	0	0	0	0	0	0	0	0	0	0	0	0	0	0	0	0	0	0	0
Otu1454	0	0	0	0	0	0	0	0	0	0	0	0	0	0	0	0	0	0	0	0	0	0	0	0	0	0	0	0	0	0	0	0	0	0	0	0	0	5	0	0	0	0	0	0	0	0	0	0	0
Otu1455	0	0	0	0	0	0	0	0	0	0	0	0	0	0	0	0	0	0	0	0	0	0	0	0	0	0	0	0	0	0	0	0	0	0	0	0	0	0	0	0	0	0	0	0	0	0	0	0	0
Otu1456	0	0	0	0	0	0	0	0	0	0	0	0	0	0	0	0	0	0	0	0	0	0	0	0	0	0	0	0	0	0	0	0	0	0	0	0	0	0	0	0	0	0	0	0	0	0	0	0	0
Otu1457	0	0	0	0	0	0	0	0	0	0	0	0	0	0	0	0	0	0	0	0	0	0	0	0	0	0	0	0	0	0	0	0	0	0	0	0	0	0	0	0	0	0	0	0	0	0	0	0	0
Otu1458	0	0	0	0	0	0	0	0	0	0	0	0	0	0	0	0	0	0	0	0	0	0	0	0	0	0	0	0	0	0	0	0	0	0	0	0	0	0	0	0	0	0	0	0	0	0	0	0	0
Otu1459	0	0	0	0	0	0	0	0	0	0	0	0	0	0	0	0	0	0	0	0	0	0	0	0	0	0	0	0	0	0	0	0	0	0	0	0	0	0	0	0	0	0	0	0	0	0	0	0	0
Otu1460	0	0	0	0	0	0	0	0	0	0	0	0	0	0	0	0	0	0	0	0	0	0	0	0	0	0	0	0	0	0	0	0	0	0	0	0	0	0	0	0	0	0	0	0	0	0	0	0	0
Otu1461	0	0	0	0	0	0	0	0	0	0	0	0	0	0	0	0	0	0	0	0	0	0	0	0	0	0	0	0	0	0	0	0	0	0	0	0	0	0	0	0	0	0	0	0	0	0	0	0	0
Otu1462	0	0	0	0	0	0	0	0	0	0	0	0	0	0	0	0	0	0	0	0	0	0	0	0	0	0	0	0	0	0	0	0	0	0	0	0	0	0	0	0	0	0	0	0	0	0	0	0	0
Otu1463	0	0	0	0	0	0	0	0	0	0	0	0	0	0	0	0	0	0	0	0	0	0	0	0	0	0	0	0	0	0	0	0	0	0	0	0	0	0	0	0	0	0	0	0	0	0	0	0	0
Otu1464	0	0	0	0	0	0	0	0	0	0	0	0	0	0	0	0	0	0	0	0	0	0	0	0	0	0	0	0	0	0	0	0	0	0	0	2	0	0	0	0	0	0	0	0	0	0	0	0	0
Otu1465	0	0	0	0	0	0	0	0	0	0	0	0	0	0	0	0	0	0	0	0	0	0	0	0	0	0	0	0	0	0	0	0	0	0	0	0	0	0	0	0	0	0	0	0	0	0	0	0	0
Otu1466	0	0	0	2	0	0	0	0	0	0	0	0	0	0	0	0	0	0	0	0	1	0	0	0	0	0	0	0	0	0	0	0	0	0	0	0	0	0	0	0	0	0	0	0	0	0	0	0	0
Otu1467	0	0	0	0	0	0	0	0	0	0	0	0	0	0	0	0	0	0	0	0	0	0	0	0	0	0	0	0	0	0	0	0	0	0	0	0	0	0	0	0	0	0	0	0	0	0	0	0	0
Otu1468	0	0	0	0	0	0	0	0	0	0	0	0	0	0	0	0	0	0	0	0	0	0	0	0	0	0	0	0	0	0	0	0	0	0	0	2	0	0	0	0	0	0	0	0	0	0	0	0	0
Otu1469	0	0	0	0	0	0	0	0	0	0	0	0	0	0	0	0	0	0	0	0	0	0	0	0	0	0	0	0	0	0	0	0	0	0	0	0	0	0	0	0	0	0	0	0	0	0	0	0	0
Otu1470	0	0	0	0	0	0	0	0	0	0	0	0	0	0	0	0	0	0	0	0	0	0	0	0	0	0	0	0	0	0	0	0	0	0	0	0	0	0	0	0	0	0	0	0	0	0	0	0	0
Otu1471	0	0	0	0	0	0	0	0	0	0	0	0	0	0	0	0	0	0	0	0	0	0	0	0	0	0	0	0	0	0	0	0	0	0	0	0	0	0	0	0	0	0	0	0	0	0	0	0	0
Otu1472	0	0	0	0	0	0	0	1	0	0	0	0	0	0	0	0	0	0	0	0	0	0	0	0	0	0	0	0	0	0	0	0	0	0	0	0	0	0	0	0	0	0	0	1	0	0	0	0	0
Otu1473	0	0	0	0	0	0	0	0	0	0	0	0	0	0	0	0	0	0	0	0	0	0	0	0	0	0	0	0	0	0	0	0	0	0	0	0	0	0	0	0	0	0	0	0	0	0	0	0	0
Otu1474	0	0	0	0	0	0	0	0	0	0	0	0	0	0	0	0	0	0	0	0	0	0	0	0	0	0	0	0	0	0	0	0	0	0	0	0	0	0	0	0	0	0	0	0	0	0	0	0	0
Otu1475	0	0	0	0	0	0	0	0	0	0	0	0	0	0	0	0	0	0	0	0	0	0	0	0	0	0	0	0	0	0	0	0	0	0	0	0	0	0	0	0	0	0	0	0	0	0	0	0	0
Otu1476	0	0	0	0	0	0	0	0	0	0	0	0	0	0	0	0	0	0	0	0	0	0	0	0	0	0	0	0	0	0	0	0	0	0	0	0	0	0	0	0	0	0	0	0	0	0	0	0	0
Otu1477	0	0	0	0	0	0	0	0	0	0	0	0	0	0	0	0	0	1	0	0	0	0	0	0	0	0	0	0	0	0	0	0	0	0	0	0	0	0	0	0	0	0	0	0	0	0	0	0	0
Otu1478	0	0	0	0	0	0	0	0	0	0	0	0	0	0	0	0	0	0	0	0	0	0	0	0	0	0	0	0	0	0	0	0	0	0	0	0	0	0	0	0	0	1	0	0	0	0	0	0	0
Otu1479	0	0	0	0	0	0	0	0	0	0	0	0	0	0	0	0	0	0	0	0	0	0	0	0	0	0	0	0	0	0	0	0	0	0	0	0	0	0	0	0	0	0	0	0	0	0	0	0	0
Otu1480	0	0	0	0	0	0	0	0	0	0	0	0	0	0	0	0	0	0	0	0	0	0	0	1	0	0	0	0	0	0	0	0	0	0	0	0	0	0	0	0	0	0	0	1	0	0	0	0	0
Otu1481	0	0	0	0	0	0	0	0	0	0	0	0	0	0	0	0	0	0	0	0	0	0	0	0	0	0	0	0	0	0	0	0	0	0	0	0	0	0	0	0	0	0	0	0	0	0	0	0	0
Otu1482	0	0	0	0	0	0	0	0	0	0	0	0	0	0	0	0	0	0	0	0	0	2	0	0	0	0	0	0	0	0	0	0	0	0	0	0	0	0	0	0	0	0	0	0	0	0	0	0	0
Otu1483	0	0	0	0	0	0	0	0	0	0	0	0	0	0	0	0	0	0	0	0	0	0	0	0	0	0	0	0	0	0	0	0	0	0	0	0	0	0	0	0	0	0	0	0	0	0	0	0	0
Otu1484	0	0	0	0	0	0	0	0	0	0	0	0	0	0	0	0	0	0	0	0	0	0	0	0	0	0	0	0	0	0	0	0	0	0	0	0	0	0	0	0	0	0	0	0	0	0	0	0	0
Otu1485	0	0	0	0	0	0	0	0	0	0	0	0	0	0	0	0	0	0	0	0	0	0	0	0	0	0	0	0	0	0	0	0	0	0	0	0	0	0	0	0	0	0	0	0	0	0	0	0	0
Otu1486	0	0	0	0	0	0	0	0	0	0	0	0	0	0	0	0	0	0	0	0	0	0	0	0	0	0	0	0	0	0	0	0	0	0	0	0	0	0	0	0	0	0	0	0	0	0	0	0	0
Otu1487	0	0	0	0	0	0	0	0	0	0	0	0	0	0	0	0	0	0	0	0	0	0	0	0	0	0	0	0	0	0	0	0	0	0	0	0	0	0	0	0	0	0	0	0	0	0	0	0	0
Otu1488	0	0	0	0	0	0	0	0	0	0	0	0	0	0	0	0	0	0	0	0	0	0	0	0	0	0	0	0	0	0	0	0	0	0	0	0	0	0	0	0	0	0	0	0	0	0	0	0	0
Otu1489	0	0	0	0	0	0	0	0	0	0	0	0	0	0	0	0	0	0	0	0	0	0	0	0	0	0	0	1	0	0	0	0	0	0	0	0	0	0	0	0	0	0	0	0	0	0	0	0	0
Otu1490	0	0	0	0	0	0	0	0	0	0	0	0	0	0	0	0	0	0	0	0	0	0	0	0	0	0	0	0	0	0	0	0	0	0	0	0	0	0	0	0	0	0	0	0	0	0	0	0	0
Otu1491	0	0	0	0	0	0	0	0	0	0	0	0	0	0	0	0	0	0	0	0	0	0	0	0	2	0	0	0	0	0	0	0	0	0	0	0	0	0	0	0	0	0	0	0	0	0	0	0	0
Otu1492	0	0	0	0	0	0	0	0	0	0	0	0	0	0	0	0	0	0	0	0	0	0	0	0	0	0	0	0	0	0	0	0	0	0	0	0	0	0	0	0	0	0	0	0	0	0	0	0	0
Otu1493	0	0	0	0	0	0	0	1	0	0	0	0	0	0	0	0	0	0	0	0	0	0	0	0	0	0	0	0	0	0	0	0	0	0	0	2	0	0	0	0	0	0	0	0	0	0	0	0	0
Otu1494	0	0	0	0	0	0	0	0	0	0	0	0	0	0	0	0	0	0	0	0	0	0	0	3	0	0	0	0	0	0	0	0	0	0	0	0	0	0	0	0	0	0	0	0	0	0	0	0	0
Otu1495	0	0	0	0	0	0	0	0	0	0	0	0	0	0	0	0	0	0	0	0	0	0	0	0	0	0	0	0	0	0	0	0	0	0	0	0	0	0	0	0	0	0	0	0	0	0	0	0	0
Otu1496	0	0	0	0	0	0	0	0	0	0	0	0	0	0	0	0	0	0	0	0	0	0	0	0	0	0	0	0	0	0	0	0	0	0	0	0	0	0	0	0	0	0	0	0	0	0	0	0	0
Otu1497	0	0	0	0	0	0	0	0	0	0	0	0	0	0	0	0	0	0	0	0	0	0	0	0	0	0	0	0	0	0	0	0	0	0	0	0	0	0	0	0	0	0	0	0	0	0	0	0	0
Otu1498	0	0	0	0	0	0	0	0	0	0	0	0	0	0	0	0	0	0	0	0	0	0	0	0	0	0	0	0	0	0	0	0	0	0	0	0	0	0	0	0	0	0	0	0	0	0	0	0	0
Otu1499	0	0	0	0	0	0	0	0	0	0	0	0	0	0	0	0	0	0	0	0	0	0	0	0	0	0	0	0	0	1	0	0	0	0	0	0	0	0	0	0	0	0	0	0	0	0	0	0	0
Otu1500	0	1	0	0	0	0	0	0	0	0	0	0	0	0	0	0	0	0	0	0	0	0	0	0	0	0	0	0	0	0	0	0	0	0	0	0	0	0	0	0	0	0	0	0	0	0	0	0	0
Otu1501	0	0	0	0	0	0	0	0	0	0	0	0	0	0	0	0	0	0	0	0	0	0	0	0	0	0	0	0	0	0	0	0	0	0	0	0	0	0	0	0	0	0	0	0	0	0	0	0	0
Otu1502	0	0	0	0	0	0	0	0	0	0	0	0	0	0	0	0	0	1	0	0	0	1	0	0	0	0	0	0	0	0	0	0	0	0	0	0	0	0	0	0	0	0	0	0	0	0	0	0	0
Otu1503	0	0	0	0	0	0	0	0	0	0	0	0	0	0	0	0	0	0	0	0	0	0	0	0	0	0	1	0	0	0	0	0	0	0	0	0	0	0	0	0	0	0	0	0	0	0	0	0	0
Otu1504	0	0	0	0	1	1	0	0	0	0	0	0	0	0	0	0	0	0	0	0	0	0	0	0	0	0	0	0	0	2	0	0	0	0	0	0	0	0	0	0	0	0	0	0	0	0	0	0	0
Otu1505	0	0	0	0	0	0	0	0	0	0	0	0	0	0	0	0	0	0	0	0	0	0	0	0	0	0	0	0	0	0	0	0	0	0	0	0	0	0	0	0	0	0	0	0	0	0	0	0	0
Otu1506	0	0	0	0	0	0	0	0	0	0	0	0	0	0	0	0	0	0	0	0	0	0	0	0	0	0	0	0	0	0	0	0	0	0	0	0	0	0	0	0	2	0	0	0	0	0	0	0	0
Otu1507	0	0	0	0	0	0	0	0	0	0	0	0	0	0	0	0	0	0	0	0	0	0	0	0	0	0	0	0	0	0	0	0	0	0	0	0	0	0	0	0	0	0	0	0	0	0	0	0	0
Otu1508	0	0	0	0	0	0	0	0	0	0	0	0	0	0	0	0	0	0	0	0	0	0	0	0	0	0	0	0	0	0	0	0	0	0	0	0	0	0	0	0	0	0	0	0	0	0	0	0	0
Otu1509	0	0	0	0	0	0	0	0	0	0	0	0	0	0	0	0	0	0	0	0	0	0	0	0	0	0	0	0	0	0	0	0	0	0	0	0	0	0	0	3	0	0	0	0	0	0	0	0	1
Otu1510	0	0	0	0	0	0	0	0	0	0	0	0	0	0	0	0	0	0	0	0	0	0	0	0	0	0	0	0	0	0	0	0	0	0	0	0	0	0	0	0	0	0	0	0	0	0	0	0	0
Otu1511	0	0	0	0	0	0	0	0	0	0	0	0	0	0	0	0	0	0	0	0	0	0	0	0	0	0	0	0	0	0	0	0	0	0	0	0	0	0	0	0	0	0	0	0	0	0	1	0	0
Otu1512	0	0	0	0	0	0	0	0	0	0	0	0	0	0	0	0	0	0	0	0	0	0	0	0	0	0	0	0	0	0	0	0	0	0	0	0	0	0	0	0	0	0	0	0	0	0	0	0	0
Otu1513	0	0	0	0	0	0	0	0	0	0	0	0	0	0	0	0	0	0	0	0	0	0	0	0	0	0	0	0	0	1	0	0	0	0	0	0	0	0	0	0	0	0	0	0	0	0	0	0	0
Otu1514	0	0	0	0	0	0	0	0	0	0	0	0	0	0	0	0	0	0	0	0	0	0	0	0	0	0	0	0	1	0	0	0	0	0	0	0	0	0	0	0	0	0	0	0	0	0	0	0	0
Otu1515	0	0	0	0	0	0	0	0	0	0	0	0	0	0	0	0	0	0	0	0	0	0	0	1	0	0	0	0	0	0	0	0	0	0	0	0	0	0	0	0	0	0	0	0	0	0	0	0	0
Otu1516	0	0	0	0	0	0	0	0	0	0	0	0	0	0	0	0	0	0	0	0	0	0	0	0	0	0	0	0	0	0	0	0	0	0	0	0	0	0	0	0	0	0	0	0	0	0	0	0	0
Otu1517	0	0	0	0	0	0	0	0	0	0	0	0	0	0	0	0	0	0	0	0	0	0	0	0	0	0	0	0	0	0	0	0	0	0	0	0	0	0	0	0	1	0	0	0	0	0	0	0	0
Otu1518	0	0	0	0	0	0	0	0	0	0	0	0	0	0	0	0	0	0	0	0	0	0	0	0	0	0	0	0	0	0	0	0	0	0	0	0	0	0	0	0	0	0	0	0	0	0	0	0	0
Otu1519	0	0	0	0	0	0	0	0	0	0	0	0	0	0	0	0	0	0	0	0	0	0	0	0	0	0	0	0	0	0	0	0	0	0	0	0	0	0	0	0	0	0	0	0	0	0	0	0	0
Otu1520	0	0	0	0	0	0	0	0	0	0	0	0	0	0	0	0	0	0	0	0	0	0	0	0	0	0	0	0	0	0	0	0	0	0	0	0	1	0	0	0	0	0	0	0	0	0	0	0	0
Otu1521	0	0	0	0	0	0	0	0	0	0	0	0	0	0	0	0	0	0	0	0	0	0	0	0	0	0	0	0	0	0	0	0	0	0	0	0	0	0	0	0	0	0	0	0	0	0	0	0	0
Otu1522	0	0	0	0	0	0	0	0	0	0	0	0	0	0	0	0	0	0	0	0	0	0	0	0	0	0	0	0	0	0	0	0	0	0	0	0	0	0	0	0	0	0	0	0	0	0	0	0	0
Otu1523	0	0	0	0	0	0	0	0	0	0	0	0	0	1	0	0	0	0	0	0	0	0	0	0	0	0	0	0	0	0	0	0	0	0	0	0	0	0	0	0	0	0	0	0	0	0	0	0	0
Otu1524	0	0	0	0	0	0	0	0	0	0	0	0	0	0	0	0	0	0	0	0	0	0	0	0	0	0	0	0	0	0	0	0	0	0	0	0	0	0	0	0	0	0	0	0	0	0	0	0	0
Otu1525	0	0	0	0	0	0	0	0	0	0	0	0	0	0	0	0	0	0	0	0	0	0	0	0	0	0	0	0	0	0	0	0	0	0	0	0	0	0	0	0	0	0	0	0	0	0	0	0	0
Otu1526	0	0	0	0	0	0	0	0	0	0	0	0	0	0	0	0	0	0	0	0	0	0	0	0	0	0	0	0	0	0	0	0	0	0	0	0	0	0	0	0	0	0	0	0	0	0	0	0	0
Otu1527	0	0	0	0	0	0	0	0	0	0	0	0	0	0	0	0	0	0	0	0	0	0	0	0	0	0	0	0	0	0	0	0	0	0	0	0	0	0	0	0	0	0	0	0	0	0	0	0	0
Otu1528	0	0	0	0	0	0	0	0	0	0	0	0	0	0	0	0	0	0	0	0	0	0	0	0	0	0	0	0	0	0	0	0	0	0	0	0	0	0	0	0	0	0	0	0	0	0	0	0	0
Otu1529	0	0	0	0	0	0	0	0	0	0	0	0	0	0	0	0	0	0	0	0	0	0	0	0	0	0	0	0	0	0	0	0	0	0	0	0	0	0	0	0	0	0	0	0	0	0	0	0	0
Otu1530	0	0	0	0	0	0	0	0	0	0	0	0	0	0	0	0	0	0	0	0	0	0	0	0	0	0	0	0	0	0	0	0	0	0	0	0	0	0	0	0	0	0	0	0	0	0	0	0	0
Otu1531	0	0	0	0	0	0	0	0	0	0	0	0	0	0	0	0	0	0	0	0	0	0	0	0	0	0	0	0	0	0	0	0	0	0	0	0	0	0	0	0	0	0	0	0	0	0	0	0	0
Otu1532	0	0	0	0	0	0	0	0	0	0	0	0	0	0	0	0	0	0	0	1	0	0	0	0	0	0	0	0	0	0	0	0	0	0	0	0	0	0	0	0	0	0	0	0	0	0	0	0	0
Otu1533	0	0	0	0	0	0	0	0	0	0	0	0	0	0	0	0	0	0	0	0	0	0	0	0	0	0	0	0	0	0	0	0	0	0	0	0	0	0	0	0	0	0	0	0	0	0	0	0	0
Otu1534	0	0	0	0	0	0	0	0	0	0	0	0	0	0	0	0	0	0	0	0	0	0	0	0	0	0	0	0	0	0	0	0	0	0	0	0	0	0	0	0	0	1	0	0	0	0	0	0	0
Otu1535	0	0	0	0	0	0	0	0	0	0	0	0	0	0	0	0	0	0	0	0	0	0	0	0	0	0	0	0	0	0	0	0	0	0	0	0	0	0	0	0	0	0	0	0	0	0	0	0	0
Otu1536	0	0	0	0	0	0	0	0	0	0	0	0	0	0	0	0	0	0	0	0	0	0	0	0	0	0	0	0	0	0	0	0	0	0	0	0	0	0	0	0	0	0	0	0	0	0	0	0	0
Otu1537	0	0	0	0	0	0	0	0	0	0	0	0	0	0	0	0	0	0	0	0	0	0	0	0	0	0	0	0	0	0	0	0	0	0	0	0	0	0	0	0	0	0	0	0	0	0	0	0	0
Otu1538	0	0	0	0	0	0	0	0	0	0	0	0	0	0	0	0	0	0	0	0	0	0	0	0	0	0	0	0	0	0	0	0	0	0	0	0	0	0	0	0	0	0	0	0	0	0	0	0	0
Otu1539	0	0	0	0	0	0	0	0	0	0	0	0	0	0	0	0	0	0	0	0	0	0	0	0	0	0	0	0	0	0	0	0	0	0	0	4	0	0	0	0	0	0	0	0	0	0	0	0	0
Otu1540	0	0	0	0	0	0	0	0	0	0	0	0	0	0	0	0	0	0	0	0	0	0	0	0	0	0	0	0	0	0	0	0	0	0	0	0	0	1	0	0	0	0	0	0	0	0	0	0	0
Otu1541	0	0	0	0	0	0	0	0	0	0	0	0	0	0	0	0	0	0	0	0	0	0	0	0	0	0	0	0	0	0	0	0	0	0	0	0	0	0	0	0	0	0	0	0	0	0	0	0	0
Otu1542	0	0	0	0	0	0	0	0	0	0	0	0	0	0	0	0	0	0	0	0	0	0	0	0	0	0	0	0	0	0	0	0	0	0	0	0	0	0	0	0	0	0	0	0	0	0	0	0	0
Otu1543	0	0	0	0	0	0	0	0	0	0	0	0	0	0	0	0	0	0	0	0	0	0	0	0	0	0	0	0	0	0	0	0	0	0	0	0	0	0	0	0	0	0	0	0	0	0	0	0	0
Otu1544	0	0	0	0	0	0	0	0	0	0	0	0	0	0	0	0	0	0	0	0	0	0	0	0	0	0	0	0	0	0	0	0	0	0	0	0	0	0	0	0	0	0	0	0	0	0	0	0	0
Otu1545	0	0	1	0	0	0	0	1	0	0	0	0	0	0	0	0	0	0	0	0	0	0	0	0	0	0	0	0	0	0	0	0	0	1	0	0	0	0	0	0	0	0	0	0	0	0	0	0	0
Otu1546	0	0	0	0	0	0	0	0	0	0	0	0	0	0	0	0	0	0	0	0	0	0	0	0	0	0	0	0	0	0	0	0	0	0	0	0	0	0	0	0	0	0	0	0	0	0	0	0	0
Otu1547	0	0	0	0	0	0	0	0	0	0	0	0	0	0	0	0	0	0	0	0	0	0	0	0	0	1	0	0	0	0	0	0	0	0	0	0	0	0	0	0	0	0	0	0	0	0	0	0	0
Otu1548	0	0	0	0	0	0	0	0	0	0	0	0	0	0	0	0	0	0	0	0	0	0	0	0	0	0	0	0	0	0	0	0	0	0	0	0	0	0	0	0	0	0	0	0	0	0	0	0	0
Otu1549	0	0	0	0	0	0	0	0	0	0	0	0	0	0	0	0	0	0	0	0	0	0	0	0	0	0	0	0	0	0	0	0	0	0	0	0	0	0	0	0	0	0	0	0	0	0	0	0	0
Otu1550	0	0	0	0	0	0	0	0	0	0	0	0	0	0	0	0	0	0	0	0	0	0	0	0	0	0	0	0	0	0	0	0	0	0	0	0	0	0	0	0	0	0	0	0	0	0	0	0	0
Otu1551	0	0	0	0	0	0	0	0	1	0	0	0	0	0	0	0	0	0	0	0	0	0	0	0	0	0	0	0	0	0	0	0	0	0	0	0	0	0	0	0	0	1	0	0	0	0	0	0	0
Otu1552	0	0	0	0	0	0	0	0	0	0	0	0	0	0	0	0	0	0	0	0	0	0	0	0	0	0	0	0	0	0	0	0	0	0	0	0	0	0	0	0	0	0	0	0	0	0	0	0	0
Otu1553	0	0	0	0	0	0	0	0	0	0	0	0	0	0	0	0	0	0	0	0	0	0	0	0	0	0	0	0	0	0	0	0	0	0	0	0	0	0	0	0	0	0	0	0	0	0	0	0	0
Otu1554	0	0	0	0	0	0	0	0	0	0	0	0	0	0	0	0	0	0	0	0	0	0	0	0	0	0	0	0	0	0	0	0	0	0	0	0	0	0	0	0	0	0	0	0	0	0	0	0	0
Otu1555	0	0	0	0	0	0	0	0	0	0	0	0	0	0	0	0	0	0	0	0	0	0	0	0	0	0	0	0	0	0	0	0	0	0	0	0	0	0	0	0	0	0	0	0	2	0	0	0	0
Otu1556	0	0	0	0	0	1	0	0	0	0	0	0	0	0	0	0	0	0	0	0	0	0	0	0	1	0	0	0	0	0	0	0	0	0	0	0	0	0	0	0	0	0	0	0	0	0	0	0	0
Otu1557	0	0	0	0	0	0	0	0	0	0	0	0	0	0	0	0	0	0	0	0	0	0	0	0	0	0	0	0	0	0	0	0	0	0	0	0	0	0	0	0	0	0	0	0	0	0	0	0	0
Otu1558	0	0	0	0	0	0	0	0	0	0	0	0	0	0	0	0	0	0	0	0	0	0	0	0	0	0	0	0	0	0	0	0	0	0	0	0	0	0	0	0	0	0	0	0	0	0	0	0	0
Otu1559	0	0	0	0	0	0	0	0	0	0	0	0	0	0	0	0	0	0	0	0	0	0	0	0	0	0	0	0	0	0	0	0	0	0	0	0	0	0	0	0	0	0	0	0	0	0	0	0	0
Otu1560	0	0	0	0	0	0	0	0	0	0	0	0	0	0	0	0	0	0	0	0	0	0	0	0	0	0	0	0	0	0	0	0	0	0	0	0	0	0	0	0	0	0	0	0	0	0	0	0	0
Otu1561	0	0	0	0	0	0	0	0	0	0	0	0	0	0	0	0	0	0	0	0	0	0	0	0	0	0	0	0	0	0	2	0	0	0	0	0	0	0	0	0	0	0	0	0	0	0	0	0	0
Otu1562	0	0	0	0	0	0	0	0	0	0	0	0	0	0	0	0	0	0	0	0	0	0	0	0	0	0	0	0	0	0	0	0	0	0	0	0	0	0	0	0	0	0	0	0	0	0	0	0	0
Otu1563	0	0	0	0	0	0	1	0	0	0	0	0	0	0	1	0	0	0	0	0	0	0	0	0	0	0	0	0	0	0	0	0	0	0	0	0	0	0	0	0	0	0	0	0	0	0	0	0	0
Otu1564	0	0	0	0	0	0	0	0	0	0	0	0	0	0	0	0	0	0	0	0	0	0	0	0	0	0	0	0	0	0	0	0	0	0	0	0	0	0	0	0	0	0	0	0	0	0	0	0	0
Otu1565	0	0	0	0	0	0	0	0	0	0	0	0	0	0	0	0	0	0	0	0	0	0	0	0	0	0	0	0	0	0	0	0	0	0	0	0	0	0	0	0	0	0	0	0	0	0	1	0	0
Otu1566	0	0	0	0	0	0	0	0	0	0	0	0	0	0	0	0	0	0	0	0	0	0	0	0	0	0	0	0	0	0	0	1	0	0	0	0	0	0	0	0	0	0	0	0	0	0	0	0	0
Otu1567	0	0	0	0	0	0	0	0	0	0	0	0	0	0	0	0	0	0	0	0	0	0	0	0	0	0	0	0	0	0	0	0	0	0	0	0	0	0	0	0	1	0	0	0	0	0	0	0	0
Otu1568	0	0	0	0	0	0	0	0	0	0	0	0	0	0	0	0	0	0	0	0	0	0	0	0	0	0	0	0	0	0	0	0	0	0	0	0	0	0	0	0	0	0	0	0	0	0	0	0	0
Otu1569	0	0	0	0	0	0	0	0	0	0	0	0	0	0	0	0	0	0	0	0	0	0	0	0	0	0	0	0	0	0	0	0	0	0	0	0	0	0	0	0	0	2	0	0	0	1	0	0	0
Otu1570	0	0	0	0	0	0	0	0	0	0	0	0	0	0	0	0	0	0	0	0	0	0	0	0	0	3	0	0	0	0	0	0	0	0	0	0	0	0	0	0	0	0	0	0	0	0	0	1	0
Otu1571	0	0	0	1	0	0	0	0	0	0	0	0	0	0	0	0	0	0	0	0	0	0	0	0	0	0	0	0	0	0	0	0	0	0	0	0	0	0	0	0	0	0	0	0	0	0	0	0	0
Otu1572	0	0	0	0	0	0	0	0	0	0	0	0	0	0	0	0	0	0	0	0	0	0	0	0	0	0	0	0	0	0	0	0	0	0	0	0	0	0	0	0	0	0	0	0	0	0	0	0	0
Otu1573	0	0	0	0	0	0	0	0	0	0	0	0	0	0	0	0	0	0	0	0	0	0	0	0	0	0	0	0	0	0	0	0	0	0	0	0	0	0	0	0	0	0	0	0	0	0	0	0	0
Otu1574	0	0	0	0	0	0	0	0	0	0	0	0	0	0	0	0	0	0	0	0	0	0	0	0	0	0	1	0	0	0	0	0	0	0	0	0	0	0	0	0	0	0	0	0	0	0	0	0	0
Otu1575	0	0	0	0	0	0	0	0	0	0	0	0	0	0	0	0	0	0	0	0	0	0	0	0	0	0	0	0	0	0	0	0	0	0	0	0	0	0	0	0	0	0	0	0	0	0	0	0	0
Otu1576	0	1	0	0	0	0	0	0	0	0	0	0	0	0	0	0	0	0	0	0	0	0	0	0	0	0	0	0	0	0	0	0	0	0	0	0	0	0	0	0	0	0	0	0	0	0	0	0	1
Otu1577	0	0	0	1	0	0	0	0	0	0	0	0	0	0	0	0	0	0	0	0	0	0	0	0	0	0	0	0	0	0	0	0	0	0	0	0	0	0	0	0	0	0	0	0	0	0	0	0	0
Otu1578	0	0	0	0	0	0	0	0	0	0	0	0	0	0	0	0	0	0	0	0	0	0	0	0	0	0	0	0	0	0	0	0	0	0	0	0	0	0	0	0	0	0	0	0	0	0	0	0	0
Otu1579	0	0	0	0	0	0	0	0	0	0	0	0	0	0	0	0	0	0	0	0	0	0	0	0	0	0	0	0	0	0	0	0	0	0	0	0	0	0	0	0	0	0	0	0	0	0	0	0	0
Otu1580	0	0	0	0	0	0	0	0	0	0	0	0	0	0	0	0	0	0	0	0	0	0	0	0	0	0	0	0	0	0	0	0	0	0	0	0	0	0	0	0	0	0	0	0	0	0	0	0	0
Otu1581	0	0	0	0	0	0	0	0	0	0	0	0	0	0	0	0	0	0	0	0	0	0	0	0	0	0	0	0	0	0	0	0	0	0	0	0	0	0	0	0	0	0	0	0	0	0	0	0	0
Otu1582	0	0	0	0	0	0	0	0	0	0	0	0	0	0	0	0	0	0	0	0	0	0	0	0	0	0	0	0	0	0	0	0	0	0	0	0	0	0	0	0	0	0	0	0	0	0	0	0	0
Otu1583	0	0	0	0	0	0	0	0	0	0	0	0	0	0	0	0	0	0	0	0	0	0	0	0	0	0	0	0	0	0	0	0	0	0	0	0	0	0	0	0	0	0	0	0	0	0	0	0	0
Otu1584	0	0	0	0	0	0	0	0	0	0	0	0	0	0	0	0	0	0	0	0	0	0	0	0	0	0	0	0	0	0	0	0	0	0	0	0	0	0	0	0	0	0	0	0	0	0	0	0	0
Otu1585	0	0	0	0	0	0	0	0	0	0	0	0	0	0	0	0	0	0	0	0	0	0	0	0	0	0	0	0	0	0	0	0	0	0	0	0	0	0	0	0	0	0	0	0	0	0	0	0	0
Otu1586	0	0	0	0	0	0	0	0	0	0	0	0	0	0	0	0	0	0	0	0	0	0	0	0	0	0	0	0	0	0	0	0	0	0	0	0	0	0	0	0	0	0	0	0	0	0	0	0	0
Otu1587	0	0	0	0	0	0	0	0	0	0	0	0	0	0	0	0	0	0	0	0	0	0	0	0	0	0	0	0	0	0	0	1	0	0	0	0	0	0	0	0	0	0	0	0	0	0	0	0	0
Otu1588	0	0	2	0	0	0	0	0	0	0	0	0	0	0	0	0	0	0	0	0	0	0	0	0	0	0	0	0	0	0	0	0	0	0	0	0	0	0	0	0	0	0	0	0	0	0	0	0	0
Otu1589	0	0	0	0	0	0	0	0	0	0	0	0	0	0	0	0	0	0	0	0	0	0	0	0	0	0	0	0	0	0	0	0	0	0	0	0	0	0	0	0	0	0	0	0	0	0	0	0	0
Otu1590	0	0	0	0	0	0	0	0	0	0	0	0	0	0	0	0	0	0	0	0	0	0	0	0	0	0	0	0	0	0	0	0	0	0	0	0	0	0	0	0	0	0	0	0	0	0	0	0	0
Otu1591	0	0	0	0	0	0	0	0	0	0	0	0	0	0	0	0	0	0	0	0	0	0	0	0	0	0	0	0	0	0	0	0	0	0	0	0	0	0	0	0	0	0	0	0	0	0	0	0	0
Otu1592	0	0	0	0	0	0	0	0	0	0	0	0	0	0	0	0	0	0	0	0	0	0	0	0	0	0	0	0	0	0	0	0	0	0	0	0	0	0	0	0	0	0	0	0	0	0	0	0	0
Otu1593	0	0	0	0	0	0	0	0	0	0	0	0	0	0	0	0	0	0	0	0	0	0	0	0	0	0	0	0	0	0	0	0	0	0	0	0	0	0	0	0	0	0	0	0	0	0	0	0	0
Otu1594	0	0	0	0	0	0	0	0	0	0	0	0	0	0	0	0	0	0	0	0	0	0	0	0	0	0	0	1	0	0	0	0	0	0	0	0	0	0	0	0	0	0	0	0	0	0	0	0	0
Otu1595	0	0	0	0	0	0	0	0	0	0	0	0	0	0	0	0	0	0	0	0	0	0	0	0	0	0	0	0	0	0	0	0	0	0	0	0	0	0	0	0	0	0	0	0	0	0	0	0	0
Otu1596	0	0	0	0	0	0	0	0	0	0	0	0	0	0	0	0	0	0	0	0	0	0	0	0	0	0	0	0	0	0	0	0	0	0	0	0	0	0	0	0	0	0	0	0	0	1	0	0	0
Otu1597	0	0	0	0	0	0	0	0	0	0	0	0	0	0	0	0	0	0	0	0	0	0	0	0	0	0	0	0	0	0	0	0	0	0	0	0	0	0	0	0	0	0	0	0	0	0	0	0	0
Otu1598	0	0	0	0	0	0	0	0	0	0	0	0	0	0	0	0	0	0	0	0	0	0	0	0	0	0	0	0	0	0	0	0	0	0	0	0	0	0	0	0	0	0	0	0	0	0	0	0	0
Otu1599	0	0	0	0	0	0	1	0	0	0	0	0	0	0	0	1	0	0	0	0	0	0	0	0	0	0	0	0	0	0	0	0	0	0	0	0	0	0	0	0	0	0	0	0	2	0	0	0	0
Otu1600	0	0	0	0	0	0	0	0	0	0	0	0	0	0	0	0	0	0	0	0	0	0	0	0	0	0	0	0	0	0	0	0	0	0	0	0	0	0	0	0	0	0	0	0	0	0	0	0	0
Otu1601	0	0	0	0	0	0	0	0	0	0	0	0	0	0	0	0	0	0	0	0	0	0	0	0	0	0	0	0	0	0	0	0	0	0	0	0	0	0	0	0	0	0	0	0	0	0	0	0	0
Otu1602	0	0	0	0	0	0	0	0	0	0	0	0	0	0	0	0	0	0	0	0	0	0	0	0	0	0	0	0	0	0	0	0	0	0	0	0	0	0	0	0	0	0	0	0	0	0	0	0	0
Otu1603	0	0	0	0	0	0	0	1	0	0	0	0	0	0	0	0	0	0	0	1	0	0	0	0	0	0	0	0	0	0	0	0	0	0	0	0	0	0	0	0	0	0	0	0	0	0	0	0	0
Otu1604	0	0	0	0	0	0	0	0	0	0	0	0	0	0	0	0	0	0	0	0	0	0	0	0	0	0	0	0	0	0	0	0	0	0	0	0	0	0	0	0	0	0	0	0	0	0	0	0	0
Otu1605	0	0	0	0	0	0	0	1	0	0	0	0	0	0	0	0	1	0	0	0	0	0	0	0	0	0	0	0	0	0	0	0	0	0	0	0	0	0	0	0	0	0	0	0	0	0	0	0	0
Otu1606	0	0	0	0	0	0	0	1	0	0	0	0	0	0	0	0	0	1	0	0	0	0	0	0	0	0	0	0	0	0	0	0	0	0	0	0	0	0	0	0	0	0	1	0	0	0	0	0	0
Otu1607	0	0	0	0	0	0	0	0	0	0	0	0	0	0	0	0	0	0	0	0	0	0	0	0	0	0	0	0	0	0	0	0	0	0	0	0	0	0	0	0	0	0	0	0	0	0	0	0	0
Otu1608	0	0	0	0	0	0	0	0	0	0	0	0	0	0	0	0	0	0	0	0	0	0	0	0	0	0	0	0	0	0	0	0	0	0	0	0	0	0	0	0	0	0	0	0	0	0	0	0	0
Otu1609	0	0	0	0	0	0	0	0	0	0	0	0	0	0	0	0	0	0	0	0	0	0	0	0	0	0	0	0	0	0	0	0	0	0	0	0	0	0	0	0	0	0	0	0	0	0	0	0	0
Otu1610	0	0	0	0	0	0	0	0	0	0	0	0	0	0	0	0	0	0	0	0	0	0	0	0	0	0	0	0	0	0	0	0	0	0	0	0	0	0	0	0	0	0	0	0	0	0	0	0	0
Otu1611	0	0	0	0	0	0	0	0	0	0	0	0	0	0	0	0	0	0	0	0	0	0	0	0	0	2	0	0	0	0	0	0	0	0	0	0	0	0	0	0	0	0	0	0	0	0	0	0	0
Otu1612	0	0	0	0	0	0	0	0	0	0	0	0	0	0	0	0	0	0	0	0	0	0	0	0	0	0	0	0	0	0	0	0	0	0	0	0	0	0	0	0	0	0	0	0	0	0	0	0	0
Otu1613	0	0	0	0	0	0	0	0	0	0	0	0	0	0	0	0	0	0	0	0	0	0	0	0	0	0	0	0	0	0	0	0	0	0	0	0	0	0	0	0	0	0	0	0	0	0	0	0	0
Otu1614	0	0	0	0	0	0	0	0	0	0	0	0	0	0	0	0	0	0	0	0	0	0	0	0	0	0	0	0	0	0	0	0	0	0	0	0	0	0	0	0	0	0	0	0	0	0	0	0	0
Otu1615	0	0	0	0	0	0	0	0	0	0	0	0	0	0	0	0	0	0	0	0	0	0	0	0	0	0	0	0	0	0	0	0	0	0	0	0	0	0	0	0	0	0	0	0	0	0	0	0	0
Otu1616	0	0	0	0	0	0	0	0	0	0	0	0	0	0	0	0	0	0	0	0	0	0	0	0	0	0	0	0	0	0	0	0	0	0	0	0	0	0	0	0	0	0	0	0	0	0	0	0	0
Otu1617	0	0	0	0	0	0	0	0	0	0	0	0	0	0	0	0	0	0	0	0	0	0	0	0	0	0	0	0	0	0	0	0	0	0	0	0	0	0	0	0	0	0	0	0	0	0	0	0	0
Otu1618	0	0	0	0	0	0	0	0	0	0	0	0	0	0	0	0	0	0	0	0	0	0	0	0	0	0	0	0	0	0	0	0	0	0	0	0	0	0	0	0	0	0	0	0	0	0	0	0	0
Otu1619	0	0	0	0	0	0	0	0	0	2	0	0	0	0	0	0	0	0	0	0	0	0	0	0	0	0	0	0	0	0	0	0	0	0	0	0	0	0	0	0	0	0	0	0	0	0	0	0	0
Otu1620	0	0	0	0	0	0	0	0	0	0	0	0	0	0	0	0	0	0	0	0	0	0	0	0	0	0	0	0	0	0	0	0	0	1	0	0	0	0	0	0	0	0	0	0	0	0	0	0	0
Otu1621	0	0	0	0	0	0	0	0	0	0	0	0	0	0	0	0	0	0	0	0	0	0	0	0	0	0	0	0	0	0	0	0	0	0	0	0	0	0	0	0	0	0	0	0	0	0	0	0	0
Otu1622	0	0	0	0	0	0	0	0	0	0	0	0	0	0	0	0	0	0	0	0	0	0	0	0	0	0	0	0	0	0	0	0	0	0	0	0	0	0	0	0	0	0	0	0	0	0	0	0	0
Otu1623	0	0	0	0	0	0	0	0	0	0	0	0	0	0	0	0	0	0	0	0	0	0	0	0	0	0	0	0	0	0	0	0	0	0	0	0	0	0	0	0	0	0	0	0	0	0	0	0	0
Otu1624	0	0	0	0	0	0	0	0	0	0	0	0	0	0	0	0	0	0	0	0	0	0	0	0	0	0	0	0	0	0	0	0	2	0	0	0	0	0	0	0	0	0	0	0	0	0	0	0	0
Otu1625	0	0	0	0	0	0	0	0	0	0	0	0	0	0	0	0	0	0	0	0	0	0	0	0	0	0	0	0	0	0	0	0	0	0	0	0	0	0	0	0	0	0	0	0	0	0	0	0	0
Otu1626	0	0	0	0	0	0	0	1	0	0	0	0	0	0	0	0	0	0	0	0	0	0	0	0	0	0	0	0	0	0	0	0	0	0	0	0	0	0	0	0	0	0	0	0	0	0	0	0	0
Otu1627	0	0	0	0	0	3	0	0	0	0	0	0	0	0	0	0	0	0	0	2	0	0	0	0	0	0	0	0	0	0	0	0	0	0	0	0	0	0	0	0	0	0	0	1	0	0	0	0	0
Otu1628	0	0	0	0	0	0	0	0	0	0	0	0	0	0	0	0	0	0	0	0	0	0	0	0	0	0	1	0	0	0	0	0	0	0	0	0	0	0	0	0	0	0	0	0	0	0	0	0	0
Otu1629	0	0	0	0	0	0	0	0	0	0	0	0	0	0	0	0	0	0	0	0	0	0	0	0	0	0	0	0	0	0	0	0	0	0	0	0	0	0	0	0	0	0	0	0	0	0	0	0	0
Otu1630	0	0	0	0	0	0	0	0	0	0	0	0	0	0	0	0	0	0	0	0	0	0	0	0	0	0	0	0	0	0	0	0	0	0	0	0	0	0	0	0	0	0	0	0	0	0	0	0	0
Otu1631	0	0	0	0	0	0	0	0	0	0	0	0	0	0	0	0	0	0	0	0	0	0	0	0	0	0	0	0	0	0	0	0	0	0	0	0	0	0	0	0	0	0	0	0	0	0	0	0	0
Otu1632	0	0	0	0	0	0	0	0	0	0	0	0	0	0	0	0	0	0	0	0	0	0	0	0	0	0	0	0	0	0	0	0	0	0	0	0	0	0	0	0	0	0	0	0	0	0	0	0	0
Otu1633	0	0	0	0	0	0	0	0	0	0	0	0	0	0	0	0	0	0	0	0	0	0	0	0	0	0	0	0	0	0	0	0	0	0	0	0	0	0	0	0	0	0	0	0	0	0	0	0	0
Otu1634	0	0	0	0	0	0	0	0	0	0	0	0	0	0	0	0	0	0	0	0	0	0	0	0	0	0	0	0	0	0	0	0	0	0	0	0	0	0	0	0	0	0	0	0	0	0	0	0	0
Otu1635	0	0	0	0	0	0	0	0	0	0	0	0	0	0	0	0	0	0	0	0	0	0	0	0	0	0	0	0	0	0	0	0	0	0	0	0	0	0	0	0	0	0	0	0	0	0	0	0	0
Otu1636	1	0	0	0	0	0	0	0	0	0	3	0	0	0	0	0	0	0	0	0	0	0	0	0	0	0	0	0	0	0	0	0	0	0	0	0	0	0	0	0	0	0	0	0	0	0	0	0	0
Otu1637	0	0	0	0	0	0	0	0	0	0	0	0	0	0	0	0	0	0	0	0	0	0	0	0	0	0	0	0	0	1	0	0	0	0	0	0	0	0	0	0	0	0	0	0	0	0	0	2	0
Otu1638	0	0	0	0	0	0	0	0	0	0	0	0	0	0	0	0	0	0	0	0	0	0	0	0	0	0	0	0	0	0	0	0	0	0	0	0	0	0	0	0	0	0	0	0	0	0	0	0	0
Otu1639	0	0	0	0	0	0	0	0	0	0	0	0	0	0	0	0	0	0	0	0	0	0	0	0	0	0	0	0	0	0	0	0	0	0	0	0	0	3	0	0	0	0	0	0	0	0	0	0	0
Otu1640	0	0	0	0	0	0	0	0	0	0	0	0	0	0	0	0	0	0	0	0	0	0	0	0	0	0	0	0	0	0	0	0	0	0	0	0	0	0	0	0	0	0	0	0	0	0	0	0	0
Otu1641	0	0	0	0	0	0	0	0	0	0	0	0	0	0	0	0	0	0	0	0	0	0	0	0	0	0	0	0	0	0	0	0	0	0	0	0	0	0	0	0	0	0	0	0	0	0	0	0	1
Otu1642	0	0	0	0	0	0	0	0	0	0	0	0	0	0	0	0	0	0	0	0	0	0	0	0	0	0	0	0	0	0	0	0	0	0	0	0	0	0	0	0	0	0	0	0	0	0	0	0	0
Otu1643	0	0	0	0	0	0	0	0	0	0	0	0	0	0	0	0	0	0	0	0	0	0	0	0	0	0	0	0	0	0	0	0	0	0	0	0	0	0	0	0	0	0	0	0	0	0	0	0	0
Otu1644	0	0	0	0	0	0	0	0	0	0	0	0	0	0	0	0	0	0	0	0	0	0	0	0	0	0	0	0	0	0	0	0	0	0	0	0	0	0	0	0	0	0	0	0	0	0	0	0	0
Otu1645	0	0	0	0	0	0	0	0	0	0	0	0	0	0	0	3	0	0	0	0	0	0	0	0	0	0	0	0	0	0	0	0	0	0	0	0	0	0	0	0	0	0	0	0	0	0	0	0	0
Otu1646	0	0	0	0	0	0	0	0	0	0	0	0	0	0	0	0	0	0	0	0	0	0	0	0	0	0	0	0	0	0	0	0	0	0	0	0	0	0	0	0	0	0	0	0	0	0	0	0	0
Otu1647	0	0	0	0	0	0	0	0	0	0	0	0	0	0	0	0	0	0	0	0	0	0	0	0	0	0	0	0	0	0	0	0	0	0	0	0	0	0	0	0	0	0	0	0	0	0	0	0	0
Otu1648	0	0	0	0	0	0	0	0	0	0	0	0	0	0	0	2	0	0	0	0	0	0	0	0	0	0	0	0	0	0	0	0	0	0	0	0	0	0	0	0	0	0	0	0	0	0	0	0	0
Otu1649	0	0	0	0	0	0	0	0	0	0	0	0	0	0	0	0	0	0	0	0	0	0	0	0	0	0	0	0	0	0	0	0	0	0	0	0	0	0	0	0	0	0	0	2	0	0	0	0	2
Otu1650	0	0	0	0	0	0	0	0	0	0	0	0	0	0	0	0	0	0	0	0	0	0	0	0	0	0	0	0	0	0	0	0	0	0	0	0	0	0	0	0	0	0	0	0	0	0	0	0	0
Otu1651	0	0	0	1	0	0	2	0	0	0	0	0	0	0	0	0	0	0	0	0	0	0	0	0	0	0	0	0	0	0	0	0	0	0	0	0	0	0	0	0	0	0	0	0	0	0	0	0	0
Otu1652	0	0	0	0	0	0	0	0	0	0	0	0	0	0	0	0	0	0	0	0	0	0	0	0	0	0	0	0	0	0	0	0	0	0	0	0	0	0	0	0	0	0	0	0	0	0	0	0	0
Otu1653	0	0	0	0	0	0	0	0	0	0	0	0	0	0	0	0	0	0	0	0	0	0	0	0	0	0	0	0	0	0	0	0	0	0	0	0	0	0	0	0	0	0	0	0	0	0	0	0	0
Otu1654	0	0	0	0	0	0	0	0	0	0	0	0	0	0	0	0	0	0	0	0	0	0	0	0	0	0	0	0	0	0	0	0	0	0	0	0	0	0	0	0	0	0	0	0	0	0	0	0	0
Otu1655	0	0	0	0	0	0	0	0	0	0	0	0	0	0	0	0	0	0	0	0	0	0	0	0	0	0	0	0	0	0	0	0	0	0	0	0	0	0	0	0	0	0	0	0	0	0	0	0	0
Otu1656	0	0	0	0	0	0	0	0	0	0	0	0	0	0	0	0	0	0	0	0	0	0	0	0	0	0	0	0	0	0	0	0	0	0	0	0	0	0	0	0	0	0	0	0	0	0	0	0	0
Otu1657	0	0	0	0	0	0	0	0	0	0	0	0	0	0	0	0	0	0	0	0	0	0	0	0	0	0	0	0	0	0	0	0	0	0	0	0	0	0	0	0	0	0	0	0	0	0	0	0	0
Otu1658	0	0	0	0	0	0	0	0	0	0	0	0	0	0	0	0	0	0	0	0	0	0	0	0	0	0	0	0	0	0	0	0	0	0	0	0	0	0	0	0	0	0	0	0	0	0	0	1	0
Otu1659	0	0	0	0	0	0	0	0	0	0	0	0	0	0	0	0	0	0	0	0	0	0	0	0	0	0	0	0	0	0	0	0	0	0	0	0	0	0	0	0	0	0	0	0	0	0	0	0	0
Otu1660	0	0	0	0	0	0	0	0	0	0	0	0	0	0	0	0	0	0	0	0	0	0	0	0	0	0	0	0	0	0	0	0	0	0	0	0	0	0	0	0	0	0	0	0	0	0	0	0	0
Otu1661	0	1	0	0	0	0	0	0	0	0	0	0	0	0	0	0	0	0	0	0	0	0	0	0	0	0	0	0	0	0	0	0	1	0	0	0	0	0	0	0	0	0	0	0	0	0	0	0	0
Otu1662	0	0	0	0	0	0	0	0	0	0	0	0	0	0	0	0	0	0	0	0	0	0	0	0	0	0	0	0	0	0	0	0	0	0	0	0	0	0	0	0	0	0	0	0	0	0	0	0	0
Otu1663	0	0	0	0	0	0	0	0	0	0	0	0	0	2	0	0	0	0	0	0	0	0	0	0	0	0	0	0	0	0	0	0	0	0	0	0	0	0	0	0	0	0	0	0	0	0	0	0	0
Otu1664	0	0	0	0	0	0	0	0	0	0	0	0	0	0	0	0	0	0	0	0	0	0	0	0	0	0	0	0	0	0	0	0	0	0	0	0	0	0	0	0	0	1	0	0	0	0	0	0	0
Otu1665	0	0	0	0	0	0	0	0	0	0	0	0	0	0	0	0	0	0	0	0	0	0	0	0	0	0	0	0	0	0	0	0	0	0	0	0	0	0	0	0	0	0	0	0	0	0	0	0	0
Otu1666	0	0	0	0	0	0	0	0	0	0	0	0	0	0	0	0	0	0	0	0	0	0	0	0	0	0	0	0	0	0	0	0	0	0	0	0	0	0	0	0	0	0	0	0	0	0	0	0	0
Otu1667	0	0	0	0	0	0	0	0	0	0	0	0	0	0	0	0	0	0	0	0	0	0	0	0	0	0	0	0	0	0	0	0	0	0	0	0	0	0	0	0	0	0	0	0	0	0	0	0	0
Otu1668	0	0	0	0	0	0	0	0	0	0	0	0	0	0	0	0	0	0	0	0	0	0	0	0	0	0	0	0	0	0	1	0	0	0	0	0	0	0	0	0	0	0	0	0	0	0	0	0	0
Otu1669	0	0	0	0	0	0	0	0	0	0	0	0	0	0	0	0	0	0	0	1	0	0	0	0	0	0	0	0	0	0	0	0	0	0	0	0	0	0	0	0	0	0	0	0	0	0	0	0	0
Otu1670	0	0	0	0	1	0	0	0	0	0	0	0	0	0	0	0	0	0	0	0	0	0	0	0	0	0	0	0	0	0	0	0	0	0	0	0	0	0	0	0	0	0	0	0	0	0	0	0	0
Otu1671	0	0	0	0	0	0	0	0	0	0	0	0	0	0	0	0	0	0	0	0	0	0	0	0	0	0	0	0	0	0	0	0	0	0	0	0	0	0	0	0	0	0	0	0	0	0	0	0	0
Otu1672	0	0	0	0	0	0	0	0	0	0	0	0	0	0	0	0	0	0	0	0	0	0	0	0	0	0	0	0	0	0	0	0	0	0	0	0	0	0	0	0	0	0	0	0	0	0	0	0	0
Otu1673	0	0	0	0	0	0	0	0	0	0	0	0	0	0	0	0	0	0	0	0	0	0	0	0	0	0	0	0	0	0	0	0	0	0	0	0	0	0	0	0	0	0	0	0	0	0	0	0	0
Otu1674	0	0	0	0	0	0	0	0	0	0	0	0	0	0	0	0	0	0	0	0	0	0	0	0	0	0	0	0	0	0	0	0	0	0	0	0	0	0	0	0	0	0	0	0	0	0	0	0	0
Otu1675	0	0	0	0	0	0	0	0	0	0	0	0	0	0	0	0	0	0	0	0	0	0	0	0	0	0	0	0	0	0	0	0	0	0	0	0	0	0	0	0	0	0	0	0	0	0	0	0	0
Otu1676	0	0	0	0	0	0	0	0	0	0	0	0	0	0	0	0	0	0	0	0	0	0	0	0	0	0	0	0	0	0	0	0	0	0	0	0	0	0	0	0	0	0	0	0	0	0	0	0	0
Otu1677	0	0	0	0	0	0	0	0	0	0	0	0	0	0	0	0	0	0	0	0	0	0	0	0	0	0	0	0	0	0	0	0	0	0	0	0	0	0	0	0	0	0	0	0	0	0	0	0	0
Otu1678	0	0	0	0	0	0	0	0	0	0	0	0	0	0	0	0	0	0	0	0	0	0	0	1	0	0	0	0	0	0	0	0	0	0	0	0	0	0	0	0	0	0	0	1	0	1	0	0	0
Otu1679	0	0	0	0	0	0	0	0	0	0	0	0	0	0	0	0	0	0	0	0	0	0	0	0	0	0	0	0	0	0	0	0	0	0	0	0	0	0	0	0	0	0	0	0	0	0	0	0	0
Otu1680	0	0	0	0	0	0	0	0	0	0	0	0	0	0	0	0	0	0	0	0	0	0	0	0	0	0	0	0	0	0	0	0	0	0	0	0	0	0	0	0	0	0	0	0	0	0	0	0	0
Otu1681	0	0	0	0	0	0	0	1	0	0	0	0	0	0	0	0	0	0	0	0	0	0	0	0	0	0	0	0	0	0	0	0	0	0	0	0	0	0	0	0	0	0	0	0	0	0	0	0	0
Otu1682	0	0	0	0	0	0	0	0	0	0	0	0	0	0	0	0	0	0	0	0	0	0	0	0	0	0	0	0	0	0	0	0	0	0	0	0	0	0	0	0	0	0	0	0	0	0	0	0	0
Otu1683	0	0	0	0	0	0	0	0	0	0	0	0	0	0	0	0	0	0	0	0	0	0	0	0	0	0	0	0	0	0	0	0	0	0	0	0	0	0	0	0	0	0	0	0	0	0	0	0	0
Otu1684	0	0	0	0	0	0	0	0	0	0	0	0	0	0	0	0	0	0	0	0	0	0	0	0	0	0	0	0	0	0	0	0	0	0	0	0	0	0	0	0	0	0	0	1	0	0	0	0	0
Otu1685	0	0	0	0	0	0	0	0	0	0	0	0	0	0	0	0	0	0	0	0	0	0	0	0	0	0	0	0	0	0	0	2	0	0	0	0	0	0	0	0	0	0	0	0	0	0	0	0	0
Otu1686	0	0	0	0	0	0	0	0	0	0	0	0	0	0	0	0	0	0	0	0	0	0	0	0	0	0	0	0	0	0	0	0	0	0	0	0	0	0	0	0	0	0	0	0	0	0	0	0	0
Otu1687	0	0	0	0	0	0	0	0	0	0	0	0	1	0	0	0	0	0	0	0	0	0	0	0	0	0	0	0	0	0	0	0	0	0	0	0	0	0	0	0	0	0	0	0	0	0	0	0	0
Otu1688	0	0	0	0	0	0	0	0	0	0	0	0	0	0	0	0	0	0	0	0	0	0	0	0	0	0	0	0	0	0	0	0	0	0	0	0	0	0	0	0	0	0	0	0	0	0	0	0	0
Otu1689	0	0	0	0	0	0	0	0	0	0	0	0	0	0	0	0	0	0	0	0	0	0	0	0	0	0	0	0	0	0	0	0	0	1	0	0	0	0	0	0	0	0	0	0	0	0	0	0	0
Otu1690	0	0	0	0	0	0	0	0	0	0	0	0	0	0	0	0	0	0	0	0	0	0	0	0	0	0	0	0	0	0	0	0	0	0	0	0	0	0	0	0	0	0	0	0	0	0	0	0	0
Otu1691	0	0	0	0	0	0	0	0	0	0	0	0	0	0	0	0	0	0	0	0	0	0	0	0	0	0	0	0	0	0	0	0	0	0	0	0	0	0	0	0	0	0	0	0	0	0	0	0	1
Otu1692	0	0	0	0	0	0	0	0	0	0	0	0	0	0	0	0	0	0	0	0	0	0	0	0	0	0	0	0	0	0	0	0	0	0	0	0	0	0	0	0	0	0	0	0	0	0	0	0	0
Otu1693	0	0	0	0	0	0	0	0	0	0	0	0	0	0	0	0	0	0	0	0	0	0	0	0	0	0	0	0	0	0	0	0	0	0	0	0	0	0	0	0	0	0	0	0	0	0	0	0	0
Otu1694	0	0	0	0	0	0	0	0	0	0	0	0	0	0	0	0	0	0	0	0	0	0	0	0	0	0	0	0	0	0	0	0	0	0	0	1	0	0	0	0	0	0	0	0	0	0	0	0	0
Otu1695	0	0	0	0	0	0	0	0	0	0	0	0	0	0	0	0	0	0	0	0	0	0	0	0	1	0	0	0	0	0	0	0	0	0	0	0	1	0	0	0	0	0	0	0	0	0	0	0	0
Otu1696	0	0	0	0	0	0	0	0	0	0	0	0	0	0	0	0	0	0	0	0	0	0	0	0	0	0	0	0	0	0	0	0	0	0	0	0	0	0	0	0	0	0	0	0	0	0	0	0	0
Otu1697	0	0	0	1	0	0	0	0	0	0	0	0	0	0	0	0	0	0	0	0	0	0	0	0	0	0	0	0	0	0	0	0	0	0	0	0	0	0	0	0	0	0	0	0	0	0	0	0	0
Otu1698	0	0	0	0	0	0	0	0	0	0	0	0	0	0	0	0	0	1	0	0	1	0	0	0	0	0	0	0	0	0	0	0	0	3	0	0	0	0	0	0	0	0	0	0	0	0	0	0	0
Otu1699	0	0	0	0	0	0	0	0	0	0	0	0	0	0	0	0	0	0	0	0	0	0	0	0	0	0	0	0	0	0	0	0	0	0	0	0	0	0	0	0	0	0	0	0	0	0	0	0	0
Otu1700	0	0	0	0	0	0	0	0	0	0	0	0	0	0	0	0	0	0	0	0	0	0	0	0	0	0	0	0	0	0	0	0	0	0	0	0	0	0	0	0	0	0	0	0	0	0	0	0	0
Otu1701	0	0	0	0	0	0	0	0	0	0	0	0	0	0	0	0	0	0	0	0	0	0	0	0	0	0	0	0	0	0	0	0	0	0	0	0	0	0	0	0	0	0	0	0	0	0	0	0	0
Otu1702	0	0	0	0	0	0	0	0	0	0	0	0	0	0	0	0	0	0	0	0	0	0	0	0	0	0	0	0	0	0	0	0	0	0	0	0	0	0	0	0	0	0	0	0	0	0	0	0	0
Otu1703	0	0	0	0	0	0	0	0	0	0	0	0	0	0	0	0	0	0	0	0	0	0	0	0	0	0	0	0	0	0	0	0	0	0	0	0	0	0	0	0	0	0	0	0	0	0	0	0	0
Otu1704	0	0	0	0	0	0	0	0	0	0	0	0	0	0	0	0	0	0	0	0	0	0	0	0	0	0	0	0	0	0	0	0	0	0	0	0	0	0	0	0	0	0	0	0	0	0	0	0	0
Otu1705	0	0	0	0	0	0	0	0	0	0	0	0	0	0	0	0	0	0	0	0	0	0	0	0	0	0	0	0	0	0	0	0	0	0	0	0	0	0	0	0	0	0	0	0	0	0	0	0	0
Otu1706	0	0	0	0	0	0	0	0	0	0	0	0	0	0	0	0	0	0	0	0	0	0	0	0	0	0	0	0	0	0	0	0	0	0	0	0	0	0	0	0	0	0	0	0	0	0	0	0	0
Otu1707	0	0	0	0	0	0	0	0	0	0	0	0	0	0	0	0	0	0	0	0	0	0	0	0	0	0	0	0	0	0	0	0	0	0	0	0	0	0	0	0	0	0	0	0	0	0	0	0	0
Otu1708	0	0	0	0	0	0	0	0	0	0	0	0	0	0	0	0	0	0	0	0	0	0	0	0	0	0	0	0	0	0	0	0	0	0	0	0	0	0	0	0	0	0	0	0	0	0	0	0	0
Otu1709	0	0	0	0	0	0	0	0	0	0	0	0	0	0	0	0	0	0	0	0	0	0	0	0	0	0	0	0	0	0	0	0	0	0	0	0	0	0	0	0	0	0	0	0	0	0	0	0	0
Otu1710	0	0	0	0	0	0	0	0	0	0	0	0	0	0	0	0	0	0	0	0	0	0	0	0	0	0	0	0	0	0	0	0	0	0	0	0	0	0	0	0	0	0	0	0	0	0	0	0	0
Otu1711	0	0	0	0	0	0	0	0	0	0	0	0	0	0	0	0	0	0	0	0	0	0	0	0	0	0	0	0	0	0	0	0	0	0	0	0	0	0	0	0	0	0	0	0	0	0	0	0	0
Otu1712	0	0	0	0	0	0	0	0	0	0	0	0	0	0	0	0	0	0	0	0	0	0	0	0	0	0	0	0	0	0	0	0	0	0	0	0	0	0	0	0	0	0	0	0	0	0	0	0	0
Otu1713	0	0	0	0	0	0	0	0	0	0	0	0	0	0	0	0	0	0	0	0	0	0	0	0	0	0	0	0	0	0	0	0	0	0	0	0	0	0	0	0	0	0	0	0	0	0	0	0	0
Otu1714	0	0	0	0	0	0	0	0	0	0	0	0	0	0	0	0	0	0	0	0	0	0	0	0	0	0	0	0	0	0	0	0	0	0	0	0	0	0	0	0	0	0	0	0	0	0	0	0	0
Otu1715	0	0	0	0	0	0	0	0	0	0	0	0	0	0	0	0	0	0	0	0	0	0	0	0	0	0	0	0	0	0	0	0	0	0	0	0	0	0	0	0	0	0	0	0	0	0	0	0	0
Otu1716	0	0	0	0	0	0	0	0	0	0	0	0	0	0	0	0	0	0	0	0	0	0	0	0	0	0	0	0	0	0	0	0	0	0	0	0	0	0	0	0	0	0	0	0	0	0	0	0	0
Otu1717	0	0	0	0	0	0	0	0	0	0	0	0	0	0	0	0	0	0	0	0	0	0	0	0	0	0	0	0	0	0	0	0	0	0	0	0	0	0	0	0	0	0	0	0	0	0	0	0	0
Otu1718	0	0	0	0	0	0	0	0	0	0	0	0	0	0	0	0	0	0	0	0	0	0	0	0	0	0	0	0	0	0	0	0	0	0	0	0	0	0	0	0	0	0	0	0	0	0	0	0	0
Otu1719	0	0	0	0	0	0	0	0	0	0	0	0	0	0	0	0	0	0	0	0	0	0	0	0	0	0	0	0	0	0	0	0	0	0	0	0	0	0	0	0	0	0	0	0	0	0	0	0	0
Otu1720	0	0	0	0	0	0	0	0	0	0	0	0	0	0	0	0	0	0	0	0	0	0	0	0	0	0	0	0	0	0	0	0	0	0	0	0	0	0	0	0	0	0	0	0	0	0	0	0	0
Otu1721	0	0	0	2	0	0	0	0	0	0	0	0	0	0	0	0	0	0	0	0	0	0	0	0	0	0	0	0	0	0	0	0	0	0	0	0	0	0	0	0	0	0	0	0	0	0	0	0	0
Otu1722	0	0	0	0	0	0	0	0	0	0	0	0	0	0	0	0	0	0	0	0	0	0	0	0	0	0	0	0	0	0	0	0	0	0	0	0	0	0	0	0	0	0	0	0	0	0	0	0	0
Otu1723	0	0	0	0	0	0	2	0	0	0	0	0	0	0	1	0	0	0	0	0	0	0	0	0	0	0	0	0	0	0	0	0	0	0	0	0	0	0	0	0	0	0	0	0	0	0	0	0	0
Otu1724	0	0	0	0	0	0	0	0	0	0	0	0	0	0	0	0	0	0	0	0	0	0	0	0	0	0	0	0	0	0	0	0	0	0	0	0	0	0	0	0	0	0	0	0	0	0	0	0	0
Otu1725	0	0	0	0	0	0	0	0	0	0	0	0	0	0	0	0	0	0	0	0	0	0	0	0	0	0	0	0	0	0	0	0	0	0	0	0	0	0	0	0	0	0	0	0	0	0	0	0	0
Otu1726	0	0	0	0	0	0	0	0	0	0	0	0	0	0	0	0	0	0	0	0	0	0	0	0	0	0	0	0	0	0	0	0	0	0	0	0	0	0	0	0	0	0	0	0	0	1	0	0	0
Otu1727	0	0	0	0	0	0	0	0	0	0	0	0	0	0	0	0	0	0	0	0	0	0	0	0	0	0	0	0	0	0	0	0	0	0	0	0	0	0	0	0	0	0	0	0	0	0	0	0	0
Otu1728	0	0	0	0	0	0	0	0	0	0	0	0	0	0	0	0	0	0	0	0	0	0	0	0	0	0	0	0	0	0	0	0	0	0	0	0	0	0	0	0	0	0	0	0	0	0	0	0	0
Otu1729	0	0	0	0	0	0	0	0	0	0	0	0	0	0	0	0	0	0	0	0	0	0	0	0	0	0	0	0	0	0	0	0	0	0	0	0	0	0	0	1	0	0	0	0	0	0	0	0	0
Otu1730	0	0	0	0	0	0	0	0	0	0	0	0	0	0	0	0	0	0	0	0	0	0	0	0	0	0	0	0	0	0	0	0	0	0	0	0	0	0	0	0	0	0	0	0	0	0	0	0	0
Otu1731	0	0	0	0	0	0	0	0	0	0	0	0	0	0	0	2	0	0	0	0	0	0	0	0	0	0	0	0	0	0	0	0	0	0	0	0	0	0	0	0	0	0	0	0	0	0	0	0	0
Otu1732	0	0	0	0	0	0	0	0	0	0	0	1	0	0	0	0	0	0	0	0	0	0	0	0	0	0	0	0	0	0	0	0	0	0	0	0	0	0	0	0	0	0	0	0	0	0	0	1	0
Otu1733	0	0	0	0	0	0	0	0	0	0	0	0	0	0	0	0	0	0	0	0	0	0	0	0	0	0	0	0	0	0	0	0	0	0	0	0	0	0	0	0	0	0	0	0	0	1	0	0	0
Otu1734	0	0	0	0	0	0	0	0	0	0	0	0	0	0	0	0	0	0	0	0	0	0	0	0	0	0	0	0	0	0	0	0	0	0	0	0	0	0	0	0	0	0	0	0	0	0	0	0	0
Otu1735	0	0	0	0	0	0	0	0	0	0	0	0	0	0	0	0	0	0	0	0	0	0	0	0	0	1	0	0	0	0	0	0	0	0	0	0	0	0	0	0	0	0	0	1	0	0	0	1	0
Otu1736	0	0	0	0	0	0	0	0	0	0	0	0	0	0	0	0	0	0	0	0	0	0	0	0	0	0	0	4	0	0	0	0	0	0	0	0	0	0	0	0	0	1	0	0	0	0	0	0	0
Otu1737	0	0	0	0	0	0	0	0	0	0	0	0	0	0	0	0	0	0	0	0	0	0	0	0	0	0	0	0	0	0	0	0	0	0	0	0	0	0	0	0	0	0	0	0	0	0	0	0	0
Otu1738	0	0	0	0	0	0	0	0	0	0	0	0	0	0	0	1	0	0	0	0	0	0	0	0	0	0	0	0	0	0	0	0	0	0	0	0	0	0	0	0	0	0	0	0	0	0	0	1	0
Otu1739	0	0	0	0	0	0	0	0	0	0	0	0	0	0	0	0	0	0	0	0	0	0	0	0	0	0	0	0	0	0	0	0	0	0	0	0	0	0	0	0	0	0	0	0	0	0	0	0	0
Otu1740	0	0	0	0	0	0	0	0	0	0	0	0	0	0	0	0	0	0	0	0	0	0	0	0	0	0	0	0	0	0	0	0	0	0	0	0	0	0	0	0	0	0	0	0	0	0	0	0	0
Otu1741	0	0	0	0	0	0	0	0	0	0	0	0	0	0	0	0	0	0	0	0	0	0	0	0	0	0	0	0	0	0	0	0	0	0	0	0	0	0	0	0	0	0	0	0	0	0	0	0	0
Otu1742	0	0	0	0	0	0	0	0	0	0	0	0	0	0	0	0	0	0	0	0	0	0	0	0	0	0	0	0	0	0	0	0	0	0	0	0	0	0	0	0	0	0	0	0	0	0	0	0	0
Otu1743	0	0	0	0	0	0	0	0	0	0	0	0	1	0	0	0	0	0	2	0	0	0	0	0	0	0	0	0	0	0	0	0	0	0	0	0	0	0	0	0	0	0	0	0	0	0	0	0	0
Otu1744	0	0	0	0	0	0	0	0	0	0	0	0	0	0	0	0	0	0	0	0	0	0	0	0	0	0	0	0	0	0	0	0	0	0	0	0	0	0	0	0	0	0	0	0	0	0	0	0	0
Otu1745	0	0	0	0	0	0	0	0	0	0	0	0	0	0	0	0	0	0	0	0	0	0	0	0	0	0	0	0	0	0	0	0	0	0	0	0	0	0	0	0	0	0	0	0	0	0	0	0	0
Otu1746	0	0	0	0	0	0	0	0	0	0	0	0	0	0	0	0	0	0	0	0	0	0	0	0	0	0	0	0	0	0	0	0	0	0	0	0	0	0	0	0	0	0	0	0	0	0	0	0	0
Otu1747	0	0	0	0	0	0	0	0	0	0	0	0	0	0	0	0	0	0	0	0	0	0	0	0	0	0	0	0	0	0	0	0	0	0	0	0	0	0	0	0	0	0	0	0	0	0	0	0	0
Otu1748	0	0	0	0	0	0	0	0	0	0	0	0	0	0	0	0	0	0	0	0	0	0	0	0	0	0	0	0	0	0	0	0	0	0	0	0	0	0	0	0	0	0	0	0	0	0	0	0	0
Otu1749	0	0	0	0	0	0	0	0	0	0	0	0	0	0	0	0	0	0	0	0	0	0	0	0	0	0	0	0	0	0	0	0	0	0	0	0	0	0	0	0	0	0	0	0	0	0	0	0	0
Otu1750	0	0	0	0	0	0	0	0	0	0	1	0	0	0	0	0	0	0	0	0	0	0	0	0	0	0	0	0	0	0	0	0	0	0	0	0	0	0	0	0	0	0	0	0	0	0	0	0	0
Otu1751	0	0	0	0	0	0	0	0	0	0	0	0	0	0	0	0	0	0	0	0	0	0	0	0	0	0	0	0	0	0	0	0	0	0	0	0	0	0	0	0	0	0	0	0	0	0	0	0	0
Otu1752	0	0	0	0	0	0	0	0	0	0	0	0	0	0	0	0	0	0	0	0	0	0	0	0	0	0	0	0	0	0	0	0	0	0	0	0	0	0	0	0	0	0	0	0	0	0	0	0	0
Otu1753	0	0	0	2	0	0	0	0	0	0	0	0	0	0	0	0	0	0	0	0	0	0	0	0	0	0	0	0	0	0	0	0	0	0	0	0	0	0	0	0	0	0	0	0	0	0	0	0	0
Otu1754	0	0	0	0	0	0	0	1	0	0	0	0	0	0	0	0	0	0	0	0	0	0	0	0	0	0	0	0	0	0	0	0	0	0	0	0	0	0	0	0	0	0	0	0	0	0	0	0	0
Otu1755	0	0	1	0	0	0	0	0	0	0	0	0	0	0	0	0	0	0	0	0	0	0	0	0	0	0	0	0	0	0	0	0	0	0	0	0	0	0	0	0	0	0	0	0	0	0	0	0	0
Otu1756	0	0	0	0	0	0	0	0	0	0	0	0	0	0	0	0	0	0	0	0	0	0	0	0	0	0	0	0	0	0	0	0	0	1	0	0	0	0	0	0	0	0	0	0	0	0	0	0	0
Otu1757	0	0	0	0	0	0	0	0	0	0	0	0	0	0	0	0	0	0	0	0	0	0	0	0	0	0	0	0	0	0	0	0	0	0	0	0	0	0	0	0	0	0	0	0	0	0	0	0	0
Otu1758	0	0	0	0	0	0	0	0	0	0	0	0	0	0	0	0	0	0	0	0	0	0	0	0	0	0	0	0	0	0	0	0	0	0	0	0	0	0	0	0	0	0	0	0	0	0	0	0	0
Otu1759	0	0	0	0	0	0	0	0	0	0	0	0	0	0	0	0	0	0	0	0	0	0	0	0	0	0	0	0	0	0	0	0	0	0	0	0	0	0	0	0	0	0	0	0	0	0	0	0	0
Otu1760	0	0	2	0	0	0	0	0	0	0	0	0	0	0	0	0	0	0	0	0	0	3	0	0	0	0	0	0	0	0	0	0	0	0	0	0	0	0	0	0	0	0	0	0	0	0	0	0	0
Otu1761	0	0	0	0	0	0	0	0	0	0	0	0	0	0	0	0	0	0	0	0	0	0	0	0	0	0	0	0	0	0	0	0	0	0	0	0	0	0	0	0	0	0	0	0	0	0	0	0	0
Otu1762	0	0	0	0	0	0	0	0	0	0	0	0	0	0	0	0	0	0	0	0	0	0	0	0	0	0	0	0	0	0	0	0	0	0	0	0	0	0	0	0	0	0	0	0	0	0	0	0	0
Otu1763	0	0	0	0	0	0	0	0	0	0	0	0	0	0	0	0	0	0	0	0	0	0	0	0	0	0	0	0	0	0	0	0	0	0	0	0	0	0	0	0	0	0	0	0	0	0	0	0	0
Otu1764	0	0	0	0	0	0	0	0	0	0	0	0	0	0	0	0	0	0	0	0	0	0	0	0	0	0	0	0	0	0	0	0	0	0	0	0	0	0	0	0	0	0	0	0	0	0	0	0	0
Otu1765	0	0	0	0	0	0	0	0	0	0	0	0	0	0	0	0	0	0	0	0	0	0	0	0	0	0	0	0	0	0	0	0	0	0	0	0	0	0	0	0	0	0	0	0	0	0	0	0	0
Otu1766	0	0	0	0	0	0	0	0	0	0	0	0	0	0	0	0	0	0	0	0	0	0	0	0	0	0	0	0	0	0	1	0	0	0	0	0	0	0	0	0	0	0	0	0	0	0	0	0	0
Otu1767	0	0	0	0	0	0	0	0	0	0	0	0	0	0	0	0	0	0	0	0	0	0	0	0	0	0	0	0	0	0	0	0	0	0	0	0	0	0	0	0	0	0	0	0	0	0	0	0	0
Otu1768	0	0	0	0	0	0	0	0	0	0	0	0	0	0	0	0	0	0	0	0	0	0	0	0	0	0	0	0	0	0	0	0	0	0	0	0	0	0	0	0	0	0	0	0	0	0	0	0	0
Otu1769	0	0	0	0	0	0	0	0	0	0	0	0	0	0	0	0	0	0	0	0	0	0	0	0	0	0	0	0	0	0	0	0	0	0	0	0	0	0	0	0	0	0	0	0	0	0	0	0	0
Otu1770	0	0	0	0	0	0	0	0	0	0	0	0	0	0	0	0	0	0	0	0	0	0	0	0	0	0	0	0	0	0	0	0	0	0	0	0	0	0	0	0	0	0	0	0	0	0	0	0	0
Otu1771	0	0	0	0	0	0	0	0	0	0	0	0	0	0	0	0	0	0	0	0	0	0	0	0	0	0	0	0	0	0	0	0	0	0	0	0	1	0	0	0	0	0	0	0	0	0	0	0	0
Otu1772	0	0	0	0	0	0	0	0	0	0	0	0	0	0	0	0	0	0	0	0	0	0	0	0	0	0	0	0	0	0	0	0	0	0	0	0	0	0	0	0	0	0	0	0	0	0	0	0	0
Otu1773	0	0	0	0	0	0	0	0	0	0	0	0	0	0	0	0	0	0	0	0	0	0	0	0	0	0	0	0	0	0	0	0	0	0	0	0	0	0	0	0	0	0	0	0	0	0	0	0	0
Otu1774	0	0	0	0	0	0	0	0	0	0	0	0	0	0	0	0	0	0	0	0	0	0	0	0	0	0	0	0	0	0	0	0	0	0	0	0	0	0	0	0	0	0	0	0	0	0	0	0	0
Otu1775	0	0	0	0	0	0	0	0	0	0	0	0	0	0	0	0	0	0	0	0	0	0	0	0	0	0	0	0	0	0	0	0	0	0	0	0	0	0	0	0	0	0	0	0	0	0	0	0	0
Otu1776	0	0	0	0	0	0	0	0	0	0	0	0	0	0	0	0	0	0	0	0	0	0	0	0	0	0	0	0	0	0	0	0	0	0	0	0	0	0	0	0	0	0	0	0	0	0	0	0	0
Otu1777	0	0	0	0	0	0	0	0	0	0	0	0	0	0	0	0	0	0	0	0	0	0	0	0	0	0	0	0	0	0	0	0	0	0	0	0	0	0	0	0	0	0	0	0	0	0	0	0	0
Otu1778	0	0	0	0	0	0	0	0	0	0	0	0	0	0	0	0	0	0	0	0	0	0	0	0	0	0	0	0	0	0	0	0	0	0	0	0	0	0	0	0	0	0	0	0	0	0	0	0	0
Otu1779	0	0	0	0	0	0	0	0	0	0	0	0	0	0	0	0	0	0	0	0	0	0	0	0	0	0	0	0	0	0	0	0	0	0	0	0	0	0	0	0	0	0	0	0	0	0	0	0	0
Otu1780	0	0	0	0	0	0	0	0	0	0	0	0	0	0	0	0	0	0	0	0	0	0	0	0	0	0	0	0	0	0	0	0	0	0	0	0	0	0	0	0	0	0	0	0	0	0	0	0	0
Otu1781	0	0	0	0	0	0	0	0	0	0	0	0	0	0	0	0	0	0	0	0	0	0	0	0	0	0	0	0	0	0	0	0	0	0	0	0	0	0	0	0	0	0	0	0	0	0	0	0	0
Otu1782	0	0	0	0	0	0	0	0	0	0	0	0	0	0	0	0	0	0	0	0	0	0	0	0	0	0	0	0	0	0	0	0	0	0	0	0	0	0	0	0	0	0	0	0	0	0	0	0	0
Otu1783	0	0	0	0	0	0	0	0	0	0	0	0	0	0	0	0	0	0	0	0	0	0	0	0	0	0	0	0	0	0	0	0	0	0	0	0	0	0	0	0	0	0	0	0	0	0	0	0	0
Otu1784	0	0	0	0	0	0	0	0	0	0	0	0	0	0	0	0	0	0	0	0	0	0	0	0	0	0	0	0	0	0	0	0	0	0	0	0	0	0	0	0	0	0	0	0	0	0	0	0	0
Otu1785	0	0	0	0	0	0	0	0	0	0	0	0	0	0	0	0	0	0	0	0	0	0	0	0	0	0	0	0	0	0	0	0	0	0	0	0	0	0	0	0	0	0	0	0	0	0	0	0	0
Otu1786	0	0	0	0	0	0	0	0	0	0	0	0	0	0	0	0	0	0	0	0	0	0	0	0	0	0	0	0	0	0	0	0	0	0	0	0	0	0	0	0	0	0	0	0	0	0	0	0	0
Otu1787	0	0	0	0	0	0	0	0	0	0	0	0	0	0	0	0	0	0	0	0	0	0	0	0	0	0	0	0	0	0	0	0	0	0	0	0	0	0	0	0	0	0	0	0	0	0	0	0	0
Otu1788	0	0	0	0	0	0	0	0	0	0	0	0	0	0	0	0	0	0	0	0	0	0	0	0	0	0	0	0	0	0	0	0	0	0	0	0	0	0	0	0	0	0	0	0	0	0	0	0	0
Otu1789	0	0	0	0	0	0	0	0	0	0	0	0	0	0	0	0	0	0	0	0	0	0	0	0	0	0	0	0	0	0	0	0	0	0	0	0	0	0	0	0	0	0	0	0	0	0	0	0	0
Otu1790	0	0	0	0	0	0	0	0	0	0	0	0	0	0	0	0	0	0	0	0	0	0	0	0	0	0	0	0	0	0	0	0	0	0	0	0	0	0	0	0	0	0	0	0	0	0	0	0	0
Otu1791	0	0	0	0	0	0	0	0	0	2	0	0	0	0	0	0	0	0	0	0	0	0	0	0	0	0	0	0	0	0	0	0	0	0	0	0	0	0	0	0	0	0	0	0	0	0	0	0	0
Otu1792	0	0	0	0	0	0	0	0	0	0	0	0	0	0	0	0	0	0	0	0	0	0	0	0	0	0	0	0	0	0	0	0	0	0	0	0	0	0	0	0	0	0	0	0	0	0	0	0	0
Otu1793	0	0	0	0	0	0	0	0	0	0	0	0	0	0	0	0	0	0	0	0	0	0	0	0	0	0	0	0	0	0	0	0	0	0	0	0	0	0	0	0	0	0	0	0	0	0	0	0	0
Otu1794	0	0	0	0	0	0	0	0	0	0	0	0	0	0	0	0	0	0	0	0	0	0	0	0	0	0	0	0	0	0	0	0	0	0	0	0	0	0	0	0	0	0	0	0	0	0	0	0	0
Otu1795	0	0	0	0	0	0	0	0	0	0	0	0	0	0	0	0	0	0	0	0	0	0	0	0	0	0	0	0	0	0	0	0	0	0	0	0	0	0	0	0	0	0	0	0	0	0	0	0	0
Otu1796	0	0	0	0	0	0	0	0	0	0	0	0	0	0	0	0	0	0	0	0	0	0	0	0	0	0	0	0	0	0	0	0	0	0	0	0	0	0	0	0	0	0	0	0	0	0	0	0	0
Otu1797	0	0	0	0	0	0	0	0	0	0	0	0	0	0	0	0	0	0	0	0	0	0	0	0	0	0	0	0	0	0	0	0	0	0	0	0	0	0	0	0	0	0	0	0	0	0	0	0	0
Otu1798	0	0	0	0	0	0	0	0	1	0	0	0	0	0	0	0	0	0	0	0	0	0	0	0	0	0	0	0	0	0	0	0	0	0	0	0	0	0	0	0	0	0	0	0	0	0	0	0	0
Otu1799	0	0	0	0	0	0	0	0	0	0	0	0	0	0	0	0	0	0	0	0	0	0	0	0	0	0	0	0	0	0	0	0	0	0	0	0	0	0	0	0	0	0	0	0	0	0	0	0	0
Otu1800	0	0	0	0	0	0	0	0	0	0	0	0	0	0	0	0	0	0	0	0	0	0	0	0	0	0	0	0	0	0	0	0	0	0	0	0	0	0	0	0	0	0	0	0	0	0	0	0	0
Otu1801	0	0	0	0	0	0	0	0	0	0	0	0	0	0	0	0	0	0	0	0	0	0	0	0	0	0	0	0	0	0	0	0	0	0	0	0	0	0	0	0	0	0	0	0	0	0	0	0	0
Otu1802	0	0	0	0	0	0	0	0	0	0	0	0	0	0	0	0	0	0	0	0	0	0	0	0	0	0	0	0	0	0	0	0	0	0	0	0	0	0	0	0	0	0	0	0	0	0	0	0	0
Otu1803	0	0	0	0	0	0	0	0	0	0	0	0	0	0	0	0	0	0	0	0	0	0	0	0	0	0	0	0	0	0	0	0	0	0	0	0	0	0	0	0	0	0	0	0	0	0	0	0	0
Otu1804	0	0	0	0	0	0	0	0	0	0	0	0	0	0	0	0	0	0	0	0	0	0	0	0	0	0	0	0	0	0	0	0	0	0	0	0	0	0	0	0	0	0	0	0	0	0	0	0	0
Otu1805	1	0	0	0	0	0	0	0	0	0	0	0	0	0	0	0	0	0	0	0	0	0	0	0	0	0	0	0	0	0	0	0	0	0	0	0	0	0	0	0	0	0	0	0	0	0	0	0	0
Otu1806	0	0	0	0	0	0	0	0	0	0	0	0	0	0	0	0	0	0	0	0	0	0	0	0	0	0	0	0	0	0	0	0	0	0	1	0	0	0	0	0	0	0	0	0	0	0	0	0	0
Otu1807	0	0	0	0	0	0	0	0	0	0	0	0	0	0	0	0	0	0	0	0	0	0	0	0	0	0	0	0	0	0	0	0	0	0	0	0	0	0	0	0	0	0	0	0	0	0	0	0	0
Otu1808	0	0	0	0	0	0	0	0	0	0	0	0	0	0	0	0	0	0	2	0	0	0	0	0	0	0	0	0	0	0	0	0	0	0	0	0	0	0	0	0	0	0	0	0	0	0	0	0	0
Otu1809	0	0	0	0	0	0	0	0	0	0	0	0	0	0	0	0	0	0	0	0	0	0	0	0	0	0	0	0	0	0	0	0	0	0	0	0	0	0	0	0	0	0	0	0	0	0	0	0	0
Otu1810	0	0	0	0	0	0	0	0	0	1	0	0	0	0	0	0	0	0	0	0	0	0	0	0	0	0	0	0	0	0	0	0	0	0	0	0	0	0	0	0	0	0	0	0	0	0	0	0	0
Otu1811	0	0	3	0	0	0	0	0	0	0	0	0	0	0	0	0	0	0	0	0	0	0	0	0	0	0	0	0	0	0	0	0	0	0	0	0	0	0	0	0	0	0	0	0	0	0	0	0	0
Otu1812	0	0	0	0	1	0	0	0	0	0	0	0	0	0	0	0	0	0	0	0	0	0	0	0	0	0	0	0	0	0	0	0	0	0	0	0	0	0	0	0	0	0	0	0	0	0	0	0	0
Otu1813	0	0	0	0	0	0	0	0	0	0	0	0	0	0	0	0	0	0	0	0	0	0	0	0	0	0	0	0	0	0	0	1	1	0	0	0	0	0	0	0	0	0	0	0	0	0	0	0	0
Otu1814	0	0	0	0	0	0	0	0	0	0	0	0	0	0	0	0	0	0	0	0	0	0	0	0	0	0	0	0	0	0	0	0	0	0	0	0	0	0	0	0	0	0	0	0	0	0	0	0	0
Otu1815	0	0	0	0	0	0	0	0	0	0	0	0	0	0	0	0	0	0	0	0	0	0	0	0	0	0	0	0	0	0	0	0	0	0	0	0	0	0	0	0	0	0	0	0	0	0	0	0	0
Otu1816	0	0	0	0	0	0	0	0	0	0	0	0	0	0	0	0	0	0	0	0	0	0	0	0	0	0	0	0	0	0	0	0	0	0	0	0	0	0	0	0	0	0	0	0	0	0	0	0	0
Otu1817	0	0	0	0	2	0	0	0	0	0	0	1	0	0	0	0	0	0	0	0	0	0	0	0	0	0	0	0	0	0	0	0	0	0	0	0	0	0	0	0	0	0	0	0	0	0	0	0	0
Otu1818	0	0	0	0	0	0	0	0	0	0	0	0	0	0	0	0	0	0	0	0	0	0	0	0	0	0	0	0	0	0	0	0	0	0	0	0	0	0	0	0	0	0	0	0	0	0	0	0	0
Otu1819	0	0	0	0	0	0	0	0	0	0	0	0	0	0	0	0	0	0	0	0	1	0	0	2	0	0	0	0	0	0	0	0	0	0	0	0	0	0	0	0	0	0	0	0	0	0	0	0	0
Otu1820	0	0	0	0	0	0	0	0	0	0	0	1	0	0	0	0	0	0	0	0	0	0	0	0	0	0	0	0	0	0	0	0	0	0	0	0	0	0	0	0	0	0	0	0	0	0	0	0	0
Otu1821	0	0	0	0	0	0	0	0	0	0	0	0	0	0	0	0	0	0	0	0	0	0	0	0	0	0	0	0	0	0	0	0	0	0	0	0	0	0	0	0	0	0	0	0	0	0	0	0	0
Otu1822	0	0	0	0	0	0	0	0	0	0	0	0	0	0	0	0	0	0	0	0	0	0	0	0	0	0	0	0	0	0	0	0	0	0	0	0	0	0	0	0	0	0	0	0	0	0	0	0	0
Otu1823	0	0	0	0	0	0	0	0	0	0	0	0	0	0	0	0	0	0	0	0	0	0	0	0	0	0	0	0	0	0	0	0	0	0	0	0	0	0	0	0	0	0	0	0	0	0	0	0	0
Otu1824	0	0	0	0	0	0	0	0	0	0	0	0	0	0	0	0	0	0	0	0	0	0	0	0	0	0	0	0	0	0	0	0	0	0	0	0	0	0	0	0	0	0	0	0	0	0	0	0	0
Otu1825	1	0	0	0	0	0	0	0	0	0	0	0	0	0	0	0	0	0	0	0	0	0	0	0	0	0	0	0	0	0	0	0	0	0	0	0	0	0	0	0	0	0	0	0	0	0	0	0	0
Otu1826	0	0	0	0	0	0	0	0	0	0	0	0	0	0	0	0	0	0	0	0	0	0	0	0	0	0	0	0	0	0	0	0	0	0	0	0	0	0	0	0	0	0	0	0	0	0	0	0	0
Otu1827	0	0	0	0	0	0	0	0	0	0	0	0	0	0	0	0	0	0	0	0	0	0	0	0	0	0	0	0	0	0	0	0	0	0	0	0	0	0	0	0	0	0	0	0	0	0	0	0	0
Otu1828	0	0	0	0	0	0	0	0	0	0	0	0	0	0	0	0	0	0	0	0	0	0	0	0	0	0	0	0	0	0	0	0	0	0	0	0	0	0	0	0	0	0	0	0	0	0	0	0	0
Otu1829	0	0	0	0	0	0	0	0	0	0	0	0	0	0	0	0	0	0	0	0	0	0	0	0	0	0	0	0	0	0	0	0	0	0	0	0	0	0	0	0	0	0	0	0	0	0	0	0	0
Otu1830	1	0	0	0	0	0	0	0	0	0	0	0	0	0	0	0	0	0	0	0	0	0	0	0	0	0	0	0	0	0	0	0	0	0	0	0	0	0	0	0	0	0	0	0	0	0	0	0	0
Otu1831	0	0	0	0	0	0	0	0	0	0	0	0	0	0	0	0	0	0	0	0	0	0	0	0	0	0	0	0	0	0	0	0	0	0	0	0	0	0	0	0	0	0	0	0	0	0	0	0	0
Otu1832	0	0	0	0	0	0	0	0	0	0	0	0	0	0	0	0	0	0	0	0	0	0	0	0	0	0	0	0	0	0	0	0	0	0	0	0	0	0	0	0	0	0	0	0	0	0	0	0	0
Otu1833	0	0	0	0	0	0	0	0	0	0	0	0	0	0	0	0	0	0	0	0	0	0	0	0	0	0	0	0	0	0	0	0	0	0	0	0	0	0	0	0	0	0	0	0	0	0	0	0	0
Otu1834	0	0	0	0	0	0	0	0	0	0	0	1	0	0	0	0	0	0	0	0	0	0	0	0	0	0	0	0	0	0	0	0	0	0	0	0	0	0	0	0	0	0	0	0	0	0	0	0	0
Otu1835	0	0	0	0	0	0	0	0	0	0	0	0	0	0	0	0	0	0	0	0	0	0	0	0	0	0	0	0	0	0	0	0	0	0	0	0	0	0	0	0	0	0	0	0	0	0	0	0	0
Otu1836	0	0	0	0	0	0	0	0	0	0	0	0	0	0	0	0	0	0	0	0	0	0	0	0	0	0	0	0	0	0	0	0	0	0	0	0	0	0	0	0	0	0	0	0	0	0	0	0	0
Otu1837	0	0	0	0	0	0	0	0	0	0	0	0	0	2	0	0	0	0	0	0	0	0	0	0	0	0	0	0	0	0	0	0	0	0	0	0	0	0	0	0	0	0	0	0	0	0	0	0	0
Otu1838	0	0	0	0	0	0	0	0	0	0	0	0	0	0	0	0	0	0	0	0	0	0	0	0	0	0	0	0	0	0	0	0	0	0	0	0	0	0	0	0	0	0	0	0	0	0	0	0	0
Otu1839	0	0	0	0	0	0	0	0	0	0	0	0	0	0	0	0	0	0	0	0	0	1	0	0	1	0	0	0	0	0	0	0	0	0	0	0	0	0	0	0	0	0	0	0	0	0	0	0	0
Otu1840	0	0	0	0	0	0	0	0	0	0	0	0	0	0	0	0	0	0	0	0	0	0	0	0	0	0	0	0	0	0	0	0	0	0	0	0	0	0	0	0	0	0	0	0	0	0	0	0	0
Otu1841	0	0	0	0	0	0	0	0	0	0	0	0	0	0	0	0	0	0	0	0	0	0	0	0	0	0	0	0	0	0	0	0	0	0	0	0	0	0	0	0	0	0	0	0	0	0	0	0	0
Otu1842	0	0	0	0	0	0	0	0	0	0	0	0	0	0	0	0	0	0	0	0	0	0	0	0	0	0	0	0	0	0	0	0	0	0	0	0	0	0	0	0	0	0	0	0	0	0	0	0	0
Otu1843	0	0	0	0	0	0	0	0	0	0	0	0	0	0	0	0	0	0	0	0	0	0	0	0	0	0	0	0	0	0	0	0	0	0	0	0	0	0	0	0	0	0	0	0	0	0	0	0	0
Otu1844	0	0	0	0	0	0	0	0	0	0	0	0	0	0	0	0	0	0	0	1	0	0	0	0	0	0	0	0	0	0	0	0	0	0	0	0	0	0	0	0	0	0	0	0	0	0	0	0	0
Otu1845	0	0	0	0	0	0	0	0	0	0	0	0	0	0	0	0	0	0	0	0	0	0	0	0	0	1	0	0	0	1	0	0	0	0	0	0	0	0	0	0	0	0	0	0	0	0	0	0	0
Otu1846	0	0	0	0	0	0	0	0	1	0	0	0	0	0	0	0	0	0	0	0	0	0	0	0	0	0	0	0	0	0	0	0	0	0	0	0	0	0	0	0	0	0	0	0	0	0	0	0	0
Otu1847	0	0	0	0	0	0	0	0	0	0	0	0	0	0	0	0	0	0	0	0	0	0	0	0	0	0	0	0	0	0	0	0	0	0	0	0	0	0	0	0	0	0	0	0	0	0	0	0	0
Otu1848	0	0	0	0	0	0	0	0	0	0	0	0	0	0	0	0	0	0	0	0	0	0	0	0	0	0	0	0	0	0	0	0	0	0	0	0	0	0	0	0	0	0	0	0	0	0	0	0	0
Otu1849	0	0	0	0	0	0	0	0	0	0	0	0	0	0	0	0	0	0	0	0	0	0	0	0	0	0	0	0	0	0	0	0	0	0	0	0	0	0	0	0	0	0	0	0	0	0	0	0	0
Otu1850	0	0	0	0	0	0	0	0	0	0	0	0	0	0	0	0	0	0	0	0	0	0	0	0	0	0	0	0	0	0	0	0	0	0	0	0	0	0	0	0	0	0	0	0	0	0	0	0	0
Otu1851	0	0	0	0	0	0	0	0	0	0	0	0	0	0	0	0	0	0	0	0	0	0	0	0	0	0	0	0	0	0	0	0	0	0	0	0	0	0	0	0	0	0	0	0	0	0	0	0	0
Otu1852	0	0	0	0	0	0	0	0	0	0	0	0	0	0	0	0	0	0	0	0	0	0	0	0	0	0	0	0	0	0	0	0	0	0	0	0	0	0	0	0	0	0	0	0	0	0	0	0	0
Otu1853	0	0	0	0	0	0	0	0	0	0	0	0	0	0	0	0	0	0	0	0	0	0	0	0	0	0	0	0	0	0	0	0	0	0	0	0	0	0	0	0	0	2	0	0	0	0	0	0	0
Otu1854	0	0	0	0	0	0	0	0	0	0	0	0	0	0	0	0	0	0	0	0	0	0	0	0	0	0	0	0	0	0	0	0	0	0	0	0	0	0	0	0	0	0	0	0	0	0	0	0	0
Otu1855	0	0	0	0	0	0	0	0	0	0	0	0	0	0	0	0	0	0	0	0	0	0	0	0	0	0	0	0	0	0	0	0	0	0	0	0	0	0	0	0	0	0	0	0	0	0	0	0	0
Otu1856	0	0	0	0	0	0	0	0	0	3	0	0	0	0	0	0	0	0	0	0	0	0	0	0	0	0	0	0	0	0	0	0	0	0	0	0	0	0	0	0	0	0	0	0	0	0	0	0	0
Otu1857	0	0	0	0	0	0	0	0	0	0	0	0	0	0	0	0	0	0	0	0	0	0	0	0	0	0	3	0	0	0	0	0	0	0	0	0	0	0	0	0	0	0	0	0	0	0	0	0	0
Otu1858	0	0	0	0	0	0	0	0	0	0	0	0	0	0	0	0	0	0	0	0	0	0	0	0	0	0	0	0	0	0	0	0	0	0	0	0	0	0	0	0	0	0	0	0	0	0	0	0	0
Otu1859	0	0	0	0	0	0	0	0	0	0	0	0	0	0	0	0	0	0	0	0	0	0	0	0	0	0	0	0	0	0	0	0	0	0	0	0	0	0	0	0	1	0	0	0	0	0	0	0	0
Otu1860	0	0	0	0	0	0	0	0	0	0	0	0	0	0	0	0	0	0	0	0	0	0	0	0	0	0	0	0	0	0	0	0	0	0	0	0	0	0	0	0	0	0	0	0	0	0	0	0	0
Otu1861	0	0	0	0	0	0	0	0	0	0	0	0	0	0	0	0	0	0	0	0	0	0	0	0	0	0	0	0	0	0	0	0	0	0	0	0	0	0	0	0	0	0	0	0	0	0	0	0	0
Otu1862	0	0	0	0	0	0	0	0	0	0	0	0	0	0	0	0	0	0	0	0	0	0	0	0	0	0	0	0	0	0	0	0	0	0	0	0	0	0	0	0	0	0	0	0	0	0	0	0	0
Otu1863	0	0	0	0	0	0	0	0	0	0	0	0	0	0	0	0	0	0	0	0	0	0	0	0	0	1	0	0	0	0	0	0	0	0	0	0	0	0	0	0	0	0	0	0	0	0	0	1	0
Otu1864	0	0	0	0	0	0	0	0	0	0	0	0	0	0	0	0	0	0	0	0	0	0	0	0	0	0	0	0	0	0	0	0	0	0	0	0	0	0	0	0	0	0	0	0	0	0	0	0	0
Otu1865	0	0	0	0	0	0	0	0	0	0	0	0	0	0	0	0	0	0	0	0	0	0	0	0	0	0	0	0	0	0	0	0	0	0	0	0	0	0	0	0	0	0	0	0	0	0	0	0	0
Otu1866	0	0	0	0	0	0	0	0	0	0	0	0	0	0	0	0	0	0	0	2	0	0	0	0	0	0	0	2	0	0	0	0	0	0	0	0	0	0	0	0	0	0	0	0	0	0	0	0	0
Otu1867	0	0	0	0	0	0	0	0	0	0	0	0	0	0	0	0	0	0	0	0	0	0	0	0	0	0	0	0	0	0	0	0	0	0	0	0	0	0	0	0	0	0	0	0	0	0	0	0	0
Otu1868	0	0	0	0	0	0	0	0	0	0	0	0	0	0	0	0	0	0	0	0	0	0	0	0	0	0	0	0	0	0	0	0	0	0	0	0	0	0	0	0	0	0	0	0	0	0	0	0	0
Otu1869	0	0	0	0	0	0	0	0	0	0	0	0	0	0	0	0	0	0	0	0	0	0	0	0	0	0	0	0	0	0	0	0	0	0	0	0	0	0	0	0	0	0	0	0	0	0	0	0	0
Otu1870	0	0	0	0	0	0	0	0	0	0	0	0	0	0	0	0	0	0	0	0	0	0	0	0	0	0	0	0	0	0	0	0	0	0	0	0	0	0	0	0	0	0	0	0	0	0	0	0	0
Otu1871	0	0	0	0	0	0	0	1	0	0	0	0	0	0	0	0	0	0	0	0	0	0	0	0	0	0	0	0	0	0	0	0	0	0	0	0	0	0	0	0	0	0	0	0	0	0	0	0	0
Otu1872	0	0	0	0	0	0	0	0	0	0	0	0	0	0	0	0	0	0	0	0	0	0	0	0	0	0	0	0	2	0	0	0	0	0	0	0	0	0	0	0	0	0	0	0	0	0	0	0	0
Otu1873	0	0	0	0	0	0	0	0	0	0	0	0	0	0	0	0	0	0	0	0	0	0	0	0	1	0	0	0	0	0	0	0	0	0	0	0	0	0	0	0	0	0	0	0	0	2	0	0	0
Otu1874	0	0	0	0	0	0	0	0	0	0	0	0	0	0	0	0	0	0	0	0	0	1	0	0	0	0	0	0	0	0	0	0	0	0	0	0	0	0	0	0	0	0	0	0	0	0	0	0	0
Otu1875	0	0	0	0	0	0	0	0	0	0	0	0	0	0	0	0	0	0	0	0	0	0	0	0	0	0	0	0	0	0	0	0	0	0	0	0	0	0	0	0	0	0	0	0	0	0	0	0	0
Otu1876	0	0	0	0	0	0	0	0	0	0	0	0	0	0	0	0	0	0	0	0	0	0	0	0	0	0	0	0	0	0	0	0	0	0	0	0	0	0	0	0	0	0	0	0	0	0	0	0	0
Otu1877	0	0	0	0	0	0	0	0	0	0	0	0	0	0	0	0	0	0	0	0	0	0	0	0	0	0	0	0	0	0	0	0	0	0	0	0	0	0	0	0	0	0	0	0	0	0	0	0	0
Otu1878	0	0	0	0	0	0	0	0	0	0	0	0	0	0	0	0	0	0	0	0	0	0	0	0	0	0	0	0	0	0	0	0	0	0	0	0	0	0	0	0	0	0	0	0	0	0	0	0	0
Otu1879	0	0	0	0	0	0	0	0	0	0	0	0	0	0	0	0	0	0	0	0	0	0	0	0	0	0	0	0	0	0	0	0	0	0	0	0	0	0	0	0	0	0	0	0	0	0	0	0	0
Otu1880	0	0	0	0	0	0	0	0	0	0	0	0	0	0	0	0	0	0	0	0	0	0	0	0	0	0	0	1	0	0	0	0	0	0	0	0	0	0	0	0	0	0	0	0	0	0	0	0	0
Otu1881	0	0	0	0	0	0	0	0	0	0	0	0	0	0	0	0	0	0	0	0	0	0	0	0	0	0	0	0	0	0	1	0	0	0	0	0	0	0	0	0	0	0	0	0	0	0	0	0	0
Otu1882	0	0	0	0	0	0	0	0	0	0	0	0	0	0	0	0	0	0	0	0	0	0	0	0	0	0	0	0	0	0	0	0	0	0	0	0	0	0	0	0	0	0	0	0	0	0	0	0	0
Otu1883	0	0	0	1	0	0	0	0	0	0	0	0	0	0	0	0	0	0	0	0	0	0	0	0	0	0	0	0	0	0	0	0	0	0	0	0	0	0	0	0	0	0	0	0	0	0	0	0	0
Otu1884	0	0	0	0	0	0	0	0	0	0	0	0	0	0	0	0	0	0	0	0	0	0	0	0	0	0	0	0	0	0	0	0	0	0	0	0	0	0	0	0	0	0	0	0	0	0	0	0	0
Otu1885	0	0	0	0	0	0	0	0	0	0	0	0	0	0	0	0	0	0	0	0	0	0	0	0	0	0	0	0	0	0	0	0	0	0	0	0	0	0	0	0	0	0	0	0	0	0	0	0	0
Otu1886	0	0	0	0	0	0	0	0	0	0	0	0	0	0	0	0	0	0	0	0	0	0	0	0	0	0	0	0	0	0	0	0	0	0	0	0	0	0	0	0	0	0	0	0	0	0	0	0	0
Otu1887	0	0	0	0	0	0	0	0	0	0	0	0	0	0	0	0	0	0	0	0	0	0	0	0	0	0	0	0	0	0	0	0	0	0	0	0	0	0	0	0	0	0	0	0	0	0	0	1	0
Otu1888	0	0	0	0	0	0	0	0	0	0	0	0	0	0	0	0	0	0	0	0	0	0	0	0	0	0	0	0	0	0	0	0	0	0	0	0	0	0	0	0	0	0	0	0	0	0	0	0	0
Otu1889	0	0	0	0	0	0	0	0	0	0	0	0	0	0	0	0	0	0	0	0	0	0	0	0	0	0	0	0	0	0	0	0	0	0	0	0	0	0	0	0	0	0	0	0	0	0	0	0	0
Otu1890	0	0	0	0	0	0	0	0	0	0	0	0	0	0	0	0	0	0	0	0	0	0	0	0	0	0	0	0	0	0	0	0	0	0	0	0	0	0	0	0	0	0	0	0	0	0	0	1	0
Otu1891	0	0	0	0	0	0	0	0	0	0	0	0	0	0	0	0	0	0	0	0	0	0	0	0	0	0	0	0	0	0	0	0	0	0	0	0	0	0	0	0	0	0	0	0	0	0	0	0	0
Otu1892	0	0	0	0	0	0	0	0	0	0	0	0	0	0	0	0	0	0	0	0	0	0	0	0	0	0	0	0	0	0	0	0	0	0	0	0	0	0	0	0	0	0	0	0	0	0	0	0	0
Otu1893	0	0	0	0	0	0	0	0	0	0	0	0	0	0	0	0	0	0	0	0	0	0	0	0	0	0	0	0	0	0	0	0	0	0	0	0	0	0	0	0	0	0	0	0	0	0	0	0	0
Otu1894	0	0	0	0	0	0	0	0	0	0	0	0	0	0	0	2	0	0	0	0	0	0	0	0	0	0	0	0	0	0	0	0	0	0	0	0	0	0	0	0	0	0	0	0	0	0	0	0	0
Otu1895	0	0	0	0	0	0	0	0	0	0	0	0	0	0	0	0	0	0	0	0	0	0	0	0	0	0	0	0	0	0	0	0	0	0	0	0	0	0	0	0	0	0	0	0	0	0	0	0	0
Otu1896	0	0	0	0	0	0	0	0	0	0	0	0	0	0	0	0	0	0	0	0	0	0	0	0	0	0	0	0	0	0	0	0	0	0	0	0	0	0	0	0	0	0	0	0	0	0	0	0	0
Otu1897	0	0	0	1	0	0	2	0	0	0	0	0	0	0	0	0	0	0	0	0	0	0	0	0	0	0	0	0	0	0	0	0	0	0	0	0	0	0	0	0	0	0	0	0	0	0	0	0	0
Otu1898	0	0	0	0	0	0	0	0	0	0	0	0	0	0	0	0	0	0	0	0	0	0	0	0	0	0	0	0	0	0	0	0	0	0	0	0	0	0	0	0	0	0	0	0	0	0	0	0	0
Otu1899	0	0	0	0	0	0	0	0	0	0	0	0	0	0	0	0	0	0	0	0	0	0	0	0	0	0	0	0	0	0	0	0	0	0	0	0	0	0	0	0	0	0	0	0	0	0	0	0	0
Otu1900	0	0	0	0	0	0	0	0	0	0	0	0	0	0	1	0	0	0	0	0	0	0	0	0	0	0	0	0	0	0	0	0	0	0	0	0	0	0	0	0	0	0	0	0	0	0	0	0	0
Otu1901	0	0	0	0	0	0	0	0	0	0	0	0	0	0	0	0	0	0	0	0	0	0	0	0	0	0	0	0	0	0	0	0	0	0	0	0	0	0	0	0	0	0	0	0	0	0	0	0	1
Otu1902	0	0	0	0	0	0	0	0	0	0	0	0	0	0	0	0	0	0	0	0	0	0	1	0	0	0	0	0	0	0	0	0	0	0	0	0	0	0	0	0	0	0	0	0	0	0	0	0	0
Otu1903	0	0	0	0	0	0	0	0	0	0	0	0	0	0	0	0	0	0	0	0	0	0	0	0	0	0	0	0	0	0	0	0	0	0	0	0	0	0	0	0	0	0	0	0	0	0	0	0	0
Otu1904	0	0	0	0	0	0	0	0	0	0	0	0	0	0	0	0	0	0	0	0	0	0	0	0	0	0	0	0	0	0	0	0	0	0	0	0	0	0	0	0	0	0	0	0	0	0	0	0	0
Otu1905	0	0	0	0	0	0	0	0	0	0	0	0	0	0	0	0	0	0	0	0	0	0	0	0	0	0	0	0	0	0	0	0	0	0	0	0	0	0	0	0	0	0	0	0	0	0	0	0	0
Otu1906	0	0	0	0	0	0	0	0	0	0	0	0	0	0	0	0	0	0	0	0	0	0	0	0	0	0	0	0	0	0	0	0	0	0	0	0	0	0	0	0	0	0	0	0	0	0	0	0	0
Otu1907	0	0	0	0	0	0	0	0	0	0	0	0	0	0	0	0	0	0	0	0	0	0	0	0	0	0	0	0	0	0	0	0	0	0	0	0	0	0	0	0	0	0	0	0	0	0	0	0	0
Otu1908	0	0	0	0	0	0	0	0	0	0	0	0	0	0	0	0	0	0	0	0	0	0	0	0	0	0	0	0	0	0	0	0	0	0	0	0	0	0	0	0	0	0	0	0	0	0	0	0	0
Otu1909	0	0	0	0	0	0	0	0	0	0	0	0	1	0	0	0	0	0	0	0	0	0	0	0	1	0	0	0	0	0	0	0	0	0	0	0	0	0	0	0	0	0	0	0	0	0	0	0	0
Otu1910	0	0	0	0	0	0	0	0	0	0	0	0	0	0	0	0	0	0	0	0	0	0	0	0	0	0	0	0	0	0	0	0	0	0	0	0	0	0	0	0	0	0	0	0	0	0	0	0	0
Otu1911	0	0	0	0	0	0	0	0	0	0	0	0	0	0	0	0	0	0	0	0	0	0	0	0	0	0	1	0	0	0	0	0	0	0	0	0	0	0	0	0	0	0	0	0	0	0	0	0	0
Otu1912	0	0	0	0	0	0	0	0	0	0	0	0	0	0	0	0	0	0	0	0	0	0	0	0	0	0	0	0	0	0	0	0	0	0	0	0	0	0	0	0	0	0	3	0	0	0	0	0	0
Otu1913	0	0	0	0	0	0	0	0	0	0	0	0	0	0	0	0	0	0	0	0	0	0	0	0	0	0	0	0	0	0	0	0	0	0	0	0	0	0	0	0	0	0	0	0	0	0	0	0	0
Otu1914	0	0	0	0	0	0	0	0	0	0	0	0	0	0	0	0	0	0	0	0	0	0	0	0	0	0	0	0	0	0	0	0	0	0	0	0	0	0	0	0	0	0	0	0	0	0	0	0	0
Otu1915	0	0	0	0	0	0	0	0	0	0	0	0	0	0	0	0	0	0	0	0	0	0	0	0	0	0	0	0	0	0	0	0	0	0	0	0	0	0	0	0	0	0	0	0	0	0	0	0	0
Otu1916	0	0	0	0	0	0	0	0	0	0	0	0	0	0	0	0	0	0	0	0	0	0	0	0	0	0	0	0	0	0	0	0	0	0	0	0	0	0	0	0	0	0	0	0	0	0	0	0	0
Otu1917	0	0	0	0	0	0	0	0	0	0	0	0	0	0	0	0	0	0	0	0	0	0	0	0	0	0	0	0	0	1	0	0	0	0	0	0	0	0	0	0	0	0	0	0	0	0	0	0	0
Otu1918	0	0	0	0	0	0	0	0	0	0	0	0	0	0	0	0	0	0	0	0	0	0	0	0	0	0	0	0	0	0	0	0	0	0	0	0	0	0	0	0	0	0	0	0	0	0	0	0	0
Otu1919	0	0	0	0	0	0	0	0	0	0	0	0	0	0	0	0	0	0	0	0	0	0	0	0	0	0	0	0	0	0	0	0	0	0	0	0	0	0	0	0	0	0	0	0	0	0	0	0	0
Otu1920	0	0	0	0	0	0	0	0	0	0	0	0	0	0	0	0	0	0	0	0	0	0	0	0	0	0	0	0	0	0	0	0	0	0	0	0	0	0	0	0	0	0	0	0	0	0	0	0	0
Otu1921	0	0	0	0	0	0	0	0	0	0	0	0	0	0	0	0	0	0	0	0	0	0	0	0	0	0	0	0	0	0	0	0	0	0	0	0	0	0	0	0	0	0	0	0	0	0	0	0	0
Otu1922	0	0	0	0	0	0	0	0	0	0	0	0	0	0	0	0	0	0	0	0	0	0	0	0	0	0	0	0	0	0	0	2	0	0	0	0	0	0	0	0	0	0	0	0	0	0	0	0	0
Otu1923	0	0	0	0	0	0	0	0	0	0	0	0	0	0	0	0	0	0	0	0	0	0	0	0	0	0	0	0	0	0	0	0	0	0	0	0	0	0	0	0	0	0	0	0	0	0	0	0	0
Otu1924	0	0	0	0	0	0	0	0	0	0	0	0	0	0	0	0	0	0	0	0	0	0	0	0	0	0	0	0	0	0	0	0	0	0	0	0	0	0	0	0	0	0	0	0	0	0	0	0	0
Otu1925	0	0	0	0	0	0	0	0	0	0	0	0	0	0	0	0	0	0	0	0	0	0	0	0	0	0	0	0	0	0	0	0	0	0	0	0	0	0	0	0	0	0	0	0	0	0	0	0	0
Otu1926	0	0	0	0	0	0	0	0	0	0	0	0	0	0	0	0	0	0	0	0	0	0	0	0	0	0	0	0	0	0	0	0	0	0	0	0	0	0	0	0	0	0	0	0	0	0	0	0	0
Otu1927	0	0	0	0	0	0	0	0	0	0	0	0	0	0	0	0	0	0	0	0	0	0	0	0	0	0	0	0	0	0	0	0	0	0	0	0	0	0	0	0	0	0	0	0	0	0	0	0	0
Otu1928	0	0	0	0	0	0	0	0	0	0	0	0	0	0	0	0	0	0	0	0	0	0	0	0	0	0	0	0	0	0	0	0	0	0	0	0	0	0	0	0	0	0	0	0	0	0	0	0	0
Otu1929	0	0	0	0	0	0	0	0	0	0	0	0	0	0	1	0	0	0	0	0	0	0	0	0	0	0	0	0	0	0	0	0	0	0	0	0	0	0	0	0	0	0	0	0	0	0	0	0	0
Otu1930	0	0	0	0	0	0	0	0	0	0	0	0	0	0	0	0	0	0	0	0	0	0	0	0	0	0	0	0	0	0	0	0	0	0	0	0	0	0	0	0	0	0	0	0	0	0	0	0	0
Otu1931	0	0	0	0	0	0	0	0	0	0	0	0	0	0	0	0	0	0	0	0	0	0	0	0	0	0	0	0	0	0	0	0	0	0	0	0	0	0	0	0	0	0	0	0	0	0	0	0	0
Otu1932	0	0	0	0	0	0	0	0	0	0	0	0	0	0	0	0	0	0	0	0	0	0	0	0	0	0	0	0	0	0	0	0	0	0	0	0	0	0	0	0	0	0	0	0	0	0	0	0	0
Otu1933	0	0	0	0	0	0	0	0	0	0	0	0	0	0	0	0	0	0	0	0	0	0	0	0	0	0	0	0	0	0	0	0	0	0	0	0	0	0	0	0	0	0	0	0	0	0	0	0	0
Otu1934	0	0	0	0	0	0	0	0	0	0	0	0	0	0	0	0	0	0	0	0	0	0	0	0	0	0	0	0	0	0	0	0	0	0	0	0	0	0	0	0	0	0	0	0	0	0	0	0	0
Otu1935	0	0	0	0	0	0	0	0	0	0	0	0	0	0	0	0	0	0	0	0	0	0	0	0	0	0	0	0	0	0	0	0	0	0	0	0	0	0	0	0	0	0	0	0	0	0	0	0	0
Otu1936	0	0	0	0	0	0	0	0	0	0	0	0	0	0	0	0	0	0	0	0	0	0	0	0	0	0	0	0	0	0	0	0	0	0	0	0	0	0	0	0	0	0	0	0	0	0	0	0	0
Otu1937	0	0	0	0	0	0	0	0	0	0	0	0	0	0	0	0	0	0	0	0	0	0	0	0	0	0	0	0	0	0	0	0	0	0	0	0	0	0	0	0	0	0	0	0	0	0	0	0	0
Otu1938	0	0	0	0	0	0	0	0	0	0	0	0	0	0	0	0	0	0	0	0	0	0	0	0	0	0	0	0	0	0	0	0	0	0	0	0	0	0	0	0	0	0	0	0	0	0	0	0	0
Otu1939	0	0	0	0	0	0	0	0	0	0	0	2	0	0	0	0	0	0	0	0	0	0	0	0	0	0	0	0	0	0	0	0	0	0	0	0	0	0	0	0	0	0	0	0	0	0	0	0	0
Otu1940	0	0	0	0	0	0	0	0	0	0	0	0	0	0	0	0	0	0	0	0	0	0	0	0	0	0	0	0	0	0	0	0	0	0	0	0	0	0	0	0	0	0	0	0	0	0	0	0	0
Otu1941	0	0	0	0	0	0	0	0	0	0	0	0	0	0	0	0	0	0	0	0	0	0	0	0	0	0	0	0	0	0	0	0	0	0	0	0	0	0	0	0	0	0	0	0	0	0	0	0	0
Otu1942	0	0	0	0	0	0	0	0	0	0	0	0	0	0	0	0	0	0	0	0	0	0	0	0	0	0	0	0	0	0	0	0	0	0	0	0	0	0	0	0	0	0	0	0	0	0	0	0	0
Otu1943	0	0	0	0	0	0	0	0	0	0	0	0	0	0	0	0	0	0	0	0	0	0	0	0	0	0	0	0	0	0	0	0	0	0	0	0	0	0	0	0	0	0	0	0	0	0	0	0	0
Otu1944	0	0	0	0	0	0	0	0	0	0	0	0	0	0	0	0	0	0	0	0	0	0	0	0	0	0	0	0	0	0	0	0	0	0	0	0	0	0	0	0	0	0	0	0	0	0	0	0	0
Otu1945	0	0	0	0	0	0	0	0	0	0	0	0	0	0	0	0	0	0	0	0	0	0	0	0	0	0	0	0	0	0	0	0	0	0	0	0	0	0	0	0	0	0	0	0	0	0	0	0	0
Otu1946	0	0	0	0	0	0	0	0	0	0	0	0	0	0	0	0	0	0	0	0	0	0	0	0	0	0	0	0	0	0	0	0	0	0	0	0	0	0	0	0	0	0	0	0	0	0	0	0	0
Otu1947	0	0	0	0	0	0	0	0	0	0	0	0	0	0	0	0	0	0	0	0	0	0	2	0	0	0	0	0	0	0	0	0	0	0	0	0	0	0	0	0	0	0	0	0	0	0	0	0	0
Otu1948	0	0	0	0	0	0	0	0	0	0	0	0	0	0	0	0	0	0	0	0	0	0	0	0	0	0	0	0	0	0	0	0	0	0	0	0	0	0	0	0	0	0	0	0	0	0	0	0	0
Otu1949	0	0	0	0	0	0	0	0	0	0	0	0	0	0	0	0	0	0	0	0	0	0	0	0	0	0	0	0	0	0	0	0	0	0	0	0	0	0	0	0	0	0	0	0	0	0	0	0	0
Otu1950	0	0	0	0	0	0	0	0	0	0	0	0	0	0	0	0	0	0	0	0	0	0	0	0	0	0	0	0	0	0	0	0	0	0	0	0	0	0	0	0	0	0	0	0	0	0	0	0	0
Otu1951	0	0	0	0	0	0	0	0	0	0	0	0	0	0	0	0	0	0	0	0	0	0	0	0	0	0	0	0	0	0	0	0	0	0	0	0	0	0	0	0	0	0	0	0	0	0	0	0	0
Otu1952	0	0	0	0	0	0	0	0	0	0	0	0	0	0	0	0	0	0	0	0	0	0	0	0	0	0	0	0	0	0	0	0	0	0	0	0	0	0	0	0	0	0	0	0	0	0	0	0	0
Otu1953	0	0	0	0	0	0	0	0	0	0	0	0	0	0	0	0	0	0	0	0	0	0	0	0	0	0	0	0	0	0	0	1	0	0	0	0	0	0	0	0	0	0	0	0	0	0	0	0	0
Otu1954	0	0	0	0	0	0	0	0	0	0	0	0	0	0	0	0	0	0	0	0	0	0	0	0	0	0	0	0	0	0	0	0	0	0	0	0	0	0	0	0	0	0	0	0	0	0	0	0	0
Otu1955	0	0	0	0	0	0	0	0	0	0	0	0	0	0	0	0	0	0	0	0	0	0	0	0	0	0	0	0	0	0	0	0	0	0	0	0	0	0	0	0	0	0	0	0	0	0	0	0	0
Otu1956	0	0	0	0	0	0	0	0	0	0	0	0	0	0	0	0	0	0	0	0	0	0	0	0	0	0	0	0	0	0	0	0	0	0	0	0	0	0	1	0	0	0	0	1	0	0	0	0	0
Otu1957	0	0	0	0	0	0	0	0	0	0	0	0	0	0	0	0	0	0	0	0	0	0	0	0	0	0	0	0	0	0	0	0	0	0	0	0	0	0	0	0	0	0	0	0	0	0	0	0	0
Otu1958	0	0	0	0	0	0	0	0	0	0	0	0	0	0	0	0	0	0	0	0	0	0	0	0	0	0	0	0	0	0	0	0	0	0	0	0	0	0	0	0	0	0	0	0	0	0	0	0	0
Otu1959	0	0	0	0	0	0	0	0	0	0	0	0	0	0	0	0	0	0	0	0	0	0	0	0	0	0	0	0	0	0	0	0	0	0	0	0	0	0	0	0	0	0	0	0	0	0	0	0	0
Otu1960	0	0	0	0	0	0	0	0	0	0	0	0	0	0	0	0	0	0	0	0	0	0	0	0	0	0	0	0	0	0	0	0	0	0	0	0	0	0	0	0	0	0	0	0	0	0	0	0	0
Otu1962	0	0	0	0	0	0	0	0	0	0	0	0	0	0	0	0	0	0	0	0	0	0	0	0	0	0	0	0	0	0	0	0	0	0	0	0	0	0	0	0	0	0	0	0	0	0	0	0	0
Otu1963	0	0	0	0	0	0	0	0	0	0	0	0	0	0	0	0	0	0	0	0	0	0	0	0	0	0	0	0	0	0	0	0	0	0	0	0	0	0	0	0	0	0	0	0	0	0	0	0	0
Otu1964	0	0	0	0	0	0	0	0	0	0	0	0	0	0	0	0	0	0	0	0	0	0	0	0	0	0	0	0	0	0	0	0	0	0	0	0	0	0	0	0	0	0	0	0	0	0	0	0	0
Otu1965	0	0	0	0	0	0	0	0	0	0	0	0	0	0	0	0	0	0	0	0	0	0	0	0	0	0	0	0	0	0	0	0	0	0	0	0	0	0	0	0	0	0	0	0	0	0	0	0	0
Otu1966	0	0	0	0	0	0	0	0	0	0	0	0	0	0	0	0	0	0	0	0	0	0	0	0	0	0	0	0	0	0	0	0	0	0	0	0	0	0	0	0	0	0	0	0	0	0	0	0	0
Otu1967	0	0	0	0	0	0	0	0	0	0	0	0	0	0	0	0	0	0	0	0	0	0	0	0	0	0	0	0	0	0	0	0	0	0	0	0	0	0	0	0	0	0	0	0	0	0	0	0	0
Otu1968	0	0	0	0	0	0	0	0	0	0	0	0	0	0	0	0	0	0	0	0	0	0	0	0	0	0	0	0	0	0	0	0	0	0	0	0	0	0	0	0	0	0	0	0	0	0	0	0	0
Otu1969	0	0	0	2	0	0	0	0	0	0	0	0	0	0	0	0	0	0	0	0	0	0	0	0	0	0	0	0	0	0	0	0	0	0	0	0	0	0	0	0	0	0	0	0	0	0	0	0	0
Otu1970	0	0	0	0	0	0	0	0	0	0	0	0	0	0	0	0	0	0	0	0	0	0	0	0	0	0	0	0	0	0	0	0	0	0	0	0	0	0	0	0	0	0	0	0	0	0	0	0	0
Otu1971	0	0	0	0	0	0	0	0	0	0	0	0	0	0	0	0	0	0	0	0	0	0	0	0	0	0	0	0	0	0	0	0	0	0	0	0	0	0	0	0	0	0	0	0	0	0	0	0	0
Otu1972	0	0	0	0	0	0	0	0	0	0	0	0	0	0	0	0	0	0	0	0	0	0	0	0	0	0	0	0	0	0	0	0	0	0	0	0	0	0	0	0	0	0	0	0	0	0	0	0	0
Otu1973	0	0	0	0	0	0	0	0	0	0	0	0	0	0	0	0	0	0	0	0	0	0	0	0	0	0	0	0	0	0	0	0	0	0	0	0	0	0	0	0	0	0	0	0	0	0	0	0	0
Otu1974	0	0	0	0	2	0	0	0	0	0	0	0	0	0	0	0	0	0	0	0	0	0	0	0	0	0	0	0	0	0	0	0	0	0	0	0	0	0	0	0	0	0	0	0	0	0	0	0	0
Otu1975	0	0	0	0	0	0	0	0	0	0	0	0	0	0	2	0	0	0	0	0	0	0	0	0	0	0	0	0	0	0	0	0	0	0	0	0	0	0	0	0	0	0	0	0	0	0	0	0	0
Otu1976	0	0	0	0	0	0	0	0	0	0	0	0	0	0	0	0	0	0	0	0	0	0	0	0	0	0	0	0	0	0	0	0	0	0	0	0	0	0	0	0	0	0	0	0	0	0	0	0	0
Otu1977	0	0	0	0	0	0	0	0	0	0	0	0	0	0	0	0	0	0	0	0	0	0	0	0	0	0	0	0	0	0	0	0	0	0	0	0	0	0	0	0	0	0	0	0	0	0	0	0	0
Otu1978	0	0	0	0	0	0	0	0	0	0	0	0	0	0	0	0	0	0	0	0	0	0	0	0	0	0	0	0	0	0	0	0	0	0	0	0	0	0	0	0	0	0	0	0	0	0	0	0	0
Otu1979	2	0	0	1	0	0	0	0	0	0	0	0	0	0	1	0	0	0	0	0	0	0	0	0	0	0	0	0	0	0	0	0	0	0	0	0	0	0	0	0	0	0	0	0	0	0	0	0	0
Otu1980	0	0	0	0	0	0	0	0	0	0	0	0	0	0	0	0	0	0	0	0	0	0	4	0	0	0	0	0	0	0	0	0	0	0	0	0	0	0	0	0	0	0	0	0	0	0	0	0	0
Otu1981	0	0	0	0	0	0	0	0	0	0	0	0	0	0	0	0	0	0	0	0	0	0	0	0	0	0	0	0	0	0	0	0	0	0	0	0	0	0	0	0	0	0	0	0	0	0	0	0	0
Otu1982	0	0	0	0	0	0	0	0	0	0	0	0	0	0	0	0	0	0	0	0	0	0	0	0	0	0	0	0	0	0	0	0	0	0	0	0	0	0	0	0	0	0	0	0	0	0	0	0	0
Otu1983	0	0	0	0	0	0	0	0	0	0	0	0	0	0	0	0	0	0	0	0	0	0	0	0	0	0	0	0	0	0	0	0	0	0	0	0	0	0	0	0	0	0	0	0	0	0	0	0	0
Otu1984	0	0	0	0	0	0	0	0	0	0	0	0	0	0	0	0	0	0	0	0	0	0	0	0	0	0	0	0	0	0	0	0	0	0	0	0	0	0	0	0	0	0	0	0	0	0	0	0	0
Otu1985	0	0	0	0	0	0	0	0	0	0	0	0	0	0	0	0	0	0	0	0	0	0	0	0	0	0	2	0	0	0	0	0	0	0	0	0	0	0	0	0	0	0	0	0	0	0	0	0	0
Otu1986	0	0	0	0	0	0	0	0	0	0	0	0	0	0	0	0	0	0	0	0	0	0	0	0	0	0	0	0	0	0	0	0	0	0	0	0	0	0	0	0	0	0	0	0	0	0	0	0	0
Otu1987	0	0	0	0	0	0	0	0	0	0	0	0	0	0	0	0	0	0	0	0	0	0	0	0	0	0	0	0	0	0	0	0	0	0	0	0	0	0	0	0	0	0	0	0	0	0	0	0	0
Otu1988	0	0	0	0	0	0	0	0	0	0	0	0	0	0	0	0	0	0	0	0	0	0	0	0	0	0	0	0	0	0	0	0	0	0	0	0	0	0	0	0	0	0	0	0	0	0	0	0	0
Otu1989	0	0	0	0	0	0	0	0	0	0	0	0	0	0	0	0	0	0	0	0	0	0	0	0	0	0	0	0	0	0	0	0	0	0	0	0	0	0	0	0	0	0	0	0	0	0	0	0	0
Otu1990	0	0	0	0	0	0	0	0	0	0	0	0	0	0	0	0	0	0	0	0	0	0	0	0	0	0	0	0	0	0	0	0	0	0	0	0	0	0	0	0	0	0	0	0	0	0	0	0	0
Otu1991	0	0	0	0	0	0	0	0	0	0	0	0	0	0	0	0	0	0	0	0	0	0	0	0	0	0	0	0	0	0	0	0	0	0	0	0	0	0	0	0	0	0	0	0	0	0	0	0	0
Otu1992	0	0	0	0	0	0	0	0	0	0	0	0	0	0	0	0	0	0	2	0	0	0	0	0	0	0	0	0	0	0	0	0	0	0	0	0	0	0	0	0	0	0	0	0	2	0	0	0	0
Otu1993	0	0	0	0	0	0	0	0	0	0	0	0	0	0	0	0	0	0	0	0	0	0	0	0	0	0	0	0	0	0	0	0	0	0	0	0	0	0	0	0	0	0	0	0	0	0	0	0	0
Otu1994	0	0	0	0	0	0	0	0	0	0	0	0	0	0	0	0	0	0	0	0	0	0	0	0	0	0	0	0	0	0	0	0	0	0	0	0	0	0	0	0	0	0	0	0	0	0	0	0	0
Otu1995	0	0	0	0	0	0	0	0	0	1	0	0	0	0	0	0	0	0	0	0	0	0	0	0	0	0	0	0	0	0	0	0	0	0	0	0	0	0	0	0	0	0	0	0	0	0	0	0	0
Otu1996	0	0	0	0	0	0	0	0	0	0	0	0	0	0	0	0	0	0	0	0	0	0	0	0	0	0	0	0	0	0	0	0	0	0	0	0	0	0	0	0	0	0	0	0	0	0	0	0	0
Otu1997	0	0	0	0	0	0	0	0	0	0	0	0	0	0	0	0	0	0	0	0	0	0	0	0	0	0	0	0	0	0	1	0	0	0	0	0	0	0	0	0	0	0	0	0	0	0	0	0	0
Otu1998	0	0	0	0	0	0	0	0	0	0	0	0	0	0	0	0	0	0	0	0	0	0	0	0	0	0	0	0	0	0	0	0	0	0	0	0	0	0	0	0	0	0	0	0	0	0	0	0	0
Otu1999	0	0	0	0	0	0	0	0	0	0	0	0	0	0	0	0	0	0	0	0	0	0	0	0	0	0	0	0	0	0	0	0	0	0	0	0	0	0	0	0	0	0	0	0	0	0	0	0	0
[truncated: 1,268 more rows]
[truncated: 496 more columns]

## Sheet: Table S3
Table S3: Compiled data used for Figure 1-3 and Supplementary Figures S1-S7
Fecal Sample	Antibiotic	NEBR.Location	Time	Sequencing ID	Observed Species	Inverse Simpson	Time	Sequencing ID	Observed Species	Inverse Simpson	Change in Sobs_Day-7_Day_-2	Jaccard_Day-7 to Day-2	BC_Day-7 to Day-2	Day -2 Cholate (uM)	Day -2 Deoxycholate	Day -2 Taurocholate	Time	Sequencing ID	Observed Species	Inverse Simpson	Change in Sobs_Day-7_Day_0	Jaccard_Day-7 to Day0	BC_Day-7 to Day0	Day 0 Cholate (uM)	Day 0 Deoxycholate	Day 0 Taurocholate	C. difficile CFU/mL Day 3 (300 = below limit of detection; NA = no data)	C. difficile CFU/mL Day u (300 = below limit of detection; NA = no data)	log 10 C. difficile Day 3	log 10 C. difficile Day 7	(C)olonized - > 2.48 on Day 7	Colonized communities with deoxycholate higher than 1 mM	Not colonized communities with deoxycholate higher than 1 mM	Category	#	% of Total	Category	#	% of Total
FS01	Untreated	NEBR1A01	Day-7	CDC2Plate2H03	176	15.5411	Day -2	CDC2Plate3E05	169	14.8276	-7	0.568465	0.228687	10.1897	909.199	0.0258733	Day 0	CDC2Plate4B07	142	12.2229	-34	0.617391	0.322005	NA	NA	NA	666.667	1000000	2.82391	6	C	No Data	--	# Colonzied communities with Deoxycholate on Day 0 > 1 mM	15	20.5	# Not colonzied communities with Deoxycholate on Day 0 > 1 mM	17	17.9
FS01	Untreated	NEBR5A01	Day-7	CDC2Plate9D09	156	7.9968	Day -2	CDC2Plate10F10	150	8.04994	-6	0.535885	0.393289	0.906307	562.054	0	Day 0	CDC2Plate12A01	159	7.38155	3	0.636364	0.485599	10.0984	1900.23	0.0189565	13333.3	300	4.12494	2.47712	N	--	Yes	# Colonzied communities with Deoxycholate on Day 0 < 1 mM	55	75.3	# Not colonzied communities with Deoxycholate on Day 0 < 1 mM	69	72.6
FS02	Untreated	NEBR1A02	Day-7	CDC2Plate2H04	188	14.1854	Day -2	CDC2Plate3E06	177	12.0413	-11	0.557312	0.250576	25.0594	670.41	0.0135504	Day 0	CDC2Plate4B08	143	11.4447	-45	0.615063	0.34879	NA	NA	NA	NA	333.333	NA	2.52288	C	No Data	--	# Colonzied communities with no deoxycholate data	3	4.1	# Not colonzied communities with no deoxycholate data	9	9.5
FS02	Untreated	NEBR5A02	Day-7	CDC2Plate9D10	181	12.7922	Day -2	CDC2Plate10F11	169	6.47324	-12	0.565574	0.352103	2.98954	563.8	0	Day 0	CDC2Plate12A02	145	6.4782	-36	0.557522	0.404234	19.7501	2480.66	0.0432068	300	300	2.47712	2.47712	N	--	Yes
FS03	Untreated	NEBR1A03	Day-7	CDC2Plate2H05	161	15.8229	Day -2	CDC2Plate3E07	167	17.2222	6	0.555066	0.212414	752.3	299.838	0.0574533	Day 0	CDC2Plate4B09	140	8.96611	-21	0.593458	0.245248	NA	NA	NA	30000	300	4.47712	2.47712	N	--	No Data
FS03	Untreated	NEBR5A03	Day-7	CDC2Plate9D11	160	14.3838	Day -2	CDC2Plate10F12	167	15.7629	7	0.559471	0.226959	49.12	575.125	0	Day 0	CDC2Plate12A03	169	15.6671	9	0.605932	0.344758	34.7693	2074.17	0.0629467	300	300	2.47712	2.47712	N	--	Yes
FS04	Untreated	NEBR2B01	Day-7	CDC2Plate6G08	82	10.2695	Day -2	CDC2Plate7D09	102	8.12354	20	0.5625	0.317108	15.3347	574.375	NA	Day 0	CDC2Plate8A10	93	8.5565	11	0.58871	0.27837	16.4276	448.968	NA	16666.7	70000	4.22185	4.8451	C	No	--
FS04	Untreated	NEBR5A04	Day-7	CDC2Plate9D12	116	9.41258	Day -2	CDC2Plate10G01	112	11.4978	-4	0.529032	0.176123	27.7877	1010.83	0	Day 0	CDC2Plate12A04	97	10.2	-19	0.560811	0.228687	69.1796	2232.41	0	300	300	2.47712	2.47712	N	--	Yes
FS05	Untreated	NEBR2B02	Day-7	CDC2Plate6G09	104	9.43878	Day -2	CDC2Plate7D10	120	9.57396	16	0.549133	0.27405	179.354	295.983	1.71318	Day 0	CDC2Plate8A11	100	5.47384	-4		0.323589	68.2152	291.024	4.5775	300	300	2.47712	2.47712	N	--	No
FS05	Untreated	NEBR6A01	Day-7	CDC2Plate10A10	145	10.0807	Day -2	CDC2Plate11C11	106	6.94003	-39	0.634146	0.265553	46.7393	359.375	3.38289	Day 0				NA	0.630872	NA				300	300	2.47712	2.47712	N	--	No
FS06	Untreated	NEBR2B03	Day-7	CDC2Plate6G10	78	4.44403	Day -2	CDC2Plate7D11	114	7.35055	36	0.541176	0.555444	23.1845	489.905	0.221849	Day 0	CDC2Plate8A12	110	7.74683	32	0.586592	0.469038	15.751	385.679	0.209011	300	300	2.47712	2.47712	N	--	No
FS06	Untreated	NEBR6A02	Day-7	CDC2Plate10A11	129	6.51239	Day -2	CDC2Plate11C12	119	6.01497	-10	0.675862	0.276642	9.38148	425.994	NA	Day 0	CDC2Plate12F01	124	4.32056	-5	0.586466	0.311924	84.1922	783.987	2.57635	300	300	2.47712	2.47712	N	--	No
FS07	Untreated	NEBR3A01	Day-7	CDC2Plate1A09	136	11.6666	Day -2	CDC2Plate1F09	135	11.1312	-1		0.199741	9.09552	670.735	NA	Day 0	CDC2Plate2C11	93	11.8921	-43		0.349222	3.34728	842.11	0	3333.33	300	3.52288	2.47712	N	--	No
FS07	Untreated	NEBR6A03	Day-7				Day -2	CDC2Plate11D01	106	7.52645	NA	0.550802		4.82262	1119.55	0	Day 0	CDC2Plate12F02	110	10.2274	NA	0.559748		11.1854	929.688	NA	300	300	2.47712	2.47712	N	--	No
FS08	Untreated	NEBR3A02	Day-7	CDC2Plate1A10	201	13.7855	Day -2	CDC2Plate1F10	176	12.8318	-25	0.574257	0.203629	12.1099	576.989	0	Day 0	CDC2Plate2C12	162	9.34065	-39	0.572816	0.324597	6.59077	893.696	0	26666.7	133333	4.42597	5.12494	C	No	--
FS08	Untreated	NEBR6A04	Day-7	CDC2Plate10B01	154	9.18939	Day -2	CDC2Plate11D02	134	9.47659	-20	0.613971	0.235311	0	309.67	NA	Day 0	CDC2Plate12F03	140	8.87195	-14	0.655556	0.210685	6.17361	1185.39	0	300	300	2.47712	2.47712	N	--	Yes
FS09	Untreated	NEBR3A03	Day-7	CDC2Plate1A11	163	6.17301	Day -2	CDC2Plate1F11	177	10.6796	14	0.484848	0.246832	6.07351	626.639	NA	Day 0	CDC2Plate2D01	152	9.07711	-11	0.507177	0.283122	11.8859	540.114	0	300	300	2.47712	2.47712	N	--	No
FS09	Untreated	NEBR7A01	Day-7	CDC2Plate13C02	154	8.4365	Day -2	CDC2Plate13H02	146	9.91409	-8	0.547009	0.265121	29.0776	877.258	0	Day 0	CDC2Plate14E04	158	9.44888	4	0.561644	0.314804	12.8492	337.047	NA	300	300	2.47712	2.47712	N	--	No
FS10	Untreated	NEBR3A04	Day-7	CDC2Plate1A12	157	9.69643	Day -2	CDC2Plate1F12	154	12.4815	-3	0.564103	0.212702	21.5317	447.363	NA	Day 0	CDC2Plate2D02	146	11.7348	-11	0.623762	0.292915	37.8759	570.322	0	10000	666667	4	5.82391	C	No	--
FS10	Untreated	NEBR7A02	Day-7	CDC2Plate13C03	145	11.382	Day -2	CDC2Plate13H03	135	11.9571	-10	0.526066	0.174827	9.99409	504.71	NA	Day 0	CDC2Plate14E05	133	13.0773	-12	0.536232	0.380184	1.87886	353.669	NA	13333.3	3000000	4.12494	6.47712	C	No	--
FS11	Untreated	NEBR4A01	Day-7	CDC2Plate4G07	115	7.14695	Day -2	CDC2Plate5D10	125	13.0164	10	0.55	0.362471	4.14252	785.351	0.31493	Day 0	CDC2Plate6B01	116	12.0454	1	0.635838	0.429724	15.1645	563.748	0.397395	333.333	300	2.52288	2.47712	N	--	No
FS11	Untreated	NEBR7A03	Day-7	CDC2Plate13C04	103	7.13769	Day -2	CDC2Plate13H04	129	13.9254	26	0.62069	0.268865	8.51968	545.833	0.0601603	Day 0	CDC2Plate14E06	133	10.068	30	0.574074	0.319412	3.44576	446.779	0.0225419	300	3666.67	2.47712	3.56427	C	No	--
FS12	Untreated	NEBR4A02	Day-7	CDC2Plate4G08	125	5.0879	Day -2	CDC2Plate5D11	139	11.0966	14	0.598039	0.353255	3.16498	293.21	1.59005	Day 0	CDC2Plate6B02	143	11.4848	18	0.553846	0.348214	12.7672	633.362	5.79118	300	300	2.47712	2.47712	N	--	No
FS12	Untreated	NEBR7A04	Day-7	CDC2Plate13C05	139	6.07947	Day -2	CDC2Plate13H05	147	6.60862	8	0.603175	0.129464	5.16398	445.631	0.330237	Day 0	CDC2Plate14E07	143	7.22127	4	0.632653	0.173819	0	277.168	0.0836892	300	300	2.47712	2.47712	N	--	No
FS01	Augmentin	NEBR1C04	Day-7	CDC2Plate3B08	146	13.4086	Day -2	CDC2Plate3G08	108	11.3448	-38	0.619565	0.468462	NA	NA	NA	Day 0	CDC2Plate4D07	106	10.3811	-40	0.607735	0.561492	3.83323	735.94	0.0127088	6666.67	1333.33	3.82391	3.12494	C	No	--
FS01	Augmentin	NEBR5D05	Day-7	CDC2Plate9G12	169	10.8948	Day -2	CDC2Plate11B03	149	9.27861	-20	0.652542	0.286146	22.1066	923.422	0	Day 0				NA		NA				1.66667e+06	4.33333e+06	6.22185	6.63682	C	No	--
FS02	Augmentin	NEBR1C05	Day-7	CDC2Plate3B09	158	11.4079	Day -2	CDC2Plate3G09	87	5.86617	-71	0.68984	0.399626	NA	NA	NA	Day 0	CDC2Plate4D08	111	9.58642	-47	0.648241	0.323589	25.1142	430.476	0.00772727	3333.33	866667	3.52288	5.93785	C	No	--
FS02	Augmentin	NEBR5D06	Day-7	CDC2Plate9H01	170	10.6578	Day -2	CDC2Plate11B04	116	11.3032	-54	0.618357	0.200317	5.35366	623.622	NA	Day 0	CDC2Plate12D05	155	11.0789	-15	0.542601	0.262673	24.5949	2770.56	0.00247816	300	1333.33	2.47712	3.12494	C	Yes	--
FS03	Augmentin	NEBR1C06	Day-7	CDC2Plate3B10	166	14.3215	Day -2	CDC2Plate3G10	134	9.11337	-32	0.617512	0.309044	NA	NA	NA	Day 0	CDC2Plate4D09	144	11.6236	-22	0.590909	0.226094	536.894	368.388	0.012639	70000	300	4.8451	2.47712	N	--	No
FS03	Augmentin	NEBR5D07	Day-7	CDC2Plate9H02	175	14.527	Day -2	CDC2Plate11B05	141	10.2364	-34	0.589286	0.433036	691.54	357.691	0	Day 0	CDC2Plate12D06	133	12.8161	-42	0.631111	0.341158	2638.51	1448.75	0.0624639	36666.7	166667	4.56427	5.22185	C	Yes	--
FS04	Augmentin	NEBR2A10	Day-7	CDC2Plate7A12	103	8.56429	Day -2	CDC2Plate7F11	88	5.78751	-15	0.682759	0.391705	50.6671	354.582	0	Day 0	CDC2Plate8C12	80	7.16775	-23	0.536	0.229407	9.8711	258.532	NA	1000000	1.33333e+06	6	6.12494	C	No	--
FS04	Augmentin	NEBR5D08	Day-7	CDC2Plate9H03	118	10.6189	Day -2	CDC2Plate11B06	112	10.6731	-6	0.544304	0.223934	67.359	865.039	0	Day 0	CDC2Plate12D07	90	9.42282	-28	0.535211	0.30674	139.919	3316.62	NA	300	300	2.47712	2.47712	N	--	Yes
FS05	Augmentin	NEBR2A11	Day-7	CDC2Plate7B01	113	13.3069	Day -2	CDC2Plate7F12	74	5.53557	-39	0.651316	0.606135	279.089	124.418	5.72276	Day 0	CDC2Plate8D01	100	8.37969	-13	0.58209	0.440956	53.5823	433.495	1.762	300	300	2.47712	2.47712	N	--	No
FS05	Augmentin	NEBR6D05	Day-7	CDC2Plate10E02	100	11.0906	Day -2	CDC2Plate11G03	105	7.59162	5	0.701389	0.356423	90.3724	328.108	0.117439	Day 0	CDC2Plate13A06	90	8.19974	-10	0.616883	0.362471	9.91337	789.206	0.0906932	300	300	2.47712	2.47712	N	--	No
FS06	Augmentin	NEBR2A12	Day-7	CDC2Plate7B02	136	8.98727	Day -2	CDC2Plate7G01	82	4.37274	-54	0.603774	0.475518	88.5492	239.119	0.00456268	Day 0	CDC2Plate8D02	110	4.05828	-26	0.557143	0.319124	24.6797	365.536	0	300	300	2.47712	2.47712	N	--	No
FS06	Augmentin	NEBR6D06	Day-7	CDC2Plate10E03	146	8.36854	Day -2	CDC2Plate11G04	150	7.92648	4	0.662577	0.262097	31.3063	876.193	0	Day 0	CDC2Plate13A07	157	7.99308	11	0.552941	0.234879	58.3388	636.943	0.0144365	300	300	2.47712	2.47712	N	--	No
FS07	Augmentin	NEBR3D05	Day-7	CDC2Plate1D12	126	7.91385	Day -2	CDC2Plate2B02	95	6.57485	-31	0.558824	0.270737	227.16	633.764	0	Day 0	CDC2Plate2G02	107	9.50482	-19	0.567568	0.248992	2.01607	138.067	0.00101221	300	300	2.47712	2.47712	N	--	No
FS07	Augmentin	NEBR6D07	Day-7	CDC2Plate10E04	101	9.6826	Day -2	CDC2Plate11G05	95	9.05346	-6	0.61875	0.323589	109.927	409.377	NA	Day 0	CDC2Plate13A08	111	11.6414	10	0.534591	0.295363	14.9426	1366.03	NA	666667	233333	5.82391	5.36798	C	Yes	--
FS08	Augmentin	NEBR3D06	Day-7	CDC2Plate1E01	156	10.7587	Day -2	CDC2Plate2B03	86	6.67432	-70	0.699571	0.429868	269.993	613.358	0.042817	Day 0	CDC2Plate2G03	123	10.6722	-33	0.654008	0.327477	3.55189	340.184	0.00369784	300	300	2.47712	2.47712	N	--	No
FS08	Augmentin	NEBR6D08	Day-7	CDC2Plate10E05	160	9.13109	Day -2	CDC2Plate11G06	143	13.3496	-17	0.726316	0.500864	27.233	857.41	0	Day 0	CDC2Plate13A09	159	10.4463	-1	0.677725	0.497264	40.5052	1135.91	NA	1.66667e+06	500000	6.22185	5.69897	C	Yes	--
FS09	Augmentin	NEBR3D07	Day-7	CDC2Plate1E02	140	6.51105	Day -2	CDC2Plate2B04	72	5.13845	-68	0.651163	0.555732	351.15	578.45	0.651162	Day 0	CDC2Plate2G04	102	7.09511	-38	0.59276	0.417195	21.4488	197.143	0	300	300	2.47712	2.47712	N	--	No
FS09	Augmentin	NEBR7D05	Day-7	CDC2Plate13F06	164	8.13778	Day -2	CDC2Plate14C08	126	7.85108	-38	0.715152	0.362903	80.4647	518.558	NA	Day 0	CDC2Plate14H08	147	9.32075	-17	0.625	0.349078	44.3535	339.631	NA	1.66667e+06	400000	6.22185	5.60206	C	No	--
FS10	Augmentin	NEBR3D08	Day-7	CDC2Plate1E03	132	7.50973	Day -2	CDC2Plate2B05	64	8.10992	-68	0.678218	0.669643	306.497	476.424	0.0715796	Day 0	CDC2Plate2G05	83	5.001	-49	0.646154	0.346342	46.4355	386.041	0	10000	666667	4	5.82391	C	No	--
FS10	Augmentin	NEBR7D06	Day-7	CDC2Plate13F07	143	8.65357	Day -2	CDC2Plate14C09	124	10.5809	-19	0.735484	0.545075	31.8247	1212.1	NA	Day 0	CDC2Plate14H09	121	12.7152	-22	0.621795	0.251152	2.68236	323.998	NA	300	300	2.47712	2.47712	N	--	No
FS11	Augmentin	NEBR4D03	Day-7	CDC2Plate5A05	148	6.91668	Day -2	CDC2Plate5F06	83	8.78729	-65	0.645503	0.436204	143.677	1286.42	0.680952	Day 0	CDC2Plate6C09	80	11.1011	-68	0.589474	0.446429	30.4293	618.301	1.81904	333.333	666.667	2.52288	2.82391	C	No	--
FS11	Augmentin	NEBR7D07	Day-7	CDC2Plate13F08	138	7.6066	Day -2	CDC2Plate14C10	118	5.17471	-20	0.758065	0.257056	100.258	284.139	0.713765	Day 0	CDC2Plate14H10	130	9.38537	-8	0.666667	0.157978	0.725594	245.511	1.2561	300	300	2.47712	2.47712	N	--	No
FS12	Augmentin	NEBR4D04	Day-7	CDC2Plate5A06	135	7.66591	Day -2	CDC2Plate5F07	105	6.53523	-30	0.676056	0.412154	65.1367	691.915	0.542515	Day 0	CDC2Plate6C10	106	7.25715	-29	0.662162	0.389977	14.2316	568.671	0.88471	300	300	2.47712	2.47712	N	--	No
FS12	Augmentin	NEBR7D08	Day-7	CDC2Plate13F09	144	3.97713	Day -2	CDC2Plate14C11	138	8.94833	-6	0.659218	0.473502	605.917	447.909	46.9725	Day 0	CDC2Plate15A01	153	9.1322	9	0.582353	0.353831	18.9876	258.366	15.0364	333.333	300	2.52288	2.47712	N	--	No
FS01	Azithromycin	NEBR1E04	Day-7	CDC2Plate3D08	168	13.4712	Day -2	CDC2Plate4A04	114	10.8555	-54	0.688372	0.426555	NA	NA	NA	Day 0	CDC2Plate4E07	118	11.2757	-50	0.663551	0.371544	11.3482	893.395	0.016585	300	5333.33	2.47712	3.727	C	No	--
FS01	Azithromycin	NEBR5D09	Day-7	CDC2Plate9H04	179	10.6793	Day -2	CDC2Plate11B07	158	10.8816	-21	0.618852	0.336694	0.397239	678.476	0	Day 0	CDC2Plate12D08	136	11.3066	-43	0.6	0.399626	12.9823	2562.66	NA	300	300	2.47712	2.47712	N	--	Yes
FS02	Azithromycin	NEBR1E05	Day-7	CDC2Plate3D09	190	11.7991	Day -2	CDC2Plate4A05	151	8.25092	-39	0.741697	0.44326	NA	NA	NA	Day 0	CDC2Plate4E08	111	8.06581	-79	0.719149	0.411002	29.65	790.034	0.00334493	2666.67	1.66667e+06	3.42597	6.22185	C	No	--
FS02	Azithromycin	NEBR5D10	Day-7	CDC2Plate9H05	159	10.1954	Day -2	CDC2Plate11B08	125	6.25208	-34	0.614634	0.467598	6.62635	829.531	0	Day 0	CDC2Plate12D09	125	6.34847	-34	0.641148	0.452765	39.0394	1985.23	0.00610232	300	300	2.47712	2.47712	N	--	Yes
FS03	Azithromycin	NEBR1E06	Day-7	CDC2Plate3D10	177	14.3854	Day -2	CDC2Plate4A06	131	13.1115	-46	0.631111	0.363911	NA	NA	NA	Day 0	CDC2Plate4E09	127	13.9326	-50	0.624434	0.355991	497.321	451.906	0.0059181	23333.3	333.333	4.36798	2.52288	C	No	--
FS03	Azithromycin	NEBR5D11	Day-7	CDC2Plate9H06	147	13.3253	Day -2	CDC2Plate11B09	147	12.7352	0	0.626168	0.402794	586.413	205.68	0	Day 0	CDC2Plate12D10	120	8.89915	-27	0.637755	0.383497	1676	1726.67	0.150855	300	300	2.47712	2.47712	N	--	Yes
FS04	Azithromycin	NEBR2C10	Day-7	CDC2Plate7B12	84	6.42298	Day -2	CDC2Plate7G11	85	7.04185	1	0.626016	0.266561	8.96962	513.333	0	Day 0	CDC2Plate8D12	86	6.80937	2	0.64	0.244384	5.03712	482.495	NA	300	300	2.47712	2.47712	N	--	No
FS04	Azithromycin	NEBR5D12	Day-7	CDC2Plate9H07	111	9.10044	Day -2	CDC2Plate11B10	98	7.46456	-13	0.587838	0.352967	29.818	485.472	NA	Day 0	CDC2Plate12D11	98	9.6369	-13	0.642857	0.400634	83.5674	1756.23	NA	300	300	2.47712	2.47712	N	--	Yes
FS05	Azithromycin	NEBR2C11	Day-7	CDC2Plate7C01	77	10.0118	Day -2	CDC2Plate7G12	64	5.77895	-13		0.390265	42.3749	599.565	10.3493	Day 0	CDC2Plate8E01	53	5.14792	-24		0.43678	34.1277	473.439	14.9764	2.66667e+06	1000000	6.42597	6	C	No	--
FS05	Azithromycin	NEBR6D09	Day-7				Day -2	CDC2Plate11G07	104	9.85063	NA	0.60396		39.6953	544.788	0.0986144	Day 0	CDC2Plate13A10	103	9.41064	NA	0.602151		368.325	560.944	0.450332	300	300	2.47712	2.47712	N	--	No
FS06	Azithromycin	NEBR2C12	Day-7	CDC2Plate7C02	121	7.50944	Day -2	CDC2Plate7H01	138	6.51184	17	0.674157	0.338566	80.6947	2252.61	0.0809706	Day 0	CDC2Plate8E02	101	10.503	-20	0.62069	0.346486	4.60917	285.057	0	300	300	2.47712	2.47712	N	--	No
FS06	Azithromycin	NEBR6D10	Day-7	CDC2Plate10E07	117	6.5329	Day -2	CDC2Plate11G08	119	6.28712	2	0.592391	0.287874	22.0177	321.662	NA	Day 0	CDC2Plate13A11	123	7.17188	6	0.54902	0.290179	12.7758	364.478	NA	30000	666.667	4.47712	2.82391	C	No	--
FS07	Azithromycin	NEBR3D09	Day-7	CDC2Plate1E04	126	7.30398	Day -2	CDC2Plate2B06	100	7.70808	-26	0.565789	0.15913	60.302	639.997	0.0107348	Day 0				NA	0.519737	NA				1000	300	3	2.47712	N	--	No
FS07	Azithromycin	NEBR6D11	Day-7	CDC2Plate10E08	109	9.36499	Day -2	CDC2Plate11G09	109	9.72457	0	0.604938	0.181164	67.7358	914.038	0	Day 0	CDC2Plate13A12	116	9.76158	7		0.223358	9.11838	221.777	NA	6000	300	3.77815	2.47712	N	--	No
FS08	Azithromycin	NEBR3D10	Day-7	CDC2Plate1E05	138	10.1706	Day -2	CDC2Plate2B07	132	10.4487	-6	0.648515	0.366503	19.2581	414.401	0.230802	Day 0	CDC2Plate2G07	118	7.1669	-20	0.638889	0.502304	9.82368	362.064	0.0099039	1.33333e+06	2000000	6.12494	6.30103	C	No	--
FS08	Azithromycin	NEBR6D12	Day-7	CDC2Plate10E09	147	10.0765	Day -2	CDC2Plate11G10	126	12.3735	-21	0.571429	0.288882	2.34964	301.342	NA	Day 0	CDC2Plate13B01	98	9.24418	-49	0.569832	0.219038	10.3092	458.618	NA	4333.33	300	3.63682	2.47712	N	--	No
FS09	Azithromycin	NEBR3D11	Day-7	CDC2Plate1E06	131	5.88572	Day -2	CDC2Plate2B08	107	6.58829	-24	0.583691	0.208669	13.2311	362.211	0.0033682	Day 0	CDC2Plate2G08	111	6.45955	-20	0.570175	0.216014	1.60274	452.686	0.00218923	300	133333	2.47712	5.12494	C	No	--
FS09	Azithromycin	NEBR7D09	Day-7	CDC2Plate13F10	167	7.95158	Day -2	CDC2Plate14C12	163	13.7837	-4	0.608187	0.511377	198.18	1084.02	NA	Day 0	CDC2Plate15A02	159	13.2391	-8	0.609195	0.533266	47.3152	245.493	NA	300	300	2.47712	2.47712	N	--	No
FS10	Azithromycin	NEBR3D12	Day-7	CDC2Plate1E07	117	5.91417	Day -2	CDC2Plate2B09	90	6.01449	-27	0.591398	0.412874	12.9003	750.762	0.000527433	Day 0	CDC2Plate2G09	99	7.05654	-18	0.610811	0.43318	3.117	334.406	0	300	500000	2.47712	5.69897	C	No	--
FS10	Azithromycin	NEBR7D10	Day-7	CDC2Plate13F11	134	8.38999	Day -2	CDC2Plate14D01	128	12.8744	-6	0.629139	0.280242	24.1184	420.094	NA	Day 0	CDC2Plate15A03	123	9.74674	-11	0.632911	0.382776	9.10491	281.068	NA	1000000	200000	6	5.30103	C	No	--
FS11	Azithromycin	NEBR4D05	Day-7	CDC2Plate5A07	111	7.27383	Day -2	CDC2Plate5F08	104	9.68625	-7	0.626506	0.242656	9.25071	536.558	0.329822	Day 0	CDC2Plate6C11	95	11.1273	-16	0.607362	0.311492	27.3727	866.27	1.36188	300	300	2.47712	2.47712	N	--	No
FS11	Azithromycin	NEBR7D11	Day-7	CDC2Plate13F12	117	5.1796	Day -2	CDC2Plate14D02	111	7.9592	-6	0.585526	0.427851	164.989	346.742	2.06336	Day 0	CDC2Plate15A04	110	8.187	-7	0.635762	0.46587	22.2034	450.681	0.133795	300	333.333	2.47712	2.52288	C	No	--
FS12	Azithromycin	NEBR4D06	Day-7	CDC2Plate5A08	175	8.74823	Day -2	CDC2Plate5F09	140	7.36147	-35	0.641711	0.212126	10.3901	648.864	0.972646	Day 0	CDC2Plate6C12	116	8.41594	-59	0.597826	0.211262	21.8027	628.469	3.95266	2333.33	2333.33	3.36798	3.36798	C	No	--						1756.23
FS12	Azithromycin	NEBR7D12	Day-7	CDC2Plate13G01	128	6.21158	Day -2	CDC2Plate14D03	126	7.8956	-2	0.653846	0.176411	23.1332	597.29	4.039	Day 0	CDC2Plate15A05	130	6.56442	2	0.658986	0.219902	8.34037	427.182	2.28702	300	300	2.47712	2.47712	N	--	No
FS01	Cefaclor	NEBR1A10	Day-7	CDC2Plate3A02	134	10.1921	Day -2	CDC2Plate3F02	130	6.92877	-4	0.646154	0.480127	98.7284	740.447	0.0237829	Day 0	CDC2Plate4C04	137	7.75147	3	0.658416	0.489055	NA	NA	NA	300	300	2.47712	2.47712	N	--	No Data						1900.23
FS01	Cefaclor	NEBR5C05	Day-7	CDC2Plate9F12	157	9.85772	Day -2	CDC2Plate11A03	153	9.24305	-4	0.646288	0.198589	15.9999	752.413	0	Day 0	CDC2Plate12C04	154	11.9302	-3	0.599099	0.203485	23.5927	2538.62	0	13333.3	20000	4.12494	4.30103	C	Yes	--						1985.23
FS02	Cefaclor	NEBR1A11	Day-7	CDC2Plate3A03	157	12.9228	Day -2	CDC2Plate3F03	127	10.8612	-30	0.594059	0.261665	53.2303	553.364	0.00996886	Day 0	CDC2Plate4C05	136	9.37282	-21	0.611374	0.224942	NA	NA	NA	6333.33	1000	3.80163	3	C	No Data	--						2074.17
FS02	Cefaclor	NEBR5C06	Day-7	CDC2Plate9G01	197	19.5969	Day -2				NA		0				Day 0	CDC2Plate12C05	198	15.7412	1	0.633218	0.294643	56.9627	2122.15	0.163655	300	300	2.47712	2.47712	N	--	Yes						2086.72
FS03	Cefaclor	NEBR1A12	Day-7	CDC2Plate3A04	140	9.79172	Day -2	CDC2Plate3F04	156	18.1974	16	0.62963	0.308468	405.548	327.872	0.0555588	Day 0	CDC2Plate4C06	165	12.5725	25	0.54067	0.224654	NA	NA	NA	300	300	2.47712	2.47712	N	--	No Data						2122.15
FS03	Cefaclor	NEBR5C07	Day-7	CDC2Plate9G02	147	12.8553	Day -2	CDC2Plate11A05	157	14.7464	10	0.611872	0.371256	319.68	233.675	0	Day 0	CDC2Plate12C06	168	15.9182	21	0.6	0.333381	2264.04	1018.55	0.140398	333.333	300	2.52288	2.47712	N	--	Yes						2232.41
FS04	Cefaclor	NEBR2A04	Day-7	CDC2Plate6G05	78	7.95007	Day -2	CDC2Plate7D06	102	8.27709	24	0.548387	0.259649	16.0914	539.612	NA	Day 0	CDC2Plate8A07	98	11.9254	20	0.557377	0.240351	16.372	478.861	0	10000	56666.7	4	4.75333	C	No	--						2289.57
FS04	Cefaclor	NEBR5C08	Day-7	CDC2Plate9G03	136	9.64951	Day -2	CDC2Plate11A06	98	7.90595	-38	0.598802	0.227823	39.7237	542.284	NA	Day 0	CDC2Plate12C07	115	10.5365	-21	0.605556	0.211838	146.029	1800.94	NA	6666.67	200000	3.82391	5.30103	C	Yes	--						2426.94
FS05	Cefaclor	NEBR2A05	Day-7	CDC2Plate6G06	85	8.72438	Day -2	CDC2Plate7D07	119	15.0202	34	0.612717	0.426699	300.169	149.053	0.93769	Day 0	CDC2Plate8A08	103	15.734	18	0.594286	0.418203	114.774	294.867	0.988143	300	300	2.47712	2.47712	N	--	No						2543.91
FS05	Cefaclor	NEBR6C05	Day-7	CDC2Plate10D02	128	13.0584	Day -2	CDC2Plate11F03	112	6.83854	-16	0.60274	0.339574	4.67603	489.608	0	Day 0	CDC2Plate12H04	118	11.7214	-10	0.637681	0.158986	49.8912	773.696	1.11896	300	300	2.47712	2.47712	N	--	No						2480.66
FS06	Cefaclor	NEBR2A06	Day-7	CDC2Plate6G07	110	5.11071	Day -2	CDC2Plate7D08	88	5.17387	-22	0.688623	0.575461	34.6809	329.839	0.229109	Day 0	CDC2Plate8A09	91	5.335	-19	0.628571	0.520593	23.791	295.691	0.0861809	300	300	2.47712	2.47712	N	--	No						2827.43
FS06	Cefaclor	NEBR6C06	Day-7	CDC2Plate10D03	136	6.65561	Day -2	CDC2Plate11F04	83	2.68223	-53	0.662162	0.391561	247.886	1015.93	0.174747	Day 0	CDC2Plate12H05	104	2.72041	-32	0.651007	0.341878	22.4942	547.309	NA	300	300	2.47712	2.47712	N	--	No						2562.66
FS07	Cefaclor	NEBR3C05	Day-7	CDC2Plate1C12	131	8.26041	Day -2	CDC2Plate2A02	127	11.0164	-4	0.610811	0.316244	28.5633	682.804	0.000581727	Day 0	CDC2Plate2F02	136	9.66507	5	0.60452	0.229551	20.7227	746.502	0	300	300	2.47712	2.47712	N	--	No
FS07	Cefaclor	NEBR6C07	Day-7	CDC2Plate10D04	123	11.0193	Day -2	CDC2Plate11F05	134	10.4112	11	0.597826	0.182748	9.67504	527.169	NA	Day 0	CDC2Plate12H06	124	10.4042	1	0.532967	0.286578	31.2837	983.907	NA	8333.33	40000	3.92082	4.60206	C	No	--						3316.62
FS08	Cefaclor	NEBR3C06	Day-7	CDC2Plate1D01	159	11.6276	Day -2	CDC2Plate2A03	131	8.82822	-28	0.584541	0.519297	56.0313	990.627	0.0304127	Day 0	CDC2Plate2F03	128	12.3792	-31	0.538462	0.355559	2.74851	294.137	0	300	300	2.47712	2.47712	N	--	No
FS08	Cefaclor	NEBR6C08	Day-7	CDC2Plate10D05	147	12.1131	Day -2	CDC2Plate11F06	146	8.7834	-1	0.669725	0.416331	18.8729	530.46	NA	Day 0	CDC2Plate12H07	119	8.54783	-28	0.713004	0.394297	8.94919	463.191	NA	6.66667e+06	200000	6.82391	5.30103	C	No	--
FS09	Cefaclor	NEBR3C07	Day-7	CDC2Plate1D02	139	5.59938	Day -2	CDC2Plate2A04	100	8.02553	-39	0.615	0.376008	281.996	405.885	0	Day 0	CDC2Plate2F04	117	6.94698	-22	0.649123	0.323013	97.9394	419.167	0	666.667	300	2.82391	2.47712	N	--	No
FS09	Cefaclor	NEBR7C05	Day-7	CDC2Plate13E06	158	9.20546	Day -2	CDC2Plate14B08	119	8.78015	-39	0.618497	0.339574	128.172	452.496	NA	Day 0	CDC2Plate14G08	150	10.1653	-8	0.593407	0.239631	29.7058	293.994	NA	666667	366667	5.82391	5.56427	C	No	--
FS10	Cefaclor	NEBR3C08	Day-7	CDC2Plate1D03	63	5.77766	Day -2	CDC2Plate2A05	89	6.64541	26	0.654639	0.461694	13.9212	795.905	1.13371	Day 0	CDC2Plate2F05	85	7.22075	22	0.58011	0.50576	2.80822	337.764	2.95306	2333.33	500000	3.36798	5.69897	C	No	--
FS10	Cefaclor	NEBR7C06	Day-7	CDC2Plate13E07	135	7.78859	Day -2	CDC2Plate14B09	126	11.4843	-9	0.711864	0.351382	27.9986	1050.55	0	Day 0	CDC2Plate14G09	122	9.70467	-13	0.701754	0.322293	2.93232	226.5	NA	466667	466667	5.66901	5.66901	C	No	--
FS11	Cefaclor	NEBR4C03	Day-7	CDC2Plate4H09	126	12.034	Day -2	CDC2Plate5E12	82	10.6556	-44	0.614035	0.213854	0	831.684	0.20248	Day 0	CDC2Plate6C03	88	13.3318	-38	0.631868	0.28269	6.55613	627.906	0.766761	300	300	2.47712	2.47712	N	--	No
FS11	Cefaclor	NEBR7C07	Day-7	CDC2Plate13E08	120	6.57999	Day -2	CDC2Plate14B10	117	8.97093	-3	0.640523	0.24496	15.4608	483.984	0.328431	Day 0	CDC2Plate14G10	129	9.89913	9	0.592105	0.267281	1.95816	251.729	0.0106572	300	300	2.47712	2.47712	N	--	No
FS12	Cefaclor	NEBR4C04	Day-7	CDC2Plate4H10	143	5.9687	Day -2	CDC2Plate5F01	128	8.01498	-15	0.591623	0.281394	6.53976	726.233	0.36049	Day 0	CDC2Plate6C04	111	10.4899	-32	0.639423	0.270305	9.08688	765.428	0.588646	300	300	2.47712	2.47712	N	--	No
FS12	Cefaclor	NEBR7C08	Day-7	CDC2Plate13E09	143	6.43891	Day -2	CDC2Plate14B11	126	6.82759	-17	0.588542	0.202333	53.8365	1196.31	0.282205	Day 0	CDC2Plate14G11	140	6.32369	-3	0.634409	0.212126	10.7348	286.327	0.0645465	300	300	2.47712	2.47712	N	--	No
FS01	Ceftriaxone	NEBR1B07	Day-7	CDC2Plate3A11	157	13.2171	Day -2	CDC2Plate3F11	103	9.29793	-54	0.645833	0.358727	322.716	490.045	0.0353244	Day 0	CDC2Plate4D01	129	9.5317	-28	0.61165	0.318692	NA	NA	NA	300	300	2.47712	2.47712	N	--	No Data
FS01	Ceftriaxone	NEBR5B09	Day-7	CDC2Plate9F05	150	13.4382	Day -2	CDC2Plate10H06	135	9.06848	-15	0.680556	0.573445	23.56	1016.56	0	Day 0	CDC2Plate12B09	156	14.0772	6	0.627803	0.36852	51.4956	2895.64	0.010791	2000000	3.66667e+06	6.30103	6.56427	C	Yes	--
FS02	Ceftriaxone	NEBR1B08	Day-7	CDC2Plate3A12	159	12.062	Day -2	CDC2Plate3F12	91	9.61837	-68	0.72449	0.442396	538.434	248.211	0.0114212	Day 0	CDC2Plate4D02	111	10.183	-48	0.615385	0.37212	NA	NA	NA	333.333	300	2.52288	2.47712	N	--	No Data
FS02	Ceftriaxone	NEBR5B10	Day-7	CDC2Plate9F06	158	13.0762	Day -2	CDC2Plate10H07	127	9.671	-31	0.674419	0.396601	259.858	788.1	0	Day 0	CDC2Plate12B10	123	8.04118	-35	0.668246	0.463422	160.799	2532.22	0.0040527	200000	83333.3	5.30103	4.92082	C	Yes	--
FS03	Ceftriaxone	NEBR1B09	Day-7	CDC2Plate3B01	151	12.6916	Day -2	CDC2Plate3G01	114	11.5341	-37	0.661616	0.415179	889.247	224.185	0.0116617	Day 0	CDC2Plate4D03	126	16.4248	-25	0.628713	0.375576	NA	NA	NA	300	300	2.47712	2.47712	N	--	No Data
FS03	Ceftriaxone	NEBR5B11	Day-7	CDC2Plate9F07	164	17.4684	Day -2	CDC2Plate10H08	127	10.4177	-37	0.627358	0.328917	813.194	246.881	0	Day 0	CDC2Plate12B11	128	8.23748	-36	0.616114	0.357287	1494.32	1955.02	0.0059278	300	2000	2.47712	3.30103	C	Yes	--
FS04	Ceftriaxone	NEBR2A01	Day-7	CDC2Plate6G02	88	8.39051	Day -2	CDC2Plate7D03	87	8.6437	-1	0.705036	0.238911	66.815	397.872	NA	Day 0	CDC2Plate8A04	87	9.68028	-1	0.65942	0.21299	37.6067	574.375	NA	300	300	2.47712	2.47712	N	--	No
FS04	Ceftriaxone	NEBR8F01	Day-7	CDC2Plate15E11	94	15.0805	Day -2	CDC2Plate16B06	86	6.39388	-8	0.516949	0.611319	419.594	194.376	0.390129	Day 0	CDC2Plate16B10	91	7.62882	-3	0.464912	0.594182	10.8238	697.709	NA	1.33333e+06	33333.3	6.12494	4.52288	C	No	--
FS05	Ceftriaxone	NEBR2A02	Day-7	CDC2Plate6G03	98	11.0004	Day -2	CDC2Plate7D04	99	7.55317	1	0.680982	0.369672	330.468	129.358	41.423	Day 0	CDC2Plate8A05	97	7.02381	-1	0.615854	0.408266	215.764	212.622	25.6184	300	300	2.47712	2.47712	N	--	No
FS05	Ceftriaxone	NEBR6B09	Day-7	CDC2Plate10C06	123	11.2884	Day -2	CDC2Plate11E07	92	9.01929	-31	0.572464	0.5697	193.88	356.526	4.53392	Day 0	CDC2Plate12G08	104	9.11928	-19	0.607143	0.544931	30.2912	407.335	2.15691	300	300	2.47712	2.47712	N	--	No
FS06	Ceftriaxone	NEBR2A03	Day-7	CDC2Plate6G04	102	7.73981	Day -2	CDC2Plate7D05	92	6.72332	-10	0.615854	0.215726	75.5101	307.068	5.07872	Day 0	CDC2Plate8A06	89	6.2626	-13	0.602484	0.195565	41.0805	345.867	3.32887	300	300	2.47712	2.47712	N	--	No
FS06	Ceftriaxone	NEBR6B10	Day-7	CDC2Plate10C07	128	6.63883	Day -2	CDC2Plate11E08	99	3.95581	-29	0.614286	0.242224	112.798	1335.48	0.0389912	Day 0	CDC2Plate12G09	97	4.74538	-31	0.530769	0.210685	33.9255	705.859	NA	5666.67	26666.7	3.75333	4.42597	C	No	--
FS07	Ceftriaxone	NEBR3B09	Day-7	CDC2Plate1C04	128	7.24286	Day -2	CDC2Plate1H04	105	7.82146	-23	0.615894	0.403226	182.074	423.148	NA	Day 0	CDC2Plate2E06	83	9.29003	-45	0.550633	0.321429	34.2994	687.917	0	3000	23333.3	3.47712	4.36798	C	No	--
FS07	Ceftriaxone	NEBR6B11	Day-7	CDC2Plate10C08	105	5.79225	Day -2	CDC2Plate11E09	104	7.21849	-1	0.60479	0.291907	117.505	397.215	NA	Day 0	CDC2Plate12G10	124	9.13026	19	0.602649	0.269873	21.6806	1064.71	NA	1666.67	30000	3.22185	4.47712	C	Yes	--
FS08	Ceftriaxone	NEBR3B10	Day-7	CDC2Plate1C05	153	12.2438	Day -2	CDC2Plate1H05	108	8.49769	-45	0.712919	0.408554	57.828	592.71	NA	Day 0	CDC2Plate2E07	96	8.05462	-57	0.668246	0.403658	18.3755	734.828	0	300	66666.7	2.47712	4.82391	C	No	--
FS08	Ceftriaxone	NEBR6B12	Day-7	CDC2Plate10C09	139	7.49617	Day -2	CDC2Plate11E10	130	11.3471	-9	0.668367	0.518721	68.9994	1308.93	0	Day 0	CDC2Plate12G11	142	9.40873	3	0.68254	0.366359	52.6039	578.855	NA	23333.3	200000	4.36798	5.30103	C	No	--
FS09	Ceftriaxone	NEBR3B11	Day-7	CDC2Plate1C06	158	7.53905	Day -2	CDC2Plate1H06	133	9.61732	-25	0.64	0.46659	481.506	395.701	0	Day 0	CDC2Plate2E08	109	7.66751	-49	0.584416	0.481279	163.64	584.186	0	300	300	2.47712	2.47712	N	--	No
FS09	Ceftriaxone	NEBR7B09	Day-7	CDC2Plate13D10	116	7.80563	Day -2	CDC2Plate14A12	88	5.33386	-28	0.658986	0.443692	143.151	908.149	0	Day 0	CDC2Plate14F12	102	9.77748	-14	0.658291	0.347494	26.8968	255.907	NA	300	6666.67	2.47712	3.82391	C	No	--
FS10	Ceftriaxone	NEBR3B12	Day-7	CDC2Plate1C07	142	8.13489	Day -2	CDC2Plate1H07	97	7.95082	-45	0.614907	0.213566	118.056	707.769	0	Day 0	CDC2Plate2E09	101	10.9031	-41	0.658683	0.244816	14.5815	782.086	0	1666.67	2.33333e+06	3.22185	6.36798	C	No	--
FS10	Ceftriaxone	NEBR7B10	Day-7	CDC2Plate13D11	116	7.33972	Day -2	CDC2Plate14B01	107	8.23957	-9	0.642045	0.417627	10.1561	592.396	NA	Day 0	CDC2Plate14G01	108	7.74306	-8	0.603448	0.486175	0.40047	364.684	NA	300	300	2.47712	2.47712	N	--	No
FS11	Ceftriaxone	NEBR4B05	Day-7	CDC2Plate4H05	138	10.7059	Day -2	CDC2Plate5E08	75	4.34467	-63	0.680556	0.359447	107.85	783.027	0.893961	Day 0	CDC2Plate6B11	100	8.89688	-38	0.641379	0.191244	39.6399	589.189	0.590216	3000	333.333	3.47712	2.52288	C	No	--
FS11	Ceftriaxone	NEBR7B11	Day-7	CDC2Plate13D12	108	4.92716	Day -2	CDC2Plate14B02	82	5.04873	-26	0.685185	0.170651	200.644	1019.68	3.74371	Day 0	CDC2Plate14G02	89	5.35634	-19	0.632184	0.194412	15.9159	347.304	1.59122	300	300	2.47712	2.47712	N	--	No
FS12	Ceftriaxone	NEBR4B06	Day-7	CDC2Plate4H06	166	6.07553	Day -2	CDC2Plate5E09	104	8.59296	-62	0.603175	0.289171	28.7828	960.672	0.167128	Day 0	CDC2Plate6B12	130	7.64054	-36	0.538889	0.306452	32.0439	561.185	7.13069	300	333.333	2.47712	2.52288	C	No	--
FS12	Ceftriaxone	NEBR7B12	Day-7	CDC2Plate13E01	132	6.067	Day -2	CDC2Plate14B03	132	6.91796	0	0.643216	0.210829	37.2795	464.447	1.82361	Day 0	CDC2Plate14G03	131	8.2473	-1	0.603774	0.251872	3.63066	468.747	1.88671	300	300	2.47712	2.47712	N	--	No
FS01	Clindamycin	NEBR1C01	Day-7	CDC2Plate3B05	145	13.5286	Day -2	CDC2Plate3G05	109	6.95141	-36	0.663158	0.561204	5.68673	853.86	0.0213203	Day 0	CDC2Plate4D04	115	7.49463	-30	0.645833	0.512385	1.20796	589.266	0.00644554	300	1.16667e+06	2.47712	6.06695	C	No	--
FS01	Clindamycin	NEBR5C01	Day-7	CDC2Plate9F08	155	7.73649	Day -2	CDC2Plate10H09	109	5.30515	-46	0.686567	0.302707	25.7032	1177.72	0.0905342	Day 0	CDC2Plate12B12	134	8.75412	-21	0.617225	0.220046	13.9034	2061.83	0.17166	1000000	5000000	6	6.69897	C	Yes	--
FS02	Clindamycin	NEBR1C02	Day-7	CDC2Plate3B06	154	15.0882	Day -2	CDC2Plate3G06	102	10.96	-52	0.738916	0.655098	51.3829	532.726	0.072712	Day 0	CDC2Plate4D05	100	9.82645	-54	0.736318	0.608439	89.3629	571.064	0.0388186	NA	300	NA	2.47712	N	--	No
FS02	Clindamycin	NEBR5C02	Day-7	CDC2Plate9F09	188	11.2885	Day -2	CDC2Plate10H10	123	11.4193	-65	0.659483	0.443692	7.38397	416.568	NA	Day 0	CDC2Plate12C01	137	10.2634	-51	0.657025	0.457085	42.521	2086.72	0.0118769	300	300	2.47712	2.47712	N	--	Yes
FS03	Clindamycin	NEBR1C03	Day-7	CDC2Plate3B07	155	11.3148	Day -2	CDC2Plate3G07	103	6.14963	-52	0.71	0.403946	619.671	271.597	0.016872	Day 0	CDC2Plate4D06	131	7.6125	-24	0.694064	0.371544	2067.01	1056.21	0.000870651	300	4000	2.47712	3.60206	C	Yes	--
FS03	Clindamycin	NEBR5C03	Day-7	CDC2Plate9F10	148	12.4122	Day -2	CDC2Plate11A01	97	8.0937	-51	0.717277	0.43174	692.802	291.891	0	Day 0	CDC2Plate12C02	131	10.0662	-17	0.690141	0.407834	1589.42	1248.61	0.0136531	1.66667e+06	666667	6.22185	5.82391	C	Yes	--
FS04	Clindamycin	NEBR3F01	Day-7	CDC2Plate1F08	106	8.64927	Day -2				NA	0.695652	0				Day 0	CDC2Plate2H02	90	6.696	-16	0.619718	0.36852	0	241.383	NA	60000	33333.3	4.77815	4.52288	C	No	--
FS04	Clindamycin	NEBR5C04	Day-7	CDC2Plate9F11	120	13.9026	Day -2	CDC2Plate11A02	90	11.713	-30		0.349942	193.033	650.911	0	Day 0	CDC2Plate12C03	101	11.051	-19	0.644172	0.532834	282.079	2204.24	NA	1000000	166667	6	5.22185	C	Yes	--
FS05	Clindamycin	NEBR2A08	Day-7	CDC2Plate7A10	115	8.87929	Day -2	CDC2Plate7F09	107	5.89208	-8	0.672515	0.448733	197.424	212.178	13.9731	Day 0	CDC2Plate8C10	76	6.07287	-39	0.610465	0.351094	373.151	426.896	9.82973	300	300	2.47712	2.47712	N	--	No
FS05	Clindamycin	NEBR6C01	Day-7	CDC2Plate10C10	124	10.9258	Day -2	CDC2Plate11E11	103	10.9314	-21	0.662651	0.302275	423.471	1110.75	1.06599	Day 0	CDC2Plate12G12	115	11.7056	-9	0.64539	0.281538	160.427	1114.02	1.18159	133333	3333.33	5.12494	3.52288	C	Yes	--
FS06	Clindamycin	NEBR2A09	Day-7	CDC2Plate7A11	124	6.87864	Day -2	CDC2Plate7F10	91	8.02572	-33	0.710227	0.584533	55.5767	201.335	1.94559	Day 0	CDC2Plate8C11	79	5.66972	-45	0.723164	0.544643	77.3344	545.436	1.73391	166667	166667	5.22185	5.22185	C	No	--
FS06	Clindamycin	NEBR6C02	Day-7	CDC2Plate10C11	145	5.68632	Day -2	CDC2Plate11E12	82	3.12081	-63	0.74269	0.695132	124.92	285.152	0.493078	Day 0	CDC2Plate12H01	81	3.63916	-64	0.673203	0.662586	51.8687	889.907	0.0514092	10000	1333.33	4	3.12494	C	No	--
FS07	Clindamycin	NEBR3C01	Day-7	CDC2Plate1C08	162	13.7412	Day -2	CDC2Plate1H08	102	8.60443	-60	0.629412	0.407834	187.707	552.362	0.0946722	Day 0	CDC2Plate2E10	90	9.09506	-72	0.644578	0.365063	40.8439	776.111	1.93909e-05	50000	133333	4.69897	5.12494	C	No	--
FS07	Clindamycin	NEBR6C03	Day-7	CDC2Plate10C12	123	10.1106	Day -2	CDC2Plate11F01	110	10.0082	-13	0.693069	0.375	102.322	1290.58	0	Day 0	CDC2Plate12H02	102	10.5986	-21	0.680628	0.348646	19.1611	618.418	0	1666.67	7000	3.22185	3.8451	C	No	--
FS08	Clindamycin	NEBR3C02	Day-7	CDC2Plate1C09	185	11.2938	Day -2	CDC2Plate1H09	100	9.04766	-85	0.703704	0.483583	157.035	542.847	0.00674222	Day 0	CDC2Plate2E11	102	7.11936	-83	0.671498	0.379896	26.1575	603.657	NA	10000	13333.3	4	4.12494	C	No	--
FS08	Clindamycin	NEBR6C04	Day-7	CDC2Plate10D01	164	10.4371	Day -2	CDC2Plate11F02	116	10.2619	-48	0.738938	0.425979	7.22422	454.249	NA	Day 0	CDC2Plate12H03	111	7.83178	-53	0.741228	0.471342	15.6275	650.66	0	1000000	26666.7	6	4.42597	C	No	--
FS09	Clindamycin	NEBR3C03	Day-7	CDC2Plate1C10	160	7.43537	Day -2	CDC2Plate1H10	66	8.42845	-94	0.597765	0.517857	531.562	152.178	0.0536255	Day 0	CDC2Plate2E12	86	8.53831	-74	0.637306	0.381768	600.836	211.734	0	2666.67	1666.67	3.42597	3.22185	C	No	--
FS09	Clindamycin	NEBR7C01	Day-7	CDC2Plate13E02	138	9.5278	Day -2	CDC2Plate14B04	113	6.37448	-25	0.73743	0.298243	50.3795	281.206	NA	Day 0	CDC2Plate14G04	125	7.55663	-13	0.691489	0.31682	10.8547	283.784	NA	1000000	666667	6	5.82391	C	No	--
FS10	Clindamycin	NEBR3C04	Day-7	CDC2Plate1C11	136	7.14113	Day -2	CDC2Plate2A01	91	6.37816	-45	0.64557	0.354983	158.579	683.541	0	Day 0	CDC2Plate2F01	89	5.5807	-47	0.662577	0.281538	67.4798	694.03	0	300	66666.7	2.47712	4.82391	C	No	--
FS10	Clindamycin	NEBR7C02	Day-7	CDC2Plate13E03	116	8.141	Day -2	CDC2Plate14B05	98	6.86733	-18	0.656805	0.459245	4.97134	430.725	NA	Day 0	CDC2Plate14G05	102	7.81801	-14	0.660714	0.438796	0.277416	339.851	NA	1.33333e+07	7.66667e+06	7.12494	6.88461	C	No	--
FS11	Clindamycin	NEBR4C01	Day-7	CDC2Plate4H07	146	10.3902	Day -2	CDC2Plate5E10	66	8.38551	-80	0.613793	0.40193	28.8847	708.859	1.04141	Day 0	CDC2Plate6C01	87	9.53946	-59	0.581081	0.368376	26.8868	612.272	2.32527	36666.7	9000	4.56427	3.95424	C	No	--
FS11	Clindamycin	NEBR7C03	Day-7	CDC2Plate13E04	115	7.581	Day -2	CDC2Plate14B06	86	6.23491	-29	0.767442	0.320997	18.0525	761.295	0.0302692	Day 0	CDC2Plate14G06	95	6.29564	-20	0.733696	0.311348	6.06707	414.09	0	1.33333e+06	2.33333e+06	6.12494	6.36798	C	No	--
FS12	Clindamycin	NEBR4C02	Day-7	CDC2Plate4H08	177	6.72311	Day -2	CDC2Plate5E11	90	7.1462	-87	0.7	0.384361	0	761.243	0.1486	Day 0	CDC2Plate6C02	92	9.43102	-85	0.672043	0.402074	2.6552	591.143	0.196575	2333.33	36666.7	3.36798	4.56427	C	No	--
FS12	Clindamycin	NEBR7C04	Day-7	CDC2Plate13E05	146	6.22783	Day -2	CDC2Plate14B07	101	4.24196	-45	0.728571	0.332517	7.95234	584.792	2.2124	Day 0	CDC2Plate14G07	101	4.85122	-45	0.694175	0.308324	1.65004	352.927	1.53428	2000	60000	3.30103	4.77815	C	No	--
FS01	Fidaxomicin	NEBR1B01	Day-7	CDC2Plate3A05	147	12.8185	Day -2	CDC2Plate3F05	124	10.8347	-23	0.573684	0.358007	23.0664	384.66	0.00997662	Day 0	CDC2Plate4C07	148	11.7774	1	0.560976	0.361895	NA	NA	NA	300	300	2.47712	2.47712	N	--	No Data
FS01	Fidaxomicin	NEBR5B01	Day-7	CDC2Plate9E09	163	9.42164	Day -2	CDC2Plate10G10	148	10.9856	-15	0.676596	0.437932	24.5578	1274.57	0	Day 0	CDC2Plate12B01	140	11.2717	-23	0.597222	0.424971	11.7599	2426.94	0	300	300	2.47712	2.47712	N	--	Yes
FS02	Fidaxomicin	NEBR1B02	Day-7	CDC2Plate3A06	176	17.2478	Day -2	CDC2Plate3F06	141	8.95309	-35	0.627706	0.359879	13.0065	416.941	0.0104653	Day 0	CDC2Plate4C08	130	11.9895	-46	0.627803	0.312212	NA	NA	NA	300	300	2.47712	2.47712	N	--	No Data
FS02	Fidaxomicin	NEBR5B02	Day-7	CDC2Plate9E10	180	13.4553	Day -2	CDC2Plate10G11	130	12.5534	-50	0.669528	0.430012	9.68082	1271.06	0	Day 0	CDC2Plate12B02	137	12.4669	-43	0.591111	0.398762	24.9699	2289.57	0.00801814	300	300	2.47712	2.47712	N	--	Yes
FS03	Fidaxomicin	NEBR1B03	Day-7	CDC2Plate3A07	150	18.3677	Day -2	CDC2Plate3F07	125	11.2507	-25	0.70283	0.469758	327.494	189.559	0.018336	Day 0	CDC2Plate4C09	117	12.0467	-33	0.630769	0.452333	NA	NA	NA	300	300	2.47712	2.47712	N	--	No Data
FS03	Fidaxomicin	NEBR5B03	Day-7	CDC2Plate9E11	162	16.8705	Day -2	CDC2Plate10G12	126	9.31667	-36	0.660465	0.352823	535.705	343.301	0	Day 0	CDC2Plate12B03	136	10.2469	-26	0.645455	0.302707	1052.19	812.045	0.0456016	300	300	2.47712	2.47712	N	--	No
FS04	Fidaxomicin	NEBR2C07	Day-7	CDC2Plate7B09	81	8.2949	Day -2	CDC2Plate7G08	72	8.4378	-9	0.646018	0.291043	17.103	430.212	NA	Day 0	CDC2Plate8D09	90	8.70322	9	0.609756	0.373848	55.0594	577.707	NA	300	300	2.47712	2.47712	N	--	No
FS04	Fidaxomicin	NEBR5B04	Day-7	CDC2Plate9E12	119	8.7639	Day -2				NA		0				Day 0	CDC2Plate12B04	97	9.22235	-22	0.615385	0.335109	86.8753	2543.91	0	300	300	2.47712	2.47712	N	--	Yes
FS05	Fidaxomicin	NEBR2C08	Day-7	CDC2Plate7B10	93	11.021	Day -2	CDC2Plate7G09	102	9.71031	9	0.674033	0.362183	251.723	105.004	0.447437	Day 0	CDC2Plate8D10	131	12.9163	38	0.686047	0.303571	93.6397	518.453	0.31306	300	300	2.47712	2.47712	N	--	No
FS05	Fidaxomicin	NEBR6B01	Day-7	CDC2Plate10B10	131	13.3322	Day -2	CDC2Plate11D11	109	10.6122	-22	0.636364	0.40337	86.3146	361.032	0.396236	Day 0	CDC2Plate12F12	95	9.93559	-36	0.625767	0.446717	80.923	666.447	0.704974	300	300	2.47712	2.47712	N	--	No
FS06	Fidaxomicin	NEBR2C09	Day-7	CDC2Plate7B11	105	5.38094	Day -2	CDC2Plate7G10	79	6.52767	-26	0.598837	0.268145	34.4956	261.274	0.51349	Day 0	CDC2Plate8D11	116	9.01254	11	0.568306	0.324885	8.16819	313.607	0	300	300	2.47712	2.47712	N	--	No
FS06	Fidaxomicin	NEBR6B02	Day-7	CDC2Plate10B11	137	6.36947	Day -2	CDC2Plate11D12	104	6.17517	-33	0.685714	0.268001	156.373	854.709	0	Day 0	CDC2Plate12G01	125	6.95331	-12	0.635802	0.248992	22.552	403.791	NA	300	300	2.47712	2.47712	N	--	No
FS07	Fidaxomicin	NEBR3B01	Day-7	CDC2Plate1B09	146	12.5668	Day -2	CDC2Plate1G09	102	10.7756	-44	0.621951	0.438796	273.999	204.845	0.00509787	Day 0	CDC2Plate2D11	100	8.16639	-46	0.549669	0.493232	38.9456	619.514	0	300	300	2.47712	2.47712	N	--	No
FS07	Fidaxomicin	NEBR6B03	Day-7	CDC2Plate10B12	121	9.26915	Day -2	CDC2Plate11E01	105	9.35875	-16	0.606742	0.371832	6.05163	424.467	NA	Day 0	CDC2Plate12G02	98	9.9622	-23	0.663043	0.384361	12.6199	845.046	0.00150279	300	300	2.47712	2.47712	N	--	No
FS08	Fidaxomicin	NEBR3B02	Day-7	CDC2Plate1B10	176	12.16	Day -2	CDC2Plate1G10	141	9.01027	-35		0.418491	11.5677	553.762	NA	Day 0	CDC2Plate2D12	127	11.2078	-49		0.402938	8.64719	664.215	0	300	300	2.47712	2.47712	N	--	No
FS08	Fidaxomicin	NEBR6B04	Day-7				Day -2	CDC2Plate11E02	125	11.1239	NA	0.639485		57.5038	781.471	0	Day 0	CDC2Plate12G03	129	10.347	NA	0.659292		9.53295	392.896	NA	300	300	2.47712	2.47712	N	--	No
FS09	Fidaxomicin	NEBR3B03	Day-7	CDC2Plate1B11	158	9.04903	Day -2	CDC2Plate1G11	122	6.46432	-36	0.648936	0.347494	382.911	262.624	NA	Day 0				NA	0.634409	NA				300	300	2.47712	2.47712	N	--	No
FS09	Fidaxomicin	NEBR7B01	Day-7	CDC2Plate13D02	143	7.70111	Day -2	CDC2Plate14A04	111	6.29049	-32	0.691589	0.28557	222.704	256.342	NA	Day 0	CDC2Plate14F04	111	8.29708	-32		0.274626	83.8193	362.008	NA	300	300	2.47712	2.47712	N	--	No
FS10	Fidaxomicin	NEBR3B04	Day-7	CDC2Plate1B12	135	7.92562	Day -2	CDC2Plate1G12	128	10.3353	-7	0.623596	0.294643	12.3074	596.795	NA	Day 0	CDC2Plate2E01			NA	0.657459	NA	219.093	292.319	0	300	300	2.47712	2.47712	N	--	No
FS10	Fidaxomicin	NEBR7B02	Day-7	CDC2Plate13D03	122	7.91825	Day -2	CDC2Plate14A05	123	8.58763	1	0.593583	0.319556	13.2149	445.19	NA	Day 0	CDC2Plate14F05	121	11.5277	-1		0.408266	3.61345	250.387	NA	300	26666.7	2.47712	4.42597	C	No	--
FS11	Fidaxomicin	NEBR4B01	Day-7	CDC2Plate4H01	121	10.3154	Day -2	CDC2Plate5E04	84	7.43527	-37	0.674286	0.30602	25.9994	968.761	0.757205	Day 0	CDC2Plate6B07	102	10.1186	-19	0.670391	0.270161	8.22992	672.877	0.555557	300	300	2.47712	2.47712	N	--	No
FS11	Fidaxomicin	NEBR7B03	Day-7	CDC2Plate13D04	120	7.19191	Day -2	CDC2Plate14A06	112	7.75209	-8	0.651316	0.231423	5.90467	402.11	0.0567397	Day 0	CDC2Plate14F06	118	11.915	-2	0.623457	0.3161	3.16977	397.784	0.0109752	300	300	2.47712	2.47712	N	--	No
FS12	Fidaxomicin	NEBR4B02	Day-7	CDC2Plate4H02	122	5.50893	Day -2	CDC2Plate5E05	90	6.87077	-32	0.658537	0.400634	65.7577	527.385	2.42648	Day 0	CDC2Plate6B08	118	8.29266	-4	0.669725	0.463998	269.254	2827.43	2.95448	333.333	300	2.52288	2.47712	N	--	Yes
FS12	Fidaxomicin	NEBR7B04	Day-7	CDC2Plate13D05	147	6.26013	Day -2	CDC2Plate14A07	128	6.01219	-19	0.699387	0.295075	63.5419	639.293	0.323161	Day 0	CDC2Plate14F07	143	7.74902	-4	0.666667	0.264113	5.19815	329.493	0.0371859	300	300	2.47712	2.47712	N	--	No

## Sheet: Table S4
Table S4: Filtering of raw bile salt data
- Data produced by core facility and reported in ng/mL. Raw data with "NA" did not have any values reported. Samples were filtered to remove any with total concentrations of cholate, deoxycholate and taurcholate that were less than 1 microgram/mL. The median level of total bile salts measured was 246 ug/mL; filtering removed 18 of 336 samples.
								Raw data from Baylor				If total concentration of measured bile was less than <1 ug/mL, all values were changed to NA; removes 3.2% of samples; median level of total bile acid measured was 230 ug/mL			408.57	392.572	515.706
Metabolomics Sample ID	NEBR.Location	Antibiotic	StoolSample	Time	Cholic (ng/mL)	Deoxycholic (ng/mL)	Taurocholic (ng/mL)	Total measured Bile (ug/ml)	Cholic (g/L)	Deoxycholic (g/L)	Taurocholic (g/L)	Cholic (uM)	Deoxycholic (uM)	Taurocholic (uM)	Total Measured Bile (uM)
CDC2Plate3G08	NEBR1C04	Augmentin	FS01	Day -2	NA	NA	3.125	0.003125	NA	NA	NA	NA	NA	NA
CDC2Plate11B03	NEBR5D05	Augmentin	FS01	Day -2	9032.1	362509	0	371.542	0.0090321	0.362509	0	22.1066	923.422	0	945.528
CDC2Plate4D07	NEBR1C04	Augmentin	FS01	Day 0	1566.14	288910	6.554	290.482	0.00156614	0.28891	6.554e-06	3.83323	735.94	0.0127088	739.786			Resolve Duplicates
CDC2Plate3G09	NEBR1C05	Augmentin	FS02	Day -2	26.746	218.758	7.963	0.253467	NA	NA	NA	NA	NA	NA
CDC2Plate11B04	NEBR5D06	Augmentin	FS02	Day -2	2187.34	244817	NA	247.004	0.00218734	0.244817	NA	5.35366	623.622	NA	628.976
CDC2Plate4D08	NEBR1C05	Augmentin	FS02	Day 0	10260.9	168993	3.985	179.258	0.0102609	0.168993	3.985e-06	25.1142	430.476	0.00772727	455.598			Metabolomics Sample ID	Bioreactor ID	Treatment	Fecal	Time	Cholate	Deoxycholate	Taurocholate
CDC2Plate12D05	NEBR5D06	Augmentin	FS02	Day 0	15582.8	1.10705e+06	NA	1122.63	0.0155828	1.10705	NA	38.1398	2819.98	NA	2858.12	Duplicates; Average		CDC2Plate12D05	NEBR5D06	Augmentin	FS02	Day 0	38.1398	2819.98	NA
CDC2Plate12D04	NEBR5D06	Augmentin	FS02	Day 0	4514.71	1.06824e+06	1.278	1072.76	0.00451471	1.06824	1.278e-06	11.05	2721.13	0.00247816	2732.18			CDC2Plate12D04	NEBR5D06	Augmentin	FS02	Day 0	11.05	2721.13	0.00247816
CDC2Plate3G10	NEBR1C06	Augmentin	FS03	Day -2	232.888	104.444	8.686	0.346018	NA	NA	NA	NA	NA	NA				CDC2Plate2G07	NEBR3D10	Azithromycin	FS08	Day 0	6.85821	374.886	0.0198078
CDC2Plate11B05	NEBR5D07	Augmentin	FS03	Day -2	282543	140419	0	422.962	0.282543	0.140419	0	691.54	357.691	0	1049.23			CDC2Plate2G06	NEBR3D10	Azithromycin	FS08	Day 0	12.7891	349.242	0
CDC2Plate4D09	NEBR1C06	Augmentin	FS03	Day 0	219359	144619	6.518	363.984	0.219359	0.144619	6.518e-06	536.894	368.388	0.012639	905.294			CDC2Plate11A06	NEBR5C08	Cefaclor	FS04	Day -2	69.2553	564.934	NA
CDC2Plate12D06	NEBR5D07	Augmentin	FS03	Day 0	1.07802e+06	568739	32.213	1646.79	1.07802	0.568739	3.2213e-05	2638.51	1448.75	0.0624639	4087.32			CDC2Plate11A04	NEBR5C08	Cefaclor	FS04	Day -2	10.1922	519.634	0
CDC2Plate7F11	NEBR2A10	Augmentin	FS04	Day -2	20701.1	139199	0	159.9	0.0207011	0.139199	0	50.6671	354.582	0	405.249			CDC2Plate2E06	NEBR3B09	Ceftriaxone	FS07	Day 0	41.8435	698.629	0
CDC2Plate11B06	NEBR5D08	Augmentin	FS04	Day -2	27520.9	339590	0	367.111	0.0275209	0.33959	0	67.359	865.039	0	932.398			CDC2Plate2E02	NEBR3B09	Ceftriaxone	FS07	Day 0	26.7552	677.206	0
CDC2Plate8C12	NEBR2A10	Augmentin	FS04	Day 0	4033.04	101492	NA	105.525	0.00403304	0.101492	NA	9.8711	258.532	NA	268.403			CDC2Plate12F01	NEBR6A02	Untreated	FS06	Day 0	86.8062	993.018	NA
CDC2Plate12D07	NEBR5D08	Augmentin	FS04	Day 0	57166.9	1.30201e+06	NA	1359.18	0.0571669	1.30201	NA	139.919	3316.62	NA	3456.53			CDC2Plate12E12	NEBR6A02	Untreated	FS06	Day 0	81.5781	574.957	2.57635
CDC2Plate7F12	NEBR2A11	Augmentin	FS05	Day -2	114027	48843.2	2951.26	165.822	0.114027	0.0488432	0.00295126	279.089	124.418	5.72276	409.23			CDC2Plate1F09	NEBR3A01	Untreated	FS07	Day -2	2.71584	574.492	NA
CDC2Plate11G03	NEBR6D05	Augmentin	FS05	Day -2	36923.4	128806	60.564	165.79	0.0369234	0.128806	6.0564e-05	90.3724	328.108	0.117439	418.598			CDC2Plate2C02	NEBR3A01	Untreated	FS07	Day -2	15.4752	766.979	NA
CDC2Plate8D01	NEBR2A11	Augmentin	FS05	Day 0	21892.1	170178	908.676	192.979	0.0218921	0.170178	0.000908676	53.5823	433.495	1.762	488.839
CDC2Plate13A06	NEBR6D05	Augmentin	FS05	Day 0	4050.31	309820	46.771	313.917	0.00405031	0.30982	4.6771e-05	9.91337	789.206	0.0906932	799.21
CDC2Plate7G01	NEBR2A12	Augmentin	FS06	Day -2	36178.6	93871.6	2.353	130.052	0.0361786	0.0938716	2.353e-06	88.5492	239.119	0.00456268	327.673
CDC2Plate11G04	NEBR6D06	Augmentin	FS06	Day -2	12790.8	343969	0	356.76	0.0127908	0.343969	0	31.3063	876.193	0	907.499				NEBR5C08	Cefaclor	FS04	Day -2	39.7237	542.284	0
CDC2Plate8D02	NEBR2A12	Augmentin	FS06	Day 0	10083.4	143499	0	153.583	0.0100834	0.143499	0	24.6797	365.536	0	390.216				NEBR3A01	Untreated	FS07	Day -2	9.09552	670.735	NA
CDC2Plate13A07	NEBR6D06	Augmentin	FS06	Day 0	23835.5	250046	7.445	273.889	0.0238355	0.250046	7.445e-06	58.3388	636.943	0.0144365	695.296				NEBR5D06	Augmentin	FS02	Day 0	24.5949	2770.56	0.00247816
CDC2Plate2B02	NEBR3D05	Augmentin	FS07	Day -2	92810.8	248798	0	341.609	0.0928108	0.248798	0	227.16	633.764	0	860.924				NEBR3D10	Azithromycin	FS08	Day 0	9.82368	362.064	0.0099039
CDC2Plate11G05	NEBR6D07	Augmentin	FS07	Day -2	44913	160710	NA	205.623	0.044913	0.16071	NA	109.927	409.377	NA	519.304				NEBR3B09	Ceftriaxone	FS07	Day 0	34.2994	687.917	0
CDC2Plate2G02	NEBR3D05	Augmentin	FS07	Day 0	823.704	54201.2	0.522	55.0254	0.000823704	0.0542012	5.22e-07	2.01607	138.067	0.00101221	140.084				NEBR6A02	Untreated	FS06	Day 0	84.1922	783.987	2.57635
CDC2Plate13A08	NEBR6D07	Augmentin	FS07	Day 0	6105.09	536267	NA	542.372	0.00610509	0.536267	NA	14.9426	1366.03	NA	1380.98
CDC2Plate2B03	NEBR3D06	Augmentin	FS08	Day -2	110311	240787	22.081	351.12	0.110311	0.240787	2.2081e-05	269.993	613.358	0.042817	883.394
CDC2Plate11G06	NEBR6D08	Augmentin	FS08	Day -2	11126.6	336595	0	347.722	0.0111266	0.336595	0	27.233	857.41	0	884.643
CDC2Plate2G03	NEBR3D06	Augmentin	FS08	Day 0	1451.2	133547	1.907	135	0.0014512	0.133547	1.907e-06	3.55189	340.184	0.00369784	343.74
CDC2Plate13A09	NEBR6D08	Augmentin	FS08	Day 0	16549.2	445926	NA	462.475	0.0165492	0.445926	NA	40.5052	1135.91	NA	1176.41
CDC2Plate2B04	NEBR3D07	Augmentin	FS09	Day -2	143470	227083	335.808	370.888	0.14347	0.227083	0.000335808	351.15	578.45	0.651162	930.251
CDC2Plate14C08	NEBR7D05	Augmentin	FS09	Day -2	32875.5	203571	NA	236.447	0.0328755	0.203571	NA	80.4647	518.558	NA	599.023
CDC2Plate2G04	NEBR3D07	Augmentin	FS09	Day 0	8763.33	77392.8	0	86.1561	0.00876333	0.0773928	0	21.4488	197.143	0	218.592
CDC2Plate14H08	NEBR7D05	Augmentin	FS09	Day 0	18121.5	133329	NA	151.451	0.0181215	0.133329	NA	44.3535	339.631	NA	383.984
CDC2Plate2B05	NEBR3D08	Augmentin	FS10	Day -2	125225	187031	36.914	312.293	0.125225	0.187031	3.6914e-05	306.497	476.424	0.0715796	782.992
CDC2Plate14C09	NEBR7D06	Augmentin	FS10	Day -2	13002.6	475837	NA	488.84	0.0130026	0.475837	NA	31.8247	1212.1	NA	1243.93
CDC2Plate2G05	NEBR3D08	Augmentin	FS10	Day 0	18972.2	151549	0	170.521	0.0189722	0.151549	0	46.4355	386.041	0	432.476
CDC2Plate14H09	NEBR7D06	Augmentin	FS10	Day 0	1095.93	127192	NA	128.288	0.00109593	0.127192	NA	2.68236	323.998	NA	326.68
CDC2Plate5F06	NEBR4D03	Augmentin	FS11	Day -2	58702.1	505013	351.171	564.067	0.0587021	0.505013	0.000351171	143.677	1286.42	0.680952	1430.78
CDC2Plate14C10	NEBR7D07	Augmentin	FS11	Day -2	40962.4	111545	368.093	152.875	0.0409624	0.111545	0.000368093	100.258	284.139	0.713765	385.11
CDC2Plate6C09	NEBR4D03	Augmentin	FS11	Day 0	12432.5	242728	938.092	256.098	0.0124325	0.242728	0.000938092	30.4293	618.301	1.81904	650.549
CDC2Plate14H10	NEBR7D07	Augmentin	FS11	Day 0	296.456	96380.8	647.78	97.325	0.000296456	0.0963808	0.00064778	0.725594	245.511	1.2561	247.493
CDC2Plate5F07	NEBR4D04	Augmentin	FS12	Day -2	26612.9	271626	279.778	298.519	0.0266129	0.271626	0.000279778	65.1367	691.915	0.542515	757.594
CDC2Plate14C11	NEBR7D08	Augmentin	FS12	Day -2	247560	175837	24224	447.62	0.24756	0.175837	0.024224	605.917	447.909	46.9725	1100.8
CDC2Plate6C10	NEBR4D04	Augmentin	FS12	Day 0	5814.61	223245	456.25	229.515	0.00581461	0.223245	0.00045625	14.2316	568.671	0.88471	583.788
CDC2Plate15A01	NEBR7D08	Augmentin	FS12	Day 0	7757.76	101427	7754.36	116.94	0.00775776	0.101427	0.00775436	18.9876	258.366	15.0364	292.39
CDC2Plate4A04	NEBR1E04	Azithromycin	FS01	Day -2	13.761	230.215	6.753	0.250729	NA	NA	NA	NA	NA	NA
CDC2Plate11B07	NEBR5D09	Azithromycin	FS01	Day -2	162.3	266351	0	266.513	0.0001623	0.266351	0	0.397239	678.476	0	678.873
CDC2Plate4E07	NEBR1E04	Azithromycin	FS01	Day 0	4636.55	350722	8.553	355.367	0.00463655	0.350722	8.553e-06	11.3482	893.395	0.016585	904.76
CDC2Plate12D08	NEBR5D09	Azithromycin	FS01	Day 0	5304.17	1.00603e+06	NA	1011.33	0.00530417	1.00603	NA	12.9823	2562.66	NA	2575.64
CDC2Plate4A05	NEBR1E05	Azithromycin	FS02	Day -2	12.963	255.712	2.433	0.271108	NA	NA	NA	NA	NA	NA
CDC2Plate11B08	NEBR5D10	Azithromycin	FS02	Day -2	2707.33	325651	0	328.358	0.00270733	0.325651	0	6.62635	829.531	0	836.158
CDC2Plate4E08	NEBR1E05	Azithromycin	FS02	Day 0	12114.1	310145	1.725	322.261	0.0121141	0.310145	1.725e-06	29.65	790.034	0.00334493	819.688
CDC2Plate12D09	NEBR5D10	Azithromycin	FS02	Day 0	15950.3	779345	3.147	795.299	0.0159503	0.779345	3.147e-06	39.0394	1985.23	0.00610232	2024.27
CDC2Plate4A06	NEBR1E06	Azithromycin	FS03	Day -2	130.042	95.948	4.687	0.230677	NA	NA	NA	NA	NA	NA
CDC2Plate11B09	NEBR5D11	Azithromycin	FS03	Day -2	239591	80744.1	0	320.335	0.239591	0.0807441	0	586.413	205.68	0	792.093
CDC2Plate4E09	NEBR1E06	Azithromycin	FS03	Day 0	203190	177406	3.052	380.599	0.20319	0.177406	3.052e-06	497.321	451.906	0.0059181	949.233
CDC2Plate12D10	NEBR5D11	Azithromycin	FS03	Day 0	684761	677841	77.797	1362.68	0.684761	0.677841	7.7797e-05	1676	1726.67	0.150855	3402.81
CDC2Plate7G11	NEBR2C10	Azithromycin	FS04	Day -2	3664.72	201520	0	205.185	0.00366472	0.20152	0	8.96962	513.333	0	522.303
CDC2Plate11B10	NEBR5D12	Azithromycin	FS04	Day -2	12182.7	190583	NA	202.765	0.0121827	0.190583	NA	29.818	485.472	NA	515.29
CDC2Plate8D12	NEBR2C10	Azithromycin	FS04	Day 0	2058.01	189414	NA	191.472	0.00205801	0.189414	NA	5.03712	482.495	NA	487.532
CDC2Plate12D11	NEBR5D12	Azithromycin	FS04	Day 0	34143.1	689446	NA	723.589	0.0341431	0.689446	NA	83.5674	1756.23	NA	1839.79
CDC2Plate7G12	NEBR2C11	Azithromycin	FS05	Day -2	17313.1	235372	5337.19	258.023	0.0173131	0.235372	0.00533719	42.3749	599.565	10.3493	652.289
CDC2Plate11G07	NEBR6D09	Azithromycin	FS05	Day -2	16218.3	213869	50.856	230.138	0.0162183	0.213869	5.0856e-05	39.6953	544.788	0.0986144	584.582
CDC2Plate8E01	NEBR2C11	Azithromycin	FS05	Day 0	13943.5	185859	7723.43	207.526	0.0139435	0.185859	0.00772343	34.1277	473.439	14.9764	522.543
CDC2Plate13A10	NEBR6D09	Azithromycin	FS05	Day 0	150486	220211	232.239	370.929	0.150486	0.220211	0.000232239	368.325	560.944	0.450332	929.719
CDC2Plate7H01	NEBR2C12	Azithromycin	FS06	Day -2	32969.4	884311	41.757	917.322	0.0329694	0.884311	4.1757e-05	80.6947	2252.61	0.0809706	2333.38
CDC2Plate11G08	NEBR6D10	Azithromycin	FS06	Day -2	8995.77	126276	NA	135.271	0.00899577	0.126276	NA	22.0177	321.662	NA	343.68
CDC2Plate8E02	NEBR2C12	Azithromycin	FS06	Day 0	1883.17	111906	0	113.789	0.00188317	0.111906	0	4.60917	285.057	0	289.667
CDC2Plate13A11	NEBR6D10	Azithromycin	FS06	Day 0	5219.79	143084	NA	148.304	0.00521979	0.143084	NA	12.7758	364.478	NA	377.254
CDC2Plate2B06	NEBR3D09	Azithromycin	FS07	Day -2	24637.6	251245	5.536	275.888	0.0246376	0.251245	5.536e-06	60.302	639.997	0.0107348	700.309
CDC2Plate11G09	NEBR6D11	Azithromycin	FS07	Day -2	27674.8	358826	0	386.501	0.0276748	0.358826	0	67.7358	914.038	0	981.774
CDC2Plate13A12	NEBR6D11	Azithromycin	FS07	Day 0	3725.49	87063.4	NA	90.7888	0.0037255	0.0870634	NA	9.11838	221.777	NA	230.895
CDC2Plate2B07	NEBR3D10	Azithromycin	FS08	Day -2	7868.3	162682	119.026	170.67	0.0078683	0.162682	0.000119026	19.2581	414.401	0.230802	433.89
CDC2Plate11G10	NEBR6D12	Azithromycin	FS08	Day -2	959.991	118298	NA	119.258	0.000959991	0.118298	NA	2.34964	301.342	NA	303.691
CDC2Plate2G07	NEBR3D10	Azithromycin	FS08	Day 0	2802.06	147170	10.215	149.982	0.00280206	0.14717	1.0215e-05	6.85821	374.886	0.0198078	381.765	Duplicates; Average
CDC2Plate2G06	NEBR3D10	Azithromycin	FS08	Day 0	5225.26	137103	0	142.328	0.00522526	0.137103	0	12.7891	349.242	0	362.031
CDC2Plate13B01	NEBR6D12	Azithromycin	FS08	Day 0	4212.01	180041	NA	184.253	0.00421201	0.180041	NA	10.3092	458.618	NA	468.928
CDC2Plate2B08	NEBR3D11	Azithromycin	FS09	Day -2	5405.81	142194	1.737	147.601	0.00540582	0.142194	1.737e-06	13.2311	362.211	0.0033682	375.445
CDC2Plate14C12	NEBR7D09	Azithromycin	FS09	Day -2	80970.5	425555	NA	506.526	0.0809705	0.425555	NA	198.18	1084.02	NA	1282.2
CDC2Plate2G08	NEBR3D11	Azithromycin	FS09	Day 0	654.833	177712	1.129	178.368	0.000654833	0.177712	1.129e-06	1.60274	452.686	0.00218923	454.291
CDC2Plate15A02	NEBR7D09	Azithromycin	FS09	Day 0	19331.6	96373.8	NA	115.705	0.0193316	0.0963738	NA	47.3152	245.493	NA	292.809
CDC2Plate2B09	NEBR3D12	Azithromycin	FS10	Day -2	5270.66	294728	0.272	299.999	0.00527066	0.294728	2.72e-07	12.9003	750.762	0.000527433	763.663
CDC2Plate14D01	NEBR7D10	Azithromycin	FS10	Day -2	9854.04	164917	NA	174.771	0.00985404	0.164917	NA	24.1184	420.094	NA	444.212
CDC2Plate2G09	NEBR3D12	Azithromycin	FS10	Day 0	1273.51	131278	0	132.552	0.00127351	0.131278	0	3.117	334.406	0	337.523
CDC2Plate15A03	NEBR7D10	Azithromycin	FS10	Day 0	3719.99	110340	NA	114.06	0.00371999	0.11034	NA	9.10491	281.068	NA	290.173
CDC2Plate5F08	NEBR4D05	Azithromycin	FS11	Day -2	3779.56	210638	170.091	214.587	0.00377956	0.210638	0.000170091	9.25071	536.558	0.329822	546.139
CDC2Plate14D02	NEBR7D11	Azithromycin	FS11	Day -2	67409.6	136121	1064.09	204.595	0.0674096	0.136121	0.00106409	164.989	346.742	2.06336	513.795
CDC2Plate6C11	NEBR4D05	Azithromycin	FS11	Day 0	11183.7	340073	702.331	351.959	0.0111837	0.340073	0.000702331	27.3727	866.27	1.36188	895.005
CDC2Plate15A04	NEBR7D11	Azithromycin	FS11	Day 0	9071.65	176925	68.999	186.066	0.00907165	0.176925	6.8999e-05	22.2034	450.681	0.133795	473.019
CDC2Plate5F09	NEBR4D06	Azithromycin	FS12	Day -2	4245.1	254726	501.599	259.473	0.0042451	0.254726	0.000501599	10.3901	648.864	0.972646	660.227
CDC2Plate14D03	NEBR7D12	Azithromycin	FS12	Day -2	9451.52	234479	2082.93	246.014	0.00945152	0.234479	0.00208293	23.1332	597.29	4.039	624.462
CDC2Plate6C12	NEBR4D06	Azithromycin	FS12	Day 0	8907.92	246719	2038.41	257.666	0.00890792	0.246719	0.00203841	21.8027	628.469	3.95266	654.225
CDC2Plate15A05	NEBR7D12	Azithromycin	FS12	Day 0	3407.62	167700	1179.43	172.287	0.00340763	0.1677	0.00117943	8.34037	427.182	2.28702	437.809
CDC2Plate3F02	NEBR1A10	Cefaclor	FS01	Day -2	40337.5	290679	12.265	331.029	0.0403375	0.290679	1.2265e-05	98.7284	740.447	0.0237829	839.199
CDC2Plate11A03	NEBR5C05	Cefaclor	FS01	Day -2	6537.09	295376	0	301.913	0.00653709	0.295376	0	15.9999	752.413	0	768.413
CDC2Plate4C04	NEBR1A10	Cefaclor	FS01	Day 0	3.174	210.555	9.024	0.222753	NA	NA	NA	NA	NA	NA
CDC2Plate12C04	NEBR5C05	Cefaclor	FS01	Day 0	9639.28	996592	0	1006.23	0.00963928	0.996592	0	23.5927	2538.62	0	2562.22
CDC2Plate3F03	NEBR1A11	Cefaclor	FS02	Day -2	21748.3	217235	5.141	238.989	0.0217483	0.217235	5.141e-06	53.2303	553.364	0.00996886	606.604
CDC2Plate4C05	NEBR1A11	Cefaclor	FS02	Day 0	8.094	157.184	4.757	0.170035	NA	NA	NA	NA	NA	NA
CDC2Plate12C05	NEBR5C06	Cefaclor	FS02	Day 0	23273.3	833097	84.398	856.455	0.0232733	0.833097	8.4398e-05	56.9627	2122.15	0.163655	2179.28
CDC2Plate3F04	NEBR1A12	Cefaclor	FS03	Day -2	165695	128714	28.652	294.437	0.165695	0.128714	2.8652e-05	405.548	327.872	0.0555588	733.476
CDC2Plate11A05	NEBR5C07	Cefaclor	FS03	Day -2	130612	91734.3	0	222.346	0.130612	0.0917343	0	319.68	233.675	0	553.355
CDC2Plate4C06	NEBR1A12	Cefaclor	FS03	Day 0	25.075	122.632	12.14	0.159847	NA	NA	NA	NA	NA	NA
CDC2Plate12C06	NEBR5C07	Cefaclor	FS03	Day 0	925018	399853	72.404	1324.94	0.925018	0.399853	7.2404e-05	2264.04	1018.55	0.140398	3282.72
CDC2Plate7D06	NEBR2A04	Cefaclor	FS04	Day -2	6574.45	211836	NA	218.411	0.00657445	0.211836	NA	16.0914	539.612	NA	555.703
CDC2Plate11A06	NEBR5C08	Cefaclor	FS04	Day -2	28295.6	221777	NA	250.073	0.0282956	0.221777	NA	69.2553	564.934	NA	634.189	Duplicates; Average
CDC2Plate11A04	NEBR5C08	Cefaclor	FS04	Day -2	4164.22	203994	0	208.158	0.00416422	0.203994	0	10.1922	519.634	0	529.826
CDC2Plate8A07	NEBR2A04	Cefaclor	FS04	Day 0	6689.1	187987	0	194.677	0.0066891	0.187987	0	16.372	478.861	0	495.233
CDC2Plate12C07	NEBR5C08	Cefaclor	FS04	Day 0	59663.2	706998	NA	766.661	0.0596632	0.706998	NA	146.029	1800.94	NA	1946.97
CDC2Plate7D07	NEBR2A05	Cefaclor	FS05	Day -2	122640	58513.9	483.572	181.638	0.12264	0.0585139	0.000483572	300.169	149.053	0.93769	450.16
CDC2Plate11F03	NEBR6C05	Cefaclor	FS05	Day -2	1910.49	192206	0	194.117	0.00191049	0.192206	0	4.67603	489.608	0	494.284
CDC2Plate8A08	NEBR2A05	Cefaclor	FS05	Day 0	46893	115756	509.591	163.159	0.046893	0.115756	0.000509591	114.774	294.867	0.988143	410.628
CDC2Plate12H04	NEBR6C05	Cefaclor	FS05	Day 0	20384	303731	577.053	324.692	0.020384	0.303731	0.000577053	49.8912	773.696	1.11896	824.706
CDC2Plate7D08	NEBR2A06	Cefaclor	FS06	Day -2	14169.6	129485	118.153	143.773	0.0141696	0.129485	0.000118153	34.6809	329.839	0.229109	364.749
CDC2Plate11F04	NEBR6C06	Cefaclor	FS06	Day -2	101279	398825	90.118	500.194	0.101279	0.398825	9.0118e-05	247.886	1015.93	0.174747	1263.99
CDC2Plate8A09	NEBR2A06	Cefaclor	FS06	Day 0	9720.29	116080	44.444	125.845	0.00972029	0.11608	4.4444e-05	23.791	295.691	0.0861809	319.568
CDC2Plate12H05	NEBR6C06	Cefaclor	FS06	Day 0	9190.45	214858	NA	224.048	0.00919045	0.214858	NA	22.4942	547.309	NA	569.803
CDC2Plate2A02	NEBR3C05	Cefaclor	FS07	Day -2	11670.1	268050	0.3	279.72	0.0116701	0.26805	3e-07	28.5633	682.804	0.000581727	711.368
CDC2Plate11F05	NEBR6C07	Cefaclor	FS07	Day -2	3952.93	206952	NA	210.905	0.00395293	0.206952	NA	9.67504	527.169	NA	536.844
CDC2Plate2F02	NEBR3C05	Cefaclor	FS07	Day 0	8466.67	293056	0	301.522	0.00846667	0.293056	0	20.7227	746.502	0	767.225
CDC2Plate12H06	NEBR6C07	Cefaclor	FS07	Day 0	12781.6	386254	NA	399.036	0.0127816	0.386254	NA	31.2837	983.907	NA	1015.19
CDC2Plate2A03	NEBR3C06	Cefaclor	FS08	Day -2	22892.7	388893	15.684	411.801	0.0228927	0.388893	1.5684e-05	56.0313	990.627	0.0304127	1046.69
CDC2Plate11F06	NEBR6C08	Cefaclor	FS08	Day -2	7710.92	208244	NA	215.955	0.00771092	0.208244	NA	18.8729	530.46	NA	549.333
CDC2Plate2F03	NEBR3C06	Cefaclor	FS08	Day 0	1122.96	115470	0	116.593	0.00112296	0.11547	0	2.74851	294.137	0	296.886
CDC2Plate12H07	NEBR6C08	Cefaclor	FS08	Day 0	3656.37	181836	NA	185.492	0.00365637	0.181836	NA	8.94919	463.191	NA	472.14
CDC2Plate2A04	NEBR3C07	Cefaclor	FS09	Day -2	115215	159339	0	274.554	0.115215	0.159339	0	281.996	405.885	0	687.881
CDC2Plate14B08	NEBR7C05	Cefaclor	FS09	Day -2	52367.4	177637	NA	230.005	0.0523674	0.177637	NA	128.172	452.496	NA	580.669
CDC2Plate2F04	NEBR3C07	Cefaclor	FS09	Day 0	40015.1	164553	0	204.568	0.0400151	0.164553	0	97.9394	419.167	0	517.106
CDC2Plate14G08	NEBR7C05	Cefaclor	FS09	Day 0	12136.9	115414	NA	127.551	0.0121369	0.115414	NA	29.7058	293.994	NA	323.7
CDC2Plate2A05	NEBR3C08	Cefaclor	FS10	Day -2	5687.78	312450	584.663	318.722	0.00568778	0.31245	0.000584663	13.9212	795.905	1.13371	810.96
CDC2Plate14B09	NEBR7C06	Cefaclor	FS10	Day -2	11439.4	412416	0	423.856	0.0114394	0.412416	0	27.9986	1050.55	0	1078.55
CDC2Plate2F05	NEBR3C08	Cefaclor	FS10	Day 0	1147.35	132597	1522.91	135.267	0.00114735	0.132597	0.00152291	2.80822	337.764	2.95306	343.525
CDC2Plate14G09	NEBR7C06	Cefaclor	FS10	Day 0	1198.06	88917.7	NA	90.1158	0.00119806	0.0889177	NA	2.93232	226.5	NA	229.433
CDC2Plate5E12	NEBR4C03	Cefaclor	FS11	Day -2	0	326496	104.42	326.6	0	0.326496	0.00010442	0	831.684	0.20248	831.887
CDC2Plate14B10	NEBR7C07	Cefaclor	FS11	Day -2	6316.83	189999	169.374	196.485	0.00631683	0.189999	0.000169374	15.4608	483.984	0.328431	499.773
CDC2Plate6C03	NEBR4C03	Cefaclor	FS11	Day 0	2678.64	246498	395.423	249.572	0.00267864	0.246498	0.000395423	6.55613	627.906	0.766761	635.229
CDC2Plate14G10	NEBR7C07	Cefaclor	FS11	Day 0	800.047	98821.9	5.496	99.6274	0.000800047	0.0988219	5.496e-06	1.95816	251.729	0.0106572	253.698
CDC2Plate5F01	NEBR4C04	Cefaclor	FS12	Day -2	2671.95	285099	185.907	287.956	0.00267195	0.285099	0.000185907	6.53976	726.233	0.36049	733.133
CDC2Plate14B11	NEBR7C08	Cefaclor	FS12	Day -2	21996	469638	145.535	491.779	0.021996	0.469638	0.000145535	53.8365	1196.31	0.282205	1250.43
CDC2Plate6C04	NEBR4C04	Cefaclor	FS12	Day 0	3712.63	300486	303.568	304.502	0.00371263	0.300486	0.000303568	9.08688	765.428	0.588646	775.104
CDC2Plate14G11	NEBR7C08	Cefaclor	FS12	Day 0	4385.94	112404	33.287	116.823	0.00438594	0.112404	3.3287e-05	10.7348	286.327	0.0645465	297.126
CDC2Plate3F11	NEBR1B07	Ceftriaxone	FS01	Day -2	131852	192378	18.217	324.248	0.131852	0.192378	1.8217e-05	322.716	490.045	0.0353244	812.797
CDC2Plate10H06	NEBR5B09	Ceftriaxone	FS01	Day -2	9625.9	399071	0	408.697	0.0096259	0.399071	0	23.56	1016.56	0	1040.12
CDC2Plate4D01	NEBR1B07	Ceftriaxone	FS01	Day 0	5.792	256.667	10.987	0.273446	NA	NA	NA	NA	NA	NA
CDC2Plate12B09	NEBR5B09	Ceftriaxone	FS01	Day 0	21039.5	1.13675e+06	5.565	1157.79	0.0210395	1.13675	5.565e-06	51.4956	2895.64	0.010791	2947.15
CDC2Plate3F12	NEBR1B08	Ceftriaxone	FS02	Day -2	219988	97440.7	5.89	317.435	0.219988	0.0974407	5.89e-06	538.434	248.211	0.0114212	786.657
CDC2Plate10H07	NEBR5B10	Ceftriaxone	FS02	Day -2	106170	309386	0	415.556	0.10617	0.309386	0	259.858	788.1	0	1047.96
CDC2Plate4D02	NEBR1B08	Ceftriaxone	FS02	Day 0	81.271	132.444	1.373	0.215088	NA	NA	NA	NA	NA	NA
CDC2Plate12B10	NEBR5B10	Ceftriaxone	FS02	Day 0	65697.8	994078	2.09	1059.78	0.0656978	0.994078	2.09e-06	160.799	2532.22	0.0040527	2693.02
CDC2Plate3G01	NEBR1B09	Ceftriaxone	FS03	Day -2	363320	88008.8	6.014	451.335	0.36332	0.0880088	6.014e-06	889.247	224.185	0.0116617	1113.44
CDC2Plate10H08	NEBR5B11	Ceftriaxone	FS03	Day -2	332246	96918.6	0	429.165	0.332246	0.0969186	0	813.194	246.881	0	1060.07
CDC2Plate4D03	NEBR1B09	Ceftriaxone	FS03	Day 0	206.68	66.623	2.675	0.275978	NA	NA	NA	NA	NA	NA
CDC2Plate12B11	NEBR5B11	Ceftriaxone	FS03	Day 0	610535	767487	3.057	1378.03	0.610535	0.767487	3.057e-06	1494.32	1955.02	0.0059278	3449.35
CDC2Plate7D03	NEBR2A01	Ceftriaxone	FS04	Day -2	27298.6	156193	NA	183.492	0.0272986	0.156193	NA	66.815	397.872	NA	464.687
CDC2Plate16B06	NEBR8F01	Ceftriaxone	FS04	Day -2	171434	76306.6	201.192	247.941	0.171434	0.0763066	0.000201192	419.594	194.376	0.390129	614.36
CDC2Plate8A04	NEBR2A01	Ceftriaxone	FS04	Day 0	15365	225484	NA	240.848	0.015365	0.225484	NA	37.6067	574.375	NA	611.982
CDC2Plate16B10	NEBR8F01	Ceftriaxone	FS04	Day 0	4422.28	273901	NA	278.323	0.00442228	0.273901	NA	10.8238	697.709	NA	708.533
CDC2Plate7D04	NEBR2A02	Ceftriaxone	FS05	Day -2	135019	50782.3	21362.1	207.164	0.135019	0.0507823	0.0213621	330.468	129.358	41.423	501.249
CDC2Plate11E07	NEBR6B09	Ceftriaxone	FS05	Day -2	79213.4	139962	2338.17	221.514	0.0792134	0.139962	0.00233817	193.88	356.526	4.53392	554.94
CDC2Plate8A05	NEBR2A02	Ceftriaxone	FS05	Day 0	88154.9	83469.4	13211.5	184.836	0.0881549	0.0834694	0.0132115	215.764	212.622	25.6184	454.005
CDC2Plate12G08	NEBR6B09	Ceftriaxone	FS05	Day 0	12376.1	159908	1112.33	173.397	0.0123761	0.159908	0.00111233	30.2912	407.335	2.15691	439.783
CDC2Plate7D05	NEBR2A03	Ceftriaxone	FS06	Day -2	30851.2	120546	2619.12	154.017	0.0308512	0.120546	0.00261912	75.5101	307.068	5.07872	387.657
CDC2Plate11E08	NEBR6B10	Ceftriaxone	FS06	Day -2	46085.9	524271	20.108	570.377	0.0460859	0.524271	2.0108e-05	112.798	1335.48	0.0389912	1448.32
CDC2Plate8A06	NEBR2A03	Ceftriaxone	FS06	Day 0	16784.3	135778	1716.72	154.279	0.0167843	0.135778	0.00171672	41.0805	345.867	3.32887	390.276
CDC2Plate12G09	NEBR6B10	Ceftriaxone	FS06	Day 0	13860.9	277101	NA	290.962	0.0138609	0.277101	NA	33.9255	705.859	NA	739.785
CDC2Plate1H04	NEBR3B09	Ceftriaxone	FS07	Day -2	74389.8	166116	NA	240.506	0.0743898	0.166116	NA	182.074	423.148	NA	605.221
CDC2Plate11E09	NEBR6B11	Ceftriaxone	FS07	Day -2	48008.9	155936	NA	203.944	0.0480089	0.155936	NA	117.505	397.215	NA	514.72
CDC2Plate2E06	NEBR3B09	Ceftriaxone	FS07	Day 0	17096	274262	0	291.358	0.017096	0.274262	0	41.8435	698.629	0	740.473	Duplicates; Average
CDC2Plate2E02	NEBR3B09	Ceftriaxone	FS07	Day 0	10931.4	265852	0	276.783	0.0109314	0.265852	0	26.7552	677.206	0	703.961
CDC2Plate12G10	NEBR6B11	Ceftriaxone	FS07	Day 0	8858.05	417976	NA	426.834	0.00885805	0.417976	NA	21.6806	1064.71	NA	1086.39
CDC2Plate1H05	NEBR3B10	Ceftriaxone	FS08	Day -2	23626.8	232681	NA	256.308	0.0236268	0.232681	NA	57.828	592.71	NA	650.538
CDC2Plate11E10	NEBR6B12	Ceftriaxone	FS08	Day -2	28191.1	513848	0	542.039	0.0281911	0.513848	0	68.9994	1308.93	0	1377.93
CDC2Plate2E07	NEBR3B10	Ceftriaxone	FS08	Day 0	7507.7	288473	0	295.98	0.0075077	0.288473	0	18.3755	734.828	0	753.203
CDC2Plate12G11	NEBR6B12	Ceftriaxone	FS08	Day 0	21492.4	227242	NA	248.735	0.0214924	0.227242	NA	52.6039	578.855	NA	631.459
CDC2Plate1H06	NEBR3B11	Ceftriaxone	FS09	Day -2	196729	155341	0	352.07	0.196729	0.155341	0	481.506	395.701	0	877.207
CDC2Plate14A12	NEBR7B09	Ceftriaxone	FS09	Day -2	58487.3	356514	0	415.001	0.0584873	0.356514	0	143.151	908.149	0	1051.3
CDC2Plate2E08	NEBR3B11	Ceftriaxone	FS09	Day 0	66858.2	229335	0	296.193	0.0668582	0.229335	0	163.64	584.186	0	747.825
CDC2Plate14F12	NEBR7B09	Ceftriaxone	FS09	Day 0	10989.2	100462	NA	111.451	0.0109892	0.100462	NA	26.8968	255.907	NA	282.804
CDC2Plate1H07	NEBR3B12	Ceftriaxone	FS10	Day -2	48234.2	277850	0	326.084	0.0482342	0.27785	0	118.056	707.769	0	825.825
CDC2Plate14B01	NEBR7B10	Ceftriaxone	FS10	Day -2	4149.49	232558	NA	236.708	0.00414949	0.232558	NA	10.1561	592.396	NA	602.552
CDC2Plate2E09	NEBR3B12	Ceftriaxone	FS10	Day 0	5957.55	307025	0	312.982	0.00595755	0.307025	0	14.5815	782.086	0	796.667
CDC2Plate14G01	NEBR7B10	Ceftriaxone	FS10	Day 0	163.62	143165	NA	143.328	0.00016362	0.143165	NA	0.40047	364.684	NA	365.084
CDC2Plate5E08	NEBR4B05	Ceftriaxone	FS11	Day -2	44064.3	307395	461.021	351.92	0.0440643	0.307395	0.000461021	107.85	783.027	0.893961	891.771
CDC2Plate14B02	NEBR7B11	Ceftriaxone	FS11	Day -2	81977	400296	1930.65	484.204	0.081977	0.400296	0.00193065	200.644	1019.68	3.74371	1224.06
CDC2Plate6B11	NEBR4B05	Ceftriaxone	FS11	Day 0	16195.7	231299	304.378	247.799	0.0161957	0.231299	0.000304378	39.6399	589.189	0.590216	629.419
CDC2Plate14G02	NEBR7B11	Ceftriaxone	FS11	Day 0	6502.76	136342	820.599	143.665	0.00650276	0.136342	0.000820599	15.9159	347.304	1.59122	364.811
CDC2Plate5E09	NEBR4B06	Ceftriaxone	FS12	Day -2	11759.8	377133	86.189	388.979	0.0117598	0.377133	8.6189e-05	28.7828	960.672	0.167128	989.622
CDC2Plate14B03	NEBR7B12	Ceftriaxone	FS12	Day -2	15231.3	182329	940.446	198.501	0.0152313	0.182329	0.000940446	37.2795	464.447	1.82361	503.55
CDC2Plate6B12	NEBR4B06	Ceftriaxone	FS12	Day 0	13092.2	220306	3677.34	237.075	0.0130922	0.220306	0.00367734	32.0439	561.185	7.13069	600.36
CDC2Plate14G03	NEBR7B12	Ceftriaxone	FS12	Day 0	1483.38	184017	972.988	186.473	0.00148338	0.184017	0.000972988	3.63066	468.747	1.88671	474.264
CDC2Plate3G05	NEBR1C01	Clindamycin	FS01	Day -2	2323.43	335202	10.995	337.536	0.00232343	0.335202	1.0995e-05	5.68673	853.86	0.0213203	859.568
CDC2Plate10H09	NEBR5C01	Clindamycin	FS01	Day -2	10501.6	462341	46.689	472.889	0.0105016	0.462341	4.6689e-05	25.7032	1177.72	0.0905342	1203.52
CDC2Plate4D04	NEBR1C01	Clindamycin	FS01	Day 0	493.535	231329	3.324	231.826	0.000493535	0.231329	3.324e-06	1.20796	589.266	0.00644554	590.481
CDC2Plate12B12	NEBR5C01	Clindamycin	FS01	Day 0	5680.51	809418	88.526	815.187	0.00568051	0.809418	8.8526e-05	13.9034	2061.83	0.17166	2075.91
CDC2Plate3G06	NEBR1C02	Clindamycin	FS02	Day -2	20993.5	209133	37.498	230.164	0.0209935	0.209133	3.7498e-05	51.3829	532.726	0.072712	584.181
CDC2Plate10H10	NEBR5C02	Clindamycin	FS02	Day -2	3016.87	163533	NA	166.55	0.00301687	0.163533	NA	7.38397	416.568	NA	423.951
CDC2Plate4D05	NEBR1C02	Clindamycin	FS02	Day 0	36511	224184	20.019	260.715	0.036511	0.224184	2.0019e-05	89.3629	571.064	0.0388186	660.465
CDC2Plate12C01	NEBR5C02	Clindamycin	FS02	Day 0	17372.8	819190	6.125	836.569	0.0173728	0.81919	6.125e-06	42.521	2086.72	0.0118769	2129.26
CDC2Plate3G07	NEBR1C03	Clindamycin	FS03	Day -2	253179	106621	8.701	359.809	0.253179	0.106621	8.701e-06	619.671	271.597	0.016872	891.285
CDC2Plate11A01	NEBR5C03	Clindamycin	FS03	Day -2	283058	114588	0	397.646	0.283058	0.114588	0	692.802	291.891	0	984.693
CDC2Plate4D06	NEBR1C03	Clindamycin	FS03	Day 0	844517	414639	0.449	1259.16	0.844517	0.414639	4.49e-07	2067.01	1056.21	0.000870651	3123.22
CDC2Plate12C02	NEBR5C03	Clindamycin	FS03	Day 0	649387	490168	7.041	1139.56	0.649387	0.490168	7.041e-06	1589.42	1248.61	0.0136531	2838.04
CDC2Plate11A02	NEBR5C04	Clindamycin	FS04	Day -2	78867.5	255530	0	334.397	0.0788675	0.25553	0	193.033	650.911	0	843.945
CDC2Plate2H02	NEBR3F01	Clindamycin	FS04	Day 0	0	94760.4	NA	94.7604	0	0.0947604	NA	0	241.383	NA	241.383
CDC2Plate12C03	NEBR5C04	Clindamycin	FS04	Day 0	115249	865323	NA	980.572	0.115249	0.865323	NA	282.079	2204.24	NA	2486.32
CDC2Plate7F09	NEBR2A08	Clindamycin	FS05	Day -2	80661.4	83295.3	7206	171.163	0.0806614	0.0832953	0.007206	197.424	212.178	13.9731	423.575
CDC2Plate11E11	NEBR6C01	Clindamycin	FS05	Day -2	173017	436051	549.738	609.618	0.173017	0.436051	0.000549738	423.471	1110.75	1.06599	1535.29
CDC2Plate8C10	NEBR2A08	Clindamycin	FS05	Day 0	152458	167587	5069.25	325.115	0.152458	0.167587	0.00506925	373.151	426.896	9.82973	809.877
CDC2Plate12G12	NEBR6C01	Clindamycin	FS05	Day 0	65545.8	437332	609.355	503.487	0.0655458	0.437332	0.000609355	160.427	1114.02	1.18159	1275.63
CDC2Plate7F10	NEBR2A09	Clindamycin	FS06	Day -2	22707	79038.4	1003.35	102.749	0.022707	0.0790384	0.00100335	55.5767	201.335	1.94559	258.857
CDC2Plate11E12	NEBR6C02	Clindamycin	FS06	Day -2	51038.7	111943	254.283	163.236	0.0510387	0.111943	0.000254283	124.92	285.152	0.493078	410.565
CDC2Plate8C11	NEBR2A09	Clindamycin	FS06	Day 0	31596.5	214123	894.186	246.613	0.0315965	0.214123	0.000894186	77.3344	545.436	1.73391	624.504
CDC2Plate12H01	NEBR6C02	Clindamycin	FS06	Day 0	21192	349352	26.512	370.571	0.021192	0.349352	2.6512e-05	51.8687	889.907	0.0514092	941.827
CDC2Plate1H08	NEBR3C01	Clindamycin	FS07	Day -2	76691.5	216842	48.823	293.582	0.0766915	0.216842	4.8823e-05	187.707	552.362	0.0946722	740.163
CDC2Plate11F01	NEBR6C03	Clindamycin	FS07	Day -2	41805.9	506647	0	548.452	0.0418059	0.506647	0	102.322	1290.58	0	1392.9
CDC2Plate2E10	NEBR3C01	Clindamycin	FS07	Day 0	16687.6	304679	0.01	321.367	0.0166876	0.304679	1e-08	40.8439	776.111	1.93909e-05	816.955
CDC2Plate12H02	NEBR6C03	Clindamycin	FS07	Day 0	7828.65	242774	0	250.602	0.00782865	0.242774	0	19.1611	618.418	0	637.579
CDC2Plate1H09	NEBR3C02	Clindamycin	FS08	Day -2	64159.9	213107	3.477	277.27	0.0641599	0.213107	3.477e-06	157.035	542.847	0.00674222	699.889
CDC2Plate11F02	NEBR6C04	Clindamycin	FS08	Day -2	2951.6	178325	NA	181.277	0.0029516	0.178325	NA	7.22422	454.249	NA	461.473
CDC2Plate2E11	NEBR3C02	Clindamycin	FS08	Day 0	10687.2	236979	NA	247.666	0.0106872	0.236979	NA	26.1575	603.657	NA	629.814
CDC2Plate12H03	NEBR6C04	Clindamycin	FS08	Day 0	6384.95	255431	0	261.816	0.00638495	0.255431	0	15.6275	650.66	0	666.287
CDC2Plate1H10	NEBR3C03	Clindamycin	FS09	Day -2	217180	59740.9	27.655	276.949	0.21718	0.0597409	2.7655e-05	531.562	152.178	0.0536255	683.794
CDC2Plate14B04	NEBR7C01	Clindamycin	FS09	Day -2	20583.6	110394	NA	130.977	0.0205836	0.110394	NA	50.3795	281.206	NA	331.586
CDC2Plate2E12	NEBR3C03	Clindamycin	FS09	Day 0	245483	83120.7	0	328.604	0.245483	0.0831207	0	600.836	211.734	0	812.569
CDC2Plate14G04	NEBR7C01	Clindamycin	FS09	Day 0	4434.9	111406	NA	115.841	0.0044349	0.111406	NA	10.8547	283.784	NA	294.639
CDC2Plate2A01	NEBR3C04	Clindamycin	FS10	Day -2	64790.7	268339	0	333.13	0.0647907	0.268339	0	158.579	683.541	0	842.12
CDC2Plate14B05	NEBR7C02	Clindamycin	FS10	Day -2	2031.14	169090	NA	171.122	0.00203114	0.16909	NA	4.97134	430.725	NA	435.696
CDC2Plate2F01	NEBR3C04	Clindamycin	FS10	Day 0	27570.2	272457	0	300.027	0.0275702	0.272457	0	67.4798	694.03	0	761.509
CDC2Plate14G05	NEBR7C02	Clindamycin	FS10	Day 0	113.344	133416	NA	133.529	0.000113344	0.133416	NA	0.277416	339.851	NA	340.128
CDC2Plate5E10	NEBR4C01	Clindamycin	FS11	Day -2	11801.4	278278	537.063	290.617	0.0118014	0.278278	0.000537063	28.8847	708.859	1.04141	738.785
CDC2Plate14B06	NEBR7C03	Clindamycin	FS11	Day -2	7375.73	298863	15.61	306.255	0.00737573	0.298863	1.561e-05	18.0525	761.295	0.0302692	779.378
CDC2Plate6C01	NEBR4C01	Clindamycin	FS11	Day 0	10985.1	240361	1199.15	252.545	0.0109851	0.240361	0.00119915	26.8868	612.272	2.32527	641.484
CDC2Plate14G06	NEBR7C03	Clindamycin	FS11	Day 0	2478.82	162560	0	165.039	0.00247882	0.16256	0	6.06707	414.09	0	420.157
CDC2Plate5E11	NEBR4C02	Clindamycin	FS12	Day -2	0	298843	76.634	298.919	0	0.298843	7.6634e-05	0	761.243	0.1486	761.392
CDC2Plate14B07	NEBR7C04	Clindamycin	FS12	Day -2	3249.09	229573	1140.94	233.963	0.00324909	0.229573	0.00114094	7.95234	584.792	2.2124	594.957
CDC2Plate6C02	NEBR4C02	Clindamycin	FS12	Day 0	1084.84	232066	101.375	233.252	0.00108484	0.232066	0.000101375	2.6552	591.143	0.196575	593.995
CDC2Plate14G07	NEBR7C04	Clindamycin	FS12	Day 0	674.156	138549	791.239	140.015	0.000674156	0.138549	0.000791239	1.65004	352.927	1.53428	356.111
CDC2Plate10G06	NEBR5A09	Doxycycline	FS01	Day -2	NA	NA	NA		NA	NA	NA	NA	NA	NA
CDC2Plate3F05	NEBR1B01	Fidaxomicin	FS01	Day -2	9424.25	151007	5.145	160.436	0.00942425	0.151007	5.145e-06	23.0664	384.66	0.00997662	407.736
CDC2Plate10G10	NEBR5B01	Fidaxomicin	FS01	Day -2	10033.6	500359	0	510.393	0.0100336	0.500359	0	24.5578	1274.57	0	1299.12
CDC2Plate4C07	NEBR1B01	Fidaxomicin	FS01	Day 0	1.371	260.804	2.296	0.264471	NA	NA	NA	NA	NA	NA
CDC2Plate12B01	NEBR5B01	Fidaxomicin	FS01	Day 0	4804.73	952750	0	957.555	0.00480473	0.95275	0	11.7599	2426.94	0	2438.7
CDC2Plate3F06	NEBR1B02	Fidaxomicin	FS02	Day -2	5314.06	163679	5.397	168.999	0.00531406	0.163679	5.397e-06	13.0065	416.941	0.0104653	429.957
CDC2Plate10G11	NEBR5B02	Fidaxomicin	FS02	Day -2	3955.29	498983	0	502.938	0.00395529	0.498983	0	9.68082	1271.06	0	1280.74
CDC2Plate4C08	NEBR1B02	Fidaxomicin	FS02	Day 0	3.154	110.562	1.597	0.115313	NA	NA	NA	NA	NA	NA
CDC2Plate12B02	NEBR5B02	Fidaxomicin	FS02	Day 0	10201.9	898821	4.135	909.027	0.0102019	0.898821	4.135e-06	24.9699	2289.57	0.00801814	2314.55
CDC2Plate3F07	NEBR1B03	Fidaxomicin	FS03	Day -2	133804	74415.6	9.456	208.229	0.133804	0.0744156	9.456e-06	327.494	189.559	0.018336	517.072
CDC2Plate10G12	NEBR5B03	Fidaxomicin	FS03	Day -2	218873	134770	0	353.643	0.218873	0.13477	0	535.705	343.301	0	879.006
CDC2Plate4C09	NEBR1B03	Fidaxomicin	FS03	Day 0	147.461	80.6	3.881	0.231942	NA	NA	NA	NA	NA	NA
CDC2Plate12B03	NEBR5B03	Fidaxomicin	FS03	Day 0	429895	318786	23.517	748.704	0.429895	0.318786	2.3517e-05	1052.19	812.045	0.0456016	1864.28
CDC2Plate7G08	NEBR2C07	Fidaxomicin	FS04	Day -2	6987.76	168889	NA	175.877	0.00698776	0.168889	NA	17.103	430.212	NA	447.315
CDC2Plate8D09	NEBR2C07	Fidaxomicin	FS04	Day 0	22495.6	226792	NA	249.287	0.0224956	0.226792	NA	55.0594	577.707	NA	632.767
CDC2Plate12B04	NEBR5B04	Fidaxomicin	FS04	Day 0	35494.6	998668	0	1034.16	0.0354946	0.998668	0	86.8753	2543.91	0	2630.78
CDC2Plate7G09	NEBR2C08	Fidaxomicin	FS05	Day -2	102846	41221.8	230.746	144.299	0.102846	0.0412218	0.000230746	251.723	105.004	0.447437	357.174
CDC2Plate11D11	NEBR6B01	Fidaxomicin	FS05	Day -2	35265.5	141731	204.341	177.201	0.0352655	0.141731	0.000204341	86.3146	361.032	0.396236	447.743
CDC2Plate8D10	NEBR2C08	Fidaxomicin	FS05	Day 0	38258.4	203530	161.447	241.95	0.0382584	0.20353	0.000161447	93.6397	518.453	0.31306	612.405
CDC2Plate12F12	NEBR6B01	Fidaxomicin	FS05	Day 0	33062.7	261629	363.559	295.055	0.0330627	0.261629	0.000363559	80.923	666.447	0.704974	748.075
CDC2Plate7G10	NEBR2C09	Fidaxomicin	FS06	Day -2	14093.9	102569	264.81	116.927	0.0140939	0.102569	0.00026481	34.4956	261.274	0.51349	296.283
CDC2Plate11D12	NEBR6B02	Fidaxomicin	FS06	Day -2	63889.4	335535	0	399.424	0.0638894	0.335535	0	156.373	854.709	0	1011.08
CDC2Plate8D11	NEBR2C09	Fidaxomicin	FS06	Day 0	3337.28	123113	0	126.45	0.00333728	0.123113	0	8.16819	313.607	0	321.775
CDC2Plate12G01	NEBR6B02	Fidaxomicin	FS06	Day 0	9214.06	158517	NA	167.731	0.00921406	0.158517	NA	22.552	403.791	NA	426.343
CDC2Plate1G09	NEBR3B01	Fidaxomicin	FS07	Day -2	111948	80416.3	2.629	192.367	0.111948	0.0804163	2.629e-06	273.999	204.845	0.00509787	478.849
CDC2Plate11E01	NEBR6B03	Fidaxomicin	FS07	Day -2	2472.52	166634	NA	169.106	0.00247252	0.166634	NA	6.05163	424.467	NA	430.518
CDC2Plate2D11	NEBR3B01	Fidaxomicin	FS07	Day 0	15912	243204	0	259.116	0.015912	0.243204	0	38.9456	619.514	0	658.46
CDC2Plate12G02	NEBR6B03	Fidaxomicin	FS07	Day 0	5156.1	331742	0.775	336.898	0.0051561	0.331742	7.75e-07	12.6199	845.046	0.00150279	857.668
CDC2Plate1G10	NEBR3B02	Fidaxomicin	FS08	Day -2	4726.22	217391	NA	222.118	0.00472622	0.217391	NA	11.5677	553.762	NA	565.33
CDC2Plate11E02	NEBR6B04	Fidaxomicin	FS08	Day -2	23494.3	306784	0	330.278	0.0234943	0.306784	0	57.5038	781.471	0	838.975
CDC2Plate2D12	NEBR3B02	Fidaxomicin	FS08	Day 0	3532.98	260752	0	264.285	0.00353298	0.260752	0	8.64719	664.215	0	672.862
CDC2Plate12G03	NEBR6B04	Fidaxomicin	FS08	Day 0	3894.88	154240	NA	158.135	0.00389488	0.15424	NA	9.53295	392.896	NA	402.429
CDC2Plate1G11	NEBR3B03	Fidaxomicin	FS09	Day -2	156446	103099	NA	259.545	0.156446	0.103099	NA	382.911	262.624	NA	645.535
CDC2Plate14A04	NEBR7B01	Fidaxomicin	FS09	Day -2	90990.1	100633	NA	191.623	0.0909901	0.100633	NA	222.704	256.342	NA	479.046
CDC2Plate14F04	NEBR7B01	Fidaxomicin	FS09	Day 0	34246.1	142114	NA	176.36	0.0342461	0.142114	NA	83.8193	362.008	NA	445.828
CDC2Plate1G12	NEBR3B04	Fidaxomicin	FS10	Day -2	5028.42	234285	NA	239.313	0.00502842	0.234285	NA	12.3074	596.795	NA	609.102
CDC2Plate14A05	NEBR7B02	Fidaxomicin	FS10	Day -2	5399.23	174769	NA	180.168	0.00539923	0.174769	NA	13.2149	445.19	NA	458.405
CDC2Plate2E01	NEBR3B04	Fidaxomicin	FS10	Day 0	89514.8	114756	0	204.271	0.0895148	0.114756	0	219.093	292.319	0	511.412
CDC2Plate14F05	NEBR7B02	Fidaxomicin	FS10	Day 0	1476.35	98294.9	NA	99.7713	0.00147635	0.0982949	NA	3.61345	250.387	NA	254
CDC2Plate5E04	NEBR4B01	Fidaxomicin	FS11	Day -2	10622.6	380308	390.495	391.321	0.0106226	0.380308	0.000390495	25.9994	968.761	0.757205	995.517
CDC2Plate14A06	NEBR7B03	Fidaxomicin	FS11	Day -2	2412.47	157857	29.261	160.299	0.00241247	0.157857	2.9261e-05	5.90467	402.11	0.0567397	408.072
CDC2Plate6B07	NEBR4B01	Fidaxomicin	FS11	Day 0	3362.5	264153	286.504	267.802	0.0033625	0.264153	0.000286504	8.22992	672.877	0.555557	681.662
CDC2Plate14F06	NEBR7B03	Fidaxomicin	FS11	Day 0	1295.07	156159	5.66	157.46	0.00129507	0.156159	5.66e-06	3.16977	397.784	0.0109752	400.965
CDC2Plate5E05	NEBR4B02	Fidaxomicin	FS12	Day -2	26866.6	207036	1251.35	235.154	0.0268666	0.207036	0.00125135	65.7577	527.385	2.42648	595.569
CDC2Plate14A07	NEBR7B04	Fidaxomicin	FS12	Day -2	25961.3	250969	166.656	277.096	0.0259613	0.250969	0.000166656	63.5419	639.293	0.323161	703.158
CDC2Plate6B08	NEBR4B02	Fidaxomicin	FS12	Day 0	110009	1.10997e+06	1523.64	1221.5	0.110009	1.10997	0.00152364	269.254	2827.43	2.95448	3099.64
CDC2Plate14F07	NEBR7B04	Fidaxomicin	FS12	Day 0	2123.81	129350	19.177	131.493	0.00212381	0.12935	1.9177e-05	5.19815	329.493	0.0371859	334.729
CDC2Plate3E05	NEBR1A01	Untreated	FS01	Day -2	4163.19	356926	13.343	361.103	0.00416319	0.356926	1.3343e-05	10.1897	909.199	0.0258733	919.415
CDC2Plate10F10	NEBR5A01	Untreated	FS01	Day -2	370.29	220647	0	221.017	0.00037029	0.220647	0	0.906307	562.054	0	562.96
CDC2Plate4B07	NEBR1A01	Untreated	FS01	Day 0	0.602	133.518	10.396	0.144516	NA	NA	NA	NA	NA	NA
CDC2Plate12A01	NEBR5A01	Untreated	FS01	Day 0	4125.92	745976	9.776	750.111	0.00412592	0.745976	9.776e-06	10.0984	1900.23	0.0189565	1910.34
CDC2Plate3E06	NEBR1A02	Untreated	FS02	Day -2	10238.5	263184	6.988	273.43	0.0102385	0.263184	6.988e-06	25.0594	670.41	0.0135504	695.483
CDC2Plate10F11	NEBR5A02	Untreated	FS02	Day -2	1221.43	221332	0	222.553	0.00122143	0.221332	0	2.98954	563.8	0	566.789
CDC2Plate4B08	NEBR1A02	Untreated	FS02	Day 0	1.559	116.066	4.453	0.122078	NA	NA	NA	NA	NA	NA
CDC2Plate12A02	NEBR5A02	Untreated	FS02	Day 0	8069.3	973839	22.282	981.931	0.0080693	0.973839	2.2282e-05	19.7501	2480.66	0.0432068	2500.46
CDC2Plate3E07	NEBR1A03	Untreated	FS03	Day -2	307367	117708	29.629	425.105	0.307367	0.117708	2.9629e-05	752.3	299.838	0.0574533	1052.2
CDC2Plate10F12	NEBR5A03	Untreated	FS03	Day -2	20069	225778	0	245.847	0.020069	0.225778	0	49.12	575.125	0	624.245
CDC2Plate4B09	NEBR1A03	Untreated	FS03	Day 0	23.791	143.258	5.739	0.172788	NA	NA	NA	NA	NA	NA
CDC2Plate12A03	NEBR5A03	Untreated	FS03	Day 0	14205.7	814262	32.462	828.5	0.0142057	0.814262	3.2462e-05	34.7693	2074.17	0.0629467	2109
CDC2Plate7D09	NEBR2B01	Untreated	FS04	Day -2	6265.29	225483	NA	231.749	0.00626529	0.225483	NA	15.3347	574.375	NA	589.71
CDC2Plate10G01	NEBR5A04	Untreated	FS04	Day -2	11353.2	396824	0	408.178	0.0113532	0.396824	0	27.7877	1010.83	0	1038.62
CDC2Plate8A10	NEBR2B01	Untreated	FS04	Day 0	6711.81	176252	NA	182.964	0.00671182	0.176252	NA	16.4276	448.968	NA	465.396
CDC2Plate12A04	NEBR5A04	Untreated	FS04	Day 0	28264.7	876381	0	904.646	0.0282647	0.876381	0	69.1796	2232.41	0	2301.59
CDC2Plate7D10	NEBR2B02	Untreated	FS05	Day -2	73278.6	116195	883.497	190.357	0.0732786	0.116195	0.000883497	179.354	295.983	1.71318	477.05
CDC2Plate11C11	NEBR6A01	Untreated	FS05	Day -2	19096.3	141081	1744.58	161.921	0.0190963	0.141081	0.00174458	46.7393	359.375	3.38289	409.497
CDC2Plate8A11	NEBR2B02	Untreated	FS05	Day 0	27870.7	114248	2360.64	144.479	0.0278707	0.114248	0.00236065	68.2152	291.024	4.5775	363.817
CDC2Plate7D11	NEBR2B03	Untreated	FS06	Day -2	9472.49	192323	114.409	201.91	0.00947249	0.192323	0.000114409	23.1845	489.905	0.221849	513.311
CDC2Plate11C12	NEBR6A02	Untreated	FS06	Day -2	3832.99	167233	NA	171.066	0.00383299	0.167233	NA	9.38148	425.994	NA	435.376
CDC2Plate8A12	NEBR2B03	Untreated	FS06	Day 0	6435.38	151407	107.788	157.95	0.00643538	0.151407	0.000107788	15.751	385.679	0.209011	401.639
CDC2Plate12F01	NEBR6A02	Untreated	FS06	Day 0	35466.4	389831	NA	425.297	0.0354664	0.389831	NA	86.8062	993.018	NA	1079.82	Duplicates; Average
CDC2Plate12E12	NEBR6A02	Untreated	FS06	Day 0	33330.4	225712	1328.64	260.371	0.0333304	0.225712	0.00132864	81.5781	574.957	2.57635	659.111
CDC2Plate1F09	NEBR3A01	Untreated	FS07	Day -2	1109.61	225529	NA	226.639	0.00110961	0.225529	NA	2.71584	574.492	NA	577.208	Duplicates; Average
CDC2Plate2C02	NEBR3A01	Untreated	FS07	Day -2	6322.7	301094	NA	307.417	0.0063227	0.301094	NA	15.4752	766.979	NA	782.454
CDC2Plate11D01	NEBR6A03	Untreated	FS07	Day -2	1970.38	439504	0	441.474	0.00197038	0.439504	0	4.82262	1119.55	0	1124.37
CDC2Plate2C11	NEBR3A01	Untreated	FS07	Day 0	1367.6	330589	0	331.956	0.0013676	0.330589	0	3.34728	842.11	0	845.457
CDC2Plate12F02	NEBR6A03	Untreated	FS07	Day 0	4570.03	364969	NA	369.539	0.00457003	0.364969	NA	11.1854	929.688	NA	940.873
CDC2Plate1F10	NEBR3A02	Untreated	FS08	Day -2	4947.73	226510	0	231.458	0.00494773	0.22651	0	12.1099	576.989	0	589.099
CDC2Plate11D02	NEBR6A04	Untreated	FS08	Day -2	0	121568	NA	121.568	0	0.121568	NA	0	309.67	NA	309.67
CDC2Plate2C12	NEBR3A02	Untreated	FS08	Day 0	2692.79	350840	0	353.533	0.00269279	0.35084	0	6.59077	893.696	0	900.287
CDC2Plate12F03	NEBR6A04	Untreated	FS08	Day 0	2522.35	465350	0	467.873	0.00252235	0.46535	0	6.17361	1185.39	0	1191.56
CDC2Plate1F11	NEBR3A03	Untreated	FS09	Day -2	2481.46	246001	NA	248.483	0.00248146	0.246001	NA	6.07351	626.639	NA	632.713
CDC2Plate13H02	NEBR7A01	Untreated	FS09	Day -2	11880.2	344387	0	356.267	0.0118802	0.344387	0	29.0776	877.258	0	906.336
CDC2Plate2D01	NEBR3A03	Untreated	FS09	Day 0	4856.21	212034	0	216.89	0.00485621	0.212034	0	11.8859	540.114	0	552
CDC2Plate14E04	NEBR7A01	Untreated	FS09	Day 0	5249.8	132315	NA	137.565	0.0052498	0.132315	NA	12.8492	337.047	NA	349.896
CDC2Plate1F12	NEBR3A04	Untreated	FS10	Day -2	8797.22	175622	NA	184.419	0.00879722	0.175622	NA	21.5317	447.363	NA	468.894
CDC2Plate13H03	NEBR7A02	Untreated	FS10	Day -2	4083.29	198135	NA	202.218	0.00408329	0.198135	NA	9.99409	504.71	NA	514.704
CDC2Plate2D02	NEBR3A04	Untreated	FS10	Day 0	15475	223892	0	239.367	0.015475	0.223892	0	37.8759	570.322	0	608.198
CDC2Plate14E05	NEBR7A02	Untreated	FS10	Day 0	767.645	138841	NA	139.608	0.000767645	0.138841	NA	1.87886	353.669	NA	355.548
CDC2Plate5D10	NEBR4A01	Untreated	FS11	Day -2	1692.51	308307	162.411	310.162	0.00169251	0.308307	0.000162411	4.14252	785.351	0.31493	789.808
CDC2Plate13H04	NEBR7A03	Untreated	FS11	Day -2	3480.89	214279	31.025	217.791	0.00348089	0.214279	3.1025e-05	8.51968	545.833	0.0601603	554.413
CDC2Plate6B01	NEBR4A01	Untreated	FS11	Day 0	6195.77	221312	204.939	227.712	0.00619577	0.221312	0.000204939	15.1645	563.748	0.397395	579.31
CDC2Plate14E06	NEBR7A03	Untreated	FS11	Day 0	1407.83	175393	11.625	176.812	0.00140783	0.175393	1.1625e-05	3.44576	446.779	0.0225419	450.247
CDC2Plate5D11	NEBR4A02	Untreated	FS12	Day -2	1293.12	115106	819.997	117.219	0.00129312	0.115106	0.000819997	3.16498	293.21	1.59005	297.965
CDC2Plate13H05	NEBR7A04	Untreated	FS12	Day -2	2109.85	174942	170.305	177.222	0.00210985	0.174942	0.000170305	5.16398	445.631	0.330237	451.125
CDC2Plate6B02	NEBR4A02	Untreated	FS12	Day 0	5216.3	248640	2986.54	256.843	0.0052163	0.24864	0.00298654	12.7672	633.362	5.79118	651.921
CDC2Plate14E07	NEBR7A04	Untreated	FS12	Day 0	0	108808	43.159	108.851	0	0.108808	4.3159e-05	0	277.168	0.0836892	277.251

## Sheet: Table S5
Table S5: Raw and processed bile salt data obtained from analysis of two independent batches of BRM3
- One batch of BRM3 was analyzed from the Auchtung lab at University of Nebraska Lincoln in 2023. A second batch of BRM3 was analyzed from the Britton lab (Priesner study) at Baylor College of Medicine in 2023. BRM3 without bile was also analyzed from Auchtung lab.
Preisner BRM3 Study
	Bile Acid	LCA	AILCA	UDCA	CDCA	DCA	CA	b-MCA	GLCA	GUDCA	GCDCA	GDCA	GCA	TLCA	TUDCA	TCDCA	TDCA	TCA
	SRM Transition	375>375	375>376	391>391	391>391	391>345	407>343	407>371	432>74	448>74	448>74	448>74	464>402	482>80	498>80	498>80	498>80	514>124
	Concentration	(nM)	(nM)	(nM)	(nM)	(nM)	(nM)	(nM)	(nM)	(nM)	(nM)	(nM)	(nM)	(nM)	(nM)	(nM)	(nM)	(nM)
	Samples
Replicate 1	Preisner_Blk BRM3 DF=10 - 1	67.816	0	434.08	2727.28	8985.36	52609.6	0	167.326	68.012	4465.67	16846.5	63882.6	364.968	43.413	6903.88	19649.6	98448.9
Replicate 2	Preisner_Blk BRM3 DF=10 - 2	73.623	0	490.959	3036.96	9677.37	61648.1	0	189.306	86.828	5172.58	19868.5	72639.5	444.766	49.806	8160.62	23087.3	110931
Replicate 3	Preisner_Blk BRM3 DF=10 - 3	108.61	0	762.36	4537.52	15136.2	87048.9	0	288.785	131.561	7674.73	28941.8	104746	650.467	84.992	11997.1	33995.8	166748
uM concentrations		Total CA family	TCA	GCA	CA	GDCA	TDCA	TCDCA	DCA	Total CDCA family	GCDCA	CDCA	TLCA	UDCA	GLCA	LCA	GUDCA	TUDCA
	Replicate 1	267.326	98.4489	63.8826	52.6096	16.8465	19.6496	6.90388	8.98536	8.33856	4.46567	2.72728	0.364968	0.43408	0.167326	0.067816	0.068012	0.043413
	Replicate 2	306.012	110.931	72.6395	61.6481	19.8685	23.0873	8.16062	9.67737	9.54483	5.17258	3.03696	0.444766	0.490959	0.189306	0.073623	0.086828	0.049806
	Replicate 3	448.613	166.748	104.746	87.0489	28.9418	33.9958	11.9971	15.1362	14.239	7.67473	4.53752	0.650467	0.76236	0.288785	0.10861	0.131561	0.084992
Auchtung BRM3 and BRM3 without bile study
BRM3 without bile
	Bile Acid	LCA	AILCA	UDCA	CDCA	DCA	CA	b-MCA	GLCA	GUDCA	GCDCA	GDCA	GCA	TLCA	TUDCA	TCDCA	TDCA	TCA
	SRM Transition	375>375	375>376	391>391	391>391	391>345	407>343	407>371	432>74	448>74	448>74	448>74	464>402	482>80	498>80	498>80	498>80	514>124
	Concentration	(nM)	(nM)	(nM)	(nM)	(nM)	(nM)	(nM)	(nM)	(nM)	(nM)	(nM)	(nM)	(nM)	(nM)	(nM)	(nM)	(nM)
	Sample Name
Replicate 1	Auchtung_Blk BRM3 -Bile DF=10 - 1	4.737	0	0	0	0	6.267	0	0	0	0	0	0	0	0	0	0	0
Replicate 2	Auchtung_Blk BRM3 -Bile DF=10 - 2	4.525	0	0	0	1.405	11.749	0	0	0	0	0	0	0	0	0	0	0
Replicate 3	Auchtung_Blk BRM3 -Bile DF=10 - 3	1.26	0	0	0	0	12.897	0	0	0	0	0	0	0	0	0	0	0
BRM3 with bile
	Bile Acid	LCA	AILCA	UDCA	CDCA	DCA	CA	b-MCA	GLCA	GUDCA	GCDCA	GDCA	GCA	TLCA	TUDCA	TCDCA	TDCA	TCA
	SRM Transition	375>375	375>376	391>391	391>391	391>345	407>343	407>371	432>74	448>74	448>74	448>74	464>402	482>80	498>80	498>80	498>80	514>124
	Concentration	(nM)	(nM)	(nM)	(nM)	(nM)	(nM)	(nM)	(nM)	(nM)	(nM)	(nM)	(nM)	(nM)	(nM)	(nM)	(nM)	(nM)
	Sample Name
Replicate 1	Auchtung_Blk BRM3 + Bile DF=10 - 1	147.676	0	262.679	2909.24	12216.6	56686.9	0	437.74	110.184	12990.5	47090.1	194161	852.752	120.785	14826.9	46925.8	196178
Replicate 2	Auchtung_Blk BRM3 + Bile DF=10 - 2	160.579	0	269.794	2790.18	12648.8	54412.3	0	433.454	112.151	12334.4	48300.8	181693	850.486	109.165	15199.5	46406.4	193985
Replicate 3	Auchtung_Blk BRM3 + Bile DF=10 - 3	167.215	0	271.332	2988.07	13453.9	56880.7	0	450.553	118.258	12923.1	48749.5	191851	858.758	121.498	15323.7	48337.3	203671
uM concentrations		Total CA family	TCA	GCA	CA	GDCA	TDCA	TCDCA	DCA	Total CDCA family	GCDCA	CDCA	TLCA	UDCA	GLCA	LCA	GUDCA	TUDCA
	Replicate 1	568.086	196.178	194.161	56.6869	47.0901	46.9258	14.8269	12.2166	17.8315	12.9905	2.90924	0.852752	0.262679	0.43774	0.147676	0.110184	0.120785
	Replicate 2	552.646	193.985	181.693	54.4123	48.3008	46.4064	15.1995	12.6488	17.0602	12.3344	2.79018	0.850486	0.269794	0.433454	0.160579	0.112151	0.109165
	Replicate 3	578.268	203.671	191.851	56.8807	48.7495	48.3373	15.3237	13.4539	17.8988	12.9231	2.98807	0.858758	0.271332	0.450553	0.167215	0.118258	0.121498
Poole uM concentrations
		Total Cholic Family	Taurocholate	Glychocholate	Cholate	Glychodeoxycholate	Taurodeoxycholate	Taurochenodeoxycholate	Deoxycholate	Total Chenodeoxyholic Family	Glycochenodeoxycholate	Chenodeoxycholate	Taurolithocholate	Ursodeoxycholate	Glycolithocholate	Lithocholate	Glycoursodeoxycholate	Tauroursodeoxycholate
	Batch 1 Rep 1	267.326	98.4489	63.8826	52.6096	16.8465	19.6496	6.90388	8.98536	8.33856	4.46567	2.72728	0.364968	0.43408	0.167326	0.067816	0.068012	0.043413
	Batch 1 Rep 2	306.012	110.931	72.6395	61.6481	19.8685	23.0873	8.16062	9.67737	9.54483	5.17258	3.03696	0.444766	0.490959	0.189306	0.073623	0.086828	0.049806
	Batch 1 Rep 3	448.613	166.748	104.746	87.0489	28.9418	33.9958	11.9971	15.1362	14.239	7.67473	4.53752	0.650467	0.76236	0.288785	0.10861	0.131561	0.084992
	Batch 2 Rep 1	568.086	196.178	194.161	56.6869	47.0901	46.9258	14.8269	12.2166	17.8315	12.9905	2.90924	0.852752	0.262679	0.43774	0.147676	0.110184	0.120785
	Batch 2 Rep 1	552.646	193.985	181.693	54.4123	48.3008	46.4064	15.1995	12.6488	17.0602	12.3344	2.79018	0.850486	0.269794	0.433454	0.160579	0.112151	0.109165
	Batch 2 Rep 1	578.268	203.671	191.851	56.8807	48.7495	48.3373	15.3237	13.4539	17.8988	12.9231	2.98807	0.858758	0.271332	0.450553	0.167215	0.118258	0.121498
Log 10 uM concentrations used for plotting
		Taurocholate	Glychocholate	Cholate	Glychodeoxycholate	Taurodeoxycholate	Taurochenodeoxycholate	Deoxycholate	Glycochenodeoxycholate	Chenodeoxycholate	Taurolithocholate	Ursodeoxycholate	Glycolithocholate	Lithocholate	Glycoursodeoxycholate	Tauroursodeoxycholate	Total Cholic Family	Total Chenodeoxyholic Family
	Batch 1 Rep 1	1.99321	1.80538	1.72106	1.22651	1.29335	0.839093	0.953535	0.649887	0.435729	-0.437745	-0.36243	-0.776437	-1.16867	-1.16741	-1.36238	2.42704	0.921091
	Batch 1 Rep 2	2.04505	1.86117	1.78992	1.29817	1.36337	0.911723	0.985757	0.713708	0.482439	-0.351868	-0.308955	-0.722836	-1.13299	-1.06134	-1.30272	2.48574	0.979768
	Batch 1 Rep 3	2.22206	2.02014	1.93976	1.46153	1.53143	1.07908	1.18002	0.885063	0.656819	-0.186775	-0.11784	-0.539425	-0.96413	-0.880873	-1.07062	2.65187	1.15348
	Batch 2 Rep 1	2.29265	2.28816	1.75348	1.67293	1.67141	1.17105	1.08695	1.11362	0.463779	-0.0691773	-0.580575	-0.358784	-0.83069	-0.957881	-0.917987	2.75441	1.25119
	Batch 2 Rep 1	2.28777	2.25934	1.7357	1.68395	1.66658	1.18183	1.10205	1.09112	0.445632	-0.0703328	-0.568968	-0.363057	-0.794311	-0.950197	-0.961917	2.74245	1.23198
	Batch 2 Rep 1	2.30893	2.28296	1.75497	1.68797	1.68428	1.18536	1.12885	1.11137	0.475391	-0.0661292	-0.566499	-0.346254	-0.776725	-0.927169	-0.915431	2.76213	1.25282
% bile salts used for plotting
	% of reported bile salts	Total TCA, CA, DCA	% TCA	%CA	%DCA
	Batch 1 Rep 1	160.044	61.5	32.9	5.6
	Batch 1 Rep 2	182.256	60.9	33.8	5.3
	Batch 1 Rep 3	268.933	62	32.4	5.6
	Batch 2 Rep 1	265.082	74	21.4	4.6
	Batch 2 Rep 1	261.046	74.3	20.8	4.8
	Batch 2 Rep 1	274.006	74.3	20.8	4.9
