# Supplementary material for: Clostridioides difficile colonization is not mediated by bile salts and utilizes Stickland fermentation of proline in an in vitro model
Source: mSphere. 2025 Jan 16;10(2):e01049-24. doi: 10.1128/msphere.01049-24 (PMC11852769; doi:10.1128/msphere.01049-24)
Supplement: File S4 — Worksheet for analysis of beta diversity. [file msphere.01049-24-s0004.xlsx]

## Sheet: Square_output_Jac_Day-7_Day-2
Supplementary File 4: Excel worksheets for selection of beta diversity values from mothur sequence analysis output
Paste raw output into sheet starting at G9; copy and past transpose row names as column names. Copy and paste metadata for Day -2, Day 0 and Fecal samples into column 1. Use "match" function to re-sort data; Sort ascending by row, then by column; Copy and paste transpose B10-E553 into H5-UE8
After sorting, copy and paste B5:UE553 into worksheets Square_Output_Jac_Day-7_Day0 and Square_Output_Jac_Inoc_Day-7, then delete column F (match function)
Copy H4:TP8, and past transpose values into "Day-7_Day-2" worksheet							0.619565	0	0	0.652542	0	0.68984	0	0	0.618357	0	0	0.617512	0	0	0.589286	0	0	0.682759	0	0	0.544304	0	0	0.701389	0	0	0.651316	0	0	0.662577	0	0	0.603774	0	0	0.61875	0	0	0.558824	0	0	0.726316	0
-Methods shown are for Jaccard; same approach was used for Bray-Curtis							Augmentin	Augmentin	Augmentin	Augmentin	Augmentin	Augmentin	Augmentin	Augmentin	Augmentin	Augmentin	Augmentin	Augmentin	Augmentin	Augmentin	Augmentin	Augmentin	Augmentin	Augmentin	Augmentin	Augmentin	Augmentin	Augmentin	Augmentin	Augmentin	Augmentin	Augmentin	Augmentin	Augmentin	Augmentin	Augmentin	Augmentin	Augmentin	Augmentin	Augmentin	Augmentin	Augmentin	Augmentin	Augmentin	Augmentin	Augmentin	Augmentin	Augmentin	Augmentin
-Data shown for Day -2; Changes formula to replace "B" with "C" for Day 0 -=IF($B10=H$5, IF($C10=H$6, IF($D10=H$7, IF(H$8="A", IF($E10="B", H10, "NA"), "NA"), "NA"), "NA"), "NA") and change formula as shown for inoculum: =IF($B9=F$5, IF($D9="Inoculum", IF(F$7="A", F9, "NA"), "NA"), "NA")							FS01	FS01	FS01	FS01	FS01	FS02	FS02	FS02	FS02	FS02	FS02	FS03	FS03	FS03	FS03	FS03	FS03	FS04	FS04	FS04	FS04	FS04	FS04	FS05	FS05	FS05	FS05	FS05	FS05	FS06	FS06	FS06	FS06	FS06	FS06	FS07	FS07	FS07	FS07	FS07	FS07	FS08	FS08
							NEBR1C04	NEBR1C04	NEBR1C04	NEBR5D05	NEBR5D05	NEBR1C05	NEBR1C05	NEBR1C05	NEBR5D06	NEBR5D06	NEBR5D06	NEBR1C06	NEBR1C06	NEBR1C06	NEBR5D07	NEBR5D07	NEBR5D07	NEBR2A10	NEBR2A10	NEBR2A10	NEBR5D08	NEBR5D08	NEBR5D08	NEBR2A11	NEBR2A11	NEBR2A11	NEBR6D05	NEBR6D05	NEBR6D05	NEBR2A12	NEBR2A12	NEBR2A12	NEBR6D06	NEBR6D06	NEBR6D06	NEBR3D05	NEBR3D05	NEBR3D05	NEBR6D07	NEBR6D07	NEBR6D07	NEBR3D06	NEBR3D06
							A	B	C	A	B	A	B	C	A	B	C	A	B	C	A	B	C	A	B	C	A	B	C	A	B	C	A	B	C	A	B	C	A	B	C	A	B	C	A	B	C	A	B
Sample ID	Treatment	Fecal Sample	Run_Position	Replicate	Match column		CDC2Plate3B08	CDC2Plate3G08	CDC2Plate4D07	CDC2Plate9G12	CDC2Plate11B03	CDC2Plate3B09	CDC2Plate3G09	CDC2Plate4D08	CDC2Plate9H01	CDC2Plate11B04	CDC2Plate12D05	CDC2Plate3B10	CDC2Plate3G10	CDC2Plate4D09	CDC2Plate9H02	CDC2Plate11B05	CDC2Plate12D06	CDC2Plate7A12	CDC2Plate7F11	CDC2Plate8C12	CDC2Plate9H03	CDC2Plate11B06	CDC2Plate12D07	CDC2Plate7B01	CDC2Plate7F12	CDC2Plate8D01	CDC2Plate10E02	CDC2Plate11G03	CDC2Plate13A06	CDC2Plate7B02	CDC2Plate7G01	CDC2Plate8D02	CDC2Plate10E03	CDC2Plate11G04	CDC2Plate13A07	CDC2Plate1D12	CDC2Plate2B02	CDC2Plate2G02	CDC2Plate10E04	CDC2Plate11G05	CDC2Plate13A08	CDC2Plate1E01	CDC2Plate2B03
CDC2Plate3B08	Augmentin	FS01	NEBR1C04	A	1	CDC2Plate3B08	0	0.619565	0.607735	0.606195	0.69469	0.748971	0.780105	0.787736	0.765625	0.769953	0.791165	0.790698	0.833333	0.825911	0.819853	0.81405	0.822785	0.888393	0.901408	0.881188	0.852174	0.868421	0.865385	0.84375	0.883249	0.850467	0.834123	0.889381	0.87619	0.8	0.854271	0.836364	0.836653	0.839216	0.83908	0.780269	0.82439	0.741294	0.795122	0.818627	0.810185	0.777328	0.84
CDC2Plate3G08	Augmentin	FS01	NEBR1C04	B	2	CDC2Plate3G08	0.619565	0	0.573333	0.717593	0.746341	0.790909	0.773585	0.783333	0.806867	0.789189	0.809955	0.798246	0.842105	0.816901	0.820833	0.836449	0.852381	0.895288	0.886364	0.874251	0.864322	0.865979	0.881356	0.811828	0.890244	0.844444	0.850829	0.873016	0.868571	0.826923	0.869048	0.846561	0.885965	0.883117	0.87234	0.748663	0.72327	0.69697	0.763314	0.754601	0.783333	0.831858	0.852071
CDC2Plate4D07	Augmentin	FS01	NEBR1C04	C	3	CDC2Plate4D07	0.607735	0.573333	0	0.677885	0.712121	0.748815	0.730263	0.738372	0.773333	0.759777	0.768868	0.807018	0.811881	0.803828	0.834025	0.800971	0.828431	0.838889	0.865497	0.830189	0.833333	0.827957	0.833333	0.822581	0.853503	0.836158	0.842697	0.853261	0.853801	0.79	0.810127	0.826087	0.864865	0.836364	0.84141	0.765957	0.751553	0.724551	0.796512	0.77439	0.787709	0.830357	0.850299
CDC2Plate9G12	Augmentin	FS01	NEBR5D05	A	4	CDC2Plate9G12	0.606195	0.717593	0.677885	0	0.652542	0.727626	0.780952	0.76652	0.739777	0.755459	0.753846	0.803571	0.830116	0.836431	0.837838	0.816794	0.847328	0.880658	0.887446	0.873303	0.842742	0.853061	0.873913	0.825	0.890411	0.835498	0.830435	0.863071	0.838565	0.789683	0.827103	0.842324	0.828996	0.835766	0.848057	0.786008	0.837004	0.751131	0.815789	0.80543	0.818565	0.822464	0.830275
CDC2Plate11B03	Augmentin	FS01	NEBR5D05	B	5	CDC2Plate11B03	0.69469	0.746341	0.712121	0.652542	0	0.757085	0.777202	0.779343	0.734127	0.773148	0.764228	0.846154	0.863454	0.873077	0.855124	0.844622	0.853659	0.894737	0.902778	0.882927	0.858974	0.845133	0.861905	0.809091	0.890547	0.852535	0.830986	0.850679	0.839806	0.82716	0.833333	0.859031	0.865385	0.863118	0.879121	0.804348	0.826923	0.77512	0.809524	0.826923	0.823529	0.857678	0.870192
CDC2Plate3B09	Augmentin	FS02	NEBR1C05	A	6	CDC2Plate3B09	0.748971	0.790909	0.748815	0.727626	0.757085	0	0.68984	0.648241	0.610169	0.663415	0.621145	0.826087	0.854902	0.842912	0.851724	0.84556	0.872093	0.875	0.921053	0.872038	0.873469	0.879668	0.877828	0.84188	0.92093	0.878261	0.827273	0.856522	0.851852	0.809717	0.857143	0.839827	0.830769	0.819923	0.820225	0.801688	0.844749	0.784404	0.828054	0.828704	0.835498	0.792308	0.859813
CDC2Plate3G09	Augmentin	FS02	NEBR1C05	B	7	CDC2Plate3G09	0.780105	0.773585	0.730263	0.780952	0.777202	0.68984	0	0.511278	0.73399	0.681818	0.698925	0.834101	0.830688	0.821429	0.835556	0.818653	0.854167	0.87574	0.863636	0.879195	0.854749	0.882022	0.872611	0.816568	0.881944	0.838509	0.808917	0.850299	0.835526	0.850515	0.801418	0.854651	0.885167	0.866029	0.87037	0.768786	0.794702	0.75641	0.825	0.818182	0.828402	0.842857	0.823129
CDC2Plate4D08	Augmentin	FS02	NEBR1C05	C	8	CDC2Plate4D08	0.787736	0.783333	0.738372	0.76652	0.779343	0.648241	0.511278	0	0.705069	0.717514	0.683168	0.821277	0.833333	0.840909	0.851406	0.827907	0.85446	0.896907	0.875706	0.895954	0.899038	0.89604	0.901639	0.795699	0.892216	0.821229	0.827778	0.819672	0.817647	0.861751	0.830303	0.872449	0.877729	0.875	0.87395	0.80303	0.822857	0.808743	0.860215	0.861878	0.867347	0.834061	0.854651
CDC2Plate9H01	Augmentin	FS02	NEBR5D06	A	9	CDC2Plate9H01	0.765625	0.806867	0.773333	0.739777	0.734127	0.610169	0.73399	0.705069	0	0.618357	0.542601	0.83737	0.844106	0.858182	0.846154	0.830827	0.860902	0.899194	0.897436	0.893805	0.866142	0.876494	0.874459	0.844898	0.895928	0.855932	0.836207	0.844538	0.859649	0.827586	0.859729	0.857143	0.833948	0.832117	0.819495	0.84375	0.867521	0.806034	0.861345	0.847826	0.853061	0.814545	0.872247
CDC2Plate11B04	Augmentin	FS02	NEBR5D06	B	10	CDC2Plate11B04	0.769953	0.789189	0.759777	0.755459	0.773148	0.663415	0.681818	0.717514	0.618357	0	0.550802	0.862903	0.873874	0.88412	0.885057	0.852679	0.873303	0.905	0.891304	0.898876	0.896226	0.898551	0.898396	0.860697	0.895349	0.84492	0.819672	0.818182	0.836158	0.849315	0.842105	0.846939	0.875536	0.848485	0.871901	0.842105	0.840659	0.788043	0.863874	0.853261	0.870647	0.857143	0.865169
CDC2Plate12D05	Augmentin	FS02	NEBR5D06	C	11	CDC2Plate12D05	0.791165	0.809955	0.768868	0.753846	0.764228	0.621145	0.698925	0.683168	0.542601	0.550802	0	0.836957	0.853175	0.867424	0.850174	0.848249	0.875	0.873362	0.869767	0.870192	0.871901	0.878151	0.876147	0.839827	0.899038	0.851351	0.824885	0.834081	0.838863	0.826613	0.832512	0.827434	0.837838	0.831418	0.835821	0.838843	0.847926	0.803653	0.846847	0.858447	0.853448	0.852399	0.84689
CDC2Plate3B10	Augmentin	FS03	NEBR1C06	A	12	CDC2Plate3B10	0.790698	0.798246	0.807018	0.803571	0.846154	0.826087	0.834101	0.821277	0.83737	0.862903	0.836957	0	0.617512	0.590909	0.613821	0.617117	0.659193	0.883817	0.91453	0.881818	0.88189	0.879032	0.891775	0.865854	0.899083	0.872881	0.858369	0.870833	0.867257	0.851711	0.862385	0.887097	0.877698	0.855072	0.862676	0.822581	0.845133	0.802632	0.823789	0.855263	0.864754	0.845878	0.859729
CDC2Plate3G10	Augmentin	FS03	NEBR1C06	B	13	CDC2Plate3G10	0.833333	0.842105	0.811881	0.830116	0.863454	0.854902	0.830688	0.833333	0.844106	0.873874	0.853175	0.617512	0	0.574359	0.7125	0.61809	0.703883	0.902778	0.917073	0.885417	0.899563	0.876712	0.891089	0.834906	0.875676	0.852941	0.869565	0.877934	0.868687	0.851064	0.863158	0.880734	0.901961	0.864	0.863281	0.839286	0.837563	0.830097	0.813131	0.855	0.849765	0.880309	0.865979
CDC2Plate4D09	Augmentin	FS03	NEBR1C06	C	14	CDC2Plate4D09	0.825911	0.816901	0.803828	0.836431	0.873077	0.842912	0.821429	0.840909	0.858182	0.88412	0.867424	0.590909	0.574359	0	0.636752	0.602941	0.693396	0.877273	0.889952	0.885572	0.894515	0.882096	0.890995	0.837104	0.882051	0.87037	0.865116	0.878378	0.869565	0.813559	0.841026	0.850679	0.867188	0.847059	0.833333	0.820961	0.798995	0.793269	0.81068	0.828431	0.824885	0.863636	0.866995
CDC2Plate9H02	Augmentin	FS03	NEBR5D07	A	15	CDC2Plate9H02	0.819853	0.820833	0.834025	0.837838	0.855124	0.851724	0.835556	0.851406	0.846154	0.885057	0.850174	0.613821	0.7125	0.636752	0	0.589286	0.631111	0.89243	0.899582	0.881579	0.898496	0.87451	0.886555	0.866142	0.883408	0.882114	0.854167	0.852459	0.852814	0.839552	0.867841	0.873518	0.861702	0.85159	0.851211	0.800797	0.831169	0.8	0.815451	0.851064	0.846774	0.889262	0.879828
CDC2Plate11B05	Augmentin	FS03	NEBR5D07	B	16	CDC2Plate11B05	0.81405	0.836449	0.800971	0.816794	0.844622	0.84556	0.818653	0.827907	0.830827	0.852679	0.848249	0.617117	0.61809	0.602941	0.589286	0	0.587629	0.865116	0.88835	0.872449	0.878788	0.85	0.862069	0.850679	0.856383	0.852381	0.835749	0.84507	0.850746	0.841004	0.820106	0.869369	0.865613	0.845238	0.844961	0.818584	0.825871	0.790244	0.819512	0.81407	0.844037	0.891791	0.859296
CDC2Plate12D06	Augmentin	FS03	NEBR5D07	C	17	CDC2Plate12D06	0.822785	0.852381	0.828431	0.847328	0.853659	0.872093	0.854167	0.85446	0.860902	0.873303	0.875	0.659193	0.703883	0.693396	0.631111	0.587629	0	0.892019	0.921951	0.902062	0.922747	0.870968	0.89604	0.850467	0.898936	0.868932	0.857843	0.855769	0.838542	0.869748	0.862434	0.875	0.879518	0.868	0.867188	0.859031	0.865672	0.834951	0.858537	0.86	0.865116	0.879845	0.899497
CDC2Plate7A12	Augmentin	FS04	NEBR2A10	A	18	CDC2Plate7A12	0.888393	0.895288	0.838889	0.880658	0.894737	0.875	0.87574	0.896907	0.899194	0.905	0.873362	0.883817	0.902778	0.877273	0.89243	0.865116	0.892019	0	0.682759	0.536	0.627329	0.647799	0.621429	0.897959	0.907407	0.884615	0.89071	0.905263	0.897143	0.883178	0.865031	0.878947	0.883408	0.885463	0.87931	0.871921	0.855491	0.846154	0.860335	0.848837	0.843243	0.883621	0.861446
CDC2Plate7F11	Augmentin	FS04	NEBR2A10	B	19	CDC2Plate7F11	0.901408	0.886364	0.865497	0.887446	0.902778	0.921053	0.863636	0.875706	0.897436	0.891304	0.869767	0.91453	0.917073	0.889952	0.899582	0.88835	0.921951	0.682759	0	0.6	0.720497	0.709677	0.710145	0.889503	0.897959	0.874251	0.900585	0.909605	0.866242	0.885572	0.888889	0.893855	0.880383	0.877358	0.881279	0.873684	0.819355	0.825301	0.847561	0.841772	0.815476	0.92511	0.862745
CDC2Plate8C12	Augmentin	FS04	NEBR2A10	C	20	CDC2Plate8C12	0.881188	0.874251	0.830189	0.873303	0.882927	0.872038	0.879195	0.895954	0.893805	0.898876	0.870192	0.881818	0.885417	0.885572	0.881579	0.872449	0.902062	0.536	0.6	0	0.625	0.618705	0.617886	0.903409	0.9	0.867925	0.895706	0.885542	0.881579	0.857143	0.859155	0.848485	0.864322	0.861386	0.866029	0.868132	0.817568	0.838509	0.816993	0.793103	0.80625	0.902326	0.839161
CDC2Plate9H03	Augmentin	FS04	NEBR5D08	A	21	CDC2Plate9H03	0.852174	0.864322	0.833333	0.842742	0.858974	0.873469	0.854749	0.899038	0.866142	0.896226	0.871901	0.88189	0.899563	0.894515	0.898496	0.878788	0.922747	0.627329	0.720497	0.625	0	0.544304	0.535211	0.910377	0.890173	0.876289	0.89899	0.933014	0.905263	0.840183	0.857143	0.871287	0.890756	0.844828	0.872951	0.87037	0.848649	0.846154	0.84127	0.823204	0.837563	0.904	0.860335
CDC2Plate11B06	Augmentin	FS04	NEBR5D08	B	22	CDC2Plate11B06	0.868421	0.865979	0.827957	0.853061	0.845133	0.879668	0.882022	0.89604	0.876494	0.898551	0.878151	0.879032	0.876712	0.882096	0.87451	0.85	0.870968	0.647799	0.709677	0.618705	0.544304	0	0.481203	0.880597	0.872727	0.860215	0.878307	0.881443	0.858757	0.86758	0.838323	0.867347	0.873362	0.86087	0.855319	0.877358	0.830508	0.835106	0.842391	0.817143	0.807487	0.919355	0.868571
CDC2Plate12D07	Augmentin	FS04	NEBR5D08	C	23	CDC2Plate12D07	0.865385	0.881356	0.833333	0.873913	0.861905	0.877828	0.872611	0.901639	0.874459	0.898396	0.876147	0.891775	0.891089	0.890995	0.886555	0.862069	0.89604	0.621429	0.710145	0.617886	0.535211	0.481203	0	0.908602	0.876712	0.87574	0.888889	0.910615	0.875	0.852792	0.845638	0.857143	0.865385	0.867925	0.851163	0.886598	0.821656	0.841176	0.856287	0.814103	0.824561	0.911504	0.864516
CDC2Plate7B01	Augmentin	FS05	NEBR2A11	A	24	CDC2Plate7B01	0.84375	0.811828	0.822581	0.825	0.809091	0.84188	0.816568	0.795699	0.844898	0.860697	0.839827	0.865854	0.834906	0.837104	0.866142	0.850679	0.850467	0.897959	0.889503	0.903409	0.910377	0.880597	0.908602	0	0.701389	0.616883	0.634615	0.739884	0.698718	0.84186	0.832335	0.873737	0.902542	0.899582	0.870293	0.834146	0.844444	0.804348	0.830601	0.824859	0.851282	0.860169	0.894444
CDC2Plate7F12	Augmentin	FS05	NEBR2A11	B	25	CDC2Plate7F12	0.883249	0.890244	0.853503	0.890411	0.890547	0.92093	0.881944	0.892216	0.895928	0.895349	0.899038	0.899083	0.875676	0.882051	0.883408	0.856383	0.898936	0.907407	0.897959	0.9	0.890173	0.872727	0.876712	0.701389	0	0.629921	0.783217	0.81457	0.785185	0.858696	0.8	0.891566	0.910891	0.891089	0.894737	0.863636	0.858108	0.875776	0.878205	0.865772	0.885542	0.920188	0.857143
CDC2Plate8D01	Augmentin	FS05	NEBR2A11	C	26	CDC2Plate8D01	0.850467	0.844444	0.836158	0.835498	0.852535	0.878261	0.838509	0.821229	0.855932	0.84492	0.851351	0.872881	0.852941	0.87037	0.882114	0.852381	0.868932	0.884615	0.874251	0.867925	0.876289	0.860215	0.87574	0.616883	0.629921	0	0.709677	0.726708	0.671329	0.859903	0.825806	0.882979	0.911504	0.898678	0.896996	0.835052	0.832335	0.796512	0.83815	0.818182	0.846995	0.886957	0.858896
CDC2Plate10E02	Augmentin	FS05	NEBR6D05	A	27	CDC2Plate10E02	0.834123	0.850829	0.842697	0.830435	0.830986	0.827273	0.808917	0.827778	0.836207	0.819672	0.824885	0.858369	0.869565	0.865116	0.854167	0.835749	0.857843	0.89071	0.900585	0.895706	0.89899	0.878307	0.888889	0.634615	0.783217	0.709677	0	0.651316	0.58209	0.865385	0.825806	0.877005	0.850467	0.831776	0.852679	0.822917	0.87931	0.796512	0.789157	0.810976	0.814607	0.886957	0.886228
CDC2Plate11G03	Augmentin	FS05	NEBR6D05	B	28	CDC2Plate11G03	0.889381	0.873016	0.853261	0.863071	0.850679	0.856522	0.850299	0.819672	0.844538	0.818182	0.834081	0.870833	0.877934	0.878378	0.852459	0.84507	0.855769	0.905263	0.909605	0.885542	0.933014	0.881443	0.910615	0.739884	0.81457	0.726708	0.651316	0	0.544776	0.868545	0.838509	0.874346	0.874439	0.871681	0.894515	0.856436	0.870056	0.815642	0.855556	0.850575	0.86911	0.90795	0.889535
CDC2Plate13A06	Augmentin	FS05	NEBR6D05	C	29	CDC2Plate13A06	0.87619	0.868571	0.853801	0.838565	0.839806	0.851852	0.835526	0.817647	0.859649	0.836158	0.838863	0.867257	0.868687	0.869565	0.852814	0.850746	0.838542	0.897143	0.866242	0.881579	0.905263	0.858757	0.875	0.698718	0.785185	0.671329	0.58209	0.544776	0	0.864322	0.813793	0.857143	0.865385	0.857143	0.866972	0.832432	0.850932	0.791411	0.798742	0.806452	0.817647	0.896861	0.886076
CDC2Plate7B02	Augmentin	FS06	NEBR2A12	A	30	CDC2Plate7B02	0.8	0.826923	0.79	0.789683	0.82716	0.809717	0.850515	0.861751	0.827586	0.849315	0.826613	0.851711	0.851064	0.813559	0.839552	0.841004	0.869748	0.883178	0.885572	0.857143	0.840183	0.86758	0.852792	0.84186	0.858696	0.859903	0.865385	0.868545	0.864322	0	0.662577	0.552941	0.682243	0.694064	0.6621	0.809091	0.796875	0.747423	0.820896	0.821429	0.818182	0.854902	0.837696
CDC2Plate7G01	Augmentin	FS06	NEBR2A12	B	31	CDC2Plate7G01	0.854271	0.869048	0.810127	0.827103	0.833333	0.857143	0.801418	0.830303	0.859729	0.842105	0.832512	0.862385	0.863158	0.841026	0.867841	0.820106	0.862434	0.865031	0.888889	0.859155	0.857143	0.838323	0.845638	0.832335	0.8	0.825806	0.825806	0.838509	0.813793	0.662577	0	0.638298	0.774194	0.745946	0.768041	0.837989	0.804054	0.796178	0.826923	0.82	0.823171	0.88785	0.833333
CDC2Plate8D02	Augmentin	FS06	NEBR2A12	C	32	CDC2Plate8D02	0.836364	0.846561	0.826087	0.842324	0.859031	0.839827	0.854651	0.872449	0.857143	0.846939	0.827434	0.887097	0.880734	0.850679	0.873518	0.869369	0.875	0.878947	0.893855	0.848485	0.871287	0.867347	0.857143	0.873737	0.891566	0.882979	0.877005	0.874346	0.857143	0.552941	0.638298	0	0.666667	0.712871	0.697561	0.825871	0.80814	0.780899	0.834254	0.815029	0.818182	0.896266	0.88
CDC2Plate10E03	Augmentin	FS06	NEBR6D06	A	33	CDC2Plate10E03	0.836653	0.885965	0.864865	0.828996	0.865385	0.830769	0.885167	0.877729	0.833948	0.875536	0.837838	0.877698	0.901961	0.867188	0.861702	0.865613	0.879518	0.883408	0.880383	0.864322	0.890756	0.873362	0.865385	0.902542	0.910891	0.911504	0.850467	0.874439	0.865385	0.682243	0.774194	0.666667	0	0.603774	0.557143	0.847458	0.868545	0.83945	0.866972	0.85782	0.837104	0.89781	0.868293
CDC2Plate11G04	Augmentin	FS06	NEBR6D06	B	34	CDC2Plate11G04	0.839216	0.883117	0.836364	0.835766	0.863118	0.819923	0.866029	0.875	0.832117	0.848485	0.831418	0.855072	0.864	0.847059	0.85159	0.845238	0.868	0.885463	0.877358	0.861386	0.844828	0.86087	0.867925	0.899582	0.891089	0.898678	0.831776	0.871681	0.857143	0.694064	0.745946	0.712871	0.603774	0	0.502439	0.85	0.85514	0.821101	0.859091	0.865741	0.860262	0.891304	0.865385
CDC2Plate13A07	Augmentin	FS06	NEBR6D06	C	35	CDC2Plate13A07	0.83908	0.87234	0.84141	0.848057	0.879121	0.820225	0.87037	0.87395	0.819495	0.871901	0.835821	0.862676	0.863281	0.833333	0.851211	0.844961	0.867188	0.87931	0.881279	0.866029	0.872951	0.855319	0.851163	0.870293	0.894737	0.896996	0.852679	0.894515	0.866972	0.6621	0.768041	0.697561	0.557143	0.502439	0	0.844898	0.859729	0.831858	0.858407	0.875	0.854701	0.897887	0.900452
CDC2Plate1D12	Augmentin	FS07	NEBR3D05	A	36	CDC2Plate1D12	0.780269	0.748663	0.765957	0.786008	0.804348	0.801688	0.768786	0.80303	0.84375	0.842105	0.838843	0.822581	0.839286	0.820961	0.800797	0.818584	0.859031	0.871921	0.873684	0.868132	0.87037	0.877358	0.886598	0.834146	0.863636	0.835052	0.822917	0.856436	0.832432	0.809091	0.837989	0.825871	0.847458	0.85	0.844898	0	0.61875	0.534591	0.656805	0.722543	0.668539	0.834711	0.828729
CDC2Plate2B02	Augmentin	FS07	NEBR3D05	B	37	CDC2Plate2B02	0.82439	0.72327	0.751553	0.837004	0.826923	0.844749	0.794702	0.822857	0.867521	0.840659	0.847926	0.845133	0.837563	0.798995	0.831169	0.825871	0.865672	0.855491	0.819355	0.817568	0.848649	0.830508	0.821656	0.844444	0.858108	0.832335	0.87931	0.870056	0.850932	0.796875	0.804054	0.80814	0.868545	0.85514	0.859729	0.61875	0	0.587413	0.701987	0.741722	0.743902	0.848624	0.824675
CDC2Plate2G02	Augmentin	FS07	NEBR3D05	C	38	CDC2Plate2G02	0.741294	0.69697	0.724551	0.751131	0.77512	0.784404	0.75641	0.808743	0.806034	0.788043	0.803653	0.802632	0.830097	0.793269	0.8	0.790244	0.834951	0.846154	0.825301	0.838509	0.846154	0.835106	0.841176	0.804348	0.875776	0.796512	0.796512	0.815642	0.791411	0.747423	0.796178	0.780899	0.83945	0.821101	0.831858	0.534591	0.587413	0	0.622517	0.662252	0.670732	0.815315	0.801242
CDC2Plate10E04	Augmentin	FS07	NEBR6D07	A	39	CDC2Plate10E04	0.795122	0.763314	0.796512	0.815789	0.809524	0.828054	0.825	0.860215	0.861345	0.863874	0.846847	0.823789	0.813131	0.81068	0.815451	0.819512	0.858537	0.860335	0.847561	0.816993	0.84127	0.842391	0.856287	0.830601	0.878205	0.83815	0.789157	0.855556	0.798742	0.820896	0.826923	0.834254	0.866972	0.859091	0.858407	0.656805	0.701987	0.622517	0	0.558824	0.567568	0.852679	0.83125
CDC2Plate11G05	Augmentin	FS07	NEBR6D07	B	40	CDC2Plate11G05	0.818627	0.754601	0.77439	0.80543	0.826923	0.828704	0.818182	0.861878	0.847826	0.853261	0.858447	0.855263	0.855	0.828431	0.851064	0.81407	0.86	0.848837	0.841772	0.793103	0.823204	0.817143	0.814103	0.824859	0.865772	0.818182	0.810976	0.850575	0.806452	0.821429	0.82	0.815029	0.85782	0.865741	0.875	0.722543	0.741722	0.662252	0.558824	0	0.528571	0.853881	0.816993
CDC2Plate13A08	Augmentin	FS07	NEBR6D07	C	41	CDC2Plate13A08	0.810185	0.783333	0.787709	0.818565	0.823529	0.835498	0.828402	0.867347	0.853061	0.870647	0.853448	0.864754	0.849765	0.824885	0.846774	0.844037	0.865116	0.843243	0.815476	0.80625	0.837563	0.807487	0.824561	0.851282	0.885542	0.846995	0.814607	0.86911	0.817647	0.818182	0.823171	0.818182	0.837104	0.860262	0.854701	0.668539	0.743902	0.670732	0.567568	0.528571	0	0.882845	0.867816
CDC2Plate1E01	Augmentin	FS08	NEBR3D06	A	42	CDC2Plate1E01	0.777328	0.831858	0.830357	0.822464	0.857678	0.792308	0.842857	0.834061	0.814545	0.857143	0.852399	0.845878	0.880309	0.863636	0.889262	0.891791	0.879845	0.883621	0.92511	0.902326	0.904	0.919355	0.911504	0.860169	0.920188	0.886957	0.886957	0.90795	0.896861	0.854902	0.88785	0.896266	0.89781	0.891304	0.897887	0.834711	0.848624	0.815315	0.852679	0.853881	0.882845	0	0.726316
CDC2Plate2B03	Augmentin	FS08	NEBR3D06	B	43	CDC2Plate2B03	0.84	0.852071	0.850299	0.830275	0.870192	0.859813	0.823129	0.854651	0.872247	0.865169	0.84689	0.859729	0.865979	0.866995	0.879828	0.859296	0.899497	0.861446	0.862745	0.839161	0.860335	0.868571	0.864516	0.894444	0.857143	0.858896	0.886228	0.889535	0.886076	0.837696	0.833333	0.88	0.868293	0.865385	0.900452	0.828729	0.824675	0.801242	0.83125	0.816993	0.867816	0.726316	0
CDC2Plate2G03	Augmentin	FS08	NEBR3D06	C	44	CDC2Plate2G03	0.799107	0.796875	0.794737	0.788382	0.827586	0.804255	0.846154	0.812183	0.808943	0.850962	0.822034	0.834677	0.837104	0.83913	0.862595	0.842105	0.872247	0.852792	0.883598	0.84	0.868545	0.864734	0.873016	0.843137	0.905556	0.879397	0.86802	0.887805	0.896373	0.838565	0.854749	0.874396	0.860169	0.86722	0.875502	0.808612	0.827957	0.776596	0.833333	0.840426	0.864078	0.677725	0.642857
CDC2Plate10E05	Augmentin	FS08	NEBR6D08	A	45	CDC2Plate10E05	0.795276	0.844828	0.823009	0.776952	0.802326	0.790875	0.834906	0.795556	0.791209	0.840336	0.824627	0.810219	0.828685	0.817121	0.84083	0.833333	0.859922	0.885593	0.897778	0.878505	0.896825	0.898785	0.888889	0.86722	0.906542	0.88412	0.864629	0.857759	0.863636	0.839216	0.86385	0.875	0.866667	0.872727	0.875887	0.856	0.856502	0.828947	0.84	0.851351	0.880165	0.750988	0.776119
CDC2Plate11G06	Augmentin	FS08	NEBR6D08	B	46	CDC2Plate11G06	0.775424	0.816038	0.819905	0.776471	0.808163	0.771429	0.776596	0.784689	0.772549	0.784038	0.763485	0.825095	0.845833	0.84739	0.847826	0.816667	0.854772	0.850467	0.845	0.850515	0.84	0.846154	0.852217	0.820276	0.881443	0.864486	0.814634	0.86758	0.868932	0.8375	0.852041	0.865471	0.871094	0.868726	0.876404	0.825328	0.850242	0.786408	0.809756	0.81	0.829493	0.769547	0.72067
CDC2Plate13A09	Augmentin	FS08	NEBR6D08	C	47	CDC2Plate13A09	0.78	0.834061	0.806306	0.733591	0.777778	0.761719	0.817308	0.772727	0.781481	0.783186	0.753968	0.805147	0.841897	0.83908	0.832168	0.814229	0.84585	0.86087	0.872146	0.850962	0.836134	0.846809	0.847222	0.827586	0.890476	0.84375	0.84375	0.831858	0.847222	0.824701	0.84689	0.860169	0.878676	0.863971	0.871429	0.82716	0.845455	0.807175	0.796296	0.818605	0.841202	0.754941	0.723958
CDC2Plate1E02	Augmentin	FS09	NEBR3D07	A	48	CDC2Plate1E02	0.772532	0.796117	0.817308	0.825095	0.857708	0.803213	0.841837	0.843318	0.847584	0.872247	0.829365	0.853933	0.838983	0.845528	0.870968	0.871486	0.885714	0.900452	0.898551	0.877551	0.902128	0.904348	0.899522	0.865471	0.924623	0.899083	0.888889	0.930131	0.909953	0.810345	0.861538	0.831776	0.846774	0.825911	0.848837	0.79638	0.836634	0.789216	0.82439	0.859223	0.859091	0.820717	0.804233
CDC2Plate2B04	Augmentin	FS09	NEBR3D07	B	49	CDC2Plate2B04	0.815217	0.791946	0.828947	0.835749	0.872449	0.878049	0.830882	0.863354	0.874419	0.880952	0.859296	0.88785	0.880435	0.880829	0.861751	0.902062	0.909574	0.892405	0.857143	0.80315	0.87574	0.878049	0.882759	0.885542	0.918519	0.890323	0.875817	0.907407	0.875	0.804598	0.806202	0.802632	0.840426	0.837696	0.849246	0.785276	0.772059	0.765517	0.815068	0.848276	0.841772	0.876847	0.793893
CDC2Plate2G04	Augmentin	FS09	NEBR3D07	C	50	CDC2Plate2G04	0.766169	0.8	0.818182	0.846809	0.848624	0.834081	0.81875	0.854839	0.852321	0.858639	0.826484	0.844828	0.859903	0.822967	0.845833	0.848341	0.859223	0.841808	0.87574	0.818182	0.848168	0.867725	0.857143	0.862434	0.886076	0.871508	0.871508	0.898936	0.870588	0.79798	0.781457	0.808989	0.824645	0.794258	0.817352	0.767568	0.820359	0.763314	0.762195	0.79878	0.789773	0.832579	0.779221
CDC2Plate13F06	Augmentin	FS09	NEBR7D05	A	51	CDC2Plate13F06	0.789062	0.861925	0.846154	0.810714	0.85348	0.816176	0.859091	0.872951	0.798561	0.828452	0.800752	0.858131	0.879699	0.859259	0.858586	0.86194	0.875	0.896694	0.899563	0.875576	0.889764	0.896	0.876106	0.900794	0.908257	0.890756	0.871795	0.906504	0.895652	0.790323	0.850467	0.7713	0.75502	0.749004	0.779468	0.844622	0.868996	0.800885	0.857759	0.893162	0.868313	0.836364	0.826291
CDC2Plate14C08	Augmentin	FS09	NEBR7D05	B	52	CDC2Plate14C08	0.837607	0.880383	0.873786	0.856589	0.849372	0.826446	0.854839	0.866029	0.820717	0.847619	0.838843	0.889734	0.907563	0.879668	0.897436	0.8875	0.911765	0.914692	0.908163	0.886486	0.90583	0.898148	0.886598	0.893519	0.901099	0.897561	0.87	0.905213	0.880829	0.835556	0.831461	0.837438	0.827586	0.79476	0.8159	0.833333	0.860825	0.811224	0.835897	0.860825	0.866029	0.862903	0.822222
CDC2Plate14H08	Augmentin	FS09	NEBR7D05	C	53	CDC2Plate14H08	0.79918	0.851351	0.834101	0.80303	0.820717	0.784861	0.824121	0.821918	0.812734	0.815315	0.806324	0.836431	0.884921	0.849802	0.85	0.848	0.866397	0.903509	0.875598	0.859296	0.886555	0.878788	0.876777	0.874459	0.895	0.877273	0.851163	0.875	0.866029	0.790598	0.794737	0.787736	0.779167	0.746835	0.779116	0.80786	0.825243	0.778846	0.790244	0.836538	0.837838	0.847909	0.811224
CDC2Plate1E03	Augmentin	FS10	NEBR3D08	A	54	CDC2Plate1E03	0.796537	0.769231	0.80402	0.842308	0.848361	0.835341	0.859375	0.842857	0.860377	0.862385	0.84739	0.822134	0.858369	0.859504	0.854478	0.871901	0.886555	0.870192	0.860104	0.878307	0.883929	0.890909	0.895522	0.849765	0.904255	0.868293	0.868293	0.912844	0.884422	0.849785	0.896907	0.874419	0.888	0.885375	0.88417	0.747573	0.772973	0.748691	0.780105	0.798942	0.791045	0.848	0.846561
CDC2Plate2B05	Augmentin	FS10	NEBR3D08	B	55	CDC2Plate2B05	0.846154	0.805556	0.759124	0.857843	0.82967	0.849741	0.838462	0.856209	0.869565	0.867925	0.853403	0.888889	0.842105	0.863388	0.898618	0.867403	0.887006	0.848276	0.865672	0.83871	0.848101	0.849673	0.850746	0.835526	0.878049	0.836879	0.868966	0.880795	0.850746	0.837209	0.84127	0.84	0.900524	0.879581	0.878173	0.8125	0.78626	0.787234	0.846154	0.813433	0.825503	0.9	0.854962
CDC2Plate2G05	Augmentin	FS10	NEBR3D08	C	56	CDC2Plate2G05	0.794737	0.751634	0.772727	0.83871	0.822335	0.852381	0.835616	0.852071	0.86036	0.836257	0.861244	0.857798	0.869792	0.841837	0.868421	0.862944	0.863158	0.858896	0.852349	0.852113	0.877095	0.859649	0.891026	0.812121	0.886525	0.834395	0.841772	0.880952	0.861842	0.809783	0.854167	0.808642	0.866337	0.863415	0.857143	0.748503	0.763889	0.741722	0.789474	0.780822	0.764331	0.877934	0.858108
CDC2Plate13F07	Augmentin	FS10	NEBR7D06	A	57	CDC2Plate13F07	0.825203	0.810427	0.785366	0.827068	0.850394	0.800797	0.80829	0.840183	0.83209	0.84375	0.831373	0.797665	0.806034	0.838057	0.826568	0.811715	0.854772	0.834123	0.867647	0.85641	0.829596	0.835616	0.840796	0.872247	0.925743	0.880184	0.864486	0.877828	0.874396	0.8375	0.852041	0.865471	0.88417	0.868726	0.87218	0.809735	0.80402	0.780488	0.832536	0.827586	0.829493	0.854406	0.837563
CDC2Plate14C09	Augmentin	FS10	NEBR7D06	B	58	CDC2Plate14C09	0.820961	0.797927	0.789474	0.832669	0.813043	0.820084	0.814607	0.836634	0.837945	0.84058	0.827731	0.849206	0.853333	0.839827	0.863118	0.837719	0.867841	0.817708	0.84153	0.820809	0.807882	0.808081	0.81768	0.855072	0.862069	0.845361	0.857143	0.860697	0.849462	0.823529	0.842697	0.841584	0.865546	0.863071	0.853061	0.815166	0.790055	0.771277	0.840206	0.809783	0.819095	0.870968	0.826816
CDC2Plate14H09	Augmentin	FS10	NEBR7D06	C	59	CDC2Plate14H09	0.823789	0.819588	0.786096	0.835341	0.826087	0.827731	0.824859	0.845771	0.849802	0.860577	0.859504	0.838057	0.840909	0.847826	0.848249	0.81982	0.866071	0.808511	0.857923	0.817647	0.810945	0.798969	0.821229	0.852941	0.910615	0.872449	0.848958	0.864322	0.865591	0.857778	0.846591	0.862069	0.8875	0.870833	0.879032	0.829384	0.83871	0.806283	0.849741	0.819672	0.834171	0.878543	0.843575
CDC2Plate5A05	Augmentin	FS11	NEBR4D03	A	60	CDC2Plate5A05	0.769874	0.809302	0.772947	0.776062	0.792683	0.804688	0.836634	0.806452	0.78626	0.810811	0.811765	0.792308	0.829876	0.793388	0.808118	0.785714	0.819328	0.832558	0.87619	0.84264	0.843478	0.812785	0.839024	0.834821	0.867347	0.835681	0.801932	0.789474	0.779487	0.79661	0.80829	0.821918	0.8	0.826772	0.826923	0.798246	0.831731	0.756098	0.802885	0.820388	0.84375	0.821705	0.787565
CDC2Plate5F06	Augmentin	FS11	NEBR4D03	B	61	CDC2Plate5F06	0.89372	0.876471	0.861446	0.909091	0.900474	0.914414	0.896104	0.903955	0.909483	0.906593	0.893023	0.888393	0.90404	0.908654	0.90678	0.88	0.925373	0.851852	0.844595	0.835714	0.857955	0.852941	0.861842	0.873563	0.870504	0.849057	0.87037	0.825	0.854305	0.882653	0.862069	0.877907	0.89372	0.890476	0.90411	0.876344	0.858974	0.82716	0.85	0.844156	0.865497	0.908676	0.858108
CDC2Plate6C09	Augmentin	FS11	NEBR4D03	C	62	CDC2Plate6C09	0.864322	0.900585	0.8375	0.868182	0.877451	0.877358	0.879195	0.869822	0.868778	0.873563	0.870192	0.861111	0.885417	0.862944	0.866667	0.854922	0.860963	0.811688	0.841379	0.832117	0.835294	0.807453	0.811189	0.823171	0.833333	0.831169	0.807947	0.829114	0.802817	0.826087	0.826087	0.87574	0.875622	0.866995	0.866029	0.849162	0.825503	0.801282	0.824675	0.833333	0.842424	0.881517	0.830986
CDC2Plate13F08	Augmentin	FS11	NEBR7D07	A	63	CDC2Plate13F08	0.850202	0.87156	0.849057	0.837121	0.842742	0.878788	0.863636	0.863014	0.859259	0.871111	0.868726	0.85283	0.857143	0.853659	0.849265	0.812766	0.861345	0.85782	0.902913	0.852632	0.846847	0.842593	0.836735	0.827103	0.87234	0.839024	0.84466	0.837321	0.830769	0.853556	0.848168	0.86758	0.886275	0.892308	0.890977	0.862069	0.852217	0.838863	0.850962	0.840796	0.873303	0.873563	0.851282
CDC2Plate14C10	Augmentin	FS11	NEBR7D07	B	64	CDC2Plate14C10	0.871795	0.8867	0.845361	0.870079	0.873418	0.909091	0.88587	0.882927	0.888031	0.901408	0.890244	0.859438	0.854545	0.845815	0.85098	0.828054	0.864253	0.878173	0.898396	0.868571	0.892019	0.872549	0.857143	0.862069	0.857143	0.858639	0.858639	0.85641	0.863388	0.840183	0.830409	0.876847	0.876596	0.887967	0.88664	0.87037	0.848649	0.834197	0.847368	0.842391	0.877451	0.881633	0.840909
CDC2Plate14H10	Augmentin	FS11	NEBR7D07	C	65	CDC2Plate14H10	0.878049	0.898148	0.886792	0.87594	0.888446	0.904943	0.90404	0.889401	0.87218	0.901786	0.886719	0.839216	0.852174	0.843882	0.853383	0.821739	0.866379	0.879808	0.904523	0.864865	0.892857	0.869159	0.877551	0.831731	0.866667	0.838384	0.855721	0.842365	0.848168	0.868085	0.87234	0.888889	0.878049	0.910506	0.900383	0.877193	0.863636	0.855072	0.856436	0.863636	0.904545	0.878431	0.880829
CDC2Plate5A06	Augmentin	FS12	NEBR4D04	A	66	CDC2Plate5A06	0.804255	0.826087	0.812808	0.798419	0.821577	0.808943	0.849741	0.822967	0.817829	0.853881	0.84	0.837838	0.864979	0.8375	0.838951	0.85	0.864407	0.898148	0.917476	0.903061	0.909483	0.887387	0.891626	0.862385	0.89418	0.891509	0.842365	0.867925	0.852041	0.784753	0.820652	0.81068	0.829167	0.855422	0.854902	0.791667	0.838384	0.771574	0.84878	0.85	0.855814	0.840637	0.848958
CDC2Plate5F07	Augmentin	FS12	NEBR4D04	B	67	CDC2Plate5F07	0.793269	0.789773	0.780347	0.792952	0.807512	0.809955	0.814815	0.8	0.819742	0.805405	0.812785	0.846809	0.861905	0.847222	0.857143	0.850467	0.866667	0.916667	0.903409	0.918129	0.922705	0.915	0.916667	0.870466	0.90184	0.873626	0.828571	0.813559	0.810976	0.818627	0.823899	0.837838	0.864253	0.871681	0.880342	0.764706	0.816568	0.767442	0.809249	0.837209	0.819672	0.87013	0.889535
CDC2Plate6C10	Augmentin	FS12	NEBR4D04	C	68	CDC2Plate6C10	0.782609	0.784091	0.774566	0.804348	0.819444	0.788991	0.815951	0.820652	0.815451	0.84375	0.824324	0.852321	0.867925	0.826291	0.838843	0.834906	0.867299	0.851648	0.878613	0.865854	0.88	0.864583	0.860465	0.859375	0.875	0.874317	0.822857	0.840659	0.819277	0.771574	0.787097	0.786517	0.811321	0.852018	0.851528	0.73913	0.796407	0.709091	0.796512	0.824561	0.814208	0.798165	0.8
CDC2Plate13F09	Augmentin	FS12	NEBR7D08	A	69	CDC2Plate13F09	0.811475	0.854545	0.826291	0.823308	0.808943	0.811024	0.867647	0.846154	0.815094	0.869565	0.841085	0.847584	0.865306	0.848	0.844203	0.850806	0.855372	0.856481	0.884615	0.862944	0.86087	0.867257	0.858537	0.857778	0.864583	0.859813	0.859813	0.883408	0.875	0.793103	0.822917	0.850679	0.821138	0.819277	0.805556	0.831169	0.861905	0.832558	0.849765	0.872642	0.876652	0.814229	0.85
CDC2Plate14C11	Augmentin	FS12	NEBR7D08	B	70	CDC2Plate14C11	0.831276	0.839623	0.838095	0.854478	0.842742	0.857143	0.852041	0.852535	0.828897	0.866071	0.846457	0.869888	0.876033	0.84898	0.845018	0.847107	0.893878	0.894495	0.897561	0.887755	0.891775	0.903509	0.909091	0.879464	0.878307	0.882629	0.877358	0.875	0.887805	0.863071	0.865979	0.882883	0.886275	0.857143	0.890977	0.831858	0.823232	0.804878	0.810945	0.857843	0.868182	0.856031	0.833333
CDC2Plate15A01	Augmentin	FS12	NEBR7D08	C	71	CDC2Plate15A01	0.827451	0.829596	0.838565	0.854093	0.851711	0.848148	0.862559	0.847162	0.82971	0.879167	0.859259	0.852518	0.883268	0.853282	0.824373	0.828685	0.878431	0.877193	0.87907	0.863415	0.884774	0.862661	0.864486	0.858369	0.870647	0.855204	0.855204	0.873362	0.875	0.820408	0.836634	0.851528	0.84556	0.834615	0.834586	0.827731	0.819048	0.807339	0.807512	0.851852	0.852174	0.851301	0.839806
CDC2Plate3D08	Azithromycin	FS01	NEBR1E04	A	72	CDC2Plate3D08	0.598214	0.704225	0.695238	0.652	0.690083	0.750958	0.819444	0.807692	0.766423	0.811715	0.790262	0.823944	0.856061	0.852941	0.845118	0.833962	0.864151	0.870833	0.896552	0.862385	0.823045	0.842975	0.863436	0.853061	0.9	0.849785	0.844828	0.890244	0.868421	0.817121	0.858447	0.846473	0.841328	0.843636	0.843416	0.790123	0.831111	0.75	0.793722	0.815315	0.822785	0.804428	0.840183
CDC2Plate4A04	Azithromycin	FS01	NEBR1E04	B	73	CDC2Plate4A04	0.706468	0.709302	0.735632	0.730942	0.717073	0.801762	0.781818	0.790323	0.801688	0.844221	0.809735	0.828452	0.835681	0.832579	0.815574	0.830275	0.861751	0.881443	0.902174	0.852071	0.84	0.835052	0.872928	0.847716	0.894118	0.861702	0.843243	0.835106	0.820809	0.780488	0.826347	0.795699	0.839286	0.842105	0.851695	0.743455	0.784884	0.722543	0.757225	0.791908	0.777174	0.851064	0.857143
CDC2Plate4E07	Azithromycin	FS01	NEBR1E04	C	74	CDC2Plate4E07	0.68	0.701149	0.72	0.677419	0.722488	0.784141	0.786982	0.801047	0.789916	0.818182	0.80786	0.801688	0.844037	0.825112	0.818548	0.811927	0.853881	0.878173	0.874317	0.855491	0.843137	0.85	0.869565	0.815385	0.883721	0.846561	0.815217	0.832461	0.804598	0.748768	0.830409	0.806283	0.826667	0.829694	0.839662	0.729167	0.754386	0.676471	0.734104	0.754386	0.741758	0.858333	0.853933
CDC2Plate9H04	Azithromycin	FS01	NEBR5D09	A	75	CDC2Plate9H04	0.634454	0.713004	0.686636	0.579592	0.693227	0.751852	0.807175	0.781513	0.753571	0.790984	0.781022	0.826531	0.845018	0.821168	0.835526	0.80597	0.852941	0.872	0.892116	0.873913	0.821429	0.849802	0.874477	0.832	0.9	0.861224	0.822785	0.845528	0.840517	0.793103	0.834821	0.82996	0.813869	0.812274	0.833333	0.808594	0.824034	0.772532	0.818565	0.818966	0.816327	0.85274	0.87234
CDC2Plate11B07	Azithromycin	FS01	NEBR5D09	B	76	CDC2Plate11B07	0.733333	0.714976	0.705882	0.681452	0.693617	0.80303	0.816425	0.820175	0.794118	0.803493	0.818868	0.826087	0.832	0.847328	0.839721	0.822835	0.845238	0.87013	0.87156	0.850242	0.835443	0.820961	0.846512	0.851695	0.90566	0.837838	0.848214	0.831111	0.824645	0.8	0.817734	0.808889	0.826255	0.815385	0.824627	0.79661	0.800948	0.75	0.806452	0.812207	0.799107	0.878571	0.880734
CDC2Plate12D08	Azithromycin	FS01	NEBR5D09	C	77	CDC2Plate12D08	0.682243	0.708995	0.655556	0.685345	0.686636	0.775	0.781421	0.789216	0.780876	0.764706	0.782427	0.824903	0.846154	0.847737	0.848148	0.800866	0.845494	0.850962	0.857143	0.83871	0.834862	0.813397	0.829016	0.825472	0.888889	0.825871	0.81407	0.818627	0.797872	0.785714	0.79558	0.805825	0.815126	0.808333	0.823293	0.809091	0.809278	0.760204	0.815	0.790576	0.818182	0.868217	0.895522
CDC2Plate3D09	Azithromycin	FS02	NEBR1E05	A	78	CDC2Plate3D09	0.764706	0.803213	0.786885	0.753472	0.784946	0.579592	0.711628	0.679825	0.631179	0.697872	0.647059	0.809365	0.863158	0.860068	0.852201	0.850694	0.874564	0.902622	0.914062	0.902439	0.9	0.901818	0.90625	0.847909	0.918033	0.880309	0.835341	0.856589	0.866397	0.835714	0.866667	0.850575	0.825175	0.843537	0.827703	0.81203	0.82716	0.797571	0.812245	0.841463	0.846743	0.815068	0.854772
CDC2Plate4A05	Azithromycin	FS02	NEBR1E05	B	79	CDC2Plate4A05	0.787755	0.806452	0.781991	0.773946	0.809524	0.754032	0.72043	0.7343	0.784091	0.75814	0.776	0.690083	0.75	0.69469	0.721569	0.696429	0.726457	0.885965	0.893519	0.867647	0.874477	0.871245	0.894495	0.857143	0.897059	0.869369	0.821596	0.83105	0.82439	0.81893	0.823232	0.802752	0.835294	0.828794	0.819923	0.821277	0.834123	0.794393	0.794258	0.817308	0.840708	0.871324	0.866029
CDC2Plate4E08	Azithromycin	FS02	NEBR1E05	C	80	CDC2Plate4E08	0.810185	0.835106	0.787709	0.813559	0.812785	0.687805	0.722581	0.694118	0.728507	0.710227	0.689655	0.869388	0.886364	0.871681	0.874016	0.854545	0.865116	0.885417	0.900552	0.876471	0.88835	0.879397	0.870787	0.88	0.89881	0.871658	0.846995	0.832432	0.831395	0.840376	0.823171	0.824468	0.837104	0.829596	0.834783	0.838235	0.849162	0.821622	0.86631	0.868132	0.878788	0.878151	0.854651
CDC2Plate9H05	Azithromycin	FS02	NEBR5D10	A	81	CDC2Plate9H05	0.770161	0.808036	0.778802	0.762264	0.792157	0.633621	0.71875	0.714286	0.611814	0.684211	0.622807	0.839286	0.864341	0.856604	0.844291	0.837209	0.854902	0.885106	0.911894	0.898618	0.883065	0.889344	0.883408	0.801762	0.890476	0.859031	0.806452	0.821429	0.84186	0.82	0.835749	0.809735	0.826923	0.80695	0.798479	0.8125	0.855856	0.774194	0.844444	0.850679	0.855932	0.828996	0.860465
CDC2Plate11B08	Azithromycin	FS02	NEBR5D10	B	82	CDC2Plate11B08	0.784753	0.817259	0.784211	0.769874	0.803493	0.658768	0.730539	0.731183	0.640553	0.661111	0.627451	0.840637	0.853982	0.855319	0.846154	0.828194	0.868421	0.893204	0.884817	0.854749	0.880184	0.882075	0.891753	0.850242	0.869318	0.840206	0.809524	0.814433	0.812155	0.829596	0.830508	0.80102	0.831897	0.809524	0.820084	0.816038	0.835979	0.791667	0.816754	0.823529	0.825871	0.853061	0.865591
CDC2Plate12D09	Azithromycin	FS02	NEBR5D10	C	83	CDC2Plate12D09	0.773756	0.817259	0.790576	0.785124	0.792952	0.683721	0.745562	0.757895	0.671171	0.668508	0.653846	0.836	0.838565	0.855319	0.846154	0.848485	0.858407	0.893204	0.890625	0.867403	0.869767	0.887324	0.897436	0.833333	0.875706	0.834197	0.82199	0.826531	0.837838	0.829596	0.823864	0.830846	0.846809	0.783186	0.805085	0.832558	0.848168	0.78534	0.810526	0.835979	0.837438	0.866935	0.883598
CDC2Plate3D10	Azithromycin	FS03	NEBR1E06	A	84	CDC2Plate3D10	0.803704	0.807531	0.820833	0.823129	0.839858	0.848797	0.837004	0.82449	0.827703	0.868726	0.851211	0.570833	0.67094	0.651261	0.580645	0.617391	0.675214	0.901961	0.900415	0.892241	0.895131	0.875486	0.892116	0.875969	0.899123	0.896414	0.878543	0.862903	0.868644	0.857664	0.868996	0.883268	0.862676	0.860627	0.875421	0.788	0.812227	0.786325	0.811966	0.857143	0.85259	0.85567	0.866379
CDC2Plate4A06	Azithromycin	FS03	NEBR1E06	B	85	CDC2Plate4A06	0.816239	0.810945	0.809045	0.837209	0.870968	0.875486	0.821622	0.853081	0.864151	0.872146	0.869565	0.65	0.647959	0.64532	0.686695	0.660099	0.724638	0.921659	0.926471	0.895288	0.888393	0.905405	0.916667	0.885845	0.891892	0.884058	0.873171	0.897196	0.900498	0.882845	0.878947	0.884259	0.883065	0.871486	0.875	0.810185	0.846939	0.821782	0.828283	0.87	0.847619	0.887597	0.851852
CDC2Plate4E09	Azithromycin	FS03	NEBR1E06	C	86	CDC2Plate4E09	0.823276	0.830846	0.835	0.857143	0.891566	0.850806	0.849462	0.877358	0.875	0.885321	0.872	0.584541	0.647668	0.610256	0.675439	0.66	0.693467	0.904762	0.914141	0.881081	0.901345	0.908676	0.915	0.867925	0.895604	0.870647	0.859296	0.879227	0.863874	0.871245	0.857923	0.871429	0.876543	0.869388	0.87747	0.806604	0.825397	0.812183	0.8125	0.837696	0.850242	0.876984	0.867021
CDC2Plate9H06	Azithromycin	FS03	NEBR5D11	A	87	CDC2Plate9H06	0.813765	0.791469	0.806604	0.81203	0.861538	0.849057	0.847291	0.858407	0.859712	0.856522	0.856061	0.596413	0.699074	0.689189	0.629787	0.628571	0.679245	0.893805	0.891509	0.876238	0.904959	0.878788	0.892523	0.869565	0.900498	0.872146	0.861751	0.864865	0.843902	0.849593	0.860697	0.857778	0.85098	0.857692	0.861423	0.813043	0.819512	0.748768	0.790244	0.842105	0.832579	0.881919	0.885167
CDC2Plate11B09	Azithromycin	FS03	NEBR5D11	B	88	CDC2Plate11B09	0.804082	0.802817	0.812207	0.825279	0.848249	0.840304	0.835821	0.858407	0.855596	0.876068	0.847328	0.577273	0.622549	0.614286	0.65272	0.615385	0.679245	0.893805	0.917051	0.892683	0.886555	0.868996	0.887324	0.859649	0.889447	0.866972	0.845794	0.869955	0.855072	0.854251	0.860697	0.872807	0.859922	0.866412	0.869888	0.792035	0.819512	0.784689	0.772277	0.819512	0.821918	0.852273	0.857843
CDC2Plate12D10	Azithromycin	FS03	NEBR5D11	C	89	CDC2Plate12D10	0.807175	0.806283	0.816754	0.8107	0.850427	0.841667	0.837079	0.862069	0.849206	0.865385	0.863636	0.64455	0.683938	0.646154	0.659091	0.647668	0.654255	0.885	0.92228	0.857143	0.872038	0.857143	0.882979	0.857843	0.885057	0.877551	0.860104	0.869347	0.864865	0.846847	0.83237	0.85	0.877637	0.860759	0.864754	0.805825	0.805556	0.759563	0.779006	0.831522	0.839196	0.864198	0.836158
CDC2Plate7B12	Azithromycin	FS04	NEBR2C10	A	90	CDC2Plate7B12	0.878049	0.877193	0.82716	0.885463	0.890476	0.874419	0.86	0.892045	0.900433	0.901099	0.888372	0.878924	0.882051	0.86	0.893162	0.886139	0.898477	0.719178	0.744526	0.738462	0.783133	0.767296	0.73913	0.867816	0.871429	0.878049	0.904762	0.907514	0.877419	0.835979	0.830986	0.891429	0.899522	0.885714	0.889401	0.870968	0.822368	0.80625	0.836478	0.830065	0.846154	0.878505	0.819444
CDC2Plate7G11	Azithromycin	FS04	NEBR2C10	B	91	CDC2Plate7G11	0.878641	0.857988	0.835366	0.876106	0.890995	0.875	0.845638	0.860465	0.905579	0.895604	0.873239	0.884444	0.899497	0.89372	0.87931	0.881188	0.904523	0.721088	0.699248	0.740458	0.746914	0.761006	0.741007	0.906077	0.918367	0.89881	0.905325	0.888889	0.878205	0.860825	0.863946	0.87931	0.873171	0.859223	0.87963	0.853261	0.831169	0.807453	0.851852	0.846154	0.833333	0.899543	0.86755
CDC2Plate8D12	Azithromycin	FS04	NEBR2C10	C	92	CDC2Plate8D12	0.884615	0.865497	0.829268	0.871681	0.886256	0.875576	0.869281	0.874286	0.886957	0.896175	0.863208	0.869955	0.883249	0.872549	0.865217	0.841837	0.876923	0.705479	0.729927	0.713178	0.756098	0.738854	0.715328	0.875706	0.896552	0.886228	0.879518	0.869822	0.871795	0.873096	0.857143	0.886364	0.879227	0.881517	0.864486	0.860215	0.847134	0.815951	0.845679	0.832258	0.820359	0.87963	0.875817
CDC2Plate9H07	Azithromycin	FS04	NEBR5D12	A	93	CDC2Plate9H07	0.896996	0.888325	0.857895	0.875502	0.874459	0.879167	0.868571	0.90099	0.889328	0.903382	0.887029	0.909449	0.911111	0.900862	0.916667	0.889868	0.915556	0.670807	0.707792	0.605839	0.603659	0.623457	0.623288	0.923077	0.924419	0.895288	0.917949	0.914573	0.895604	0.872146	0.864706	0.872449	0.872807	0.884615	0.883333	0.887324	0.836158	0.852632	0.86631	0.842697	0.831579	0.923387	0.899441
CDC2Plate11B10	Azithromycin	FS04	NEBR5D12	B	94	CDC2Plate11B10	0.87037	0.842697	0.785714	0.868644	0.861751	0.872247	0.850932	0.87027	0.87395	0.902564	0.875556	0.871795	0.873786	0.869159	0.881148	0.839806	0.878641	0.641892	0.680851	0.609375	0.615385	0.609272	0.564885	0.883598	0.890323	0.862069	0.893855	0.896739	0.874251	0.83	0.8	0.831461	0.85446	0.86758	0.856502	0.851282	0.815951	0.828571	0.862857	0.837349	0.819209	0.909871	0.857143
CDC2Plate12D11	Azithromycin	FS04	NEBR5D12	C	95	CDC2Plate12D11	0.880734	0.849162	0.807018	0.873418	0.861751	0.872247	0.850932	0.882353	0.897119	0.879581	0.875556	0.871795	0.879227	0.874419	0.876543	0.856459	0.889423	0.66	0.680851	0.651515	0.674847	0.670886	0.685315	0.895288	0.897436	0.875	0.9	0.884615	0.874251	0.824121	0.831169	0.831461	0.849057	0.835681	0.840909	0.857143	0.823171	0.815029	0.856322	0.844311	0.832402	0.923729	0.891566
CDC2Plate7C01	Azithromycin	FS05	NEBR2C11	A	96	CDC2Plate7C01	0.89604	0.89881	0.863354	0.896861	0.908213	0.912037	0.891892	0.900585	0.921397	0.909605	0.90566	0.915179	0.906736	0.921951	0.913793	0.89899	0.894737	0.888889	0.885135	0.862319	0.892045	0.881657	0.856164	0.8125	0.811024	0.812081	0.82	0.848101	0.798561	0.82967	0.830882	0.845679	0.89604	0.870647	0.880383	0.833333	0.845638	0.85	0.866242	0.837838	0.880952	0.916279	0.883562
CDC2Plate7G12	Azithromycin	FS05	NEBR2C11	B	97	CDC2Plate7G12	0.900524	0.904459	0.888889	0.900943	0.902062	0.927536	0.905797	0.919753	0.916667	0.928571	0.915842	0.904762	0.912088	0.92228	0.90367	0.897849	0.893258	0.863946	0.857143	0.83871	0.855346	0.849673	0.815385	0.835526	0.820513	0.853147	0.836879	0.858108	0.833333	0.837209	0.813008	0.84	0.877005	0.861702	0.866667	0.87574	0.880282	0.852349	0.885135	0.864286	0.892405	0.937198	0.888889
CDC2Plate8E01	Azithromycin	FS05	NEBR2C11	C	98	CDC2Plate8E01	0.906593	0.904762	0.864286	0.917073	0.908108	0.923469	0.888889	0.899329	0.917476	0.923567	0.92228	0.905	0.906433	0.917582	0.909091	0.885057	0.899408	0.893617	0.889764	0.882353	0.896774	0.869863	0.874016	0.805755	0.801887	0.823077	0.813953	0.855072	0.808333	0.854545	0.826087	0.868056	0.906593	0.896739	0.894737	0.867089	0.861538	0.848921	0.884058	0.878788	0.906667	0.917098	0.905512
CDC2Plate11G07	Azithromycin	FS05	NEBR6D09	B	99	CDC2Plate11G07	0.842593	0.822222	0.806818	0.818182	0.812207	0.845815	0.842424	0.844086	0.838983	0.817204	0.828054	0.875	0.872038	0.86758	0.875	0.865741	0.876777	0.904762	0.902857	0.898204	0.90099	0.86911	0.885057	0.692771	0.780822	0.683871	0.692308	0.717791	0.662069	0.867925	0.879518	0.913706	0.922414	0.900433	0.9125	0.838384	0.843023	0.794286	0.848315	0.829412	0.844086	0.893617	0.895349
CDC2Plate13A10	Azithromycin	FS05	NEBR6D09	C	100	CDC2Plate13A10	0.847222	0.821229	0.825843	0.837607	0.833333	0.855263	0.841463	0.824176	0.84322	0.835106	0.832579	0.874477	0.860577	0.872146	0.869919	0.859813	0.870813	0.904255	0.895954	0.904192	0.91133	0.880208	0.890805	0.690909	0.812081	0.698718	0.681818	0.708075	0.668966	0.883178	0.885542	0.918782	0.917391	0.9	0.930041	0.855	0.848837	0.813559	0.847458	0.848837	0.861702	0.878788	0.894737
CDC2Plate7C02	Azithromycin	FS06	NEBR2C12	A	101	CDC2Plate7C02	0.797297	0.813472	0.798942	0.791667	0.831169	0.8375	0.850829	0.857143	0.845238	0.860577	0.835443	0.838057	0.851351	0.811659	0.83004	0.850877	0.834862	0.885572	0.9	0.857955	0.867299	0.885167	0.865591	0.812183	0.872832	0.842932	0.842932	0.892157	0.865591	0.595628	0.73125	0.672414	0.722488	0.74537	0.747748	0.818182	0.826087	0.793651	0.831579	0.832432	0.84	0.826271	0.810345
CDC2Plate7H01	Azithromycin	FS06	NEBR2C12	B	102	CDC2Plate7H01	0.791489	0.817308	0.803922	0.800781	0.842742	0.848249	0.857868	0.878378	0.855019	0.850679	0.841897	0.857143	0.842553	0.815126	0.836431	0.817797	0.851695	0.868545	0.864322	0.821622	0.857143	0.873874	0.86	0.827103	0.828729	0.833333	0.855769	0.875	0.86	0.623116	0.728324	0.652174	0.732143	0.714286	0.728448	0.831858	0.829146	0.79902	0.834146	0.811224	0.819905	0.847059	0.827225
CDC2Plate8E02	Azithromycin	FS06	NEBR2C12	C	103	CDC2Plate8E02	0.8125	0.825843	0.803468	0.826087	0.868778	0.859031	0.860606	0.884211	0.866109	0.863874	0.857143	0.86383	0.853659	0.838863	0.864198	0.858491	0.864078	0.872928	0.894737	0.861635	0.888325	0.884817	0.863095	0.855615	0.848684	0.83815	0.857955	0.886486	0.863095	0.622093	0.737931	0.602649	0.706806	0.719388	0.741463	0.817708	0.812121	0.783626	0.818713	0.826347	0.84153	0.867841	0.852761
CDC2Plate10E07	Azithromycin	FS06	NEBR6D10	A	104	CDC2Plate10E07	0.836283	0.846154	0.826316	0.837398	0.877637	0.834746	0.853933	0.84264	0.84739	0.863415	0.837607	0.881423	0.889381	0.860262	0.863813	0.858407	0.868778	0.865979	0.861111	0.847953	0.875598	0.866337	0.862637	0.894231	0.895954	0.892857	0.839572	0.873096	0.856354	0.668421	0.740506	0.672515	0.570652	0.630769	0.623116	0.826087	0.84153	0.814815	0.852632	0.847826	0.84264	0.894737	0.853107
CDC2Plate11G08	Azithromycin	FS06	NEBR6D10	B	105	CDC2Plate11G08	0.789954	0.829897	0.803191	0.809917	0.834783	0.831224	0.842697	0.855721	0.820408	0.819095	0.813853	0.864542	0.875556	0.866379	0.869231	0.844444	0.869955	0.837696	0.823864	0.801205	0.815	0.815385	0.825843	0.889952	0.903409	0.865285	0.816216	0.839378	0.798851	0.768116	0.781818	0.706215	0.70098	0.719048	0.739726	0.81068	0.830601	0.765027	0.797814	0.777143	0.763441	0.90873	0.861111
CDC2Plate13A11	Azithromycin	FS06	NEBR6D10	C	106	CDC2Plate13A11	0.804444	0.821429	0.781915	0.803279	0.827586	0.834025	0.846154	0.858537	0.804082	0.82266	0.817021	0.857708	0.862832	0.86383	0.862595	0.837004	0.857143	0.87	0.859459	0.82659	0.841346	0.819095	0.836066	0.881517	0.899441	0.873737	0.826316	0.865672	0.836066	0.724138	0.794118	0.71978	0.687805	0.681159	0.666667	0.797101	0.821622	0.783069	0.795699	0.768362	0.768421	0.905882	0.882353
CDC2Plate1E04	Azithromycin	FS07	NEBR3D09	A	107	CDC2Plate1E04	0.842553	0.812183	0.84	0.847656	0.809524	0.859438	0.854839	0.876777	0.8659	0.869159	0.884921	0.854902	0.869565	0.831169	0.842308	0.828947	0.873913	0.877451	0.867725	0.861878	0.87037	0.855769	0.863158	0.861905	0.870056	0.858586	0.864322	0.856436	0.851064	0.825112	0.831461	0.843137	0.861925	0.873469	0.868	0.6875	0.737143	0.66092	0.710227	0.722543	0.711957	0.86747	0.854054
CDC2Plate2B06	Azithromycin	FS07	NEBR3D09	B	108	CDC2Plate2B06	0.834123	0.818182	0.829545	0.830435	0.814286	0.873362	0.845679	0.883598	0.865546	0.857143	0.871681	0.848485	0.852941	0.838095	0.849372	0.835749	0.863415	0.896739	0.853659	0.867925	0.876289	0.854054	0.855422	0.860963	0.87013	0.850575	0.850575	0.835227	0.819876	0.837438	0.840764	0.833333	0.881818	0.868778	0.882609	0.662722	0.691275	0.582192	0.677632	0.733766	0.705521	0.877193	0.872727
CDC2Plate10E08	Azithromycin	FS07	NEBR6D11	A	109	CDC2Plate10E08	0.785714	0.774011	0.778409	0.796537	0.783019	0.828947	0.775	0.817204	0.817797	0.840206	0.826667	0.829787	0.842857	0.806604	0.811715	0.77451	0.830918	0.878307	0.83432	0.854545	0.859296	0.848958	0.856322	0.793478	0.841772	0.819209	0.740964	0.784091	0.763975	0.804878	0.783439	0.796703	0.808411	0.800926	0.828194	0.633721	0.732919	0.597403	0.618421	0.666667	0.63354	0.857759	0.859649
CDC2Plate11G09	Azithromycin	FS07	NEBR6D11	B	110	CDC2Plate11G09	0.79717	0.738372	0.75	0.786026	0.759615	0.797297	0.775	0.78453	0.802575	0.796791	0.794521	0.824786	0.826087	0.812207	0.775862	0.77451	0.830918	0.84153	0.827381	0.811321	0.829897	0.785714	0.815476	0.806452	0.849057	0.8125	0.748503	0.784091	0.690789	0.793103	0.783439	0.809783	0.802817	0.811927	0.828194	0.649425	0.732919	0.624204	0.670886	0.700637	0.658537	0.857759	0.803681
CDC2Plate13A12	Azithromycin	FS07	NEBR6D11	C	111	CDC2Plate13A12	0.787037	0.734463	0.731429	0.755459	0.767442	0.782222	0.791667	0.772973	0.803347	0.78534	0.790179	0.810127	0.815166	0.790698	0.792531	0.770335	0.819905	0.853403	0.834286	0.833333	0.835821	0.806283	0.822857	0.78836	0.869048	0.80663	0.751445	0.772222	0.728395	0.764706	0.777778	0.797872	0.809091	0.790909	0.802632	0.67033	0.736527	0.614907	0.626582	0.647436	0.672515	0.842553	0.804734
CDC2Plate1E05	Azithromycin	FS08	NEBR3D10	A	112	CDC2Plate1E05	0.801688	0.855814	0.85446	0.837121	0.84739	0.84375	0.880597	0.863014	0.842105	0.89083	0.855469	0.821705	0.837607	0.834711	0.870036	0.870445	0.902834	0.899543	0.902913	0.89899	0.901288	0.908297	0.914286	0.899123	0.923858	0.893023	0.88785	0.92	0.893204	0.877049	0.9	0.912281	0.886275	0.892308	0.903346	0.831858	0.852217	0.81068	0.834146	0.874396	0.893333	0.663636	0.741573
CDC2Plate2B07	Azithromycin	FS08	NEBR3D10	B	113	CDC2Plate2B07	0.796537	0.834951	0.827586	0.800797	0.829167	0.811475	0.835106	0.820388	0.806324	0.846512	0.82377	0.822134	0.828194	0.820513	0.845865	0.848101	0.877119	0.870192	0.883249	0.86631	0.888889	0.895928	0.906404	0.849765	0.910053	0.879227	0.857143	0.876777	0.878788	0.844828	0.873684	0.884793	0.865306	0.880952	0.896947	0.81106	0.847716	0.786802	0.835	0.853535	0.880184	0.690909	0.739884
CDC2Plate2G07	Azithromycin	FS08	NEBR3D10	C	114	CDC2Plate2G07	0.794521	0.829016	0.827225	0.804167	0.813333	0.810345	0.841808	0.825641	0.819672	0.864078	0.823276	0.826446	0.827907	0.81982	0.841897	0.833333	0.869369	0.878173	0.880435	0.862069	0.892019	0.904762	0.893617	0.856436	0.896552	0.870466	0.840426	0.86802	0.850829	0.855856	0.850575	0.876847	0.866953	0.87395	0.895582	0.821256	0.836066	0.777174	0.796703	0.823204	0.866337	0.707547	0.732919
CDC2Plate10E09	Azithromycin	FS08	NEBR6D12	A	115	CDC2Plate10E09	0.794239	0.840909	0.817757	0.755906	0.801619	0.81323	0.8	0.805556	0.794677	0.831111	0.811024	0.857664	0.889328	0.858824	0.870175	0.83871	0.857143	0.837209	0.842365	0.865	0.837719	0.838565	0.843902	0.859649	0.905941	0.861751	0.795122	0.811321	0.796954	0.8159	0.831633	0.831818	0.808943	0.802419	0.821705	0.838298	0.853081	0.784689	0.830189	0.842105	0.853333	0.807087	0.792746
CDC2Plate11G10	Azithromycin	FS08	NEBR6D12	B	116	CDC2Plate11G10	0.847458	0.858537	0.84	0.815261	0.844538	0.831276	0.82967	0.80303	0.83004	0.842105	0.838843	0.850394	0.849558	0.851064	0.846743	0.813333	0.838565	0.871921	0.867725	0.855556	0.859813	0.850242	0.863158	0.861905	0.876404	0.858586	0.822917	0.815385	0.8	0.830357	0.844444	0.84878	0.822511	0.825532	0.849593	0.859729	0.866667	0.863415	0.859296	0.872449	0.871429	0.839506	0.80226
CDC2Plate13B01	Azithromycin	FS08	NEBR6D12	C	117	CDC2Plate13B01	0.803922	0.849162	0.8	0.791855	0.806763	0.814815	0.836478	0.805714	0.798206	0.843243	0.834101	0.831858	0.834171	0.830918	0.848101	0.810945	0.827411	0.851429	0.84472	0.844156	0.857143	0.839779	0.825	0.840659	0.868421	0.828402	0.8	0.798817	0.779221	0.793814	0.815789	0.837989	0.826923	0.846512	0.846154	0.845361	0.837349	0.815029	0.822485	0.844311	0.819209	0.796209	0.781457
CDC2Plate1E06	Azithromycin	FS09	NEBR3D11	A	118	CDC2Plate1E06	0.795652	0.856459	0.843902	0.837209	0.852459	0.820408	0.840426	0.830918	0.846743	0.840376	0.837398	0.862069	0.891213	0.858921	0.891304	0.889796	0.904564	0.880383	0.905	0.883598	0.89823	0.910314	0.889447	0.875576	0.915344	0.915493	0.884058	0.917431	0.900498	0.802691	0.860963	0.835749	0.831224	0.824268	0.843373	0.781991	0.835052	0.791878	0.834171	0.881188	0.874419	0.833333	0.845745
CDC2Plate2B08	Azithromycin	FS09	NEBR3D11	B	119	CDC2Plate2B08	0.800948	0.837838	0.816667	0.840336	0.83105	0.832599	0.838323	0.852632	0.864754	0.862245	0.840708	0.852941	0.863208	0.848624	0.84898	0.851852	0.883721	0.858696	0.892045	0.866667	0.886139	0.893939	0.867816	0.871795	0.882716	0.887097	0.856354	0.895833	0.880682	0.808824	0.803797	0.827027	0.817757	0.826484	0.852174	0.780105	0.818713	0.770115	0.797688	0.871508	0.846561	0.861472	0.786164
CDC2Plate2G08	Azithromycin	FS09	NEBR3D11	C	120	CDC2Plate2G08	0.793427	0.822581	0.820652	0.803419	0.844444	0.804444	0.835294	0.819149	0.843621	0.870647	0.817778	0.860082	0.860465	0.835616	0.865079	0.833333	0.875576	0.855615	0.875706	0.863095	0.88835	0.890547	0.857955	0.857143	0.871951	0.87766	0.865591	0.897959	0.883333	0.789216	0.808642	0.811828	0.821101	0.808219	0.834783	0.796954	0.822857	0.768362	0.822222	0.849162	0.849741	0.834061	0.761006
CDC2Plate13F10	Azithromycin	FS09	NEBR7D09	A	121	CDC2Plate13F10	0.800766	0.849372	0.802632	0.795699	0.820896	0.800738	0.824074	0.841667	0.800712	0.830579	0.784906	0.835664	0.868421	0.839552	0.832765	0.819923	0.850575	0.865546	0.891304	0.866972	0.864542	0.847107	0.852679	0.861789	0.884259	0.868644	0.823789	0.866667	0.847534	0.758197	0.814286	0.768889	0.742972	0.721774	0.753846	0.818548	0.840708	0.787611	0.829694	0.855895	0.85124	0.862676	0.83945
CDC2Plate14C12	Azithromycin	FS09	NEBR7D09	B	122	CDC2Plate14C12	0.802326	0.846809	0.830435	0.814286	0.844444	0.811111	0.847926	0.858333	0.831579	0.822785	0.8	0.837456	0.879245	0.845865	0.838488	0.835249	0.8659	0.877637	0.874439	0.842857	0.862348	0.849372	0.855204	0.873469	0.902778	0.880851	0.820628	0.87395	0.86036	0.779592	0.816425	0.753425	0.733607	0.752988	0.75969	0.82996	0.848214	0.820961	0.837004	0.853333	0.813853	0.896194	0.868182
CDC2Plate15A02	Azithromycin	FS09	NEBR7D09	C	123	CDC2Plate15A02	0.803922	0.849138	0.811659	0.824373	0.815385	0.808271	0.84507	0.841202	0.816547	0.829787	0.792308	0.822464	0.85098	0.834615	0.836237	0.809524	0.850394	0.880342	0.887387	0.867299	0.878543	0.851695	0.857798	0.861925	0.900943	0.878788	0.811927	0.871795	0.836449	0.780992	0.818627	0.782805	0.755102	0.748988	0.746032	0.841463	0.866071	0.8125	0.844444	0.834862	0.820961	0.898601	0.865741
CDC2Plate1E07	Azithromycin	FS10	NEBR3D12	A	124	CDC2Plate1E07	0.799087	0.763736	0.774725	0.823045	0.828194	0.809524	0.820809	0.84264	0.84739	0.846535	0.847458	0.795745	0.816038	0.84	0.84585	0.832579	0.858447	0.854167	0.861111	0.847953	0.848039	0.831633	0.856354	0.832487	0.889535	0.845745	0.857895	0.861538	0.862637	0.834101	0.843023	0.847716	0.899582	0.873418	0.877049	0.772727	0.788571	0.72	0.79558	0.795455	0.787234	0.871901	0.853107
CDC2Plate2B09	Azithromycin	FS10	NEBR3D12	B	125	CDC2Plate2B09	0.843137	0.785276	0.775	0.84375	0.828431	0.857143	0.872611	0.857955	0.874459	0.868132	0.865741	0.867257	0.868687	0.852941	0.867521	0.867647	0.885	0.844311	0.828947	0.802817	0.869565	0.825581	0.831169	0.872222	0.891892	0.82716	0.862275	0.839286	0.83871	0.816754	0.837838	0.809524	0.859903	0.873239	0.872146	0.779661	0.766667	0.712418	0.767742	0.766667	0.759259	0.891892	0.818792
CDC2Plate2G09	Azithromycin	FS10	NEBR3D12	C	126	CDC2Plate2G09	0.84434	0.796512	0.80814	0.869198	0.857143	0.867841	0.872727	0.864865	0.902041	0.891753	0.885965	0.847826	0.852217	0.853774	0.867769	0.867925	0.873786	0.83908	0.83125	0.790541	0.833333	0.814607	0.854545	0.895833	0.905063	0.875706	0.888268	0.866667	0.868263	0.842365	0.861635	0.857923	0.886364	0.888393	0.891775	0.828125	0.817073	0.781065	0.816568	0.809816	0.793103	0.900862	0.865031
CDC2Plate13F11	Azithromycin	FS10	NEBR7D10	A	127	CDC2Plate13F11	0.808511	0.813725	0.781726	0.807087	0.820833	0.813008	0.818182	0.84434	0.830769	0.820755	0.815574	0.8	0.808889	0.827004	0.851301	0.814655	0.844156	0.815	0.837696	0.843243	0.833333	0.8	0.814815	0.834906	0.899471	0.869565	0.818182	0.856459	0.839378	0.860759	0.83871	0.849057	0.866397	0.840816	0.858824	0.796296	0.801047	0.757732	0.78866	0.813472	0.79902	0.867188	0.835979
CDC2Plate14D01	Azithromycin	FS10	NEBR7D10	B	128	CDC2Plate14D01	0.808696	0.82	0.806122	0.816733	0.821277	0.818182	0.837838	0.861905	0.840467	0.843602	0.825726	0.814516	0.830357	0.827586	0.852273	0.835498	0.855263	0.815385	0.84492	0.818182	0.805825	0.8	0.788889	0.85782	0.896175	0.854271	0.824742	0.840796	0.827957	0.857143	0.846154	0.839024	0.863071	0.841667	0.86	0.801887	0.807487	0.782383	0.807292	0.807487	0.798995	0.890625	0.849462
CDC2Plate15A03	Azithromycin	FS10	NEBR7D10	C	129	CDC2Plate15A03	0.845494	0.856436	0.813472	0.827309	0.832618	0.834025	0.846154	0.864078	0.841897	0.856459	0.831933	0.848606	0.847534	0.854077	0.879699	0.852174	0.857143	0.797872	0.834254	0.819767	0.82439	0.782383	0.79661	0.843137	0.887006	0.85641	0.826316	0.848485	0.82967	0.828054	0.828571	0.817259	0.840517	0.838298	0.833333	0.802885	0.79558	0.802083	0.795699	0.802198	0.787565	0.865854	0.851648
CDC2Plate5A07	Azithromycin	FS11	NEBR4D05	A	130	CDC2Plate5A07	0.862832	0.899497	0.845745	0.88	0.859649	0.893004	0.881356	0.867347	0.884921	0.898058	0.882353	0.831224	0.85514	0.840909	0.865079	0.844037	0.859813	0.861702	0.882022	0.856287	0.849246	0.84456	0.851429	0.851282	0.871951	0.853261	0.834254	0.86911	0.83815	0.861751	0.837349	0.878173	0.862832	0.87013	0.87395	0.843902	0.816092	0.808743	0.815642	0.861878	0.873096	0.873418	0.861272
CDC2Plate5F08	Azithromycin	FS11	NEBR4D05	B	131	CDC2Plate5F08	0.858447	0.907216	0.839779	0.871901	0.870536	0.889831	0.849398	0.856383	0.877049	0.9	0.878788	0.855932	0.855769	0.851852	0.851852	0.838863	0.866029	0.843575	0.850299	0.828025	0.84375	0.832432	0.838323	0.827027	0.844156	0.834286	0.834286	0.86413	0.845238	0.84058	0.822785	0.879581	0.878924	0.876106	0.884615	0.85	0.836257	0.821229	0.841808	0.843023	0.862434	0.864629	0.848485
CDC2Plate6C11	Azithromycin	FS11	NEBR4D05	C	132	CDC2Plate6C11	0.841346	0.89071	0.824561	0.852174	0.880734	0.885463	0.840764	0.842697	0.886555	0.87766	0.868778	0.85022	0.866337	0.856459	0.846154	0.831683	0.848485	0.835294	0.826923	0.825503	0.867021	0.837079	0.836478	0.797688	0.826389	0.803681	0.825301	0.823529	0.821656	0.856436	0.827815	0.879781	0.884259	0.876147	0.889868	0.830688	0.82716	0.797619	0.819277	0.841463	0.861878	0.859091	0.793333
CDC2Plate13F12	Azithromycin	FS11	NEBR7D11	A	133	CDC2Plate13F12	0.851528	0.886139	0.84456	0.865079	0.863248	0.858921	0.840909	0.836735	0.84739	0.874396	0.876033	0.849593	0.869369	0.87013	0.854902	0.827273	0.873874	0.848168	0.867403	0.854651	0.853659	0.831633	0.85	0.80829	0.849398	0.833333	0.827027	0.819149	0.823864	0.86036	0.875706	0.898058	0.890295	0.878151	0.890688	0.842857	0.815642	0.795699	0.840426	0.84153	0.882353	0.86722	0.833333
CDC2Plate14D02	Azithromycin	FS11	NEBR7D11	B	134	CDC2Plate14D02	0.877729	0.871134	0.851852	0.866397	0.898305	0.897541	0.875	0.867347	0.871486	0.898058	0.887029	0.850622	0.833333	0.851351	0.851406	0.811321	0.87037	0.855615	0.836257	0.820988	0.849246	0.820106	0.83815	0.821053	0.865031	0.827778	0.827778	0.819672	0.817647	0.866972	0.877907	0.905941	0.906383	0.889362	0.897119	0.855072	0.836158	0.788889	0.822222	0.809249	0.861538	0.858974	0.820359
CDC2Plate15A04	Azithromycin	FS11	NEBR7D11	C	135	CDC2Plate15A04	0.841629	0.846561	0.819672	0.865854	0.853982	0.87395	0.847953	0.848958	0.870968	0.881188	0.881857	0.820513	0.849057	0.840183	0.846154	0.804762	0.842857	0.82967	0.828402	0.805031	0.818653	0.793478	0.816568	0.826316	0.85	0.839779	0.826816	0.818681	0.809524	0.866359	0.857143	0.883249	0.896552	0.88412	0.8875	0.831683	0.821839	0.787709	0.814607	0.80117	0.848958	0.853448	0.797546
CDC2Plate5A08	Azithromycin	FS12	NEBR4D06	A	136	CDC2Plate5A08	0.806691	0.849593	0.814346	0.809689	0.830325	0.793478	0.845815	0.823045	0.806228	0.854331	0.833922	0.878289	0.884477	0.848375	0.856209	0.863309	0.892086	0.883534	0.899582	0.876652	0.906716	0.896154	0.904959	0.879377	0.89823	0.88664	0.858921	0.884462	0.877119	0.808429	0.831818	0.846154	0.819853	0.847518	0.843206	0.781377	0.831169	0.8	0.835443	0.855932	0.865079	0.830389	0.85022
CDC2Plate5F09	Azithromycin	FS12	NEBR4D06	B	137	CDC2Plate5F09	0.813278	0.851852	0.8	0.792969	0.805785	0.778689	0.798942	0.781553	0.803089	0.798122	0.795918	0.879121	0.890688	0.864	0.890845	0.876	0.885714	0.880184	0.898551	0.877551	0.897436	0.894737	0.899522	0.890351	0.891192	0.878505	0.867925	0.849765	0.85	0.815451	0.812834	0.831776	0.851406	0.871595	0.88764	0.823009	0.842365	0.806763	0.852381	0.848039	0.859091	0.834646	0.816754
CDC2Plate6C12	Azithromycin	FS12	NEBR4D06	C	138	CDC2Plate6C12	0.781395	0.821053	0.793478	0.782051	0.806306	0.776786	0.805882	0.792553	0.803347	0.822335	0.800885	0.844262	0.873874	0.834081	0.836	0.821101	0.868182	0.84127	0.885246	0.840237	0.875	0.854271	0.880435	0.843434	0.848485	0.83871	0.857143	0.848958	0.836158	0.8	0.814371	0.829016	0.840708	0.863248	0.86722	0.79	0.827778	0.788043	0.820652	0.80791	0.817708	0.852321	0.825581
CDC2Plate13G01	Azithromycin	FS12	NEBR7D12	A	139	CDC2Plate13G01	0.798246	0.865385	0.812183	0.787755	0.816239	0.808333	0.862434	0.828431	0.826772	0.875576	0.840164	0.877863	0.880342	0.866667	0.852273	0.855319	0.894068	0.884058	0.892308	0.887701	0.901786	0.899083	0.870466	0.884259	0.865169	0.876847	0.84264	0.879808	0.864583	0.8	0.806818	0.833333	0.798246	0.831933	0.836735	0.796209	0.826316	0.794872	0.825641	0.850515	0.839806	0.850202	0.843243
CDC2Plate14D03	Azithromycin	FS12	NEBR7D12	B	140	CDC2Plate14D03	0.812227	0.864078	0.845771	0.810484	0.849372	0.79661	0.816667	0.80303	0.825397	0.847619	0.838843	0.863813	0.88412	0.870293	0.864151	0.858974	0.873913	0.866337	0.902564	0.855556	0.890909	0.882629	0.875	0.877934	0.895028	0.87	0.864322	0.867647	0.857143	0.81982	0.831461	0.84878	0.822511	0.85	0.835391	0.833333	0.848958	0.811224	0.847716	0.866667	0.871429	0.820084	0.835165
CDC2Plate15A05	Azithromycin	FS12	NEBR7D12	C	141	CDC2Plate15A05	0.825532	0.877358	0.859903	0.832031	0.851852	0.78481	0.839572	0.818627	0.804781	0.861111	0.831967	0.883019	0.886076	0.872428	0.866171	0.861345	0.885593	0.874396	0.89899	0.858696	0.892857	0.889908	0.877551	0.890411	0.885246	0.866995	0.861386	0.848039	0.842105	0.807175	0.835165	0.834951	0.815451	0.842975	0.833333	0.825688	0.863636	0.820896	0.856436	0.869347	0.868545	0.842105	0.851064
CDC2Plate3A02	Cefaclor	FS01	NEBR1A10	A	142	CDC2Plate3A02	0.592965	0.677596	0.666667	0.688312	0.736607	0.798354	0.79235	0.793103	0.784	0.815166	0.820408	0.818898	0.839827	0.85124	0.842697	0.839662	0.854077	0.876777	0.906404	0.867725	0.844037	0.850467	0.868687	0.840376	0.88172	0.847291	0.847291	0.872642	0.868687	0.831169	0.857143	0.875576	0.866397	0.850202	0.854331	0.823529	0.837563	0.782828	0.825	0.855	0.849765	0.830645	0.848168
CDC2Plate3F02	Cefaclor	FS01	NEBR1A10	B	143	CDC2Plate3F02	0.653659	0.608187	0.635838	0.716738	0.708333	0.794979	0.774011	0.764103	0.785425	0.811594	0.807531	0.801619	0.80543	0.818966	0.822394	0.816594	0.836283	0.885167	0.870466	0.846154	0.835681	0.830918	0.842105	0.831731	0.891304	0.838384	0.866995	0.870192	0.835979	0.838428	0.86631	0.857143	0.896	0.870968	0.870079	0.792453	0.790323	0.752632	0.771277	0.770492	0.795	0.851406	0.86911
CDC2Plate4C04	Cefaclor	FS01	NEBR1A10	C	144	CDC2Plate4C04	0.665094	0.591954	0.642458	0.73029	0.756522	0.815261	0.802139	0.819048	0.828244	0.834101	0.836653	0.825581	0.831897	0.829167	0.844444	0.827004	0.841202	0.862559	0.880597	0.820652	0.79717	0.808612	0.835897	0.837209	0.901042	0.860577	0.860577	0.874419	0.859296	0.813043	0.847368	0.834906	0.868	0.838057	0.860465	0.788018	0.791667	0.761421	0.779487	0.772487	0.784314	0.868726	0.873737
CDC2Plate9F12	Cefaclor	FS01	NEBR5C05	A	145	CDC2Plate9F12	0.622727	0.713592	0.685	0.594828	0.669565	0.73494	0.773869	0.764977	0.751908	0.764706	0.761905	0.8125	0.836	0.828794	0.822695	0.808	0.844622	0.888889	0.896396	0.860577	0.829787	0.850427	0.856481	0.846154	0.884058	0.847534	0.826484	0.825112	0.8125	0.774059	0.805	0.802691	0.792829	0.819231	0.828358	0.785408	0.811321	0.730769	0.794393	0.794258	0.803571	0.827715	0.864486
CDC2Plate11A03	Cefaclor	FS01	NEBR5C05	B	146	CDC2Plate11A03	0.665179	0.726829	0.691919	0.6639	0.621005	0.740891	0.769231	0.777778	0.757692	0.782805	0.782609	0.822878	0.852	0.839844	0.840989	0.809717	0.827869	0.872247	0.889401	0.863415	0.831897	0.816964	0.831731	0.833333	0.892683	0.85	0.800948	0.837838	0.814634	0.825203	0.836634	0.84141	0.836576	0.834615	0.847584	0.792208	0.807692	0.72549	0.778846	0.784314	0.794521	0.855556	0.856459
CDC2Plate12C04	Cefaclor	FS01	NEBR5C05	C	147	CDC2Plate12C04	0.642534	0.7343	0.693467	0.625532	0.616438	0.736842	0.77665	0.773148	0.7393	0.8	0.754032	0.832117	0.85259	0.853846	0.837456	0.824701	0.833333	0.892241	0.9	0.875	0.827586	0.838428	0.85446	0.83913	0.887805	0.855856	0.824074	0.853982	0.849057	0.806584	0.831683	0.837004	0.823529	0.817121	0.808429	0.787879	0.836449	0.768868	0.808411	0.814286	0.800905	0.838951	0.857143
CDC2Plate3A03	Cefaclor	FS02	NEBR1A11	A	148	CDC2Plate3A03	0.753086	0.816964	0.747619	0.750958	0.761134	0.561644	0.688172	0.666667	0.596567	0.668293	0.619469	0.833935	0.858824	0.833333	0.851211	0.808	0.853755	0.87931	0.915929	0.892523	0.88664	0.864979	0.887387	0.831169	0.873171	0.852679	0.826484	0.845815	0.856481	0.818548	0.828431	0.83913	0.834615	0.814672	0.815094	0.825726	0.844037	0.794521	0.858407	0.864865	0.869198	0.800766	0.842857
CDC2Plate3F03	Cefaclor	FS02	NEBR1A11	B	149	CDC2Plate3F03	0.747706	0.80102	0.740541	0.771784	0.756757	0.623188	0.670807	0.632184	0.65	0.707447	0.676056	0.823293	0.834821	0.821739	0.824903	0.829694	0.844444	0.888889	0.914141	0.898936	0.901345	0.898618	0.875648	0.781726	0.857955	0.829897	0.805263	0.828283	0.845745	0.831111	0.838889	0.860577	0.848101	0.836134	0.854839	0.812207	0.819149	0.787565	0.854271	0.85567	0.866667	0.810924	0.842391
CDC2Plate4C05	Cefaclor	FS02	NEBR1A11	C	150	CDC2Plate4C05	0.768559	0.78607	0.758974	0.7751	0.776824	0.619718	0.688235	0.657609	0.663755	0.701031	0.640187	0.820312	0.836207	0.828452	0.843866	0.836134	0.850427	0.867299	0.891089	0.863158	0.871111	0.872727	0.864322	0.802885	0.877005	0.831683	0.80203	0.835749	0.835052	0.827586	0.821622	0.839623	0.8583	0.837398	0.841897	0.809091	0.803109	0.760204	0.820896	0.845	0.840376	0.827309	0.837696
CDC2Plate9G01	Cefaclor	FS02	NEBR5C06	A	151	CDC2Plate9G01	0.766187	0.799213	0.788	0.763514	0.806897	0.634615	0.775862	0.772908	0.625468	0.717213	0.671698	0.829032	0.870307	0.851852	0.830189	0.8223	0.858131	0.897059	0.912214	0.896414	0.875	0.880435	0.883268	0.851852	0.911647	0.879245	0.821429	0.860377	0.861111	0.84375	0.875	0.850187	0.837288	0.8157	0.795918	0.82971	0.868217	0.8125	0.840467	0.863813	0.855019	0.850163	0.876984
CDC2Plate12C05	Cefaclor	FS02	NEBR5C06	C	152	CDC2Plate12C05	0.805556	0.827586	0.821705	0.796721	0.819728	0.70073	0.792373	0.768924	0.661818	0.718367	0.626459	0.829582	0.859107	0.86755	0.845201	0.839041	0.870307	0.897436	0.904215	0.905512	0.895105	0.904594	0.900763	0.856618	0.903226	0.875472	0.81746	0.860902	0.857143	0.860068	0.870968	0.855019	0.829932	0.816327	0.804714	0.834532	0.873077	0.81323	0.822835	0.859922	0.859779	0.86901	0.859438
CDC2Plate3A04	Cefaclor	FS03	NEBR1A12	A	153	CDC2Plate3A04	0.803347	0.819048	0.834123	0.838346	0.866667	0.858238	0.847716	0.859091	0.860294	0.877193	0.865385	0.542857	0.656863	0.600985	0.630435	0.629268	0.668293	0.890411	0.914286	0.888889	0.902128	0.889868	0.904762	0.855204	0.896907	0.862559	0.873239	0.876147	0.855721	0.845188	0.85567	0.863636	0.851406	0.844622	0.839844	0.801802	0.825	0.800971	0.812808	0.842365	0.837963	0.861538	0.864322
CDC2Plate3F04	Cefaclor	FS03	NEBR1A12	B	154	CDC2Plate3F04	0.772358	0.810811	0.798165	0.818182	0.835878	0.841328	0.814634	0.823789	0.843972	0.847458	0.826415	0.6	0.578431	0.611111	0.643443	0.618605	0.674312	0.893162	0.90583	0.897196	0.890688	0.887967	0.901786	0.845494	0.872549	0.867257	0.852018	0.87013	0.855814	0.84127	0.84466	0.868085	0.856061	0.832061	0.845018	0.794872	0.832558	0.793578	0.804651	0.843318	0.823789	0.869565	0.842105
CDC2Plate4C06	Cefaclor	FS03	NEBR1A12	C	155	CDC2Plate4C06	0.799228	0.802632	0.811404	0.832168	0.837037	0.85461	0.859729	0.830508	0.856655	0.884921	0.844765	0.5671	0.634703	0.620536	0.617886	0.615385	0.69869	0.892562	0.909483	0.886364	0.898833	0.883065	0.900862	0.869919	0.888372	0.87234	0.87234	0.870293	0.871681	0.859848	0.872146	0.877551	0.873188	0.858696	0.874126	0.817073	0.834081	0.791111	0.828194	0.849558	0.85	0.885417	0.859091
CDC2Plate9G02	Cefaclor	FS03	NEBR5C07	A	156	CDC2Plate9G02	0.79918	0.79717	0.817757	0.807547	0.848249	0.849057	0.841584	0.837838	0.834559	0.866379	0.838462	0.615044	0.686916	0.689189	0.6	0.595122	0.647343	0.908297	0.901869	0.908654	0.904959	0.883621	0.892523	0.87931	0.889447	0.882353	0.861751	0.854545	0.843902	0.849593	0.866337	0.872807	0.873077	0.870722	0.865672	0.786667	0.830918	0.784689	0.796117	0.830918	0.805556	0.856604	0.840796
CDC2Plate11A05	Cefaclor	FS03	NEBR5C07	B	157	CDC2Plate11A05	0.792829	0.789954	0.788018	0.805861	0.823077	0.850365	0.832536	0.824561	0.844523	0.848101	0.852941	0.613734	0.640187	0.644144	0.605042	0.574163	0.592233	0.893617	0.901345	0.876777	0.891129	0.874477	0.882353	0.846154	0.862069	0.867841	0.826484	0.845815	0.851163	0.85098	0.828431	0.854077	0.869403	0.841509	0.854015	0.825726	0.811321	0.754717	0.805556	0.827907	0.829694	0.861818	0.875
CDC2Plate12C06	Cefaclor	FS03	NEBR5C07	C	158	CDC2Plate12C06	0.810606	0.820513	0.813853	0.829861	0.851449	0.85614	0.835616	0.847107	0.854237	0.859438	0.858657	0.57265	0.64574	0.600897	0.570833	0.556075	0.631818	0.893878	0.92437	0.897778	0.88716	0.875502	0.897436	0.871486	0.87963	0.87395	0.864407	0.857741	0.858407	0.835249	0.853211	0.874494	0.870504	0.868327	0.87931	0.809717	0.825893	0.804348	0.814978	0.84141	0.851852	0.87108	0.876106
CDC2Plate6G05	Cefaclor	FS04	NEBR2A04	A	159	CDC2Plate6G05	0.885572	0.892857	0.842767	0.861751	0.887255	0.87619	0.862069	0.861446	0.882883	0.897727	0.857843	0.890909	0.901554	0.878788	0.885463	0.853403	0.901042	0.574803	0.616667	0.626087	0.684564	0.642857	0.61157	0.883041	0.874074	0.851613	0.89441	0.89759	0.864865	0.849462	0.848921	0.860606	0.868687	0.887805	0.880952	0.866667	0.806897	0.814103	0.837662	0.815068	0.840491	0.890995	0.828571
CDC2Plate7D06	Cefaclor	FS04	NEBR2A04	B	160	CDC2Plate7D06	0.877828	0.858696	0.863388	0.870833	0.859091	0.88412	0.868263	0.878947	0.880658	0.882051	0.867841	0.864407	0.859903	0.850467	0.873984	0.859155	0.875598	0.642384	0.689655	0.661765	0.71345	0.670807	0.647887	0.868421	0.871795	0.845714	0.89011	0.881081	0.863905	0.866667	0.864198	0.860215	0.882883	0.899563	0.888412	0.871287	0.827381	0.798851	0.865922	0.861272	0.848649	0.902128	0.86747
CDC2Plate8A07	Cefaclor	FS04	NEBR2A04	C	161	CDC2Plate8A07	0.87037	0.874317	0.834286	0.873418	0.872146	0.886957	0.878788	0.89418	0.87395	0.896907	0.875556	0.876596	0.895238	0.87963	0.885714	0.856459	0.884058	0.641892	0.699301	0.641221	0.682927	0.695652	0.637681	0.865591	0.883117	0.868571	0.875	0.878453	0.874251	0.847291	0.846154	0.875676	0.885845	0.877828	0.871681	0.862944	0.837349	0.821839	0.862857	0.837349	0.845304	0.905172	0.857143
CDC2Plate9G03	Cefaclor	FS04	NEBR5C08	A	162	CDC2Plate9G03	0.805085	0.826923	0.80198	0.803922	0.8125	0.847059	0.850515	0.882353	0.836502	0.849315	0.840637	0.864662	0.875	0.888889	0.869091	0.864754	0.874477	0.693989	0.755556	0.721893	0.648936	0.673797	0.654762	0.883408	0.911917	0.886792	0.843137	0.852381	0.858586	0.807018	0.827957	0.817308	0.815126	0.798319	0.804082	0.855895	0.850746	0.808824	0.855072	0.850746	0.829384	0.885496	0.867347
CDC2Plate11A06	Cefaclor	FS04	NEBR5C08	B	163	CDC2Plate11A06	0.87037	0.861878	0.827586	0.86383	0.866972	0.896552	0.871951	0.89418	0.887967	0.885417	0.890351	0.876596	0.900474	0.904977	0.890244	0.850962	0.889423	0.651007	0.699301	0.598425	0.641509	0.6	0.564885	0.889474	0.897436	0.855491	0.875	0.865922	0.86747	0.869565	0.83871	0.857143	0.875576	0.857143	0.851351	0.88	0.844311	0.854749	0.888268	0.844311	0.838889	0.91453	0.884848
CDC2Plate12C07	Cefaclor	FS04	NEBR5C08	C	164	CDC2Plate12C07	0.879828	0.885	0.836842	0.864	0.881356	0.899194	0.902174	0.908213	0.899614	0.905213	0.879668	0.884921	0.893333	0.897872	0.888889	0.872247	0.907489	0.686747	0.72327	0.645833	0.645349	0.624242	0.586207	0.898551	0.901163	0.880208	0.880208	0.894472	0.861111	0.864253	0.867816	0.857868	0.855263	0.857759	0.871369	0.899543	0.852459	0.867347	0.880829	0.839779	0.846939	0.928854	0.889503
CDC2Plate6G06	Cefaclor	FS05	NEBR2A05	A	165	CDC2Plate6G06	0.856436	0.830303	0.835366	0.840183	0.858537	0.859155	0.821918	0.867052	0.840909	0.831395	0.829268	0.843318	0.853403	0.871921	0.869565	0.835052	0.870466	0.894118	0.869281	0.877551	0.878453	0.867816	0.870968	0.643836	0.717742	0.669065	0.706294	0.774194	0.758865	0.830688	0.823944	0.859649	0.905213	0.875598	0.874419	0.814607	0.783784	0.77707	0.84472	0.823529	0.867052	0.84689	0.828767
CDC2Plate7D07	Cefaclor	FS05	NEBR2A05	B	166	CDC2Plate7D07	0.857759	0.853535	0.852041	0.843373	0.839827	0.873984	0.836158	0.855721	0.82996	0.830846	0.824034	0.855422	0.880531	0.866379	0.860465	0.859649	0.894737	0.878788	0.856354	0.900552	0.871429	0.867647	0.888298	0.711111	0.738562	0.656442	0.704142	0.762431	0.740964	0.876652	0.857955	0.88835	0.913934	0.88843	0.896	0.822115	0.830601	0.797872	0.842105	0.855615	0.861386	0.904382	0.897849
CDC2Plate8A08	Cefaclor	FS05	NEBR2A05	C	167	CDC2Plate8A08	0.847222	0.840659	0.845304	0.837607	0.83871	0.85022	0.834356	0.843243	0.833333	0.822581	0.8	0.855319	0.860577	0.861751	0.860656	0.843602	0.87619	0.880435	0.835366	0.85625	0.854922	0.850267	0.871345	0.682927	0.688889	0.698718	0.707006	0.769231	0.730263	0.867299	0.836478	0.884817	0.89823	0.870536	0.898305	0.825641	0.821429	0.8	0.827586	0.828402	0.81768	0.888412	0.854545
CDC2Plate10D02	Cefaclor	FS05	NEBR6C05	A	168	CDC2Plate10D02	0.803493	0.80203	0.8	0.792683	0.806034	0.818182	0.812155	0.816832	0.808	0.803922	0.805907	0.819277	0.840708	0.837607	0.830116	0.830435	0.860262	0.884058	0.875	0.88172	0.861111	0.862559	0.870466	0.653631	0.775758	0.704545	0.650888	0.71978	0.702381	0.847162	0.833333	0.88785	0.904	0.869919	0.895349	0.829493	0.838542	0.769634	0.794737	0.794595	0.828431	0.836066	0.849462
CDC2Plate11F03	Cefaclor	FS05	NEBR6C05	B	169	CDC2Plate11F03	0.81106	0.829787	0.827957	0.804255	0.802752	0.836207	0.808383	0.807487	0.8	0.824742	0.802691	0.846473	0.828571	0.846847	0.833333	0.844749	0.881279	0.897436	0.876404	0.857143	0.85	0.833333	0.871508	0.636364	0.734694	0.68323	0.68323	0.708333	0.688312	0.862385	0.831325	0.884422	0.892704	0.875536	0.879167	0.827586	0.830508	0.783333	0.803371	0.817143	0.838542	0.883333	0.881356
CDC2Plate12H04	Cefaclor	FS05	NEBR6C05	C	170	CDC2Plate12H04	0.842105	0.822917	0.821053	0.809129	0.828947	0.864198	0.828571	0.825641	0.83871	0.835821	0.828326	0.836066	0.833333	0.86087	0.85098	0.838565	0.874439	0.895	0.892473	0.868571	0.87619	0.866995	0.875676	0.709497	0.792453	0.694611	0.678788	0.703488	0.691824	0.871111	0.843931	0.898551	0.909091	0.897119	0.904382	0.815534	0.848649	0.796791	0.790055	0.803371	0.837563	0.877049	0.879121
CDC2Plate6G07	Cefaclor	FS06	NEBR2A06	A	171	CDC2Plate6G07	0.803738	0.827957	0.779661	0.802575	0.833333	0.803571	0.79878	0.811828	0.842975	0.864322	0.842795	0.85	0.875576	0.824074	0.855422	0.837963	0.859155	0.867021	0.868571	0.862275	0.871287	0.867347	0.876404	0.832461	0.842767	0.858696	0.846154	0.874346	0.850575	0.625698	0.693878	0.690476	0.726368	0.773585	0.763889	0.764398	0.794118	0.752874	0.80791	0.80814	0.811828	0.8125	0.790123
CDC2Plate7D08	Cefaclor	FS06	NEBR2A06	B	172	CDC2Plate7D08	0.885714	0.860465	0.865497	0.882609	0.871429	0.866359	0.863636	0.875706	0.878261	0.879121	0.864486	0.900433	0.895522	0.868293	0.890295	0.877451	0.91133	0.856287	0.878981	0.841379	0.861878	0.850575	0.828947	0.877095	0.842857	0.874251	0.874251	0.884393	0.866242	0.72	0.731343	0.705882	0.755319	0.779487	0.781095	0.843243	0.819355	0.818182	0.826087	0.796053	0.836257	0.880734	0.847682
CDC2Plate8A09	Cefaclor	FS06	NEBR2A06	C	173	CDC2Plate8A09	0.849515	0.862857	0.813253	0.844444	0.851675	0.836449	0.836601	0.858757	0.85022	0.85	0.850467	0.872807	0.863636	0.853659	0.858369	0.845771	0.874372	0.852071	0.888199	0.836735	0.857923	0.84	0.839744	0.860335	0.869863	0.869822	0.869822	0.867052	0.861635	0.64881	0.669231	0.613793	0.73262	0.718085	0.694737	0.794444	0.815287	0.7625	0.822086	0.815287	0.83908	0.877273	0.850649
CDC2Plate10D03	Cefaclor	FS06	NEBR6C06	A	174	CDC2Plate10D03	0.825	0.875576	0.819512	0.81323	0.836735	0.8	0.85641	0.851163	0.785714	0.82243	0.797521	0.873134	0.888889	0.838174	0.852399	0.855372	0.869748	0.877934	0.874372	0.84492	0.855856	0.846512	0.841026	0.852535	0.864865	0.870813	0.854369	0.87907	0.852792	0.633166	0.725146	0.640884	0.657143	0.663551	0.668182	0.845815	0.839196	0.791045	0.849515	0.845	0.834906	0.859375	0.849741
CDC2Plate11F04	Cefaclor	FS06	NEBR6C06	B	175	CDC2Plate11F04	0.866337	0.869822	0.833333	0.833333	0.862745	0.841346	0.843537	0.858824	0.817757	0.843023	0.81592	0.888393	0.869792	0.865	0.878261	0.868687	0.897959	0.879518	0.896774	0.843972	0.864407	0.872832	0.869281	0.905028	0.894366	0.890909	0.877301	0.906977	0.891026	0.741379	0.730769	0.730263	0.768817	0.754011	0.756477	0.838889	0.844156	0.82716	0.85	0.844156	0.845238	0.908676	0.865772
CDC2Plate12H05	Cefaclor	FS06	NEBR6C06	C	176	CDC2Plate12H05	0.831776	0.828729	0.813559	0.813043	0.844749	0.81448	0.828221	0.850267	0.813853	0.810811	0.817352	0.870293	0.866667	0.851852	0.875	0.85514	0.866029	0.881081	0.896552	0.828025	0.873096	0.86911	0.872093	0.875648	0.8875	0.872928	0.866667	0.882353	0.872093	0.666667	0.708333	0.64557	0.704663	0.683938	0.675127	0.832487	0.822485	0.80791	0.841808	0.829412	0.837838	0.888889	0.869048
CDC2Plate1C12	Cefaclor	FS07	NEBR3C05	A	177	CDC2Plate1C12	0.768889	0.780612	0.765625	0.780488	0.787879	0.780591	0.79558	0.79	0.814961	0.818182	0.832653	0.826087	0.837719	0.804348	0.804688	0.822511	0.842105	0.880383	0.888325	0.871658	0.888393	0.890411	0.883838	0.826923	0.873626	0.833333	0.839196	0.84878	0.818182	0.802691	0.842391	0.830097	0.855372	0.853061	0.848	0.548023	0.701149	0.566265	0.666667	0.708571	0.691892	0.799163	0.820652
CDC2Plate2A02	Cefaclor	FS07	NEBR3C05	B	178	CDC2Plate2A02	0.80786	0.756614	0.798969	0.820717	0.784141	0.822314	0.804469	0.80402	0.830709	0.831731	0.825	0.846457	0.845133	0.790179	0.815686	0.824561	0.844444	0.888889	0.862434	0.887097	0.886364	0.877934	0.892857	0.817734	0.851429	0.805263	0.841837	0.84	0.827027	0.820628	0.825843	0.820896	0.857741	0.873984	0.864	0.60221	0.662651	0.581818	0.674419	0.731429	0.72043	0.835391	0.816667
CDC2Plate2F02	Cefaclor	FS07	NEBR3C05	C	179	CDC2Plate2F02	0.763158	0.767677	0.79	0.789683	0.782051	0.785124	0.807487	0.806763	0.809339	0.816901	0.831325	0.824903	0.841202	0.808511	0.808429	0.811159	0.855319	0.888372	0.88	0.86911	0.881057	0.862385	0.8867	0.819905	0.858696	0.854369	0.81407	0.841346	0.829016	0.801762	0.815217	0.817308	0.853659	0.856	0.873077	0.59893	0.723757	0.56213	0.661017	0.716667	0.720207	0.798354	0.819149
CDC2Plate10D04	Cefaclor	FS07	NEBR6C07	A	180	CDC2Plate10D04	0.809735	0.784211	0.775401	0.817814	0.822511	0.819328	0.793103	0.824121	0.813765	0.834146	0.801724	0.825203	0.826484	0.802691	0.812749	0.794521	0.825688	0.858586	0.846995	0.819767	0.84689	0.842365	0.842391	0.80203	0.874286	0.832461	0.788043	0.836735	0.79661	0.784038	0.786982	0.811224	0.835498	0.833333	0.823529	0.675532	0.732558	0.630952	0.625767	0.6375	0.623529	0.842324	0.825843
CDC2Plate11F05	Cefaclor	FS07	NEBR6C07	B	181	CDC2Plate11F05	0.803419	0.777778	0.787879	0.773279	0.800847	0.798354	0.785714	0.81068	0.807843	0.809524	0.8107	0.814229	0.824561	0.811966	0.811538	0.777778	0.844156	0.860577	0.831579	0.824176	0.83871	0.817308	0.833333	0.806763	0.863388	0.812183	0.824121	0.828431	0.833333	0.820961	0.8	0.838095	0.852459	0.850202	0.840637	0.680203	0.706215	0.622857	0.679775	0.64497	0.668478	0.867188	0.848168
CDC2Plate12H06	Cefaclor	FS07	NEBR6C07	C	182	CDC2Plate12H06	0.831169	0.791667	0.783069	0.818548	0.792035	0.810127	0.801136	0.819095	0.8	0.823529	0.817797	0.816327	0.816514	0.792793	0.818182	0.806306	0.821101	0.841837	0.822222	0.813953	0.819512	0.80203	0.804469	0.815	0.881356	0.827225	0.808511	0.825641	0.797753	0.801843	0.809249	0.818182	0.855932	0.834043	0.834025	0.697917	0.688623	0.6	0.628049	0.648148	0.672316	0.866397	0.864865
CDC2Plate1D01	Cefaclor	FS08	NEBR3C06	A	183	CDC2Plate1D01	0.765182	0.823789	0.811659	0.798535	0.828897	0.808271	0.834123	0.831169	0.820789	0.872951	0.837037	0.813869	0.868726	0.852273	0.871622	0.863636	0.898113	0.87069	0.902222	0.888372	0.88755	0.902834	0.89823	0.876033	0.916279	0.893162	0.888412	0.9	0.903084	0.861004	0.873832	0.88843	0.886861	0.876364	0.902778	0.82716	0.850679	0.807175	0.834081	0.845455	0.870293	0.624454	0.73057
CDC2Plate2A03	Cefaclor	FS08	NEBR3C06	B	184	CDC2Plate2A03	0.774336	0.810945	0.826733	0.818898	0.828452	0.834677	0.846561	0.819512	0.846743	0.856481	0.846774	0.772727	0.784404	0.788546	0.849624	0.827586	0.842105	0.880383	0.905	0.883598	0.878378	0.885321	0.889447	0.85446	0.903743	0.873171	0.862069	0.881517	0.872449	0.858974	0.848649	0.85782	0.88755	0.889328	0.896552	0.815668	0.835052	0.81	0.828283	0.835052	0.87963	0.707207	0.700599
CDC2Plate2F03	Cefaclor	FS08	NEBR3C06	C	185	CDC2Plate2F03	0.787611	0.82	0.806122	0.802419	0.795652	0.798319	0.850267	0.805	0.831373	0.843602	0.8159	0.8	0.81982	0.791111	0.843511	0.825328	0.845133	0.867647	0.875	0.837989	0.876712	0.873239	0.870466	0.841346	0.896175	0.887805	0.836735	0.846535	0.852632	0.847162	0.852459	0.872038	0.863071	0.860656	0.873518	0.807512	0.850515	0.794872	0.78836	0.807487	0.839806	0.748899	0.72619
CDC2Plate10D05	Cefaclor	FS08	NEBR6C08	A	186	CDC2Plate10D05	0.758475	0.785714	0.795238	0.755906	0.766667	0.78	0.83	0.794393	0.751969	0.831111	0.801587	0.791506	0.829167	0.807377	0.841727	0.82449	0.842975	0.847926	0.859223	0.841837	0.837719	0.84375	0.855072	0.844444	0.900498	0.845794	0.840376	0.854545	0.860577	0.835391	0.855	0.872807	0.877395	0.879245	0.890511	0.828326	0.842105	0.772947	0.784314	0.807882	0.848214	0.705128	0.691011
CDC2Plate11F06	Cefaclor	FS08	NEBR6C08	B	187	CDC2Plate11F06	0.793388	0.813084	0.811321	0.764706	0.786008	0.793651	0.817259	0.781991	0.775194	0.803653	0.78629	0.795367	0.838174	0.801653	0.828467	0.809129	0.827731	0.868182	0.864078	0.858586	0.852174	0.853333	0.854369	0.84375	0.883249	0.850467	0.850467	0.837963	0.859903	0.844262	0.86	0.877193	0.876923	0.878788	0.877778	0.832618	0.852381	0.789474	0.82381	0.818627	0.821101	0.792	0.73224
CDC2Plate12H07	Cefaclor	FS08	NEBR6C08	C	188	CDC2Plate12H07	0.773148	0.805263	0.803191	0.763948	0.770642	0.774336	0.802326	0.770053	0.795833	0.807107	0.776786	0.8125	0.86036	0.831111	0.856031	0.839286	0.859729	0.85567	0.856354	0.836257	0.838235	0.845	0.857923	0.845771	0.897143	0.859375	0.822581	0.839378	0.838889	0.840909	0.844828	0.860697	0.877119	0.864979	0.887097	0.816425	0.843243	0.791444	0.797814	0.81768	0.820513	0.766816	0.694268
CDC2Plate1D02	Cefaclor	FS09	NEBR3C07	A	189	CDC2Plate1D02	0.797468	0.840376	0.84434	0.850746	0.875	0.835294	0.846939	0.853211	0.855556	0.856502	0.847059	0.840304	0.876543	0.858871	0.878571	0.870968	0.894309	0.874419	0.898058	0.865285	0.892241	0.894273	0.88835	0.884956	0.929648	0.90367	0.908676	0.920354	0.904306	0.829787	0.860825	0.857798	0.846154	0.82996	0.839216	0.806306	0.824121	0.8	0.846154	0.847291	0.842593	0.833992	0.840206
CDC2Plate2A04	Cefaclor	FS09	NEBR3C07	B	190	CDC2Plate2A04	0.8	0.824859	0.822857	0.860169	0.863014	0.837838	0.838509	0.846995	0.860759	0.83871	0.819444	0.868085	0.869565	0.87037	0.88664	0.873832	0.890476	0.859551	0.860606	0.831169	0.876289	0.87234	0.855422	0.873016	0.89172	0.888889	0.870056	0.903743	0.87574	0.80203	0.833333	0.833333	0.817308	0.826291	0.826484	0.797872	0.825301	0.767857	0.824561	0.839286	0.80791	0.877193	0.815287
CDC2Plate2F04	Cefaclor	FS09	NEBR3C07	C	191	CDC2Plate2F04	0.815315	0.828125	0.832461	0.874016	0.863248	0.814655	0.820809	0.830769	0.84739	0.840796	0.837607	0.87251	0.884444	0.860262	0.881226	0.863436	0.883929	0.848168	0.848315	0.813253	0.853659	0.871921	0.862637	0.894231	0.902299	0.898477	0.887179	0.906404	0.887097	0.823256	0.836257	0.823834	0.825893	0.808036	0.834043	0.802956	0.822222	0.821053	0.815217	0.822222	0.824742	0.848101	0.84
CDC2Plate13E06	Cefaclor	FS09	NEBR7C05	A	192	CDC2Plate13E06	0.769231	0.823009	0.8	0.793358	0.8327	0.770428	0.79902	0.804444	0.789668	0.813853	0.791506	0.830325	0.859375	0.824903	0.839721	0.832031	0.876448	0.879828	0.866359	0.866667	0.868852	0.897959	0.877828	0.880165	0.915888	0.892704	0.858407	0.913223	0.887892	0.754237	0.817734	0.770642	0.759184	0.737705	0.74502	0.79661	0.806604	0.755869	0.817352	0.86036	0.840517	0.849817	0.821256
CDC2Plate14B08	Cefaclor	FS09	NEBR7C05	B	193	CDC2Plate14B08	0.811659	0.853535	0.828125	0.843373	0.844828	0.806034	0.809249	0.832487	0.815574	0.807107	0.813853	0.850806	0.875556	0.84141	0.860465	0.854626	0.889868	0.917073	0.910526	0.875706	0.897674	0.894737	0.89418	0.868293	0.884393	0.876923	0.859375	0.885572	0.888298	0.830275	0.817647	0.831633	0.827434	0.814978	0.815451	0.822115	0.830601	0.810526	0.842105	0.849462	0.872549	0.877551	0.80117
CDC2Plate14G08	Cefaclor	FS09	NEBR7C05	C	194	CDC2Plate14G08	0.791837	0.848214	0.836364	0.831502	0.827451	0.810811	0.815	0.85022	0.814815	0.823009	0.822394	0.846715	0.868526	0.860465	0.871528	0.858824	0.863454	0.904762	0.908257	0.878049	0.878661	0.880342	0.888889	0.880851	0.88	0.883929	0.873874	0.900862	0.899083	0.808333	0.810256	0.828829	0.816	0.809524	0.810078	0.825532	0.84434	0.826484	0.827103	0.860465	0.845133	0.858209	0.837438
CDC2Plate1D03	Cefaclor	FS10	NEBR3C08	A	195	CDC2Plate1D03	0.911458	0.93125	0.888158	0.90566	0.901554	0.895	0.888889	0.855263	0.926267	0.928144	0.926108	0.929907	0.935135	0.921875	0.946903	0.926316	0.957447	0.922078	0.929078	0.924812	0.935294	0.919753	0.93007	0.91358	0.92126	0.90604	0.927632	0.901961	0.891304	0.894444	0.909774	0.93865	0.949749	0.935	0.942308	0.907514	0.895105	0.896104	0.913907	0.910345	0.9125	0.915842	0.896296
CDC2Plate2A05	Cefaclor	FS10	NEBR3C08	B	196	CDC2Plate2A05	0.825	0.791411	0.803681	0.858407	0.839024	0.866972	0.834437	0.837209	0.868996	0.861111	0.865116	0.886463	0.901478	0.885167	0.881356	0.883495	0.90099	0.850299	0.850649	0.826389	0.868852	0.851429	0.837662	0.858757	0.868056	0.854545	0.875	0.858824	0.845161	0.796791	0.86	0.829412	0.870192	0.872642	0.87156	0.704819	0.722222	0.666667	0.75817	0.739726	0.765432	0.901345	0.856209
CDC2Plate2F05	Cefaclor	FS10	NEBR3C08	C	197	CDC2Plate2F05	0.867647	0.864706	0.849398	0.89083	0.852941	0.885321	0.890323	0.873563	0.881579	0.883333	0.894009	0.884444	0.899497	0.882927	0.87931	0.8867	0.91	0.894118	0.905063	0.869863	0.896739	0.880682	0.870968	0.906077	0.903448	0.905325	0.89881	0.862275	0.856209	0.860825	0.89404	0.885714	0.910377	0.906977	0.914798	0.80791	0.831169	0.792453	0.8375	0.846154	0.826347	0.909502	0.896774
CDC2Plate13E07	Cefaclor	FS10	NEBR7C06	A	198	CDC2Plate13E07	0.788793	0.79703	0.806931	0.779116	0.79661	0.784232	0.819149	0.817308	0.808594	0.816038	0.811475	0.78629	0.825328	0.797414	0.830189	0.825532	0.834783	0.84466	0.86802	0.856383	0.83945	0.834906	0.857868	0.813397	0.89418	0.859223	0.830846	0.878505	0.869347	0.800885	0.820652	0.838863	0.848361	0.822314	0.817814	0.813636	0.820513	0.771574	0.81407	0.820513	0.822967	0.840637	0.842932
CDC2Plate14B09	Cefaclor	FS10	NEBR7C06	B	199	CDC2Plate14B09	0.791111	0.812183	0.810256	0.790984	0.799127	0.806723	0.82967	0.826733	0.820717	0.87963	0.848361	0.836653	0.844444	0.836207	0.851145	0.823789	0.853982	0.871921	0.873684	0.874317	0.832536	0.827586	0.832432	0.839806	0.895028	0.87	0.816754	0.873171	0.857143	0.835556	0.857143	0.859903	0.871369	0.878049	0.87251	0.8	0.818182	0.792746	0.811518	0.805405	0.820896	0.862903	0.86631
CDC2Plate14G09	Cefaclor	FS10	NEBR7C06	C	200	CDC2Plate14G09	0.803571	0.802083	0.806283	0.812245	0.806167	0.787879	0.819209	0.835	0.822581	0.850242	0.831224	0.829268	0.825688	0.807175	0.848837	0.825893	0.840909	0.846154	0.888889	0.877778	0.851675	0.835821	0.847826	0.819095	0.898876	0.878788	0.849741	0.903382	0.87234	0.832579	0.834286	0.851485	0.883333	0.861925	0.856557	0.801932	0.820652	0.781915	0.820106	0.833333	0.829146	0.855967	0.850829
CDC2Plate4H09	Cefaclor	FS11	NEBR4C03	A	201	CDC2Plate4H09	0.866667	0.896226	0.857143	0.861004	0.854167	0.873016	0.867021	0.866029	0.887218	0.894977	0.893701	0.836653	0.864629	0.846154	0.851145	0.823789	0.864035	0.866337	0.896907	0.868132	0.87037	0.84466	0.857143	0.810945	0.863636	0.846939	0.829016	0.856436	0.83871	0.865801	0.837989	0.881517	0.894309	0.891566	0.890196	0.83871	0.842932	0.817259	0.817708	0.836842	0.860577	0.8583	0.86631
CDC2Plate5E12	Cefaclor	FS11	NEBR4C03	B	202	CDC2Plate5E12	0.848485	0.869048	0.81761	0.853881	0.862069	0.883721	0.85034	0.85119	0.869955	0.862069	0.866029	0.841121	0.863158	0.858586	0.862832	0.832461	0.856383	0.84375	0.874172	0.817518	0.857143	0.817073	0.845638	0.796296	0.835821	0.833333	0.810458	0.793548	0.805556	0.827957	0.80292	0.836364	0.882353	0.879227	0.872642	0.811429	0.804054	0.780645	0.796053	0.812081	0.823171	0.893023	0.833333
CDC2Plate6C03	Cefaclor	FS11	NEBR4C03	C	203	CDC2Plate6C03	0.835821	0.873563	0.824242	0.842342	0.866029	0.850467	0.833333	0.829412	0.868421	0.879121	0.853774	0.824074	0.84375	0.822335	0.825893	0.813472	0.811828	0.813665	0.886076	0.825175	0.849162	0.809524	0.813333	0.810651	0.842857	0.825	0.810127	0.808642	0.789116	0.827225	0.785714	0.842105	0.858537	0.855769	0.865741	0.81768	0.803922	0.78125	0.796178	0.811688	0.843023	0.843602	0.8
CDC2Plate13E08	Cefaclor	FS11	NEBR7C07	A	204	CDC2Plate13E08	0.882353	0.893204	0.87	0.866667	0.869748	0.89243	0.875	0.850746	0.888889	0.902326	0.904382	0.856	0.871111	0.857143	0.861004	0.834821	0.855204	0.862245	0.850829	0.850575	0.872038	0.828283	0.839779	0.823232	0.865497	0.842105	0.854167	0.834197	0.820225	0.841629	0.825581	0.878049	0.872881	0.884298	0.878543	0.866359	0.825137	0.823834	0.848958	0.868421	0.889423	0.868852	0.842697
CDC2Plate14B10	Cefaclor	FS11	NEBR7C07	B	205	CDC2Plate14B10	0.861472	0.869347	0.86802	0.851406	0.823009	0.895582	0.872928	0.871287	0.852	0.874396	0.880658	0.835391	0.864253	0.834821	0.84585	0.805556	0.863636	0.860104	0.873626	0.867816	0.875598	0.837563	0.843575	0.820513	0.869822	0.839572	0.833333	0.831579	0.823864	0.870536	0.836257	0.865	0.880851	0.892116	0.890688	0.848341	0.822222	0.814815	0.827957	0.815642	0.848485	0.876543	0.89071
CDC2Plate14G10	Cefaclor	FS11	NEBR7C07	C	206	CDC2Plate14G10	0.849372	0.871429	0.859223	0.849421	0.841667	0.891892	0.886598	0.883721	0.858779	0.896396	0.886275	0.843137	0.856522	0.823276	0.844106	0.820961	0.865801	0.857143	0.869792	0.86413	0.861751	0.835749	0.84127	0.825243	0.872222	0.831633	0.819588	0.812183	0.816216	0.862661	0.859459	0.888372	0.882114	0.888446	0.891473	0.866667	0.839378	0.789744	0.814433	0.845361	0.867925	0.877953	0.850267
CDC2Plate4H10	Cefaclor	FS12	NEBR4C04	A	207	CDC2Plate4H10	0.790795	0.837963	0.808612	0.795367	0.808163	0.805556	0.826531	0.829493	0.809886	0.848889	0.844961	0.838346	0.845833	0.82377	0.835165	0.845528	0.859504	0.876712	0.9	0.879397	0.894068	0.891304	0.900943	0.867257	0.881443	0.864486	0.859155	0.862385	0.840796	0.792208	0.834197	0.844749	0.844	0.85098	0.837209	0.799107	0.821782	0.792271	0.838095	0.861244	0.866071	0.813492	0.837563
CDC2Plate5F01	Cefaclor	FS12	NEBR4C04	B	208	CDC2Plate5F01	0.765766	0.808081	0.768421	0.782787	0.790393	0.793249	0.812155	0.792929	0.778689	0.79803	0.790598	0.837945	0.835556	0.817391	0.834615	0.804444	0.84	0.884058	0.892308	0.863388	0.891892	0.883721	0.876289	0.863208	0.871508	0.84264	0.824742	0.817259	0.802198	0.826667	0.820225	0.821782	0.824034	0.83682	0.846154	0.790476	0.84456	0.769634	0.813472	0.81383	0.828431	0.840816	0.861702
CDC2Plate6C04	Cefaclor	FS12	NEBR4C04	C	209	CDC2Plate6C04	0.758454	0.796703	0.752874	0.76652	0.812785	0.788288	0.807229	0.786885	0.799145	0.817708	0.790909	0.831224	0.85514	0.819444	0.808333	0.816901	0.85446	0.867725	0.869318	0.856287	0.89372	0.873737	0.883333	0.833333	0.878788	0.859459	0.840659	0.84492	0.824561	0.777228	0.79375	0.79235	0.77619	0.808219	0.814159	0.778351	0.822857	0.754286	0.828729	0.822857	0.831579	0.834061	0.827381
CDC2Plate13E09	Cefaclor	FS12	NEBR7C08	A	210	CDC2Plate13E09	0.80083	0.848624	0.791262	0.813688	0.803279	0.805556	0.838384	0.818605	0.809886	0.853982	0.822134	0.847015	0.869388	0.842742	0.843636	0.826446	0.878049	0.876712	0.873171	0.86802	0.884615	0.856502	0.874396	0.872247	0.857895	0.869767	0.837321	0.824645	0.840796	0.812766	0.796791	0.844749	0.848606	0.837302	0.854962	0.804444	0.80402	0.768473	0.815534	0.839024	0.834862	0.854406	0.831633
CDC2Plate14B11	Cefaclor	FS12	NEBR7C08	B	211	CDC2Plate14B11	0.812227	0.8	0.791667	0.795918	0.819742	0.811715	0.810056	0.809045	0.816	0.853081	0.838843	0.859375	0.864629	0.836207	0.851145	0.83913	0.868996	0.866337	0.861702	0.836158	0.865116	0.84466	0.851064	0.850962	0.857143	0.835052	0.835052	0.796875	0.813187	0.798165	0.797688	0.82	0.817391	0.845188	0.844898	0.794258	0.765363	0.733696	0.817708	0.824468	0.838235	0.84898	0.828729
CDC2Plate14G11	Cefaclor	FS12	NEBR7C08	C	212	CDC2Plate14G11	0.856	0.857143	0.834123	0.816092	0.839357	0.826772	0.841837	0.821596	0.830189	0.867257	0.847656	0.853933	0.867769	0.845528	0.854545	0.819328	0.86722	0.875	0.887805	0.854167	0.883117	0.859729	0.861386	0.875556	0.873684	0.857143	0.851675	0.822115	0.838384	0.825532	0.812834	0.858447	0.842105	0.849206	0.844358	0.848485	0.825	0.8125	0.852381	0.859223	0.864253	0.870229	0.841026
CDC2Plate3A11	Ceftriaxone	FS01	NEBR1B07	A	213	CDC2Plate3A11	0.584112	0.688119	0.678392	0.612766	0.60274	0.754941	0.767677	0.759259	0.756654	0.775785	0.776471	0.808118	0.826613	0.842308	0.814286	0.822134	0.816327	0.87931	0.881279	0.855072	0.839662	0.835498	0.851163	0.841202	0.910377	0.857778	0.810185	0.850877	0.82381	0.808943	0.828431	0.828947	0.811765	0.800781	0.82397	0.780172	0.8	0.736842	0.783019	0.8	0.78733	0.818868	0.853774
CDC2Plate3F11	Ceftriaxone	FS01	NEBR1B07	B	214	CDC2Plate3F11	0.646739	0.656051	0.625	0.666667	0.733668	0.751196	0.716216	0.718563	0.792035	0.776536	0.771429	0.840517	0.838235	0.834906	0.841667	0.821256	0.843137	0.868132	0.869822	0.834395	0.842932	0.825137	0.85119	0.832432	0.89375	0.846591	0.791667	0.824859	0.808642	0.792929	0.806452	0.803371	0.819905	0.806604	0.823529	0.775401	0.807229	0.764706	0.840909	0.828402	0.81768	0.859031	0.854545
CDC2Plate4D01	Ceftriaxone	FS01	NEBR1B07	C	215	CDC2Plate4D01	0.665049	0.704918	0.625731	0.681416	0.700935	0.757576	0.751445	0.736842	0.794355	0.775	0.770563	0.847656	0.856522	0.84322	0.835249	0.810573	0.850877	0.862745	0.869792	0.832402	0.845794	0.812808	0.84127	0.853081	0.896739	0.849246	0.819588	0.818182	0.796703	0.795455	0.801136	0.810945	0.829787	0.822785	0.818182	0.779904	0.802139	0.770833	0.814433	0.802139	0.817734	0.869048	0.856383
CDC2Plate9F05	Ceftriaxone	FS01	NEBR5B09	A	216	CDC2Plate9F05	0.623256	0.735294	0.687179	0.582222	0.694323	0.753036	0.80303	0.797235	0.778626	0.801802	0.808594	0.81203	0.836066	0.833333	0.839286	0.840637	0.854251	0.880531	0.898148	0.866995	0.844828	0.840708	0.867925	0.820628	0.891089	0.847926	0.826291	0.871681	0.84058	0.823045	0.845771	0.828829	0.84375	0.837209	0.854478	0.767857	0.81068	0.746341	0.78744	0.787129	0.819005	0.771084	0.831683
CDC2Plate10H06	Ceftriaxone	FS01	NEBR5B09	B	217	CDC2Plate10H06	0.705069	0.714286	0.697297	0.733333	0.67907	0.774059	0.786885	0.794118	0.7751	0.769608	0.786611	0.828794	0.855319	0.8375	0.851852	0.815451	0.859574	0.882629	0.86802	0.862434	0.855204	0.851163	0.852041	0.846512	0.9	0.859223	0.825	0.862559	0.82199	0.779279	0.794444	0.793103	0.824268	0.831967	0.832	0.768868	0.795812	0.739583	0.764398	0.756757	0.757576	0.867704	0.872449
CDC2Plate12B09	Ceftriaxone	FS01	NEBR5B09	C	218	CDC2Plate12B09	0.663717	0.666667	0.663265	0.7	0.718487	0.758893	0.79703	0.780822	0.779026	0.791111	0.799228	0.845878	0.858268	0.832685	0.834507	0.802419	0.839357	0.873913	0.875576	0.854369	0.838983	0.834783	0.850467	0.845494	0.915094	0.862222	0.820276	0.845133	0.828571	0.793388	0.833333	0.807175	0.838462	0.8	0.805344	0.7897	0.804762	0.735577	0.787736	0.751244	0.791855	0.861314	0.874419
CDC2Plate3A12	Ceftriaxone	FS02	NEBR1B08	A	219	CDC2Plate3A12	0.755102	0.752336	0.725962	0.733591	0.73251	0.552511	0.712042	0.629442	0.623431	0.696682	0.634783	0.791822	0.828	0.821012	0.811388	0.785425	0.84585	0.865801	0.887387	0.867299	0.864754	0.851695	0.863014	0.832618	0.911215	0.864035	0.817352	0.837004	0.847222	0.824701	0.84689	0.840517	0.831418	0.833962	0.833948	0.8125	0.829493	0.774194	0.828829	0.818605	0.836207	0.811321	0.85514
CDC2Plate3F12	Ceftriaxone	FS02	NEBR1B08	B	220	CDC2Plate3F12	0.838235	0.829412	0.79878	0.807339	0.8	0.742424	0.691176	0.713376	0.763033	0.737805	0.731959	0.882609	0.875	0.875598	0.877637	0.862745	0.896552	0.903955	0.874214	0.882353	0.89418	0.896739	0.896341	0.860335	0.907285	0.883041	0.820988	0.819277	0.824675	0.887255	0.891026	0.870787	0.882075	0.863208	0.897778	0.827027	0.815287	0.842105	0.863905	0.84472	0.852273	0.902222	0.865385
CDC2Plate4D02	Ceftriaxone	FS02	NEBR1B08	C	221	CDC2Plate4D02	0.821101	0.790055	0.752874	0.777293	0.761905	0.655	0.662162	0.662651	0.705069	0.717514	0.67	0.836134	0.827751	0.835616	0.860558	0.82243	0.865116	0.891192	0.869318	0.869822	0.877451	0.879397	0.877095	0.833333	0.89881	0.865591	0.821229	0.813187	0.810651	0.861751	0.857988	0.866667	0.857778	0.845133	0.869198	0.815	0.816092	0.802198	0.835165	0.822857	0.831579	0.858974	0.847953
CDC2Plate9F06	Ceftriaxone	FS02	NEBR5B10	A	222	CDC2Plate9F06	0.728033	0.774194	0.760563	0.756654	0.767068	0.649573	0.696809	0.681373	0.644628	0.713615	0.695833	0.826087	0.836653	0.829457	0.839721	0.818182	0.840637	0.894068	0.891892	0.898148	0.878049	0.893443	0.887892	0.83691	0.90566	0.868421	0.832579	0.861472	0.857143	0.828685	0.846154	0.849785	0.821705	0.815385	0.828996	0.811715	0.83945	0.784404	0.833333	0.85	0.840517	0.815094	0.859813
CDC2Plate10H07	Ceftriaxone	FS02	NEBR5B10	B	223	CDC2Plate10H07	0.77027	0.78866	0.786458	0.761506	0.784141	0.686636	0.695122	0.72043	0.685841	0.657459	0.669811	0.823293	0.84	0.82684	0.815686	0.803571	0.839286	0.878049	0.891753	0.881081	0.881279	0.877934	0.892857	0.811881	0.864407	0.823834	0.786096	0.810256	0.794444	0.825893	0.805714	0.80303	0.823276	0.831224	0.840816	0.800948	0.812834	0.768421	0.806283	0.84375	0.84466	0.840164	0.848649
CDC2Plate12B10	Ceftriaxone	FS02	NEBR5B10	C	224	CDC2Plate12B10	0.777273	0.809278	0.78836	0.767932	0.79646	0.686916	0.711656	0.721311	0.668182	0.708108	0.616915	0.825203	0.815668	0.797297	0.812749	0.8	0.814815	0.881188	0.87766	0.872222	0.889401	0.880952	0.884817	0.825871	0.887006	0.850515	0.81383	0.84264	0.803371	0.822727	0.80117	0.798969	0.830435	0.818182	0.818565	0.802885	0.834225	0.770053	0.802139	0.821622	0.824121	0.842324	0.857923
CDC2Plate3B01	Ceftriaxone	FS03	NEBR1B09	A	225	CDC2Plate3B01	0.797571	0.828054	0.787736	0.832117	0.850575	0.833962	0.833333	0.825112	0.857651	0.858974	0.849624	0.559091	0.668224	0.634259	0.674797	0.672727	0.67907	0.900433	0.928251	0.894737	0.906504	0.894958	0.904545	0.842105	0.875	0.879464	0.859091	0.872247	0.852381	0.84739	0.846535	0.879828	0.883459	0.851145	0.863469	0.836134	0.834123	0.805556	0.82243	0.861111	0.875536	0.850187	0.849515
CDC2Plate3G01	Ceftriaxone	FS03	NEBR1B09	B	226	CDC2Plate3G01	0.785047	0.793478	0.791209	0.825726	0.851528	0.842553	0.83815	0.828125	0.868526	0.861386	0.855319	0.647343	0.666667	0.670103	0.732456	0.743842	0.739796	0.90404	0.913978	0.891429	0.900474	0.892157	0.903226	0.847716	0.86747	0.879581	0.855615	0.899497	0.872928	0.837209	0.826347	0.845361	0.869565	0.866953	0.861345	0.80597	0.8125	0.79235	0.818681	0.845304	0.840206	0.860759	0.857143
CDC2Plate4D03	Ceftriaxone	FS03	NEBR1B09	C	227	CDC2Plate4D03	0.791111	0.806122	0.791667	0.856589	0.868313	0.850202	0.810056	0.820896	0.870229	0.874419	0.848361	0.672727	0.706468	0.68932	0.719149	0.716346	0.742718	0.899038	0.913706	0.886486	0.90583	0.903226	0.897959	0.861905	0.863636	0.87	0.87	0.889423	0.863158	0.825112	0.824859	0.843137	0.857143	0.854772	0.858871	0.811321	0.842932	0.811224	0.817708	0.836842	0.826733	0.84898	0.822222
CDC2Plate9F07	Ceftriaxone	FS03	NEBR5B11	A	228	CDC2Plate9F07	0.75502	0.774775	0.783784	0.784672	0.83209	0.811808	0.816038	0.809524	0.811388	0.852459	0.835766	0.589744	0.645455	0.587156	0.62753	0.626126	0.708696	0.901235	0.913793	0.900901	0.906977	0.900398	0.905172	0.831224	0.893023	0.862069	0.852174	0.845494	0.866071	0.795181	0.839623	0.848739	0.838951	0.828358	0.824176	0.79668	0.806452	0.756881	0.806306	0.838565	0.834746	0.84058	0.847926
CDC2Plate10H08	Ceftriaxone	FS03	NEBR5B11	B	229	CDC2Plate10H08	0.813043	0.80102	0.811224	0.852713	0.85	0.869048	0.855615	0.855769	0.862069	0.875	0.872	0.64977	0.675127	0.658416	0.681223	0.686275	0.72549	0.878049	0.891753	0.862637	0.886364	0.861905	0.875648	0.834951	0.870787	0.841837	0.841837	0.822335	0.839572	0.84141	0.851648	0.860577	0.876543	0.88755	0.859438	0.817757	0.806452	0.768421	0.767568	0.819149	0.81592	0.87251	0.867021
CDC2Plate12B11	Ceftriaxone	FS03	NEBR5B11	C	230	CDC2Plate12B11	0.798246	0.80203	0.8	0.830709	0.855372	0.851406	0.812155	0.816832	0.879699	0.87037	0.863454	0.619718	0.676768	0.68599	0.671053	0.668317	0.707921	0.894737	0.914573	0.893617	0.896861	0.883721	0.91	0.84689	0.877778	0.86	0.876847	0.846535	0.852632	0.852174	0.839779	0.866667	0.886179	0.865306	0.877953	0.778846	0.84456	0.769634	0.819588	0.838542	0.845411	0.868526	0.855615
CDC2Plate6G02	Ceftriaxone	FS04	NEBR2A01	A	231	CDC2Plate6G02	0.880383	0.886364	0.838323	0.892241	0.887324	0.886878	0.863636	0.888268	0.878261	0.891304	0.875	0.876106	0.895522	0.879227	0.890295	0.849246	0.895	0.585185	0.614173	0.588235	0.635762	0.675497	0.609375	0.907609	0.875	0.874251	0.913295	0.933702	0.907975	0.874372	0.85906	0.875	0.896226	0.877358	0.886364	0.879581	0.849057	0.859649	0.861446	0.819355	0.849711	0.90583	0.855263
CDC2Plate7D03	Ceftriaxone	FS04	NEBR2A01	B	232	CDC2Plate7D03	0.906103	0.87931	0.85119	0.905983	0.897196	0.901345	0.877419	0.918033	0.896996	0.884615	0.894977	0.9	0.900498	0.894737	0.903766	0.871287	0.905473	0.613139	0.653846	0.560345	0.614865	0.618056	0.606299	0.907104	0.881944	0.866667	0.912791	0.933333	0.920732	0.873737	0.865772	0.867816	0.890476	0.887324	0.875576	0.867021	0.818182	0.845238	0.86747	0.825806	0.842105	0.929515	0.891026
CDC2Plate8A04	Ceftriaxone	FS04	NEBR2A01	C	233	CDC2Plate8A04	0.863415	0.852941	0.808642	0.872247	0.881517	0.891403	0.855263	0.881356	0.872807	0.878453	0.858491	0.83945	0.872449	0.856436	0.875536	0.836735	0.871795	0.602941	0.611111	0.584746	0.660131	0.655405	0.627907	0.882682	0.866197	0.852761	0.886905	0.909091	0.900621	0.84456	0.834483	0.847953	0.874396	0.876777	0.859813	0.854839	0.818182	0.824242	0.839506	0.840764	0.828402	0.900452	0.838926
CDC2Plate15E11	Ceftriaxone	FS04	NEBR8F01	A	234	CDC2Plate15E11	0.846154	0.825581	0.809524	0.866379	0.864486	0.884956	0.839744	0.848315	0.886076	0.888889	0.893333	0.859649	0.871287	0.850242	0.869748	0.859223	0.876238	0.761006	0.690647	0.765957	0.781609	0.77381	0.756757	0.881081	0.887417	0.872093	0.885057	0.912568	0.878049	0.855721	0.849673	0.879121	0.888889	0.895928	0.889381	0.848168	0.811321	0.803571	0.839286	0.833333	0.835227	0.878924	0.853503
CDC2Plate16B06	Ceftriaxone	FS04	NEBR8F01	B	235	CDC2Plate16B06	0.900474	0.878613	0.850299	0.886463	0.859223	0.880734	0.838926	0.874286	0.896552	0.865169	0.884259	0.894737	0.9	0.894231	0.898734	0.887255	0.921182	0.748344	0.661538	0.672	0.732919	0.705882	0.686567	0.912568	0.881119	0.858896	0.905882	0.876471	0.871795	0.867347	0.825175	0.867052	0.873786	0.870813	0.880184	0.84153	0.801325	0.808642	0.859756	0.816993	0.827381	0.919643	0.883117
CDC2Plate16B10	Ceftriaxone	FS04	NEBR8F01	C	236	CDC2Plate16B10	0.902778	0.900552	0.854651	0.87931	0.878505	0.868182	0.836601	0.858757	0.884615	0.875	0.866359	0.887446	0.880597	0.901869	0.887029	0.862745	0.907317	0.671233	0.664179	0.632	0.701863	0.673203	0.669118	0.891304	0.892617	0.863095	0.863095	0.873563	0.832258	0.865	0.854305	0.877095	0.876777	0.84689	0.877828	0.851852	0.822785	0.807229	0.836364	0.8	0.811765	0.916667	0.858065
CDC2Plate6G03	Ceftriaxone	FS05	NEBR2A02	A	237	CDC2Plate6G03	0.821256	0.788235	0.807018	0.808036	0.818182	0.846847	0.806452	0.825843	0.849785	0.824176	0.823256	0.876596	0.862745	0.869159	0.876543	0.850962	0.878641	0.857955	0.858896	0.844156	0.83871	0.826816	0.839506	0.62987	0.753623	0.662162	0.643836	0.769697	0.694444	0.835821	0.823529	0.857143	0.885845	0.872727	0.876652	0.802139	0.830303	0.76506	0.801205	0.79375	0.825843	0.871111	0.85
CDC2Plate7D04	Ceftriaxone	FS05	NEBR2A02	B	238	CDC2Plate7D04	0.85514	0.803468	0.828571	0.829694	0.824645	0.872807	0.84472	0.864865	0.850427	0.831522	0.850679	0.877119	0.868932	0.869767	0.872428	0.846154	0.895238	0.902174	0.859756	0.859873	0.863874	0.846995	0.875	0.699387	0.77305	0.707792	0.699346	0.716981	0.722973	0.880952	0.861635	0.9	0.934783	0.903084	0.905983	0.846154	0.858824	0.822857	0.837209	0.802469	0.852459	0.905579	0.885542
CDC2Plate8A05	Ceftriaxone	FS05	NEBR2A02	C	239	CDC2Plate8A05	0.853774	0.815029	0.82659	0.833333	0.834123	0.886463	0.857143	0.875676	0.854077	0.82967	0.859729	0.894958	0.878641	0.884259	0.885246	0.872038	0.894231	0.876404	0.858025	0.858065	0.868421	0.845304	0.852761	0.6875	0.778571	0.659864	0.686667	0.721519	0.701389	0.868932	0.859873	0.875	0.915179	0.882353	0.900433	0.85641	0.829268	0.807018	0.862069	0.792453	0.850829	0.885463	0.87037
CDC2Plate10C06	Ceftriaxone	FS05	NEBR6B09	A	240	CDC2Plate10C06	0.830435	0.821429	0.807292	0.817814	0.822511	0.843621	0.826816	0.835821	0.832669	0.828431	0.831933	0.82996	0.821101	0.823789	0.835938	0.826667	0.867257	0.875622	0.865591	0.853107	0.841346	0.842365	0.854839	0.651429	0.745223	0.672619	0.695906	0.774194	0.754386	0.859031	0.841808	0.895735	0.915323	0.885714	0.897638	0.814286	0.827957	0.783069	0.795699	0.808743	0.835821	0.851852	0.87027
CDC2Plate11E07	Ceftriaxone	FS05	NEBR6B09	B	241	CDC2Plate11E07	0.898148	0.882682	0.862069	0.87013	0.87907	0.893805	0.859873	0.865922	0.885106	0.875676	0.892377	0.90678	0.8867	0.881517	0.901235	0.874396	0.886139	0.846154	0.860759	0.837838	0.839779	0.820809	0.833333	0.75	0.723077	0.684932	0.769231	0.753165	0.71831	0.876847	0.855263	0.902174	0.913242	0.889908	0.912664	0.852632	0.845679	0.843023	0.884393	0.873494	0.878453	0.892857	0.873418
CDC2Plate12G08	Ceftriaxone	FS05	NEBR6B09	C	242	CDC2Plate12G08	0.868778	0.84153	0.846154	0.828326	0.823256	0.87069	0.842424	0.818681	0.838983	0.854167	0.859031	0.875	0.861244	0.882883	0.879518	0.833333	0.871429	0.881081	0.877193	0.864198	0.878788	0.863158	0.878613	0.676829	0.755245	0.657895	0.692308	0.701863	0.643357	0.894009	0.858896	0.896907	0.922414	0.905172	0.921488	0.832487	0.849711	0.814607	0.835227	0.808383	0.856383	0.893617	0.87574
CDC2Plate6G04	Ceftriaxone	FS06	NEBR2A03	A	243	CDC2Plate6G04	0.835681	0.852459	0.831461	0.821739	0.848624	0.828829	0.826087	0.842391	0.847458	0.870466	0.831818	0.869198	0.865385	0.828571	0.850622	0.842857	0.875598	0.873626	0.855422	0.848101	0.877551	0.873684	0.863905	0.837838	0.842105	0.852273	0.825581	0.875	0.814815	0.64	0.685714	0.649682	0.673797	0.707692	0.705	0.793651	0.820359	0.770588	0.798817	0.806061	0.789773	0.853333	0.810127
CDC2Plate7D05	Ceftriaxone	FS06	NEBR2A03	B	244	CDC2Plate7D05	0.866667	0.888889	0.848837	0.845133	0.863208	0.858447	0.874214	0.872222	0.87069	0.875676	0.866972	0.902128	0.902913	0.859903	0.878151	0.874396	0.907767	0.87931	0.895706	0.853333	0.882979	0.860335	0.848101	0.873626	0.839161	0.857143	0.863905	0.880682	0.848101	0.674419	0.629921	0.616438	0.747368	0.765306	0.761194	0.821622	0.83125	0.801205	0.823171	0.808917	0.805882	0.887892	0.844156
CDC2Plate8A06	Ceftriaxone	FS06	NEBR2A03	C	245	CDC2Plate8A06	0.853659	0.874286	0.846154	0.843049	0.861244	0.845794	0.849673	0.888889	0.864035	0.854749	0.849057	0.871681	0.879397	0.840796	0.876596	0.861386	0.873096	0.863905	0.879747	0.834483	0.862637	0.851429	0.837662	0.845714	0.868056	0.854545	0.861446	0.885057	0.837662	0.652695	0.664062	0.598592	0.715847	0.715054	0.684492	0.825137	0.828025	0.775	0.819876	0.812903	0.823529	0.886364	0.856209
CDC2Plate10C07	Ceftriaxone	FS06	NEBR6B10	A	246	CDC2Plate10C07	0.813853	0.854369	0.83	0.802419	0.841004	0.832653	0.862434	0.856459	0.853846	0.859813	0.840164	0.856031	0.86087	0.817391	0.83908	0.835498	0.855263	0.889423	0.914573	0.887701	0.886878	0.888889	0.882051	0.884259	0.896175	0.893204	0.876847	0.900943	0.864583	0.646154	0.695652	0.632184	0.663415	0.682464	0.668224	0.834862	0.850515	0.813131	0.855	0.84456	0.845411	0.894942	0.885417
CDC2Plate11E08	Ceftriaxone	FS06	NEBR6B10	B	247	CDC2Plate11E08	0.838863	0.823864	0.828571	0.824561	0.86758	0.847534	0.830189	0.852459	0.855319	0.844086	0.834862	0.857759	0.857843	0.842857	0.848739	0.857143	0.873786	0.896175	0.919075	0.867089	0.875648	0.889474	0.894737	0.890052	0.891026	0.875706	0.869318	0.885246	0.868263	0.649425	0.678832	0.642857	0.723958	0.736041	0.732673	0.834197	0.831325	0.795322	0.837209	0.852071	0.839779	0.914894	0.865031
CDC2Plate12G09	Ceftriaxone	FS06	NEBR6B10	C	248	CDC2Plate12G09	0.826087	0.835227	0.805882	0.801802	0.850467	0.851351	0.857143	0.875676	0.844156	0.854839	0.844037	0.851528	0.833333	0.852381	0.837607	0.81592	0.855721	0.882682	0.892216	0.835526	0.868421	0.857923	0.852761	0.870968	0.86755	0.867816	0.867816	0.883978	0.873494	0.621302	0.702899	0.629139	0.693548	0.664865	0.663158	0.85641	0.850299	0.820809	0.835294	0.843373	0.844444	0.895197	0.849057
CDC2Plate1C04	Ceftriaxone	FS07	NEBR3B09	A	249	CDC2Plate1C04	0.824034	0.795918	0.818182	0.821429	0.826271	0.851406	0.844086	0.850962	0.849421	0.875576	0.87251	0.814516	0.840708	0.822511	0.83908	0.840517	0.865217	0.878641	0.892308	0.875676	0.906667	0.899083	0.887755	0.84689	0.89011	0.848485	0.84264	0.835	0.846561	0.837004	0.858696	0.855769	0.881633	0.874494	0.86	0.588889	0.695906	0.584337	0.691429	0.767956	0.761658	0.845528	0.855615
CDC2Plate1H04	Ceftriaxone	FS07	NEBR3B09	B	250	CDC2Plate1H04	0.827103	0.823204	0.827778	0.834043	0.807512	0.861472	0.829268	0.851064	0.844538	0.872449	0.88412	0.851695	0.867299	0.825472	0.857143	0.855814	0.882629	0.887701	0.85119	0.885542	0.885	0.863874	0.872832	0.834225	0.895062	0.854749	0.841808	0.833333	0.832335	0.85782	0.838509	0.868421	0.899123	0.891304	0.894515	0.723757	0.757764	0.641026	0.696203	0.742138	0.758621	0.860262	0.863095
CDC2Plate2E06	Ceftriaxone	FS07	NEBR3B09	C	251	CDC2Plate2E06	0.831633	0.820988	0.81875	0.83871	0.816327	0.830097	0.835616	0.865497	0.85	0.849711	0.84466	0.852535	0.845745	0.829897	0.848214	0.833333	0.857143	0.872727	0.86	0.852113	0.877095	0.866279	0.869281	0.826347	0.854015	0.819355	0.796053	0.846626	0.798611	0.84127	0.821429	0.823171	0.855	0.857843	0.857143	0.66879	0.728571	0.58209	0.666667	0.710145	0.732026	0.872642	0.842466
CDC2Plate10C08	Ceftriaxone	FS07	NEBR6B11	A	252	CDC2Plate10C08	0.77561	0.709091	0.721212	0.787611	0.807512	0.799087	0.77707	0.793296	0.834746	0.830688	0.818182	0.811404	0.828431	0.779412	0.782609	0.794118	0.84466	0.844444	0.837349	0.806452	0.850515	0.827027	0.839286	0.802198	0.852564	0.80814	0.80814	0.833333	0.78882	0.812808	0.808917	0.812155	0.843318	0.851351	0.855895	0.565217	0.611111	0.527778	0.644737	0.69281	0.658385	0.824324	0.80625
CDC2Plate11E09	Ceftriaxone	FS07	NEBR6B11	B	253	CDC2Plate11E09	0.815166	0.767442	0.77907	0.80786	0.812207	0.81448	0.767742	0.798883	0.838983	0.835979	0.84375	0.80531	0.81592	0.796117	0.792208	0.787129	0.849515	0.856354	0.843373	0.835443	0.861538	0.83871	0.852071	0.820652	0.844156	0.834286	0.847458	0.8125	0.802469	0.781726	0.792208	0.824176	0.863636	0.860987	0.860262	0.630952	0.646259	0.574324	0.660131	0.690789	0.727811	0.834081	0.805031
CDC2Plate12G10	Ceftriaxone	FS07	NEBR6B11	C	254	CDC2Plate12G10	0.783784	0.765957	0.756757	0.804082	0.802632	0.820084	0.801136	0.819095	0.837945	0.84058	0.8375	0.816327	0.81106	0.78733	0.794355	0.778802	0.847534	0.859296	0.854054	0.840909	0.842105	0.82	0.836957	0.832512	0.868571	0.827225	0.808511	0.819588	0.79096	0.807339	0.802326	0.824121	0.851064	0.867769	0.857724	0.595506	0.622642	0.591463	0.636364	0.711765	0.694444	0.828452	0.813559
CDC2Plate1C05	Ceftriaxone	FS08	NEBR3B10	A	255	CDC2Plate1C05	0.799197	0.845133	0.811927	0.816176	0.824903	0.785156	0.834951	0.810811	0.825455	0.864979	0.833333	0.805243	0.842742	0.835294	0.861111	0.864865	0.88716	0.896552	0.924107	0.906103	0.916	0.927126	0.915179	0.858369	0.919048	0.890351	0.880531	0.892704	0.890411	0.848606	0.880952	0.894958	0.892593	0.877778	0.900709	0.817797	0.830189	0.801843	0.834862	0.851852	0.876596	0.638767	0.768041
CDC2Plate1H05	Ceftriaxone	FS08	NEBR3B10	B	256	CDC2Plate1H05	0.772947	0.84492	0.836957	0.806034	0.810185	0.828194	0.852941	0.847368	0.846473	0.857143	0.820628	0.834043	0.847619	0.864865	0.863454	0.847222	0.873832	0.901042	0.898876	0.887574	0.8867	0.888889	0.893855	0.854922	0.8625	0.850829	0.831461	0.878947	0.848837	0.87037	0.862275	0.876289	0.885965	0.887931	0.900415	0.818182	0.846591	0.778409	0.791908	0.82659	0.847368	0.748815	0.723684
CDC2Plate2E07	Ceftriaxone	FS08	NEBR3B10	C	257	CDC2Plate2E07	0.79	0.827586	0.83237	0.827434	0.833333	0.807512	0.834395	0.823864	0.833333	0.84153	0.827103	0.81448	0.85	0.857143	0.861345	0.849515	0.849246	0.906593	0.898204	0.871795	0.902564	0.893617	0.905882	0.876344	0.896104	0.873563	0.853801	0.889503	0.872727	0.851485	0.873418	0.874317	0.87963	0.87156	0.875556	0.806452	0.842424	0.784431	0.827381	0.856287	0.862637	0.727273	0.727273
CDC2Plate10C09	Ceftriaxone	FS08	NEBR6B12	A	258	CDC2Plate10C09	0.782051	0.8125	0.816425	0.768	0.809917	0.782787	0.829016	0.815166	0.797665	0.830275	0.814516	0.826923	0.857741	0.863454	0.866426	0.870968	0.880658	0.87963	0.919048	0.876923	0.877729	0.874439	0.877451	0.83871	0.902062	0.877934	0.856459	0.880734	0.882927	0.858921	0.872449	0.888393	0.891051	0.88417	0.895522	0.827434	0.847291	0.8	0.823529	0.841584	0.853211	0.67713	0.75
CDC2Plate11E10	Ceftriaxone	FS08	NEBR6B12	B	259	CDC2Plate11E10	0.820513	0.81592	0.795918	0.822835	0.817797	0.794979	0.833333	0.812808	0.823529	0.834123	0.817427	0.825397	0.831858	0.838983	0.853383	0.831897	0.871245	0.863415	0.864583	0.826816	0.862385	0.869159	0.865979	0.848341	0.891304	0.861386	0.866995	0.880952	0.871795	0.858369	0.878307	0.878505	0.878049	0.866397	0.856574	0.83105	0.840206	0.849515	0.827411	0.790323	0.82439	0.788136	0.793296
CDC2Plate12G11	Ceftriaxone	FS08	NEBR6B12	C	260	CDC2Plate12G11	0.769231	0.780488	0.790244	0.789883	0.812245	0.785425	0.843434	0.823256	0.80916	0.81106	0.807229	0.810811	0.864198	0.851406	0.863799	0.849593	0.868313	0.865741	0.878049	0.849741	0.864629	0.871111	0.862745	0.876652	0.925373	0.869159	0.86385	0.887387	0.857143	0.874494	0.88	0.884956	0.879377	0.868217	0.892593	0.839827	0.843902	0.808612	0.814634	0.796954	0.834101	0.758333	0.767568
CDC2Plate1C06	Ceftriaxone	FS09	NEBR3B11	A	261	CDC2Plate1C06	0.80315	0.828194	0.837004	0.852632	0.862963	0.793893	0.838863	0.830435	0.865052	0.877049	0.857664	0.878893	0.863813	0.856061	0.875	0.871698	0.901887	0.860262	0.881818	0.866667	0.882591	0.893443	0.877828	0.880165	0.930876	0.90678	0.887931	0.917695	0.902655	0.795082	0.857143	0.798206	0.830769	0.819923	0.811321	0.770563	0.795238	0.778802	0.838565	0.83945	0.814978	0.806084	0.838095
CDC2Plate1H06	Ceftriaxone	FS09	NEBR3B11	B	262	CDC2Plate1H06	0.786957	0.800995	0.780612	0.829457	0.829876	0.812245	0.829787	0.838095	0.847909	0.852535	0.809917	0.867424	0.868644	0.850622	0.867647	0.872428	0.882353	0.859903	0.860825	0.823204	0.889381	0.860465	0.862245	0.861111	0.881081	0.879808	0.879808	0.882629	0.873737	0.788288	0.818681	0.802956	0.797414	0.790598	0.816327	0.748792	0.767568	0.743455	0.812183	0.8125	0.792079	0.82996	0.796703
CDC2Plate2E08	Ceftriaxone	FS09	NEBR3B11	C	263	CDC2Plate2E08	0.791469	0.814208	0.792135	0.83682	0.843049	0.802691	0.819277	0.842105	0.847107	0.834197	0.826667	0.872951	0.885321	0.83945	0.859438	0.868778	0.884793	0.828729	0.83432	0.811321	0.847716	0.854922	0.843023	0.873096	0.904192	0.888298	0.86413	0.885417	0.869318	0.762626	0.80625	0.762712	0.802817	0.760766	0.790909	0.75	0.748466	0.721893	0.77907	0.813953	0.78453	0.842795	0.818182
CDC2Plate13D10	Ceftriaxone	FS09	NEBR7B09	A	264	CDC2Plate13D10	0.787037	0.851282	0.825397	0.846154	0.867521	0.813853	0.833333	0.853535	0.803347	0.822335	0.811404	0.853659	0.858447	0.854626	0.863281	0.852679	0.863014	0.859375	0.872928	0.847059	0.869565	0.865672	0.868132	0.866337	0.87574	0.886598	0.86911	0.900498	0.892473	0.770732	0.828402	0.816754	0.792627	0.79638	0.792035	0.836538	0.859459	0.807487	0.851852	0.871658	0.870647	0.827586	0.797619
CDC2Plate14A12	Ceftriaxone	FS09	NEBR7B09	B	265	CDC2Plate14A12	0.812183	0.860465	0.865497	0.872807	0.866029	0.855814	0.848684	0.862857	0.853333	0.860335	0.848341	0.885965	0.89	0.868293	0.894958	0.877451	0.91133	0.902299	0.886076	0.849315	0.874317	0.876404	0.901235	0.883333	0.859155	0.880952	0.894118	0.897143	0.907975	0.845361	0.85906	0.848837	0.858537	0.827586	0.860465	0.855615	0.841772	0.810976	0.847561	0.863354	0.862857	0.895928	0.783217
CDC2Plate14F12	Ceftriaxone	FS09	NEBR7B09	C	266	CDC2Plate14F12	0.796117	0.833333	0.824859	0.84188	0.864253	0.812785	0.796178	0.842391	0.822511	0.821622	0.821101	0.897119	0.87619	0.866359	0.892	0.859155	0.891509	0.861111	0.87574	0.833333	0.871795	0.873684	0.870588	0.874346	0.871795	0.858757	0.865169	0.898936	0.890173	0.79798	0.835443	0.815642	0.824645	0.8	0.822727	0.84264	0.841176	0.784884	0.846591	0.847953	0.860963	0.868421	0.794872
CDC2Plate1C07	Ceftriaxone	FS10	NEBR3B12	A	267	CDC2Plate1C07	0.809917	0.826291	0.819048	0.81749	0.817073	0.804781	0.837563	0.828704	0.831461	0.843049	0.821429	0.819923	0.835443	0.846774	0.863799	0.840164	0.854167	0.85514	0.878049	0.878788	0.859649	0.845455	0.857143	0.824885	0.903553	0.874419	0.825243	0.887387	0.851485	0.85124	0.851282	0.854545	0.879377	0.872587	0.867424	0.798206	0.826733	0.785366	0.831731	0.838235	0.83945	0.853846	0.882353
CDC2Plate1H07	Ceftriaxone	FS10	NEBR3B12	B	268	CDC2Plate1H07	0.802956	0.786982	0.769697	0.790909	0.788177	0.813953	0.820513	0.850829	0.828947	0.810056	0.811321	0.851528	0.856436	0.85782	0.857143	0.850242	0.866995	0.823529	0.850932	0.804054	0.831522	0.819209	0.83125	0.833333	0.875	0.841176	0.79878	0.818713	0.808917	0.840796	0.830065	0.803468	0.880184	0.866972	0.876106	0.767956	0.78481	0.732919	0.770186	0.8	0.776471	0.870536	0.841772
CDC2Plate2E09	Ceftriaxone	FS10	NEBR3B12	C	269	CDC2Plate2E09	0.806763	0.805714	0.760479	0.80531	0.786408	0.806452	0.81761	0.822222	0.806167	0.801105	0.803738	0.823789	0.836634	0.838863	0.845188	0.807882	0.841584	0.847458	0.854545	0.839744	0.84127	0.823204	0.820988	0.836957	0.878205	0.83815	0.803571	0.822857	0.798742	0.815	0.819355	0.814607	0.866972	0.859091	0.868421	0.786096	0.804878	0.761905	0.797619	0.819277	0.80226	0.877729	0.845679
CDC2Plate13D11	Ceftriaxone	FS10	NEBR7B10	A	270	CDC2Plate13D11	0.787037	0.755556	0.752809	0.807531	0.806306	0.7713	0.784431	0.817708	0.856	0.810256	0.821739	0.815126	0.847926	0.823529	0.840637	0.826484	0.857798	0.822581	0.840909	0.819277	0.806122	0.793651	0.816092	0.813472	0.895349	0.851064	0.80663	0.818182	0.809249	0.83871	0.828402	0.816754	0.889831	0.868085	0.8625	0.765306	0.751479	0.710983	0.752874	0.766082	0.77957	0.861925	0.845714
CDC2Plate14B01	Ceftriaxone	FS10	NEBR7B10	B	271	CDC2Plate14B01	0.823256	0.764368	0.803371	0.85	0.836364	0.857759	0.852071	0.858639	0.873984	0.86802	0.865801	0.838298	0.873832	0.837963	0.839506	0.862385	0.878505	0.846154	0.852941	0.801282	0.840206	0.809783	0.841176	0.848168	0.909639	0.843575	0.862637	0.822222	0.854651	0.864486	0.868263	0.833333	0.890351	0.882609	0.895397	0.767196	0.753086	0.733728	0.761905	0.775758	0.761364	0.894958	0.857988
CDC2Plate14G01	Ceftriaxone	FS10	NEBR7B10	C	272	CDC2Plate14G01	0.807512	0.758621	0.79096	0.826271	0.847534	0.848485	0.839286	0.859375	0.869919	0.851282	0.856522	0.843882	0.86385	0.844037	0.844898	0.852535	0.868545	0.859459	0.860465	0.825	0.846939	0.817204	0.842105	0.860825	0.890244	0.837989	0.863388	0.848649	0.855491	0.849057	0.848485	0.827957	0.89083	0.883117	0.877119	0.761905	0.777108	0.735294	0.770588	0.784431	0.769663	0.91358	0.865497
CDC2Plate4H05	Ceftriaxone	FS11	NEBR4B05	A	273	CDC2Plate4H05	0.868526	0.891892	0.849057	0.867159	0.856574	0.903704	0.880597	0.863014	0.855019	0.900433	0.89434	0.848485	0.866667	0.872	0.857664	0.851852	0.870833	0.889401	0.8867	0.887755	0.872247	0.858447	0.876847	0.853881	0.87234	0.855769	0.855769	0.864486	0.86	0.877049	0.888889	0.917031	0.911877	0.913208	0.907407	0.862069	0.852217	0.849765	0.850962	0.890476	0.89823	0.856031	0.845361
CDC2Plate5E08	Ceftriaxone	FS11	NEBR4B05	B	274	CDC2Plate5E08	0.872449	0.89759	0.875776	0.880734	0.891089	0.895735	0.859155	0.851852	0.870968	0.876471	0.888889	0.863208	0.882353	0.853403	0.847926	0.851064	0.863388	0.873418	0.835714	0.860294	0.857988	0.83125	0.846154	0.825	0.853846	0.809524	0.84106	0.807947	0.804348	0.853261	0.828358	0.89881	0.889447	0.875	0.884615	0.857955	0.811189	0.786667	0.842105	0.843537	0.872727	0.889423	0.824818
CDC2Plate6B11	Ceftriaxone	FS11	NEBR4B05	C	275	CDC2Plate6B11	0.855814	0.899471	0.855556	0.879167	0.893333	0.892704	0.873494	0.87766	0.875	0.903553	0.881579	0.823009	0.864078	0.849057	0.834746	0.835749	0.863415	0.846591	0.853659	0.831169	0.852632	0.835165	0.841463	0.82967	0.855263	0.816568	0.850575	0.828571	0.82716	0.870813	0.8625	0.90625	0.896861	0.893805	0.896996	0.864322	0.852941	0.817143	0.831395	0.852941	0.865591	0.877193	0.858896
CDC2Plate13D12	Ceftriaxone	FS11	NEBR7B11	A	276	CDC2Plate13D12	0.866071	0.897959	0.849462	0.864754	0.882609	0.882353	0.866279	0.84127	0.860656	0.874372	0.890295	0.843882	0.869159	0.844037	0.868	0.830986	0.873832	0.827778	0.847059	0.846626	0.858586	0.835979	0.848837	0.830688	0.848101	0.824859	0.790698	0.79661	0.807229	0.849057	0.819876	0.870466	0.871111	0.863436	0.877119	0.835821	0.819767	0.792135	0.851648	0.872222	0.876923	0.866953	0.838323
CDC2Plate14B02	Ceftriaxone	FS11	NEBR7B11	B	277	CDC2Plate14B02	0.898551	0.882353	0.874251	0.874439	0.889423	0.909091	0.888158	0.890805	0.88	0.906077	0.882075	0.877828	0.897959	0.8867	0.877729	0.879397	0.914141	0.829114	0.835616	0.763359	0.823529	0.795031	0.805556	0.87931	0.861314	0.855346	0.855346	0.823899	0.837838	0.858639	0.84507	0.877193	0.876847	0.868293	0.872642	0.869565	0.835526	0.826087	0.85625	0.858065	0.864706	0.88785	0.857143
CDC2Plate14G02	Ceftriaxone	FS11	NEBR7B11	C	278	CDC2Plate14G02	0.864734	0.861272	0.839286	0.858407	0.88785	0.892377	0.864516	0.863636	0.873913	0.897849	0.890909	0.856502	0.885	0.857843	0.857143	0.832487	0.873096	0.829268	0.843137	0.809859	0.837079	0.810651	0.830065	0.845714	0.852113	0.840491	0.833333	0.831325	0.852564	0.846154	0.8125	0.869318	0.880952	0.856459	0.87156	0.837838	0.812903	0.775	0.82716	0.835443	0.876404	0.860465	0.825503
CDC2Plate4H06	Ceftriaxone	FS12	NEBR4B06	A	279	CDC2Plate4H06	0.8	0.838983	0.812227	0.772894	0.806818	0.786517	0.828704	0.795652	0.795699	0.8583	0.832727	0.835088	0.850575	0.843284	0.844068	0.845865	0.85	0.88843	0.876106	0.886878	0.899225	0.888	0.896552	0.861224	0.894009	0.868085	0.833333	0.83691	0.825688	0.792	0.830189	0.835443	0.804598	0.820896	0.833935	0.798354	0.824324	0.786667	0.808036	0.84	0.845833	0.802974	0.83871
CDC2Plate5E09	Ceftriaxone	FS12	NEBR4B06	B	280	CDC2Plate5E09	0.826291	0.86631	0.806818	0.802632	0.812207	0.81982	0.80625	0.778409	0.824034	0.823529	0.817352	0.870293	0.877358	0.86758	0.884	0.860465	0.871429	0.887097	0.870588	0.871166	0.90099	0.880829	0.885057	0.851852	0.844156	0.860335	0.847458	0.838889	0.817073	0.80597	0.768212	0.811111	0.826291	0.845455	0.85022	0.802083	0.793939	0.787356	0.835227	0.856322	0.868421	0.854626	0.834356
CDC2Plate6B12	Ceftriaxone	FS12	NEBR4B06	C	281	CDC2Plate6B12	0.845188	0.861244	0.831683	0.799197	0.817797	0.829268	0.814208	0.800995	0.818898	0.828571	0.822314	0.84375	0.862069	0.834043	0.866171	0.811404	0.861472	0.879808	0.864583	0.870968	0.892857	0.869159	0.877551	0.875	0.866667	0.85	0.844221	0.813131	0.797814	0.807175	0.795455	0.851675	0.840336	0.852459	0.861111	0.825688	0.852041	0.796954	0.839196	0.852041	0.84689	0.865079	0.832432
CDC2Plate13E01	Ceftriaxone	FS12	NEBR7B12	A	282	CDC2Plate13E01	0.801724	0.829268	0.791878	0.771429	0.809322	0.771186	0.803279	0.760204	0.811024	0.835681	0.82377	0.849421	0.872881	0.845188	0.867159	0.84322	0.862661	0.853659	0.871795	0.86631	0.878924	0.880734	0.867347	0.876147	0.874317	0.873786	0.845771	0.838235	0.825397	0.78733	0.811111	0.825243	0.791304	0.862903	0.857708	0.747573	0.811518	0.748691	0.805128	0.811518	0.820388	0.83871	0.840426
CDC2Plate14B03	Ceftriaxone	FS12	NEBR7B12	B	283	CDC2Plate14B03	0.83682	0.834951	0.821782	0.819608	0.814346	0.821138	0.822581	0.802956	0.842912	0.851852	0.861111	0.892193	0.896266	0.859504	0.875458	0.86722	0.904959	0.912037	0.888889	0.878307	0.893805	0.895928	0.90099	0.876147	0.904255	0.884615	0.857143	0.838235	0.831579	0.824561	0.836957	0.853081	0.846473	0.872	0.888462	0.771429	0.817708	0.780612	0.846535	0.853535	0.859155	0.85259	0.864583
CDC2Plate14G03	Ceftriaxone	FS12	NEBR7B12	C	284	CDC2Plate14G03	0.811159	0.816832	0.809045	0.809524	0.833333	0.80083	0.808743	0.813725	0.824219	0.866972	0.851406	0.862069	0.886555	0.829787	0.862454	0.852321	0.871795	0.875	0.871134	0.859459	0.89823	0.885321	0.895	0.875576	0.867403	0.856436	0.850746	0.825871	0.824468	0.802691	0.816667	0.82439	0.800866	0.829167	0.834008	0.781991	0.804233	0.773196	0.851485	0.846939	0.847619	0.852	0.845745
CDC2Plate3B05	Clindamycin	FS01	NEBR1C01	A	285	CDC2Plate3B05	0.552239	0.675393	0.63587	0.591928	0.710526	0.7375	0.765957	0.757282	0.729839	0.768868	0.760331	0.81749	0.847107	0.839357	0.832117	0.813278	0.846473	0.877828	0.879808	0.869347	0.825893	0.847534	0.853659	0.837838	0.888325	0.84434	0.827751	0.868778	0.848039	0.809322	0.835897	0.846154	0.831325	0.824701	0.838462	0.779279	0.80597	0.727273	0.805825	0.8	0.803738	0.805556	0.833333
CDC2Plate3G05	Clindamycin	FS01	NEBR1C01	B	286	CDC2Plate3G05	0.692308	0.715976	0.704819	0.718894	0.71	0.752336	0.767296	0.764045	0.770925	0.756906	0.78341	0.854167	0.837321	0.855204	0.826446	0.815166	0.830918	0.901554	0.874286	0.861446	0.892683	0.860825	0.875706	0.861538	0.884146	0.851648	0.8125	0.811111	0.793939	0.822115	0.820988	0.84127	0.846154	0.822727	0.863248	0.794872	0.813953	0.744186	0.8	0.820809	0.817204	0.87234	0.852941
CDC2Plate4D04	Clindamycin	FS01	NEBR1C01	C	287	CDC2Plate4D04	0.695	0.680473	0.729885	0.714932	0.673367	0.775785	0.753086	0.751381	0.797468	0.771277	0.794643	0.834025	0.857798	0.838565	0.825911	0.83105	0.841121	0.893401	0.884615	0.859649	0.868932	0.859296	0.873626	0.848485	0.894737	0.862434	0.805556	0.823529	0.80117	0.832558	0.827381	0.828125	0.855263	0.832599	0.871369	0.764103	0.813559	0.738636	0.779661	0.806818	0.791444	0.861345	0.851429
CDC2Plate9F08	Clindamycin	FS01	NEBR5C01	A	288	CDC2Plate9F08	0.644144	0.723301	0.714286	0.632911	0.678261	0.782101	0.807882	0.790909	0.764259	0.806167	0.812261	0.815498	0.834677	0.832031	0.838028	0.84375	0.829268	0.887931	0.915179	0.896714	0.848101	0.858974	0.876147	0.844828	0.899038	0.846154	0.866667	0.88412	0.860465	0.797521	0.843902	0.842795	0.828794	0.835878	0.865455	0.814346	0.842593	0.769953	0.836364	0.831776	0.838428	0.82197	0.852381
CDC2Plate10H09	Clindamycin	FS01	NEBR5C01	B	289	CDC2Plate10H09	0.69898	0.723529	0.704819	0.706977	0.741463	0.780822	0.782609	0.791209	0.776316	0.790323	0.810811	0.824786	0.831731	0.85	0.845528	0.826291	0.842105	0.878307	0.893258	0.840491	0.823834	0.860825	0.856322	0.837696	0.834395	0.832402	0.851648	0.867725	0.849711	0.787129	0.820988	0.828877	0.861607	0.822727	0.833333	0.794872	0.8	0.744186	0.820225	0.8	0.829787	0.816964	0.825301
CDC2Plate12B12	Clindamycin	FS01	NEBR5C01	C	290	CDC2Plate12B12	0.640777	0.712766	0.702703	0.653333	0.713636	0.783333	0.772222	0.775	0.779116	0.780488	0.8107	0.814229	0.829694	0.827004	0.833962	0.814655	0.849138	0.887324	0.895522	0.885417	0.827907	0.87156	0.88	0.834906	0.857143	0.812183	0.852941	0.888372	0.868687	0.75576	0.793296	0.838095	0.857143	0.821577	0.831325	0.785047	0.813472	0.764103	0.830846	0.837563	0.849765	0.811475	0.829787
CDC2Plate3B06	Clindamycin	FS02	NEBR1C02	A	291	CDC2Plate3B06	0.706897	0.775701	0.761905	0.781132	0.763265	0.575342	0.690217	0.668342	0.638655	0.695652	0.668103	0.814815	0.85259	0.849421	0.816547	0.829365	0.852	0.892241	0.914798	0.896226	0.880658	0.882353	0.885845	0.818584	0.919431	0.866071	0.818605	0.859031	0.843602	0.830645	0.870813	0.826667	0.832685	0.826255	0.835206	0.798283	0.847222	0.768868	0.813953	0.830986	0.827434	0.834586	0.867925
CDC2Plate3G06	Clindamycin	FS02	NEBR1C02	B	292	CDC2Plate3G06	0.790244	0.764706	0.746988	0.790179	0.799043	0.731707	0.705479	0.724551	0.740741	0.747126	0.746341	0.883333	0.870813	0.876712	0.860082	0.837321	0.880952	0.879781	0.87574	0.8625	0.848168	0.861702	0.863905	0.88601	0.9	0.877778	0.883978	0.856354	0.863905	0.833333	0.835443	0.828729	0.86758	0.844037	0.864035	0.854271	0.854651	0.832402	0.89071	0.841176	0.854839	0.887931	0.853659
CDC2Plate4D05	Clindamycin	FS02	NEBR1C02	C	293	CDC2Plate4D05	0.805825	0.811429	0.766467	0.793722	0.773399	0.735294	0.692308	0.689441	0.732394	0.729412	0.725	0.891667	0.890995	0.87037	0.868313	0.863208	0.879808	0.872222	0.894118	0.881988	0.858639	0.884211	0.869048	0.873016	0.877419	0.850575	0.850575	0.835227	0.841463	0.82	0.825806	0.833333	0.855814	0.853211	0.857778	0.829016	0.866279	0.823864	0.870787	0.872832	0.859459	0.877193	0.84472
CDC2Plate9F09	Clindamycin	FS02	NEBR5C02	A	294	CDC2Plate9F09	0.758364	0.806452	0.759494	0.738516	0.765568	0.643137	0.726852	0.722222	0.633588	0.689655	0.680769	0.831683	0.854093	0.851211	0.840256	0.845614	0.836957	0.893536	0.904762	0.897119	0.875	0.880597	0.869919	0.859848	0.912863	0.870588	0.82449	0.855469	0.846473	0.834532	0.879668	0.858238	0.82807	0.801418	0.806228	0.82397	0.854251	0.805668	0.844	0.840164	0.841085	0.849498	0.872428
CDC2Plate10H10	Clindamycin	FS02	NEBR5C02	B	295	CDC2Plate10H10	0.814978	0.839196	0.819588	0.813008	0.822511	0.734234	0.742515	0.741935	0.686099	0.686813	0.724771	0.871094	0.867841	0.8875	0.86692	0.852174	0.877193	0.908213	0.883598	0.878453	0.87907	0.875598	0.884817	0.87619	0.867816	0.862245	0.820106	0.8125	0.810056	0.864035	0.848315	0.868932	0.835498	0.78125	0.813559	0.863014	0.882051	0.844221	0.862944	0.870466	0.869565	0.884	0.857923
CDC2Plate12C01	Clindamycin	FS02	NEBR5C02	C	296	CDC2Plate12C01	0.825726	0.849765	0.79703	0.795276	0.813278	0.71179	0.741573	0.715026	0.704641	0.715736	0.719298	0.873606	0.889344	0.884921	0.877698	0.874494	0.875	0.878505	0.886139	0.875648	0.866667	0.868182	0.859296	0.873874	0.871658	0.849515	0.832512	0.825243	0.817708	0.86722	0.853403	0.856481	0.840164	0.799163	0.790123	0.846491	0.873786	0.838095	0.866667	0.857143	0.862385	0.873077	0.885
CDC2Plate3B07	Clindamycin	FS03	NEBR1C03	A	297	CDC2Plate3B07	0.805556	0.809955	0.808219	0.842857	0.874074	0.845018	0.836538	0.843478	0.883162	0.870833	0.872727	0.566964	0.630332	0.57619	0.641975	0.660633	0.672811	0.897436	0.910314	0.901869	0.903614	0.878151	0.911111	0.854701	0.88835	0.891304	0.866667	0.888889	0.870968	0.858824	0.849515	0.877119	0.893382	0.866171	0.861314	0.829167	0.815166	0.781395	0.809302	0.842593	0.843478	0.869091	0.85782
CDC2Plate3G07	Clindamycin	FS03	NEBR1C03	B	298	CDC2Plate3G07	0.852535	0.801136	0.8125	0.889796	0.884956	0.898734	0.87574	0.885417	0.899194	0.905	0.902128	0.742991	0.668539	0.672043	0.769912	0.695187	0.783505	0.886486	0.895954	0.890909	0.895	0.862434	0.877907	0.86911	0.850649	0.884615	0.872222	0.875676	0.877907	0.867299	0.858025	0.896373	0.903084	0.895197	0.87931	0.837563	0.807229	0.820225	0.827586	0.862069	0.843243	0.907173	0.881657
CDC2Plate4D06	Clindamycin	FS03	NEBR1C03	C	299	CDC2Plate4D06	0.821277	0.834146	0.832512	0.854962	0.884462	0.89272	0.870466	0.87963	0.893382	0.90708	0.891473	0.708696	0.675	0.690476	0.70339	0.716981	0.766355	0.896226	0.910448	0.87766	0.89823	0.869767	0.900498	0.875576	0.861111	0.878641	0.878641	0.881517	0.866667	0.868644	0.878947	0.87907	0.883065	0.880478	0.888031	0.847534	0.841026	0.839024	0.828283	0.864322	0.869159	0.896154	0.875648
CDC2Plate9F10	Clindamycin	FS03	NEBR5C03	A	300	CDC2Plate9F10	0.785124	0.798122	0.801887	0.808271	0.862069	0.836502	0.853659	0.848889	0.843636	0.862069	0.860902	0.56621	0.637681	0.648148	0.619658	0.617225	0.661905	0.899123	0.912442	0.898551	0.882353	0.854626	0.877358	0.87013	0.878788	0.877828	0.857143	0.875556	0.861244	0.850202	0.838384	0.863436	0.877863	0.858238	0.866171	0.808696	0.820388	0.756098	0.785366	0.826087	0.838565	0.85283	0.852941
CDC2Plate11A01	Clindamycin	FS03	NEBR5C03	B	301	CDC2Plate11A01	0.848341	0.854749	0.819767	0.828194	0.855814	0.866667	0.812903	0.850829	0.858974	0.854839	0.859729	0.729469	0.694915	0.724868	0.757991	0.655367	0.743169	0.863636	0.858025	0.843137	0.862434	0.832402	0.859756	0.852459	0.86755	0.874286	0.847953	0.845714	0.83125	0.857843	0.822368	0.856354	0.885321	0.845794	0.871111	0.85641	0.822086	0.834286	0.821429	0.850299	0.857143	0.895197	0.85625
CDC2Plate12C02	Clindamycin	FS03	NEBR5C03	C	302	CDC2Plate12C02	0.821277	0.828431	0.838235	0.837209	0.866397	0.871094	0.846561	0.847619	0.864151	0.887387	0.874016	0.637615	0.668342	0.651961	0.70339	0.646766	0.699507	0.875	0.888325	0.865591	0.873303	0.864486	0.878173	0.880734	0.861111	0.867647	0.839196	0.825871	0.842932	0.86383	0.848649	0.87907	0.873984	0.838843	0.879377	0.852679	0.846939	0.833333	0.834171	0.864322	0.87963	0.883268	0.863874
CDC2Plate1F08	Clindamycin	FS04	NEBR3F01	A	303	CDC2Plate1F08	0.869955	0.879581	0.84153	0.872951	0.886463	0.881356	0.877907	0.892857	0.900398	0.895522	0.875	0.894309	0.90411	0.888889	0.884921	0.887387	0.908676	0.66879	0.715232	0.671429	0.634146	0.6375	0.629371	0.905	0.895706	0.886486	0.886486	0.906736	0.88	0.842105	0.860606	0.851064	0.869955	0.867257	0.876068	0.879227	0.864407	0.836066	0.862637	0.857955	0.833333	0.917355	0.890173
CDC2Plate2H02	Clindamycin	FS04	NEBR3F01	C	304	CDC2Plate2H02	0.843137	0.821429	0.804878	0.864035	0.850962	0.86758	0.827815	0.877095	0.88412	0.861878	0.870968	0.891775	0.891089	0.869565	0.881857	0.878641	0.885	0.713333	0.691176	0.650794	0.691824	0.721519	0.714286	0.902703	0.913907	0.882353	0.87574	0.898305	0.875	0.858586	0.868421	0.857143	0.881517	0.867925	0.892377	0.832432	0.821656	0.806061	0.791139	0.782895	0.759259	0.9163	0.864516
CDC2Plate9F11	Clindamycin	FS04	NEBR5C04	A	305	CDC2Plate9F11	0.858369	0.882353	0.841026	0.853175	0.850427	0.865306	0.887097	0.894737	0.888889	0.912442	0.877551	0.882812	0.905172	0.9	0.874046	0.875	0.890351	0.656627	0.754491	0.639456	0.566265	0.585366	0.590604	0.900943	0.903955	0.9	0.9	0.918269	0.877005	0.836364	0.825581	0.85	0.838428	0.826087	0.841004	0.886878	0.862434	0.853535	0.866667	0.850267	0.850746	0.913386	0.880435
CDC2Plate11A02	Clindamycin	FS04	NEBR5C04	B	306	CDC2Plate11A02	0.907407	0.9	0.867052	0.897872	0.888372	0.912281	0.872611	0.895604	0.912134	0.892473	0.886364	0.891775	0.891089	0.901408	0.900415	0.873171	0.901478	0.730263	0.710145	0.650794	0.691824	0.696774	0.676471	0.931579	0.921053	0.87574	0.926554	0.916667	0.902439	0.881188	0.875817	0.876404	0.87619	0.873239	0.882353	0.892308	0.836478	0.867816	0.883041	0.829114	0.851429	0.935065	0.906832
CDC2Plate12C03	Clindamycin	FS04	NEBR5C04	C	307	CDC2Plate12C03	0.872146	0.882353	0.830508	0.851064	0.883929	0.902542	0.853659	0.884211	0.884774	0.881443	0.852018	0.8875	0.880952	0.886364	0.896	0.869159	0.906542	0.675325	0.65	0.618321	0.639752	0.66875	0.64539	0.908163	0.899371	0.870787	0.907609	0.892473	0.883041	0.860577	0.834395	0.846995	0.872146	0.853881	0.858407	0.892683	0.826347	0.844444	0.845714	0.833333	0.835165	0.938017	0.866667
CDC2Plate7A10	Clindamycin	FS05	NEBR2A08	A	308	CDC2Plate7A10	0.829596	0.832461	0.798913	0.806723	0.80543	0.813043	0.825581	0.816754	0.822314	0.815385	0.826087	0.829167	0.825472	0.833333	0.844622	0.825688	0.851852	0.882051	0.89071	0.866279	0.874396	0.859296	0.879781	0.609756	0.748344	0.639241	0.664596	0.71345	0.710692	0.837963	0.841176	0.880597	0.903361	0.877119	0.885246	0.82439	0.813559	0.78022	0.813187	0.806818	0.846939	0.851695	0.851429
CDC2Plate7F09	Clindamycin	FS05	NEBR2A08	B	309	CDC2Plate7F09	0.880531	0.844086	0.867021	0.854772	0.872247	0.891213	0.878613	0.870466	0.869388	0.85641	0.885106	0.871901	0.841346	0.859091	0.898438	0.857143	0.873239	0.900524	0.872832	0.859756	0.897059	0.865285	0.893258	0.71345	0.768707	0.681529	0.767857	0.745562	0.737179	0.869767	0.840491	0.892857	0.918803	0.887446	0.895397	0.835	0.790419	0.804469	0.857143	0.83237	0.870466	0.890295	0.864706
CDC2Plate8C10	Clindamycin	FS05	NEBR2A08	C	310	CDC2Plate8C10	0.878788	0.842767	0.840764	0.85514	0.875	0.880383	0.827338	0.859756	0.881818	0.843373	0.862069	0.869159	0.852459	0.865979	0.884444	0.857895	0.882353	0.908537	0.891892	0.877698	0.903955	0.880952	0.907895	0.6875	0.75	0.666667	0.696296	0.743056	0.723077	0.86631	0.820896	0.865854	0.911765	0.881188	0.895735	0.83237	0.8125	0.763514	0.804054	0.787234	0.845679	0.889952	0.859155
CDC2Plate10C10	Clindamycin	FS05	NEBR6C01	A	311	CDC2Plate10C10	0.841202	0.810256	0.832487	0.823293	0.823276	0.844262	0.821229	0.813131	0.824	0.817734	0.807692	0.862745	0.843049	0.864407	0.84556	0.842795	0.882609	0.887255	0.878307	0.885246	0.87963	0.859903	0.885417	0.622093	0.792683	0.666667	0.625767	0.734807	0.710843	0.869565	0.861878	0.896226	0.906883	0.890688	0.906615	0.831776	0.84127	0.809278	0.834197	0.822581	0.848039	0.875502	0.877005
CDC2Plate11E11	Clindamycin	FS05	NEBR6C01	B	312	CDC2Plate11E11	0.883408	0.865591	0.857923	0.871369	0.859729	0.865217	0.841463	0.849462	0.86722	0.847368	0.848214	0.874477	0.855072	0.861751	0.888	0.849057	0.870813	0.892473	0.883041	0.863354	0.895	0.88601	0.897143	0.729412	0.762238	0.707006	0.698718	0.761905	0.754839	0.883178	0.850932	0.890625	0.922078	0.890351	0.893617	0.871921	0.855491	0.852459	0.847458	0.848837	0.879581	0.897872	0.868263
CDC2Plate12G12	Clindamycin	FS05	NEBR6C01	C	313	CDC2Plate12G12	0.860262	0.84456	0.836842	0.826446	0.852174	0.871901	0.858757	0.846939	0.864542	0.862069	0.855932	0.862348	0.830986	0.84375	0.858268	0.836364	0.841121	0.89899	0.89071	0.87931	0.885167	0.865	0.891892	0.704545	0.780645	0.69697	0.74269	0.698225	0.71875	0.874439	0.874286	0.891626	0.917012	0.904959	0.903226	0.835749	0.833333	0.831579	0.832432	0.839779	0.852792	0.880165	0.883333
CDC2Plate7A11	Clindamycin	FS06	NEBR2A09	A	314	CDC2Plate7A11	0.826087	0.851485	0.80829	0.804082	0.84322	0.8	0.846995	0.859223	0.84252	0.862559	0.8375	0.862745	0.863436	0.839827	0.854406	0.837719	0.862832	0.887255	0.907216	0.866667	0.86385	0.881517	0.867725	0.866029	0.875	0.868687	0.868687	0.909524	0.879581	0.594595	0.7125	0.647399	0.714286	0.737327	0.711009	0.815166	0.828877	0.777778	0.834197	0.828877	0.825	0.866397	0.846154
CDC2Plate7F10	Clindamycin	FS06	NEBR2A09	B	315	CDC2Plate7F10	0.866029	0.862857	0.83432	0.864629	0.851675	0.878378	0.851613	0.871508	0.884615	0.893048	0.876712	0.892241	0.902439	0.870192	0.891667	0.884615	0.896552	0.885057	0.90184	0.875	0.89418	0.865922	0.882716	0.891304	0.877551	0.889535	0.902299	0.911111	0.889571	0.759563	0.669231	0.711538	0.809045	0.782828	0.801932	0.839572	0.822785	0.835294	0.877193	0.858896	0.852273	0.921397	0.900621
CDC2Plate8C11	Clindamycin	FS06	NEBR2A09	C	316	CDC2Plate8C11	0.82199	0.83125	0.798701	0.835681	0.86	0.855072	0.870748	0.882353	0.873303	0.872832	0.864078	0.881279	0.878947	0.879397	0.876106	0.860104	0.884211	0.883436	0.901316	0.864286	0.880682	0.856287	0.858108	0.890173	0.907143	0.88125	0.867089	0.898204	0.873333	0.704819	0.691057	0.669014	0.770492	0.755435	0.770833	0.841808	0.832215	0.815287	0.823529	0.816327	0.834356	0.901869	0.862069
CDC2Plate10C11	Clindamycin	FS06	NEBR6C02	A	317	CDC2Plate10C11	0.782427	0.83945	0.821596	0.768627	0.828685	0.811765	0.857143	0.852018	0.811321	0.829596	0.828125	0.852399	0.861224	0.839357	0.865248	0.842105	0.860656	0.912281	0.921296	0.902439	0.885593	0.896996	0.891509	0.878261	0.882653	0.876147	0.876147	0.913043	0.896714	0.649038	0.759563	0.705584	0.689189	0.683036	0.675439	0.83691	0.84058	0.811321	0.861111	0.857143	0.872247	0.851145	0.856436
CDC2Plate11E12	Clindamycin	FS06	NEBR6C02	B	318	CDC2Plate11E12	0.824742	0.848485	0.810127	0.832558	0.850746	0.873239	0.834483	0.844311	0.859729	0.828402	0.832512	0.892857	0.86911	0.881188	0.892241	0.873737	0.891753	0.905325	0.888889	0.851064	0.863636	0.878613	0.875817	0.872832	0.861314	0.840764	0.855346	0.893491	0.860927	0.739884	0.688	0.702703	0.76087	0.73224	0.780612	0.837989	0.795918	0.811321	0.85625	0.82	0.85119	0.893023	0.849315
CDC2Plate12H01	Clindamycin	FS06	NEBR6C02	C	319	CDC2Plate12H01	0.847716	0.875	0.838509	0.863636	0.85	0.893519	0.872483	0.896552	0.859091	0.854651	0.870813	0.897321	0.897436	0.891626	0.910638	0.89	0.896907	0.898204	0.895425	0.85	0.869318	0.871345	0.86755	0.910112	0.908451	0.909639	0.889571	0.918605	0.910828	0.794444	0.774436	0.726667	0.792553	0.771277	0.773196	0.881081	0.871795	0.874251	0.903614	0.886076	0.883721	0.932432	0.886667
CDC2Plate1C08	Clindamycin	FS07	NEBR3C01	A	320	CDC2Plate1C08	0.792157	0.767123	0.792793	0.800725	0.775591	0.801498	0.797101	0.813043	0.810036	0.83682	0.834559	0.80292	0.825397	0.8	0.792115	0.792829	0.838583	0.857759	0.837209	0.858491	0.847737	0.853556	0.849315	0.819742	0.881517	0.840708	0.830357	0.849138	0.833333	0.812749	0.843602	0.842553	0.863469	0.865455	0.856631	0.654206	0.688776	0.584211	0.623037	0.708543	0.7	0.830882	0.841121
CDC2Plate1H08	Clindamycin	FS07	NEBR3C01	B	321	CDC2Plate1H08	0.877828	0.813559	0.844444	0.851695	0.848624	0.844444	0.833333	0.860963	0.847458	0.846561	0.831818	0.854701	0.825871	0.794118	0.855372	0.831731	0.875598	0.88587	0.862275	0.833333	0.865979	0.855615	0.863905	0.844086	0.9	0.83908	0.852273	0.830508	0.850299	0.81	0.828025	0.847826	0.86758	0.859729	0.859031	0.733333	0.737179	0.685535	0.72327	0.720779	0.709091	0.90678	0.880952
CDC2Plate2E10	Clindamycin	FS07	NEBR3C01	C	322	CDC2Plate2E10	0.831683	0.785276	0.804878	0.859031	0.856459	0.841121	0.827815	0.831395	0.869565	0.836158	0.833333	0.882096	0.862944	0.852941	0.857759	0.845	0.862245	0.864706	0.866242	0.827586	0.857143	0.83908	0.83871	0.84	0.861111	0.834356	0.841463	0.839286	0.823529	0.810526	0.805556	0.802395	0.843137	0.846154	0.845794	0.706587	0.706294	0.695364	0.751634	0.75	0.719745	0.896861	0.864516
CDC2Plate10C12	Clindamycin	FS07	NEBR6C03	A	323	CDC2Plate10C12	0.782805	0.751351	0.781915	0.762712	0.817391	0.814346	0.8	0.835821	0.828	0.850962	0.846473	0.8107	0.852679	0.823789	0.826772	0.831858	0.867257	0.852792	0.840659	0.833333	0.835749	0.825	0.848649	0.84878	0.899441	0.84456	0.826316	0.865672	0.816667	0.822727	0.828571	0.835	0.869748	0.852941	0.866397	0.675532	0.710059	0.630952	0.658683	0.620253	0.670455	0.856557	0.832402
CDC2Plate11F01	Clindamycin	FS07	NEBR6C03	B	324	CDC2Plate11F01	0.841629	0.802198	0.826087	0.832636	0.833333	0.844828	0.854651	0.860825	0.852459	0.87	0.87234	0.864198	0.849057	0.813084	0.850806	0.832558	0.880184	0.848649	0.862069	0.834356	0.84264	0.825397	0.837209	0.862245	0.878049	0.858696	0.894737	0.868421	0.850575	0.828571	0.836364	0.835979	0.867257	0.869565	0.868644	0.710383	0.685897	0.692771	0.697531	0.642384	0.7	0.868085	0.853801
CDC2Plate12H02	Clindamycin	FS07	NEBR6C03	C	325	CDC2Plate12H02	0.796117	0.742515	0.776471	0.795556	0.810427	0.844444	0.811321	0.842391	0.842553	0.846561	0.862832	0.854701	0.831683	0.828571	0.850622	0.808824	0.853659	0.873626	0.855422	0.840764	0.854167	0.849462	0.843373	0.844086	0.878981	0.83908	0.865169	0.837079	0.822086	0.81592	0.85	0.808989	0.872727	0.869955	0.868996	0.634731	0.686667	0.651613	0.637584	0.622378	0.643312	0.873362	0.860606
CDC2Plate1C09	Clindamycin	FS08	NEBR3C02	A	326	CDC2Plate1C09	0.750943	0.808943	0.821862	0.77931	0.811388	0.779359	0.852321	0.820717	0.784247	0.846743	0.811189	0.797945	0.835766	0.833333	0.853503	0.848057	0.87234	0.870588	0.903614	0.87234	0.865169	0.879245	0.872951	0.844961	0.907173	0.864542	0.869048	0.884615	0.891129	0.832727	0.868644	0.865385	0.866438	0.856655	0.856187	0.830827	0.842975	0.808163	0.827869	0.857143	0.8659	0.625	0.756881
CDC2Plate1H09	Clindamycin	FS08	NEBR3C02	B	327	CDC2Plate1H09	0.828571	0.818182	0.836158	0.830435	0.84186	0.837838	0.83125	0.821229	0.846154	0.832432	0.824885	0.817778	0.8	0.803922	0.839662	0.812808	0.846535	0.884615	0.887574	0.875	0.876289	0.884211	0.895349	0.816667	0.89172	0.857143	0.823529	0.835227	0.855422	0.831683	0.840764	0.877005	0.896861	0.878924	0.887446	0.829016	0.852941	0.810345	0.817647	0.852941	0.87766	0.780952	0.661871
CDC2Plate2E11	Clindamycin	FS08	NEBR3C02	C	328	CDC2Plate2E11	0.824645	0.852459	0.818182	0.84188	0.837963	0.849558	0.833333	0.82967	0.857143	0.852632	0.842342	0.824561	0.82	0.822967	0.841004	0.837321	0.853659	0.854749	0.882353	0.810458	0.871795	0.879581	0.883721	0.844086	0.857143	0.858757	0.852273	0.817143	0.850299	0.80402	0.820513	0.847826	0.857143	0.854545	0.868996	0.830769	0.827381	0.8125	0.82659	0.854651	0.867021	0.794393	0.738255
CDC2Plate10D01	Clindamycin	FS08	NEBR6C04	A	329	CDC2Plate10D01	0.79845	0.842553	0.841202	0.771218	0.818868	0.798507	0.848624	0.809524	0.762963	0.833333	0.800752	0.833922	0.858238	0.842105	0.846939	0.857678	0.883459	0.8875	0.889868	0.880734	0.844262	0.859504	0.860987	0.855372	0.903226	0.866953	0.852174	0.864979	0.876106	0.837209	0.861111	0.881633	0.864469	0.874552	0.873684	0.853755	0.859031	0.816594	0.847826	0.848889	0.872951	0.7251	0.737374
CDC2Plate11F02	Clindamycin	FS08	NEBR6C04	B	330	CDC2Plate11F02	0.830357	0.827225	0.812834	0.836735	0.832599	0.813853	0.82659	0.823834	0.793249	0.828283	0.811404	0.853659	0.858447	0.869565	0.849802	0.862832	0.863014	0.882653	0.866667	0.840237	0.858537	0.865672	0.861878	0.837563	0.882353	0.863158	0.832432	0.842932	0.855556	0.854545	0.862069	0.8867	0.87069	0.858369	0.876543	0.807882	0.840659	0.807487	0.807692	0.834254	0.829897	0.791111	0.745342
CDC2Plate12H03	Clindamycin	FS08	NEBR6C04	C	331	CDC2Plate12H03	0.810185	0.822581	0.814208	0.782609	0.807339	0.809735	0.792683	0.793478	0.78355	0.811518	0.807175	0.860082	0.849765	0.846154	0.851406	0.83871	0.87037	0.867725	0.882022	0.869822	0.843434	0.85641	0.857955	0.802139	0.885542	0.853261	0.827778	0.826087	0.83815	0.8125	0.837349	0.860825	0.857778	0.875	0.859574	0.796954	0.829545	0.782123	0.781609	0.809249	0.837696	0.802691	0.761006
CDC2Plate1C10	Clindamycin	FS09	NEBR3C03	A	332	CDC2Plate1C10	0.8	0.844828	0.823009	0.816547	0.847015	0.813433	0.829384	0.82684	0.825623	0.854772	0.833333	0.843972	0.860465	0.844106	0.856655	0.855513	0.873077	0.876068	0.882883	0.873239	0.874494	0.894309	0.873874	0.885714	0.911628	0.902954	0.854626	0.895833	0.883929	0.766667	0.813725	0.8	0.8	0.784314	0.799242	0.808333	0.819444	0.808036	0.829596	0.856502	0.846809	0.82963	0.834123
CDC2Plate1H10	Clindamycin	FS09	NEBR3C03	B	333	CDC2Plate1H10	0.847826	0.89172	0.853333	0.836634	0.850267	0.874372	0.813953	0.843137	0.881517	0.855346	0.854922	0.90566	0.901099	0.870968	0.909502	0.893048	0.912568	0.880795	0.892086	0.893939	0.878049	0.907975	0.893617	0.90184	0.897638	0.878378	0.855172	0.875	0.869565	0.845714	0.77686	0.842105	0.847826	0.832432	0.873737	0.850299	0.841727	0.846667	0.871622	0.89726	0.89375	0.873096	0.830769
CDC2Plate2E12	Clindamycin	FS09	NEBR3C03	C	334	CDC2Plate2E12	0.822335	0.885057	0.822086	0.830275	0.848039	0.85446	0.823129	0.820359	0.836364	0.83908	0.830097	0.88	0.871795	0.866995	0.875	0.859296	0.876923	0.847561	0.847682	0.855172	0.860335	0.875	0.864516	0.882022	0.881119	0.865854	0.8375	0.856287	0.849673	0.819149	0.8	0.826347	0.810256	0.81407	0.837321	0.822222	0.847134	0.823171	0.845679	0.882716	0.867816	0.842105	0.813793
CDC2Plate13E02	Clindamycin	FS09	NEBR7C01	A	335	CDC2Plate13E02	0.816667	0.855814	0.85446	0.841509	0.852	0.806452	0.846154	0.847222	0.782609	0.813084	0.784232	0.878229	0.898785	0.872	0.874101	0.851852	0.889344	0.87907	0.892157	0.870466	0.867257	0.858447	0.86	0.884444	0.901554	0.88785	0.839024	0.864486	0.865672	0.782222	0.829787	0.778325	0.748899	0.742358	0.770833	0.842105	0.852217	0.827751	0.856459	0.879808	0.857798	0.877863	0.862944
CDC2Plate14B04	Clindamycin	FS09	NEBR7C01	B	336	CDC2Plate14B04	0.838565	0.878173	0.876923	0.8583	0.880342	0.84188	0.863636	0.891089	0.844898	0.831633	0.854701	0.897233	0.902222	0.872807	0.896552	0.866071	0.901786	0.880829	0.889503	0.857988	0.884058	0.857868	0.884615	0.8867	0.906433	0.873016	0.842391	0.840426	0.853107	0.84186	0.866279	0.84456	0.800926	0.776744	0.820961	0.850962	0.875676	0.810811	0.830601	0.850829	0.833333	0.88843	0.862857
CDC2Plate14G04	Clindamycin	FS09	NEBR7C01	C	337	CDC2Plate14G04	0.851695	0.906103	0.889423	0.869231	0.881633	0.863454	0.884211	0.886792	0.865385	0.87907	0.875502	0.910112	0.920833	0.902041	0.909091	0.891667	0.915966	0.914286	0.918782	0.88587	0.915179	0.887324	0.897436	0.927928	0.912568	0.918269	0.875	0.888889	0.88601	0.860262	0.887097	0.864734	0.816594	0.799127	0.834711	0.853881	0.865979	0.84	0.841026	0.877551	0.865385	0.898039	0.865591
CDC2Plate1C11	Clindamycin	FS10	NEBR3C04	A	338	CDC2Plate1C11	0.8	0.78607	0.758974	0.831418	0.831967	0.814516	0.832461	0.818182	0.853933	0.844037	0.836	0.801587	0.815789	0.818565	0.848148	0.811159	0.855319	0.867299	0.868687	0.86911	0.881057	0.877828	0.875622	0.808612	0.870968	0.859903	0.837438	0.87907	0.864322	0.842553	0.840426	0.861111	0.880952	0.865079	0.868726	0.787037	0.777778	0.778894	0.809045	0.815385	0.818182	0.850394	0.84375
CDC2Plate2A01	Clindamycin	FS10	NEBR3C04	B	339	CDC2Plate2A01	0.790816	0.732484	0.686667	0.823529	0.8	0.819905	0.772414	0.790419	0.85022	0.830508	0.817308	0.815668	0.828125	0.836634	0.843478	0.810256	0.851282	0.845238	0.830065	0.828767	0.845304	0.82659	0.861635	0.792899	0.838028	0.813665	0.80625	0.819277	0.839744	0.847716	0.823129	0.817647	0.866029	0.868545	0.877828	0.692771	0.661871	0.68	0.736842	0.751678	0.760736	0.856481	0.804054
CDC2Plate2F01	Clindamycin	FS10	NEBR3C04	C	340	CDC2Plate2F01	0.807107	0.79878	0.75	0.848214	0.833333	0.82381	0.826667	0.830409	0.853982	0.848315	0.849057	0.819444	0.850515	0.863415	0.857143	0.844221	0.884422	0.857143	0.872611	0.834483	0.85	0.844828	0.859873	0.804734	0.86014	0.847561	0.826087	0.852071	0.859873	0.880597	0.86	0.875706	0.917051	0.898618	0.911504	0.805556	0.789474	0.797546	0.8125	0.820513	0.816568	0.870968	0.848684
CDC2Plate13E03	Clindamycin	FS10	NEBR7C02	A	341	CDC2Plate13E03	0.865801	0.821053	0.819149	0.841463	0.795455	0.818966	0.833333	0.817708	0.832653	0.828283	0.831897	0.839506	0.878924	0.844444	0.854331	0.852679	0.883408	0.835106	0.827586	0.840237	0.858537	0.84264	0.842697	0.825641	0.895349	0.880829	0.832432	0.836842	0.842697	0.864865	0.842105	0.864322	0.894515	0.877637	0.885714	0.825243	0.787356	0.794595	0.801105	0.821229	0.835897	0.866667	0.845714
CDC2Plate14B05	Clindamycin	FS10	NEBR7C02	B	342	CDC2Plate14B05	0.838095	0.829545	0.785714	0.834061	0.851163	0.83105	0.814103	0.832402	0.864407	0.836957	0.83945	0.881356	0.879227	0.87963	0.881148	0.872642	0.889423	0.83815	0.815287	0.805369	0.83871	0.820225	0.825	0.865591	0.890323	0.855491	0.848837	0.819767	0.832298	0.852941	0.831169	0.850829	0.880734	0.877828	0.881579	0.789189	0.730263	0.742331	0.793939	0.79375	0.798851	0.89083	0.805195
CDC2Plate14G05	Clindamycin	FS10	NEBR7C02	C	343	CDC2Plate14G05	0.846512	0.813559	0.804598	0.85654	0.832558	0.839286	0.826087	0.82967	0.857143	0.858639	0.842342	0.869198	0.854369	0.850467	0.855372	0.837321	0.875598	0.80814	0.805031	0.786667	0.842105	0.824176	0.807453	0.862434	0.878981	0.852273	0.825581	0.830508	0.829268	0.84466	0.812903	0.860215	0.862385	0.875	0.878788	0.830769	0.806061	0.777778	0.819767	0.827381	0.810056	0.878261	0.794872
CDC2Plate4H07	Clindamycin	FS11	NEBR4C01	A	344	CDC2Plate4H07	0.854902	0.885965	0.859729	0.846154	0.824701	0.878229	0.868932	0.847534	0.846715	0.885106	0.889299	0.827068	0.861789	0.853755	0.857651	0.84739	0.861224	0.888393	0.890995	0.881188	0.871795	0.848214	0.870813	0.838565	0.883249	0.855814	0.834123	0.843318	0.82	0.862903	0.836735	0.872247	0.872587	0.870229	0.877778	0.847458	0.841346	0.834101	0.840376	0.852381	0.882609	0.860377	0.868293
CDC2Plate5E10	Clindamycin	FS11	NEBR4C01	B	345	CDC2Plate5E10	0.878307	0.877419	0.853333	0.870192	0.862434	0.896552	0.849624	0.879747	0.886792	0.8625	0.872449	0.857143	0.870056	0.877005	0.873832	0.843575	0.888268	0.873333	0.867647	0.850394	0.878049	0.880503	0.869565	0.852564	0.823529	0.830986	0.814286	0.778571	0.80916	0.877778	0.786885	0.857143	0.884211	0.86911	0.89604	0.843373	0.824818	0.806897	0.807143	0.85	0.858065	0.89	0.857143
CDC2Plate6C01	Clindamycin	FS11	NEBR4C01	C	346	CDC2Plate6C01	0.874396	0.872832	0.85119	0.862222	0.843137	0.881279	0.855263	0.862069	0.887446	0.872222	0.874419	0.85	0.883838	0.850746	0.845815	0.830769	0.865979	0.841463	0.856209	0.832168	0.873626	0.836257	0.858065	0.809524	0.824818	0.83125	0.793548	0.77707	0.77931	0.879397	0.826389	0.867816	0.874396	0.882075	0.895928	0.82967	0.833333	0.817073	0.846626	0.876543	0.868571	0.900452	0.854305
CDC2Plate13E04	Clindamycin	FS11	NEBR7C03	A	347	CDC2Plate13E04	0.860262	0.879397	0.854922	0.845528	0.852174	0.871901	0.852273	0.852792	0.864542	0.894737	0.884298	0.843621	0.857798	0.84375	0.858268	0.83105	0.862385	0.882051	0.872222	0.885714	0.879808	0.859296	0.854749	0.854271	0.881657	0.844086	0.805556	0.804348	0.80117	0.853881	0.847953	0.880597	0.884615	0.895833	0.898785	0.82439	0.826816	0.793478	0.813187	0.839779	0.858586	0.861345	0.864407
CDC2Plate14B06	Clindamycin	FS11	NEBR7C03	B	348	CDC2Plate14B06	0.873786	0.865497	0.850299	0.846154	0.830846	0.865116	0.846667	0.861272	0.877193	0.858757	0.873832	0.859729	0.871795	0.872549	0.879828	0.841837	0.888325	0.854545	0.855263	0.822695	0.860335	0.828402	0.810811	0.849711	0.873239	0.830189	0.8	0.775641	0.760563	0.873096	0.841379	0.873563	0.879227	0.897196	0.910314	0.822222	0.832258	0.79375	0.793548	0.793333	0.827381	0.914798	0.860927
CDC2Plate14G06	Clindamycin	FS11	NEBR7C03	C	349	CDC2Plate14G06	0.85782	0.865922	0.844828	0.852174	0.849057	0.870536	0.833333	0.849162	0.857759	0.87766	0.873874	0.85022	0.871921	0.850962	0.865546	0.831683	0.871287	0.855491	0.841772	0.833333	0.854839	0.837079	0.814103	0.850829	0.873333	0.839286	0.803681	0.765432	0.79085	0.884058	0.872611	0.891892	0.884259	0.911111	0.913793	0.836842	0.819876	0.775758	0.804878	0.82716	0.849162	0.894273	0.875776
CDC2Plate4H08	Clindamycin	FS12	NEBR4C02	A	350	CDC2Plate4H08	0.790262	0.822314	0.810924	0.79021	0.797048	0.790614	0.831858	0.794979	0.799308	0.846457	0.835088	0.833333	0.848148	0.815498	0.838284	0.830882	0.856089	0.870968	0.881857	0.862832	0.886792	0.853175	0.873418	0.862745	0.894273	0.869388	0.855372	0.844262	0.834061	0.818868	0.84375	0.84739	0.821168	0.856643	0.860068	0.788	0.801762	0.770563	0.83682	0.837607	0.843373	0.806452	0.831111
CDC2Plate5E11	Clindamycin	FS12	NEBR4C02	B	351	CDC2Plate5E11	0.854369	0.855491	0.812121	0.828054	0.828431	0.846512	0.865385	0.824561	0.854626	0.842697	0.85514	0.877193	0.88	0.869565	0.87234	0.856436	0.879397	0.85119	0.836601	0.843537	0.869565	0.818713	0.853503	0.872222	0.868966	0.819876	0.82716	0.803681	0.783784	0.835052	0.797203	0.857143	0.854369	0.846154	0.882353	0.84492	0.814103	0.783951	0.828221	0.836478	0.83815	0.891892	0.842105
CDC2Plate6C02	Clindamycin	FS12	NEBR4C02	C	352	CDC2Plate6C02	0.833333	0.850575	0.828402	0.829596	0.835749	0.837209	0.81457	0.82659	0.830357	0.857143	0.851163	0.883117	0.897561	0.881517	0.86383	0.863415	0.891626	0.839286	0.875	0.821918	0.870968	0.834286	0.840764	0.867403	0.863014	0.850299	0.843373	0.79878	0.825806	0.8125	0.808219	0.83237	0.827586	0.842105	0.847222	0.852632	0.852761	0.808383	0.844311	0.859756	0.872222	0.872727	0.844156
CDC2Plate13E05	Clindamycin	FS12	NEBR7C04	A	353	CDC2Plate13E05	0.778243	0.845455	0.776699	0.783784	0.800813	0.798419	0.829146	0.804651	0.789272	0.840708	0.833333	0.861314	0.861789	0.830645	0.865724	0.84739	0.879518	0.878378	0.885714	0.875622	0.909091	0.892704	0.902326	0.848889	0.888889	0.861111	0.850467	0.859091	0.859903	0.8	0.836735	0.846847	0.827309	0.848249	0.843511	0.827586	0.830097	0.800948	0.834906	0.852381	0.847534	0.820312	0.828283
CDC2Plate14B07	Clindamycin	FS12	NEBR7C04	B	354	CDC2Plate14B07	0.851163	0.86413	0.837079	0.820961	0.831776	0.84375	0.846626	0.847826	0.84188	0.857895	0.852018	0.882845	0.901869	0.876147	0.896	0.889908	0.901408	0.879121	0.894737	0.875776	0.882653	0.896373	0.889535	0.873684	0.892405	0.864407	0.877095	0.855556	0.842424	0.832512	0.826923	0.865591	0.887387	0.874439	0.887931	0.876238	0.860465	0.797688	0.845714	0.853801	0.878307	0.867841	0.845679
CDC2Plate14G07	Clindamycin	FS12	NEBR7C04	C	355	CDC2Plate14G07	0.840376	0.857923	0.817143	0.815789	0.820755	0.828054	0.839506	0.828729	0.82684	0.857895	0.852018	0.896694	0.891509	0.881279	0.887097	0.869159	0.896226	0.903226	0.907514	0.896341	0.910448	0.902062	0.895954	0.849462	0.856209	0.844828	0.851429	0.829545	0.80625	0.826733	0.796053	0.859459	0.845794	0.853881	0.843049	0.835897	0.840237	0.804598	0.852273	0.860465	0.87234	0.872807	0.845679
CDC2Plate3A05	Fidaxomicin	FS01	NEBR1B01	A	356	CDC2Plate3A05	0.542289	0.664921	0.682292	0.620087	0.666667	0.7751	0.818182	0.8	0.776062	0.809955	0.801587	0.818868	0.834025	0.840637	0.816176	0.834008	0.847737	0.903509	0.912037	0.876238	0.837719	0.853982	0.866029	0.801843	0.872449	0.840376	0.818182	0.859729	0.855072	0.790598	0.831633	0.837104	0.85098	0.830709	0.844106	0.78125	0.819512	0.748768	0.796117	0.807882	0.8	0.797619	0.846535
CDC2Plate3F05	Fidaxomicin	FS01	NEBR1B01	B	357	CDC2Plate3F05	0.601036	0.65896	0.678161	0.630841	0.7	0.746667	0.766082	0.782383	0.754237	0.743455	0.765487	0.816327	0.81106	0.803571	0.827451	0.795455	0.831818	0.908654	0.912821	0.860335	0.889908	0.854369	0.885417	0.815	0.893855	0.827225	0.827225	0.849246	0.81768	0.807339	0.822857	0.793814	0.826087	0.82906	0.843621	0.762376	0.816216	0.709497	0.777174	0.796703	0.776042	0.818565	0.820225
CDC2Plate4C07	Fidaxomicin	FS01	NEBR1B01	C	358	CDC2Plate4C07	0.593301	0.645503	0.690722	0.627706	0.674107	0.756098	0.776042	0.795349	0.762646	0.777778	0.758197	0.796935	0.820084	0.813008	0.799257	0.8107	0.824268	0.91342	0.912442	0.887805	0.863248	0.874459	0.882629	0.845133	0.89	0.851852	0.846512	0.865471	0.84466	0.786325	0.844221	0.816514	0.84252	0.844961	0.831418	0.748858	0.808824	0.731343	0.748744	0.785	0.772512	0.830769	0.841584
CDC2Plate9E09	Fidaxomicin	FS01	NEBR5B01	A	359	CDC2Plate9E09	0.632743	0.74537	0.674877	0.599156	0.666667	0.765385	0.786408	0.782222	0.73384	0.765487	0.781609	0.820789	0.848837	0.828244	0.854237	0.844106	0.84375	0.909836	0.91342	0.895455	0.871486	0.882114	0.895197	0.859504	0.907834	0.876068	0.84141	0.864407	0.86036	0.808765	0.838863	0.838298	0.842697	0.827715	0.844765	0.8107	0.853333	0.772727	0.831858	0.848214	0.838983	0.84	0.873303
CDC2Plate10G10	Fidaxomicin	FS01	NEBR5B01	B	360	CDC2Plate10G10	0.699115	0.713568	0.697436	0.65678	0.703057	0.761134	0.78866	0.766667	0.743083	0.772093	0.778226	0.828358	0.862903	0.872587	0.838129	0.82996	0.853061	0.884444	0.897196	0.865672	0.853448	0.854626	0.872038	0.855263	0.911765	0.857143	0.835681	0.823256	0.827586	0.836066	0.844221	0.853333	0.851562	0.840467	0.835878	0.808696	0.864486	0.791469	0.825472	0.826087	0.828054	0.848485	0.864078
CDC2Plate12B01	Fidaxomicin	FS01	NEBR5B01	C	361	CDC2Plate12B01	0.657277	0.721649	0.684492	0.61435	0.643192	0.737288	0.731844	0.763547	0.769841	0.75122	0.775934	0.804688	0.843882	0.831276	0.828996	0.829167	0.848101	0.880184	0.882353	0.848168	0.837838	0.849315	0.872549	0.844749	0.908163	0.857143	0.80597	0.822115	0.795812	0.79476	0.812834	0.815166	0.832653	0.791667	0.816733	0.807175	0.842365	0.777228	0.818627	0.819095	0.816038	0.861538	0.858586
CDC2Plate3A06	Fidaxomicin	FS02	NEBR1B02	A	362	CDC2Plate3A06	0.717131	0.775862	0.779221	0.802083	0.809524	0.614108	0.735577	0.689498	0.658915	0.752137	0.6917	0.8125	0.856089	0.84058	0.818182	0.843066	0.863971	0.888446	0.926829	0.910638	0.898876	0.913208	0.90535	0.839357	0.917749	0.878049	0.85	0.880478	0.868085	0.835821	0.883117	0.846774	0.829091	0.823105	0.802158	0.787149	0.851695	0.790598	0.816239	0.84188	0.833333	0.801444	0.875536
CDC2Plate3F06	Fidaxomicin	FS02	NEBR1B02	B	363	CDC2Plate3F06	0.757576	0.797101	0.795122	0.807692	0.791667	0.682819	0.747253	0.714286	0.720165	0.688776	0.713043	0.828244	0.854167	0.846154	0.82963	0.839506	0.848739	0.910714	0.904306	0.883838	0.902542	0.9	0.905213	0.834862	0.897436	0.884259	0.818627	0.822967	0.833333	0.855372	0.873737	0.864253	0.870079	0.867704	0.871212	0.83913	0.859903	0.807692	0.836538	0.859903	0.844037	0.857692	0.870647
CDC2Plate4C08	Fidaxomicin	FS02	NEBR1B02	C	364	CDC2Plate4C08	0.756757	0.773196	0.757895	0.794355	0.776316	0.635071	0.708333	0.704301	0.678414	0.640884	0.661972	0.834646	0.847162	0.838983	0.844697	0.821739	0.856522	0.895735	0.89899	0.888889	0.882883	0.87963	0.9	0.808824	0.897297	0.872549	0.820513	0.842365	0.854167	0.853448	0.854054	0.851675	0.864198	0.842975	0.856574	0.820276	0.840206	0.790816	0.803109	0.82199	0.82439	0.860558	0.857143
CDC2Plate9E10	Fidaxomicin	FS02	NEBR5B02	A	365	CDC2Plate9E10	0.741313	0.779661	0.756522	0.740072	0.763158	0.57384	0.722488	0.706667	0.616601	0.672646	0.675889	0.815068	0.82397	0.834532	0.836066	0.815498	0.845018	0.907336	0.919355	0.902954	0.88806	0.885496	0.879668	0.837302	0.909871	0.88	0.828452	0.841463	0.841202	0.798479	0.845815	0.816327	0.805861	0.791209	0.78777	0.813953	0.849372	0.76824	0.829167	0.844538	0.831325	0.83737	0.882353
CDC2Plate10G11	Fidaxomicin	FS02	NEBR5B02	B	366	CDC2Plate10G11	0.784141	0.80402	0.770833	0.799197	0.776316	0.70852	0.745665	0.77665	0.654709	0.625698	0.680556	0.857143	0.866953	0.858333	0.844697	0.831897	0.866379	0.906103	0.915423	0.882979	0.877828	0.889908	0.894472	0.869767	0.891304	0.872549	0.820513	0.853659	0.865979	0.843478	0.854054	0.84058	0.825532	0.803419	0.804167	0.83105	0.852041	0.826733	0.833333	0.846154	0.835749	0.882812	0.892308
CDC2Plate12B02	Fidaxomicin	FS02	NEBR5B02	C	367	CDC2Plate12B02	0.742222	0.781095	0.740933	0.766129	0.777778	0.640553	0.705202	0.680851	0.623318	0.617486	0.64186	0.825581	0.84188	0.824268	0.840149	0.811966	0.836207	0.888889	0.907767	0.875648	0.886463	0.883408	0.898058	0.826291	0.883598	0.849515	0.80303	0.830918	0.829897	0.80786	0.816216	0.82381	0.800847	0.76824	0.759494	0.804545	0.822335	0.78607	0.821782	0.834171	0.830189	0.859922	0.862245
CDC2Plate3A07	Fidaxomicin	FS03	NEBR1B03	A	368	CDC2Plate3A07	0.811245	0.837838	0.825688	0.835766	0.871698	0.842105	0.838235	0.85022	0.865248	0.868085	0.849057	0.576577	0.654028	0.645161	0.645833	0.671233	0.713636	0.904762	0.923077	0.904762	0.910569	0.894515	0.914027	0.861472	0.896552	0.873874	0.863636	0.905579	0.873239	0.842105	0.857143	0.859649	0.861538	0.828125	0.858736	0.79476	0.822115	0.770335	0.816038	0.849765	0.84	0.870849	0.870813
CDC2Plate3F07	Fidaxomicin	FS03	NEBR1B03	B	369	CDC2Plate3F07	0.82684	0.780105	0.833333	0.856031	0.877049	0.881423	0.860215	0.865385	0.878327	0.87907	0.888889	0.671233	0.678571	0.655	0.689956	0.635897	0.716418	0.909091	0.924242	0.903743	0.910314	0.882075	0.908629	0.850242	0.869318	0.863636	0.869347	0.872549	0.874346	0.860262	0.875	0.880952	0.889344	0.877551	0.876494	0.816038	0.823529	0.810256	0.804233	0.848168	0.843137	0.893701	0.871658
CDC2Plate4C09	Fidaxomicin	FS03	NEBR1B03	C	370	CDC2Plate4C09	0.820628	0.803191	0.81383	0.846774	0.863248	0.872951	0.847458	0.86	0.87451	0.885167	0.880658	0.645933	0.620879	0.619048	0.678733	0.634921	0.691099	0.905473	0.909574	0.899441	0.901869	0.88835	0.893048	0.844221	0.876471	0.869792	0.851852	0.884422	0.856354	0.855204	0.843023	0.865	0.871245	0.858974	0.853556	0.808824	0.828729	0.802139	0.788889	0.835165	0.830769	0.885714	0.865922
CDC2Plate9E11	Fidaxomicin	FS03	NEBR5B03	A	371	CDC2Plate9E11	0.777778	0.789238	0.798206	0.800725	0.830827	0.827839	0.814286	0.84322	0.830986	0.855967	0.843066	0.561404	0.672646	0.633929	0.618852	0.628959	0.69469	0.895833	0.927039	0.889908	0.893281	0.872428	0.889868	0.858921	0.881517	0.855895	0.855895	0.858974	0.854545	0.840467	0.843602	0.857143	0.837736	0.844444	0.860714	0.804979	0.810185	0.771689	0.804545	0.842342	0.838298	0.851986	0.851852
CDC2Plate10G12	Fidaxomicin	FS03	NEBR5B03	B	372	CDC2Plate10G12	0.785714	0.78125	0.78534	0.838583	0.834746	0.864	0.816667	0.838235	0.852713	0.836538	0.848361	0.635514	0.666667	0.682927	0.68559	0.630769	0.705	0.88835	0.879581	0.892473	0.885845	0.855769	0.880829	0.856459	0.863636	0.852792	0.858586	0.845	0.83871	0.855895	0.850829	0.87619	0.885246	0.878049	0.885827	0.805687	0.805405	0.786458	0.817708	0.842932	0.826733	0.86747	0.835165
CDC2Plate12B03	Fidaxomicin	FS03	NEBR5B03	C	373	CDC2Plate12B03	0.794872	0.803922	0.807882	0.808594	0.841463	0.851562	0.838542	0.856481	0.845283	0.859729	0.858824	0.621005	0.629442	0.613861	0.641921	0.60101	0.661692	0.877934	0.907317	0.880829	0.895652	0.841121	0.87	0.863014	0.882979	0.87619	0.84878	0.84689	0.829016	0.832618	0.840426	0.839623	0.862903	0.878431	0.859922	0.81982	0.809278	0.778894	0.778351	0.833333	0.829384	0.863813	0.837696
CDC2Plate7B09	Fidaxomicin	FS04	NEBR2C07	A	374	CDC2Plate7B09	0.865	0.861446	0.83125	0.883929	0.894231	0.872642	0.849315	0.883721	0.894273	0.899441	0.870813	0.872146	0.897436	0.886139	0.891775	0.89	0.913706	0.606061	0.719697	0.623932	0.699346	0.730263	0.664062	0.891429	0.908451	0.875776	0.90303	0.912281	0.903846	0.845745	0.86014	0.863095	0.865	0.862069	0.872038	0.868852	0.849673	0.825	0.833333	0.818792	0.843373	0.876777	0.823944
CDC2Plate7G08	Fidaxomicin	FS04	NEBR2C07	B	375	CDC2Plate7G08	0.882051	0.867925	0.858974	0.889401	0.883838	0.888889	0.856115	0.884146	0.894977	0.860606	0.865	0.893023	0.892473	0.892308	0.90708	0.890625	0.909574	0.776224	0.769231	0.666667	0.75	0.731034	0.734375	0.885542	0.885496	0.860927	0.904459	0.89375	0.890411	0.875676	0.875912	0.883436	0.91	0.884422	0.899038	0.881356	0.840278	0.852564	0.869281	0.840278	0.87037	0.903846	0.863309
CDC2Plate8D09	Fidaxomicin	FS04	NEBR2C07	C	376	CDC2Plate8D09	0.892019	0.893855	0.873563	0.911765	0.893519	0.902655	0.865385	0.901639	0.916667	0.898396	0.881279	0.891775	0.88	0.896226	0.886555	0.889423	0.922705	0.738562	0.728571	0.682171	0.754491	0.745342	0.686131	0.914439	0.891892	0.888889	0.926554	0.898305	0.902439	0.87	0.875817	0.888889	0.886792	0.894009	0.902222	0.880829	0.84375	0.83432	0.863095	0.836478	0.844828	0.906667	0.842105
CDC2Plate9E12	Fidaxomicin	FS04	NEBR5B04	A	377	CDC2Plate9E12	0.877119	0.887255	0.846154	0.870588	0.864407	0.873984	0.874317	0.878049	0.875486	0.912037	0.872428	0.891051	0.895197	0.880851	0.894737	0.874459	0.913793	0.646341	0.681529	0.66443	0.546012	0.616766	0.558621	0.915888	0.909605	0.905	0.915842	0.917874	0.905759	0.856502	0.864407	0.877451	0.867521	0.869748	0.873469	0.891403	0.843243	0.858586	0.871795	0.849462	0.85	0.913043	0.88587
CDC2Plate12B04	Fidaxomicin	FS04	NEBR5B04	C	378	CDC2Plate12B04	0.890411	0.873626	0.833333	0.877637	0.881818	0.896104	0.878049	0.893617	0.896694	0.896373	0.889868	0.913223	0.915493	0.899543	0.912	0.88785	0.920188	0.657718	0.724138	0.627907	0.67284	0.660256	0.654676	0.93401	0.924528	0.911602	0.935135	0.913978	0.925287	0.874396	0.867089	0.856354	0.895455	0.887387	0.895652	0.906863	0.822086	0.853933	0.875	0.857143	0.863388	0.954545	0.910714
CDC2Plate7B10	Fidaxomicin	FS05	NEBR2C08	A	379	CDC2Plate7B10	0.845411	0.844828	0.815476	0.840708	0.87963	0.884444	0.860759	0.879121	0.890295	0.888298	0.872727	0.853982	0.853535	0.855072	0.859574	0.852941	0.875622	0.898876	0.909639	0.869281	0.883598	0.867403	0.884146	0.696203	0.762963	0.687075	0.730263	0.792683	0.746575	0.849246	0.833333	0.872222	0.888372	0.869767	0.873874	0.803279	0.832298	0.809524	0.817073	0.794872	0.807018	0.863014	0.852564
CDC2Plate7G09	Fidaxomicin	FS05	NEBR2C08	B	380	CDC2Plate7G09	0.857143	0.813559	0.831461	0.84188	0.864253	0.87931	0.881657	0.884817	0.871369	0.846561	0.857778	0.854701	0.843137	0.850467	0.864754	0.848341	0.859223	0.915344	0.895349	0.883436	0.883249	0.867725	0.883721	0.65625	0.742857	0.671053	0.753086	0.775148	0.736842	0.877358	0.857143	0.87234	0.940171	0.909091	0.911765	0.830769	0.83432	0.819209	0.833333	0.791411	0.854839	0.873362	0.860606
CDC2Plate8D10	Fidaxomicin	FS05	NEBR2C08	C	381	CDC2Plate8D10	0.821277	0.810945	0.809045	0.823529	0.833333	0.825203	0.827957	0.825243	0.833333	0.8125	0.813278	0.830709	0.822222	0.804348	0.862454	0.822511	0.857143	0.875	0.888325	0.87766	0.857798	0.853774	0.872449	0.644444	0.734568	0.672414	0.709497	0.770833	0.751412	0.849138	0.823204	0.884259	0.896414	0.876	0.86166	0.810185	0.841026	0.79798	0.797927	0.797872	0.813725	0.870079	0.869792
CDC2Plate10B10	Fidaxomicin	FS05	NEBR6B01	A	382	CDC2Plate10B10	0.821277	0.828431	0.826733	0.809524	0.798283	0.839357	0.840426	0.842105	0.824219	0.829384	0.823045	0.839844	0.847826	0.868313	0.862454	0.852321	0.857143	0.890995	0.888325	0.87766	0.873303	0.859155	0.866667	0.651934	0.779762	0.723757	0.66474	0.764398	0.744318	0.86383	0.867021	0.899543	0.913725	0.893701	0.896552	0.826484	0.858586	0.81	0.828283	0.822917	0.847619	0.852	0.875648
CDC2Plate11D11	Fidaxomicin	FS05	NEBR6B01	B	383	CDC2Plate11D11	0.871681	0.887179	0.891753	0.85124	0.848214	0.878151	0.873563	0.848168	0.856557	0.834197	0.852174	0.891129	0.900452	0.890351	0.886275	0.863636	0.874419	0.878307	0.880682	0.875	0.892683	0.872449	0.882022	0.716763	0.763514	0.677215	0.717791	0.72619	0.724359	0.90625	0.902299	0.921182	0.924051	0.902542	0.914286	0.886256	0.897297	0.84492	0.877005	0.885246	0.883249	0.909465	0.910615
CDC2Plate12F12	Fidaxomicin	FS05	NEBR6B01	C	384	CDC2Plate12F12	0.868545	0.859551	0.857955	0.837004	0.865116	0.865471	0.8625	0.822857	0.847826	0.827778	0.858447	0.889362	0.877451	0.877934	0.879668	0.854369	0.854271	0.893855	0.877301	0.892405	0.907692	0.875	0.885542	0.716049	0.757353	0.7	0.673469	0.666667	0.65942	0.878641	0.886792	0.903743	0.914414	0.896396	0.909091	0.860825	0.87574	0.845714	0.853801	0.862275	0.861878	0.884444	0.882716
CDC2Plate7B11	Fidaxomicin	FS06	NEBR2C09	A	385	CDC2Plate7B11	0.78744	0.82967	0.801136	0.838983	0.834862	0.836283	0.843373	0.857143	0.829787	0.860825	0.859649	0.846809	0.872642	0.830986	0.866397	0.861111	0.872038	0.88172	0.909605	0.878788	0.890547	0.90404	0.898305	0.834225	0.845161	0.835227	0.879781	0.882979	0.892045	0.731579	0.801282	0.764368	0.810427	0.802817	0.809091	0.790576	0.816568	0.774566	0.849162	0.870056	0.875	0.813636	0.828221
CDC2Plate7G10	Fidaxomicin	FS06	NEBR2C09	B	386	CDC2Plate7G10	0.840206	0.838509	0.821656	0.841121	0.871287	0.866029	0.863014	0.895349	0.873303	0.866279	0.875	0.896396	0.907692	0.873737	0.876106	0.871795	0.895833	0.903614	0.929487	0.888112	0.899441	0.914773	0.909677	0.896552	0.899281	0.874214	0.90184	0.917647	0.895425	0.727811	0.780303	0.74	0.790323	0.794737	0.80203	0.841808	0.855263	0.815287	0.853503	0.862745	0.869048	0.886256	0.854167
CDC2Plate8D11	Fidaxomicin	FS06	NEBR2C09	C	387	CDC2Plate8D11	0.81982	0.839378	0.831579	0.82716	0.852814	0.848739	0.872222	0.881773	0.860558	0.857143	0.85654	0.872	0.893805	0.854626	0.840637	0.852679	0.873303	0.893939	0.909091	0.860465	0.880383	0.893204	0.886486	0.877451	0.888889	0.86911	0.880829	0.889447	0.886486	0.694301	0.785276	0.686047	0.746411	0.774194	0.77027	0.825243	0.840659	0.81383	0.845745	0.846995	0.853535	0.876033	0.852273
CDC2Plate10B11	Fidaxomicin	FS06	NEBR6B02	A	388	CDC2Plate10B11	0.800847	0.85514	0.79703	0.785714	0.818182	0.805668	0.839378	0.851852	0.796078	0.844749	0.817814	0.865169	0.880165	0.843621	0.857143	0.846473	0.855932	0.878505	0.880597	0.863874	0.846154	0.868182	0.865	0.863636	0.883598	0.887324	0.860577	0.889908	0.881773	0.628141	0.748571	0.657609	0.619512	0.63981	0.593301	0.836283	0.834171	0.803922	0.84466	0.84	0.841121	0.873077	0.86802
CDC2Plate11D12	Fidaxomicin	FS06	NEBR6B02	B	389	CDC2Plate11D12	0.815166	0.860215	0.826816	0.813043	0.855204	0.830357	0.849398	0.862434	0.858333	0.829787	0.817352	0.870293	0.88785	0.857143	0.856557	0.85514	0.876777	0.887097	0.883721	0.828025	0.878788	0.875	0.891429	0.875648	0.8875	0.879121	0.847458	0.876344	0.852071	0.688525	0.734694	0.636943	0.648649	0.683938	0.695	0.838384	0.829412	0.80791	0.815029	0.829412	0.812155	0.902954	0.855422
CDC2Plate12G01	Fidaxomicin	FS06	NEBR6B02	C	390	CDC2Plate12G01	0.82684	0.846535	0.833333	0.814516	0.843882	0.830579	0.86631	0.87619	0.833992	0.835749	0.823529	0.854331	0.859031	0.840517	0.837209	0.833333	0.873362	0.876847	0.878947	0.848315	0.859155	0.866029	0.862434	0.877358	0.894444	0.880597	0.834197	0.894231	0.862434	0.688442	0.745455	0.664773	0.658416	0.625	0.597015	0.816038	0.817204	0.804124	0.810526	0.835979	0.825871	0.910853	0.87766
CDC2Plate1B09	Fidaxomicin	FS07	NEBR3B01	A	391	CDC2Plate1B09	0.832	0.76699	0.82243	0.841912	0.829365	0.848485	0.835	0.842342	0.838235	0.86087	0.842308	0.861314	0.888889	0.853755	0.824176	0.838057	0.865854	0.847222	0.835821	0.846939	0.842105	0.832579	0.854369	0.848889	0.883249	0.834123	0.850467	0.853881	0.825871	0.834711	0.871287	0.852018	0.876923	0.878788	0.873606	0.64	0.724868	0.668421	0.7	0.690217	0.688776	0.864662	0.868293
CDC2Plate1G09	Fidaxomicin	FS07	NEBR3B01	B	392	CDC2Plate1G09	0.830189	0.806818	0.831461	0.846809	0.821596	0.849558	0.833333	0.842391	0.857143	0.852632	0.831818	0.834783	0.859903	0.811594	0.831224	0.831731	0.859223	0.88587	0.82716	0.848101	0.883249	0.843243	0.863905	0.874346	0.871795	0.871508	0.852273	0.823864	0.843373	0.861244	0.864198	0.87234	0.892857	0.884956	0.888412	0.666667	0.712418	0.651613	0.681818	0.729032	0.70122	0.883117	0.853659
CDC2Plate2D11	Fidaxomicin	FS07	NEBR3B01	C	393	CDC2Plate2D11	0.834123	0.790698	0.822857	0.850427	0.836449	0.848214	0.823899	0.827778	0.851064	0.851064	0.840909	0.843478	0.841584	0.821256	0.839662	0.800995	0.840796	0.853107	0.853659	0.815789	0.858639	0.822222	0.834356	0.82967	0.884615	0.823529	0.816568	0.772455	0.782051	0.843137	0.833333	0.839779	0.87156	0.878924	0.872807	0.723164	0.733766	0.673077	0.677632	0.7	0.705521	0.882096	0.851852
CDC2Plate10B12	Fidaxomicin	FS07	NEBR6B03	A	394	CDC2Plate10B12	0.75814	0.741758	0.77957	0.776371	0.789238	0.817797	0.818182	0.851485	0.845238	0.860577	0.859504	0.81893	0.840909	0.816964	0.786885	0.809091	0.840183	0.885572	0.9	0.870787	0.883178	0.890476	0.906736	0.824121	0.87931	0.824468	0.824468	0.87	0.840659	0.787736	0.833333	0.827411	0.83913	0.846809	0.860656	0.61236	0.698795	0.592593	0.621118	0.690909	0.725275	0.790393	0.782353
CDC2Plate11E01	Fidaxomicin	FS07	NEBR6B03	B	395	CDC2Plate11E01	0.763547	0.754386	0.794286	0.818966	0.829493	0.866379	0.836364	0.863158	0.858921	0.860825	0.854626	0.816594	0.845411	0.802885	0.803419	0.817308	0.839024	0.857143	0.844311	0.821656	0.873737	0.845745	0.872832	0.834225	0.859873	0.854749	0.821839	0.864865	0.832335	0.84689	0.845679	0.837838	0.864253	0.866667	0.87069	0.66474	0.69281	0.641026	0.61745	0.717949	0.721893	0.84	0.820988
CDC2Plate12G02	Fidaxomicin	FS07	NEBR6B03	C	396	CDC2Plate12G02	0.761421	0.736196	0.771084	0.797297	0.800971	0.846847	0.806452	0.845304	0.839827	0.836957	0.85	0.821429	0.834171	0.807882	0.797357	0.805	0.821429	0.864407	0.858896	0.858974	0.86911	0.858696	0.880952	0.814607	0.853333	0.828402	0.807229	0.853107	0.825	0.818182	0.823529	0.824859	0.859813	0.862385	0.866667	0.642424	0.713333	0.576389	0.618056	0.687075	0.709877	0.813084	0.805195
CDC2Plate1B10	Fidaxomicin	FS08	NEBR3B02	A	397	CDC2Plate1B10	0.770992	0.816667	0.820084	0.793706	0.809524	0.762963	0.851528	0.794118	0.785965	0.872587	0.817857	0.808362	0.856089	0.848921	0.867742	0.859712	0.872263	0.870445	0.909091	0.886957	0.877863	0.879377	0.882353	0.834677	0.913043	0.878049	0.859504	0.884921	0.891667	0.861314	0.878261	0.895753	0.881944	0.868056	0.871186	0.833977	0.85654	0.820833	0.831224	0.83691	0.865613	0.633745	0.752381
CDC2Plate1G10	Fidaxomicin	FS08	NEBR3B02	B	398	CDC2Plate1G10	0.783898	0.825472	0.829384	0.803089	0.821138	0.794355	0.824742	0.811321	0.843866	0.842342	0.834646	0.828244	0.829787	0.846154	0.859206	0.862903	0.867769	0.880734	0.904306	0.872449	0.888412	0.9	0.910377	0.834862	0.925	0.87907	0.841346	0.87156	0.867647	0.883065	0.873737	0.894273	0.900383	0.885057	0.908425	0.818584	0.854369	0.807692	0.819512	0.825871	0.864865	0.730769	0.672515
CDC2Plate2D12	Fidaxomicin	FS08	NEBR3B02	C	399	CDC2Plate2D12	0.78125	0.794872	0.798969	0.786885	0.820513	0.797468	0.81768	0.80402	0.807229	0.831731	0.805085	0.804082	0.834821	0.82684	0.820312	0.819383	0.849558	0.861386	0.868421	0.856354	0.865741	0.877934	0.869792	0.857143	0.889503	0.859296	0.841837	0.834171	0.839572	0.836283	0.838889	0.876777	0.876543	0.845833	0.868526	0.806604	0.825397	0.768421	0.806283	0.84375	0.855769	0.713636	0.66875
CDC2Plate11E02	Fidaxomicin	FS08	NEBR6B04	B	400	CDC2Plate11E02	0.83691	0.823232	0.821429	0.804878	0.787611	0.8159	0.828729	0.825871	0.82	0.812808	0.803419	0.849802	0.853982	0.850427	0.859316	0.863248	0.868421	0.882353	0.890625	0.828571	0.853774	0.866029	0.88601	0.833333	0.875706	0.846154	0.834197	0.820513	0.837838	0.865217	0.85	0.875598	0.889344	0.858921	0.889764	0.837963	0.835979	0.822335	0.829016	0.823529	0.825871	0.824268	0.773256
CDC2Plate12G03	Fidaxomicin	FS08	NEBR6B04	C	401	CDC2Plate12G03	0.804348	0.826733	0.819095	0.788618	0.769912	0.81893	0.819672	0.817734	0.818182	0.804878	0.806723	0.805668	0.856522	0.828326	0.848485	0.836207	0.855895	0.834171	0.863874	0.8125	0.818182	0.841346	0.853403	0.858491	0.89071	0.849246	0.831633	0.83	0.835106	0.857759	0.846995	0.867299	0.877551	0.870445	0.869565	0.830275	0.862944	0.80203	0.814433	0.821053	0.823529	0.822314	0.778409
CDC2Plate1B11	Fidaxomicin	FS09	NEBR3B03	A	402	CDC2Plate1B11	0.774194	0.828194	0.794521	0.806569	0.841509	0.793893	0.793103	0.804444	0.824373	0.863071	0.818868	0.83871	0.854902	0.833977	0.851724	0.841085	0.876448	0.87013	0.901786	0.882629	0.859504	0.879668	0.872727	0.866109	0.90566	0.883117	0.858407	0.908714	0.882883	0.759494	0.811881	0.781818	0.798419	0.801556	0.783784	0.781116	0.834101	0.773148	0.817352	0.83945	0.809735	0.801527	0.821256
CDC2Plate1G11	Fidaxomicin	FS09	NEBR3B03	B	403	CDC2Plate1G11	0.814159	0.820513	0.818653	0.836	0.861345	0.847737	0.857923	0.863415	0.872587	0.833333	0.845833	0.870588	0.857143	0.853448	0.870722	0.866379	0.896104	0.907767	0.882979	0.877778	0.878505	0.906542	0.890052	0.901869	0.917127	0.90099	0.884422	0.892683	0.884211	0.788732	0.813953	0.778947	0.824561	0.79646	0.8375	0.819048	0.814208	0.801047	0.826316	0.833333	0.823232	0.879032	0.844444
CDC2Plate13D02	Fidaxomicin	FS09	NEBR7B01	A	404	CDC2Plate13D02	0.780591	0.832558	0.819905	0.8	0.827309	0.791165	0.832487	0.824074	0.800766	0.828054	0.808	0.847015	0.873984	0.84739	0.860215	0.854839	0.882591	0.876712	0.873171	0.862245	0.855263	0.881579	0.874396	0.882096	0.909548	0.895455	0.864486	0.912281	0.890476	0.781659	0.815789	0.795238	0.8107	0.768908	0.814229	0.825328	0.850242	0.786408	0.838095	0.866667	0.860987	0.84556	0.825641
CDC2Plate14A04	Fidaxomicin	FS09	NEBR7B01	B	405	CDC2Plate14A04	0.804651	0.822581	0.827027	0.823529	0.823529	0.814978	0.835294	0.84375	0.829167	0.792553	0.8125	0.855372	0.870968	0.856502	0.865079	0.833333	0.875576	0.908163	0.888268	0.876471	0.882927	0.879397	0.889503	0.88	0.878788	0.883598	0.859459	0.875	0.883333	0.783251	0.808642	0.805405	0.815668	0.802752	0.829694	0.849515	0.855556	0.821622	0.815642	0.855556	0.84375	0.868644	0.827381
CDC2Plate14F04	Fidaxomicin	FS09	NEBR7B01	C	406	CDC2Plate14F04	0.781991	0.809783	0.814208	0.808511	0.807339	0.814978	0.835294	0.84375	0.843621	0.811518	0.8125	0.873984	0.865741	0.856502	0.874016	0.844037	0.890909	0.896907	0.869318	0.849398	0.882927	0.86802	0.877095	0.891089	0.905325	0.883598	0.87766	0.897959	0.889503	0.800971	0.815951	0.805405	0.826484	0.797235	0.839827	0.826733	0.822857	0.775281	0.808989	0.861878	0.85567	0.858974	0.79878
CDC2Plate1B12	Fidaxomicin	FS10	NEBR3B04	A	407	CDC2Plate1B12	0.799145	0.820388	0.788945	0.830769	0.821577	0.79918	0.8	0.817308	0.831418	0.827103	0.821138	0.828794	0.835498	0.827731	0.838951	0.825532	0.849785	0.839024	0.879397	0.844086	0.875556	0.866972	0.846154	0.841121	0.888298	0.870192	0.825	0.862559	0.852041	0.816594	0.839572	0.827751	0.843621	0.846154	0.84585	0.791667	0.795812	0.79	0.843137	0.838384	0.84507	0.849802	0.848958
CDC2Plate1G12	Fidaxomicin	FS10	NEBR3B04	B	408	CDC2Plate1G12	0.792952	0.80203	0.787565	0.807229	0.785088	0.803347	0.798883	0.834146	0.840467	0.79803	0.820833	0.837945	0.850877	0.837607	0.852273	0.830435	0.860262	0.878641	0.880829	0.850829	0.866359	0.862559	0.864583	0.841346	0.89011	0.86	0.830769	0.846535	0.840426	0.837004	0.839779	0.821782	0.872428	0.869919	0.869048	0.801887	0.820106	0.78866	0.837563	0.826316	0.828431	0.873016	0.867725
CDC2Plate13D03	Fidaxomicin	FS10	NEBR7B02	A	409	CDC2Plate13D03	0.770642	0.776596	0.767568	0.777311	0.795556	0.761062	0.791908	0.798969	0.773109	0.821782	0.800866	0.829268	0.841629	0.828194	0.839844	0.831111	0.851351	0.852041	0.858696	0.871508	0.846154	0.858537	0.854054	0.813131	0.892655	0.867347	0.825397	0.887255	0.860215	0.8	0.834286	0.834171	0.869198	0.842553	0.847107	0.784314	0.807692	0.768817	0.832461	0.845745	0.835	0.822034	0.850829
CDC2Plate14A05	Fidaxomicin	FS10	NEBR7B02	B	410	CDC2Plate14A05	0.782805	0.796875	0.801047	0.798354	0.801762	0.819328	0.833333	0.852941	0.846457	0.834146	0.83682	0.825203	0.857778	0.854077	0.840467	0.847162	0.867257	0.87	0.889474	0.853107	0.852381	0.836634	0.854839	0.831683	0.887006	0.850515	0.820106	0.871287	0.854839	0.848889	0.841808	0.846535	0.88843	0.876543	0.875502	0.814286	0.834225	0.783069	0.795699	0.821622	0.83	0.851852	0.819209
CDC2Plate14F05	Fidaxomicin	FS10	NEBR7B02	C	411	CDC2Plate14F05	0.818584	0.794737	0.805263	0.825911	0.820961	0.832636	0.837989	0.828283	0.840637	0.843902	0.835443	0.838057	0.840909	0.87234	0.870229	0.840708	0.850679	0.868687	0.882353	0.857955	0.856459	0.852217	0.859459	0.83	0.892045	0.860825	0.860825	0.8867	0.865591	0.857778	0.853107	0.833333	0.8875	0.880165	0.879032	0.8125	0.832432	0.824742	0.831579	0.826087	0.84	0.850622	0.837079
CDC2Plate4H01	Fidaxomicin	FS11	NEBR4B01	A	412	CDC2Plate4H01	0.858974	0.871921	0.847716	0.84	0.831169	0.861224	0.863388	0.845771	0.831325	0.871429	0.864198	0.856574	0.881579	0.857759	0.857143	0.845815	0.881057	0.845361	0.857923	0.857955	0.839806	0.823232	0.827778	0.841584	0.852941	0.836842	0.830688	0.804233	0.80791	0.842342	0.859551	0.878641	0.86383	0.880165	0.888	0.8125	0.819672	0.787234	0.812834	0.813187	0.822335	0.88755	0.862637
CDC2Plate5E04	Fidaxomicin	FS11	NEBR4B01	B	413	CDC2Plate5E04	0.878049	0.863905	0.834356	0.875556	0.857843	0.869159	0.86	0.866279	0.881057	0.876404	0.861905	0.868778	0.904523	0.882353	0.878788	0.869347	0.892857	0.816456	0.853333	0.794118	0.83908	0.819277	0.824324	0.867816	0.871429	0.842767	0.820513	0.826087	0.824324	0.860104	0.839161	0.872093	0.861386	0.858537	0.884259	0.826816	0.806667	0.791139	0.836478	0.830065	0.810976	0.914027	0.866667
CDC2Plate6B07	Fidaxomicin	FS11	NEBR4B01	C	414	CDC2Plate6B07	0.872727	0.870968	0.844444	0.861345	0.832558	0.88412	0.868263	0.848649	0.889796	0.893401	0.877729	0.839827	0.870813	0.84507	0.845833	0.820388	0.859223	0.828571	0.819876	0.840764	0.842105	0.797753	0.822086	0.850267	0.849673	0.83908	0.818713	0.796512	0.792453	0.877358	0.85	0.890052	0.86758	0.88	0.883621	0.818653	0.806061	0.784884	0.819767	0.841176	0.82967	0.90678	0.860606
CDC2Plate13D04	Fidaxomicin	FS11	NEBR7B03	A	415	CDC2Plate13D04	0.858369	0.914286	0.846939	0.839357	0.845494	0.860656	0.85	0.839196	0.849206	0.865385	0.863636	0.837398	0.850679	0.837004	0.847656	0.813636	0.855204	0.838542	0.850829	0.850575	0.855769	0.828283	0.826816	0.817259	0.838323	0.829787	0.810811	0.803191	0.786127	0.841629	0.818713	0.855721	0.872881	0.875	0.869388	0.834123	0.812155	0.792553	0.811828	0.818681	0.845	0.859504	0.861878
CDC2Plate14A06	Fidaxomicin	FS11	NEBR7B03	B	416	CDC2Plate14A06	0.848214	0.854167	0.821622	0.834025	0.808219	0.860759	0.862857	0.86802	0.86747	0.86	0.86383	0.85124	0.855814	0.852018	0.870079	0.817757	0.870968	0.844086	0.843931	0.829268	0.832487	0.802139	0.797619	0.834197	0.858896	0.815642	0.822222	0.801105	0.797619	0.851852	0.831325	0.861538	0.868421	0.875536	0.874477	0.827586	0.782353	0.769663	0.789773	0.767857	0.794595	0.901639	0.868571
CDC2Plate14F06	Fidaxomicin	FS11	NEBR7B03	C	417	CDC2Plate14F06	0.831858	0.841026	0.839378	0.81405	0.813333	0.864198	0.861111	0.849246	0.86166	0.869565	0.8625	0.836066	0.859729	0.81448	0.828	0.817352	0.859091	0.848958	0.836158	0.821429	0.831683	0.789474	0.811429	0.821429	0.863905	0.864583	0.815217	0.832461	0.797688	0.850679	0.816568	0.86	0.866953	0.87395	0.868313	0.809756	0.775862	0.770492	0.796703	0.810056	0.807292	0.881633	0.866667
CDC2Plate4H02	Fidaxomicin	FS12	NEBR4B02	A	418	CDC2Plate4H02	0.824561	0.872549	0.836735	0.831325	0.831897	0.818565	0.832402	0.829146	0.822581	0.866667	0.850622	0.870588	0.882096	0.853448	0.857692	0.851528	0.886463	0.880597	0.894737	0.877778	0.90411	0.896226	0.884211	0.880952	0.892655	0.89	0.849741	0.847716	0.835165	0.794393	0.813953	0.834171	0.839827	0.871369	0.861224	0.801932	0.814208	0.775401	0.807487	0.827027	0.817259	0.83682	0.831461
CDC2Plate5E05	Fidaxomicin	FS12	NEBR4B02	B	419	CDC2Plate5E05	0.82	0.792683	0.804878	0.833333	0.834146	0.86758	0.843137	0.844828	0.874459	0.874317	0.85514	0.862222	0.874372	0.852941	0.852814	0.862069	0.912195	0.871345	0.866242	0.851351	0.887701	0.871508	0.860759	0.89071	0.891892	0.895349	0.848485	0.872832	0.83871	0.810526	0.821918	0.795181	0.831683	0.834951	0.829384	0.751445	0.766667	0.712418	0.775641	0.836478	0.831395	0.855814	0.857143
CDC2Plate6B08	Fidaxomicin	FS12	NEBR4B02	C	420	CDC2Plate6B08	0.816143	0.822917	0.802139	0.838057	0.834061	0.840336	0.848315	0.831633	0.843373	0.875	0.848101	0.850202	0.894737	0.86087	0.868726	0.853982	0.889381	0.830688	0.816092	0.828402	0.859903	0.85	0.844444	0.884058	0.890173	0.887755	0.876289	0.862245	0.837989	0.796209	0.780488	0.787234	0.794521	0.834783	0.829787	0.767677	0.789773	0.743017	0.816216	0.803371	0.768817	0.858333	0.840909
CDC2Plate13D05	Fidaxomicin	FS12	NEBR7B04	A	421	CDC2Plate13D05	0.794239	0.835616	0.817757	0.784615	0.791837	0.784861	0.841584	0.794393	0.780769	0.831111	0.829457	0.861818	0.866935	0.872093	0.862191	0.85259	0.893281	0.898678	0.896714	0.892683	0.909465	0.893162	0.897674	0.874459	0.895	0.877273	0.851163	0.859729	0.855072	0.825726	0.855	0.847534	0.823293	0.853282	0.861423	0.802632	0.842105	0.784689	0.830189	0.842105	0.858407	0.788	0.835
CDC2Plate14A07	Fidaxomicin	FS12	NEBR7B04	B	422	CDC2Plate14A07	0.838983	0.87619	0.852941	0.826087	0.826271	0.803347	0.844086	0.810945	0.81746	0.832536	0.835391	0.882129	0.889831	0.857143	0.869403	0.864979	0.875	0.873171	0.880829	0.844444	0.896861	0.846154	0.876289	0.884259	0.902174	0.871287	0.836735	0.817259	0.815217	0.862069	0.858696	0.861244	0.834043	0.831933	0.841463	0.829493	0.850515	0.825	0.855	0.85641	0.856459	0.850202	0.849462
CDC2Plate14F07	Fidaxomicin	FS12	NEBR7B04	C	423	CDC2Plate14F07	0.857708	0.864253	0.836449	0.822642	0.836653	0.796	0.844221	0.807512	0.809886	0.848889	0.812749	0.880435	0.892	0.883268	0.864286	0.868526	0.896	0.886878	0.873171	0.85641	0.894068	0.871681	0.890476	0.891775	0.90404	0.890411	0.842857	0.846512	0.817259	0.827731	0.840206	0.844749	0.8107	0.823293	0.832685	0.820175	0.855769	0.820755	0.865116	0.872038	0.876106	0.863118	0.837563
CDC2Plate9A01	Untreated	FS01	NA	Inoculum	424	CDC2Plate9A01	0.835329	0.878594	0.851974	0.816092	0.85044	0.860795	0.914474	0.907407	0.852778	0.88162	0.878873	0.906417	0.916667	0.918994	0.911458	0.909091	0.922636	0.957831	0.965625	0.951299	0.931953	0.943452	0.949527	0.949853	0.953795	0.954268	0.93808	0.94864	0.959375	0.878698	0.920266	0.920489	0.872464	0.877143	0.870056	0.905045	0.913183	0.888889	0.918239	0.93038	0.917431	0.89779	0.917763
CDC2Plate9B01	Untreated	FS01	NA	Inoculum	425	CDC2Plate9B01	0.835526	0.879433	0.858182	0.814465	0.859425	0.859813	0.907407	0.892361	0.868263	0.890411	0.886503	0.919075	0.924528	0.933333	0.924157	0.929448	0.914013	0.963333	0.972222	0.952727	0.934641	0.943894	0.958042	0.947541	0.955556	0.952381	0.941581	0.953177	0.961672	0.883117	0.925926	0.925676	0.872611	0.884735	0.890578	0.915584	0.921708	0.898601	0.930796	0.940559	0.93311	0.88685	0.923077
CDC2Plate9C01	Untreated	FS01	NA	Inoculum	426	CDC2Plate9C01	0.833333	0.86194	0.843511	0.803922	0.850498	0.843648	0.890625	0.892086	0.870769	0.886121	0.878981	0.896657	0.928803	0.914013	0.905882	0.920128	0.918033	0.961938	0.963636	0.942748	0.932203	0.945392	0.956364	0.938356	0.953668	0.954225	0.94306	0.947735	0.960145	0.859589	0.918605	0.907473	0.848993	0.866013	0.872611	0.890034	0.902256	0.874074	0.900369	0.914498	0.907801	0.889937	0.907336
CDC2Plate2H03	Untreated	FS01	NEBR1A01	A	427	CDC2Plate2H03	0.635593	0.743363	0.723982	0.688213	0.72549	0.753731	0.836283	0.799163	0.746377	0.813008	0.791971	0.852349	0.830189	0.844765	0.852941	0.834559	0.847015	0.892857	0.918033	0.896552	0.864865	0.875	0.887029	0.839357	0.893805	0.859504	0.873469	0.889328	0.887029	0.813688	0.863436	0.869565	0.854093	0.839858	0.814947	0.847328	0.861345	0.810924	0.855372	0.861345	0.865613	0.779412	0.86087
CDC2Plate3E05	Untreated	FS01	NEBR1A01	B	428	CDC2Plate3E05	0.574661	0.729358	0.70283	0.684825	0.696721	0.756654	0.803738	0.798283	0.762774	0.802521	0.791045	0.832753	0.852273	0.85348	0.841751	0.834586	0.856061	0.903226	0.911017	0.888393	0.838057	0.857724	0.873913	0.844262	0.869767	0.855319	0.845494	0.886179	0.878788	0.826923	0.837963	0.865854	0.854545	0.852518	0.839858	0.829365	0.837004	0.79476	0.815789	0.842105	0.833333	0.826715	0.866667
CDC2Plate4B07	Untreated	FS01	NEBR1A01	C	429	CDC2Plate4B07	0.574257	0.670213	0.673797	0.659483	0.695067	0.75	0.768817	0.777778	0.78125	0.805556	0.812	0.824427	0.85	0.827869	0.834559	0.810924	0.829787	0.891403	0.909953	0.884422	0.839286	0.855856	0.868293	0.819444	0.880829	0.858491	0.853081	0.877273	0.873786	0.801724	0.833333	0.83871	0.848	0.827309	0.827451	0.759259	0.815	0.736041	0.79703	0.826733	0.817757	0.831373	0.871287
CDC2Plate9D09	Untreated	FS01	NEBR5A01	A	430	CDC2Plate9D09	0.621005	0.705882	0.715686	0.622881	0.696581	0.749004	0.772727	0.791855	0.760456	0.791111	0.794574	0.807407	0.830645	0.818898	0.817857	0.807229	0.834677	0.888412	0.915556	0.881517	0.838983	0.854701	0.886878	0.835498	0.883495	0.857143	0.836364	0.875	0.866359	0.803279	0.827586	0.833333	0.851711	0.827586	0.85348	0.7897	0.821596	0.759434	0.810185	0.821596	0.828947	0.822642	0.825243
CDC2Plate10F10	Untreated	FS01	NEBR5A01	B	431	CDC2Plate10F10	0.62963	0.676923	0.666667	0.613043	0.665179	0.777778	0.778351	0.797235	0.754864	0.79638	0.789683	0.825279	0.845528	0.824	0.826715	0.817073	0.835391	0.880531	0.903226	0.883495	0.829694	0.840708	0.873239	0.825893	0.907317	0.853211	0.831776	0.871681	0.857143	0.808333	0.84	0.844444	0.839216	0.841699	0.841509	0.789474	0.822115	0.740196	0.781553	0.79902	0.808219	0.827586	0.854369
CDC2Plate12A01	Untreated	FS01	NEBR5A01	C	432	CDC2Plate12A01	0.673913	0.697561	0.713592	0.666667	0.742857	0.790076	0.834123	0.831169	0.790441	0.788546	0.806084	0.818182	0.859922	0.843511	0.840278	0.846154	0.850394	0.894515	0.897321	0.877934	0.845833	0.861345	0.883408	0.861925	0.916279	0.873913	0.873913	0.881356	0.878378	0.815261	0.868545	0.835498	0.840304	0.825095	0.833948	0.817427	0.850679	0.790909	0.818182	0.784689	0.810573	0.854545	0.881279
CDC2Plate9A02	Untreated	FS02	NA	Inoculum	433	CDC2Plate9A02	0.851003	0.886503	0.853968	0.86631	0.887052	0.806358	0.893204	0.877301	0.819444	0.868902	0.848315	0.886243	0.913408	0.909836	0.903061	0.906077	0.903955	0.940828	0.95107	0.936508	0.925072	0.939306	0.931889	0.933333	0.952229	0.949704	0.927492	0.947368	0.944954	0.876437	0.926752	0.91369	0.876751	0.875	0.889488	0.905172	0.909657	0.892966	0.927711	0.939394	0.920354	0.867769	0.914013
CDC2Plate9B02	Untreated	FS02	NA	Inoculum	434	CDC2Plate9B02	0.864553	0.89441	0.86901	0.860656	0.891061	0.823188	0.894389	0.888545	0.829132	0.873065	0.851852	0.910526	0.920904	0.92011	0.926396	0.919444	0.923729	0.955357	0.956522	0.955414	0.936047	0.953488	0.95679	0.944444	0.967949	0.967359	0.942249	0.964809	0.96319	0.8739	0.938907	0.921687	0.887006	0.894444	0.905405	0.919075	0.917981	0.907692	0.932722	0.93808	0.92515	0.887052	0.912052
CDC2Plate9C02	Untreated	FS02	NA	Inoculum	435	CDC2Plate9C02	0.849558	0.875399	0.852459	0.846369	0.886686	0.824561	0.896667	0.883648	0.833803	0.885449	0.866477	0.888889	0.92	0.916201	0.900262	0.909348	0.907246	0.935583	0.942675	0.937705	0.925816	0.934132	0.936306	0.931138	0.957377	0.95122	0.934985	0.951952	0.949686	0.882353	0.931148	0.924012	0.882521	0.887006	0.892265	0.905325	0.906452	0.896226	0.928571	0.933962	0.927492	0.876404	0.910891
CDC2Plate2H04	Untreated	FS02	NEBR1A02	A	436	CDC2Plate2H04	0.781022	0.83004	0.814516	0.78157	0.81338	0.581967	0.738532	0.7	0.612403	0.695279	0.654902	0.843137	0.858156	0.859107	0.869159	0.837456	0.893103	0.901887	0.900398	0.897119	0.866667	0.876404	0.883534	0.846743	0.912863	0.888031	0.819672	0.855469	0.855967	0.834532	0.870293	0.862595	0.82807	0.826389	0.802083	0.819549	0.858871	0.815261	0.82996	0.835391	0.85	0.857143	0.886179
CDC2Plate3E06	Untreated	FS02	NEBR1A02	B	437	CDC2Plate3E06	0.790262	0.797468	0.790598	0.77305	0.755725	0.598326	0.718447	0.654206	0.612	0.709251	0.633745	0.841216	0.860806	0.861702	0.878981	0.847826	0.868613	0.875502	0.891213	0.872807	0.861004	0.866667	0.86383	0.825911	0.899123	0.850622	0.795652	0.829876	0.828947	0.836431	0.838565	0.861111	0.842294	0.832143	0.815603	0.816406	0.842553	0.821577	0.827004	0.847458	0.843373	0.847751	0.871245
CDC2Plate4B08	Untreated	FS02	NEBR1A02	C	438	CDC2Plate4B08	0.764957	0.769608	0.716495	0.756972	0.746781	0.580189	0.67052	0.634409	0.59009	0.664948	0.59434	0.842697	0.855372	0.87451	0.868327	0.826446	0.887097	0.861111	0.867647	0.862245	0.860262	0.851351	0.852217	0.841629	0.915	0.864486	0.820388	0.835681	0.846535	0.832636	0.834197	0.828704	0.848606	0.828	0.814229	0.804444	0.833333	0.792271	0.838095	0.81592	0.818605	0.854406	0.855
CDC2Plate9D10	Untreated	FS02	NEBR5A02	A	439	CDC2Plate9D10	0.770677	0.80083	0.762931	0.780488	0.808664	0.680934	0.741784	0.741379	0.680451	0.714286	0.6875	0.80756	0.828996	0.805147	0.825083	0.837545	0.854015	0.894942	0.88843	0.894068	0.854406	0.864341	0.884774	0.828685	0.891304	0.853061	0.843621	0.882812	0.884774	0.794677	0.856522	0.831325	0.819495	0.822064	0.814035	0.841509	0.859504	0.794979	0.839506	0.859504	0.859375	0.84589	0.858974
CDC2Plate10F11	Untreated	FS02	NEBR5A02	B	440	CDC2Plate10F11	0.77907	0.816239	0.788546	0.766423	0.813433	0.676113	0.75122	0.738739	0.686047	0.674419	0.655602	0.832753	0.834615	0.823308	0.825939	0.807692	0.847328	0.894309	0.882609	0.868182	0.878906	0.889328	0.897872	0.853659	0.895455	0.855319	0.869748	0.881633	0.878788	0.835878	0.864253	0.822785	0.820225	0.822878	0.818841	0.829365	0.857143	0.805195	0.841202	0.842105	0.857143	0.871528	0.840909
CDC2Plate12A02	Untreated	FS02	NEBR5A02	C	441	CDC2Plate12A02	0.7875	0.823256	0.781553	0.806084	0.819277	0.710638	0.752688	0.732673	0.703704	0.688442	0.648649	0.839552	0.847107	0.834677	0.844765	0.837398	0.855967	0.887892	0.874396	0.875	0.856522	0.872807	0.891509	0.858407	0.905	0.865741	0.85514	0.883929	0.870192	0.809322	0.847716	0.813953	0.831325	0.805668	0.811024	0.83691	0.857143	0.794258	0.834123	0.857143	0.857143	0.889299	0.856436
CDC2Plate9A03	Untreated	FS03	NA	Inoculum	442	CDC2Plate9A03	0.870166	0.905605	0.881818	0.857143	0.892473	0.880319	0.902821	0.890208	0.895408	0.917143	0.891247	0.791549	0.832353	0.83046	0.796703	0.801187	0.814371	0.93913	0.949102	0.944615	0.938719	0.943662	0.943114	0.913295	0.940252	0.929204	0.90991	0.933333	0.920489	0.876056	0.904762	0.912536	0.885559	0.886792	0.888889	0.882184	0.898462	0.885542	0.903614	0.908537	0.906433	0.906005	0.92284
CDC2Plate9B03	Untreated	FS03	NA	Inoculum	443	CDC2Plate9B03	0.864407	0.906907	0.875776	0.854447	0.884298	0.875	0.904153	0.891239	0.884817	0.909091	0.877049	0.790831	0.849558	0.830409	0.812672	0.828909	0.821212	0.92515	0.95122	0.940063	0.925287	0.930233	0.935385	0.924198	0.938907	0.940476	0.917933	0.938235	0.932099	0.870317	0.902597	0.907463	0.877095	0.887671	0.886792	0.889535	0.903125	0.896657	0.894737	0.923313	0.907738	0.898396	0.921136
CDC2Plate9C03	Untreated	FS03	NA	Inoculum	444	CDC2Plate9C03	0.861111	0.907591	0.857639	0.857143	0.879518	0.879412	0.892857	0.901316	0.886686	0.902913	0.888235	0.831832	0.870253	0.860248	0.815476	0.837061	0.821192	0.913333	0.942177	0.925532	0.914013	0.92283	0.924399	0.926518	0.931655	0.930464	0.919732	0.935065	0.938983	0.853035	0.894928	0.904605	0.868098	0.883234	0.879056	0.905956	0.910959	0.896321	0.909091	0.918367	0.912052	0.901449	0.908127
CDC2Plate2H05	Untreated	FS03	NEBR1A03	A	445	CDC2Plate2H05	0.814672	0.814978	0.834061	0.838028	0.876812	0.848375	0.862385	0.857143	0.866438	0.892	0.875445	0.565789	0.652968	0.61991	0.628571	0.675439	0.681614	0.904564	0.912664	0.904545	0.914397	0.894737	0.91342	0.863071	0.896714	0.889362	0.87013	0.882353	0.859091	0.844358	0.875	0.880165	0.887681	0.856618	0.856115	0.809129	0.83105	0.798206	0.787037	0.846847	0.852321	0.863799	0.872146
CDC2Plate3E07	Untreated	FS03	NEBR1A03	B	446	CDC2Plate3E07	0.814394	0.829787	0.813043	0.833333	0.871429	0.859649	0.866071	0.841667	0.857627	0.911538	0.878049	0.552174	0.638009	0.635965	0.669261	0.66087	0.717949	0.897959	0.924051	0.902222	0.899614	0.897233	0.911017	0.861789	0.889401	0.901235	0.882845	0.894309	0.887446	0.860902	0.873303	0.88755	0.874101	0.863799	0.867133	0.808943	0.830357	0.813853	0.781818	0.850877	0.860656	0.866667	0.880531
CDC2Plate4B09	Untreated	FS03	NEBR1A03	C	447	CDC2Plate4B09	0.818182	0.824645	0.794118	0.859779	0.866667	0.840467	0.835897	0.837963	0.838951	0.896552	0.869732	0.589862	0.63	0.572864	0.624454	0.622549	0.6875	0.869767	0.893204	0.883249	0.892704	0.88	0.888889	0.86036	0.879581	0.883721	0.862559	0.870968	0.866995	0.845188	0.85567	0.863636	0.865079	0.858268	0.857692	0.8125	0.819095	0.8125	0.795	0.848039	0.843318	0.870229	0.87
CDC2Plate9D11	Untreated	FS03	NEBR5A03	A	448	CDC2Plate9D11	0.785714	0.792793	0.801802	0.807971	0.855556	0.847826	0.840376	0.846809	0.854167	0.864198	0.862816	0.563877	0.645161	0.654867	0.621399	0.631818	0.637209	0.904167	0.912281	0.909091	0.909804	0.889796	0.903509	0.857741	0.906542	0.87931	0.869565	0.891213	0.873874	0.834646	0.858491	0.865546	0.870849	0.868613	0.867857	0.818182	0.846154	0.769585	0.834821	0.856502	0.846809	0.850909	0.866359
CDC2Plate10F12	Untreated	FS03	NEBR5A03	B	449	CDC2Plate10F12	0.805344	0.783186	0.792035	0.816901	0.855072	0.835125	0.829493	0.831933	0.829861	0.863454	0.837545	0.570815	0.644144	0.623894	0.592593	0.6	0.623853	0.879668	0.891304	0.856481	0.886719	0.865854	0.867841	0.842975	0.884259	0.849138	0.858974	0.857143	0.852679	0.811765	0.836449	0.850622	0.845018	0.843066	0.83871	0.828	0.775701	0.776786	0.808889	0.835556	0.831933	0.842294	0.85
CDC2Plate12A03	Untreated	FS03	NEBR5A03	C	450	CDC2Plate12A03	0.824627	0.841004	0.829787	0.846416	0.847826	0.852632	0.857143	0.861789	0.850847	0.864542	0.851064	0.598326	0.671053	0.621145	0.629482	0.616071	0.663717	0.894309	0.906383	0.893333	0.896154	0.880478	0.883621	0.84898	0.880184	0.874477	0.864979	0.843882	0.864035	0.840304	0.853881	0.879518	0.875	0.864769	0.85614	0.82	0.847162	0.8	0.820961	0.847162	0.833333	0.875433	0.856502
CDC2Plate9A04	Untreated	FS04	NA	Inoculum	451	CDC2Plate9A04	0.88	0.904025	0.878981	0.881402	0.920765	0.896175	0.90099	0.901538	0.910995	0.928994	0.913279	0.895442	0.914286	0.895184	0.900783	0.90678	0.91404	0.884984	0.890365	0.902357	0.866044	0.884735	0.88	0.931548	0.95082	0.941896	0.941896	0.961538	0.95	0.892754	0.910299	0.914634	0.895775	0.884507	0.883657	0.915452	0.910543	0.903727	0.925697	0.91746	0.918182	0.904632	0.922078
CDC2Plate9B04	Untreated	FS04	NA	Inoculum	452	CDC2Plate9B04	0.861357	0.898734	0.869281	0.870166	0.910364	0.909589	0.920792	0.916667	0.918206	0.934132	0.920765	0.887671	0.896755	0.890173	0.884409	0.898844	0.899705	0.889968	0.899329	0.896552	0.870662	0.878981	0.885135	0.930303	0.939189	0.94081	0.9375	0.951368	0.942308	0.887574	0.919463	0.90625	0.897143	0.882521	0.887955	0.907463	0.905229	0.894904	0.914013	0.912338	0.906542	0.915068	0.931148
CDC2Plate9C04	Untreated	FS04	NA	Inoculum	453	CDC2Plate9C04	0.873926	0.911043	0.864952	0.875676	0.906077	0.902439	0.908497	0.911854	0.908377	0.932353	0.916442	0.877717	0.895652	0.879656	0.87766	0.888252	0.892128	0.878205	0.901639	0.89899	0.869969	0.88162	0.880399	0.925373	0.93	0.935583	0.932308	0.949254	0.943574	0.886628	0.910596	0.908257	0.89916	0.88169	0.880886	0.912536	0.910828	0.900621	0.925926	0.924528	0.918429	0.904891	0.932692
CDC2Plate6G08	Untreated	FS04	NEBR2B01	A	454	CDC2Plate6G08	0.848485	0.855422	0.810127	0.864253	0.873171	0.894009	0.858108	0.884393	0.889868	0.88764	0.887324	0.882883	0.892308	0.875622	0.887446	0.879397	0.903061	0.587786	0.692308	0.615385	0.657718	0.697987	0.634921	0.872832	0.877698	0.869565	0.883436	0.919075	0.890323	0.834225	0.836879	0.857143	0.876847	0.845771	0.839806	0.850829	0.827815	0.796178	0.841772	0.827815	0.830303	0.882629	0.841379
CDC2Plate7D09	Untreated	FS04	NEBR2B01	B	455	CDC2Plate7D09	0.877828	0.877005	0.837989	0.85654	0.864253	0.874459	0.861446	0.884817	0.871369	0.882051	0.857778	0.859574	0.859903	0.87156	0.860082	0.853774	0.891509	0.651316	0.69863	0.610687	0.641975	0.6625	0.647887	0.88601	0.893082	0.877778	0.883978	0.887097	0.863905	0.833333	0.828025	0.84153	0.862385	0.859729	0.853982	0.84264	0.83432	0.805714	0.853107	0.83432	0.823204	0.897436	0.846626
CDC2Plate8A10	Untreated	FS04	NEBR2B01	C	456	CDC2Plate8A10	0.861905	0.857955	0.801205	0.87069	0.869159	0.869369	0.846154	0.866667	0.880851	0.905759	0.86758	0.864035	0.865	0.849515	0.878661	0.847291	0.897561	0.657534	0.716312	0.626984	0.672956	0.660131	0.654412	0.874317	0.863946	0.857988	0.871345	0.88764	0.863354	0.819588	0.80137	0.833333	0.856459	0.853774	0.853211	0.847368	0.802548	0.823529	0.817073	0.763158	0.813953	0.878378	0.798658
CDC2Plate9D12	Untreated	FS04	NEBR5A04	A	457	CDC2Plate9D12	0.840708	0.833333	0.78022	0.86	0.857759	0.881633	0.878453	0.903382	0.869565	0.90566	0.861345	0.86747	0.883929	0.888889	0.876448	0.877729	0.907895	0.648148	0.748466	0.657534	0.581818	0.642857	0.57931	0.88835	0.888889	0.86911	0.897959	0.916667	0.898396	0.869955	0.875	0.875622	0.880342	0.882353	0.871901	0.874419	0.834254	0.850515	0.863874	0.821229	0.835897	0.912	0.865169
CDC2Plate10G01	Untreated	FS04	NEBR5A04	B	458	CDC2Plate10G01	0.868421	0.871795	0.834225	0.876	0.865217	0.893443	0.894444	0.927885	0.906977	0.903846	0.896694	0.89243	0.891892	0.867257	0.896154	0.875556	0.901345	0.67284	0.717949	0.684932	0.606061	0.697674	0.653333	0.897059	0.892857	0.895833	0.901554	0.931034	0.919786	0.841121	0.865497	0.873096	0.897436	0.885106	0.883817	0.882629	0.856354	0.847368	0.884817	0.881081	0.86802	0.910569	0.868571
CDC2Plate12A04	Untreated	FS04	NEBR5A04	C	459	CDC2Plate12A04	0.885321	0.88587	0.84	0.877637	0.886878	0.896104	0.891566	0.910995	0.901235	0.907692	0.88	0.876068	0.905213	0.889401	0.907631	0.877358	0.915094	0.648649	0.724138	0.659091	0.65625	0.66879	0.635036	0.911917	0.910828	0.893258	0.917582	0.925532	0.925287	0.879808	0.867089	0.881081	0.885321	0.887387	0.876106	0.901478	0.850299	0.866667	0.881356	0.857143	0.857143	0.918803	0.87037
CDC2Plate9A05	Untreated	FS05	NA	Inoculum	460	CDC2Plate9A05	0.843866	0.876543	0.846809	0.840278	0.866426	0.858657	0.889868	0.878049	0.856655	0.884921	0.865248	0.881757	0.892593	0.892473	0.877888	0.891304	0.896296	0.91498	0.914163	0.911111	0.907336	0.905138	0.905579	0.846473	0.877934	0.867521	0.867521	0.906883	0.886463	0.851145	0.887387	0.895582	0.889286	0.886926	0.889655	0.872093	0.874459	0.861925	0.896266	0.87931	0.891566	0.873684	0.884444
CDC2Plate9B05	Untreated	FS05	NA	Inoculum	461	CDC2Plate9B05	0.853175	0.864253	0.847222	0.827068	0.863813	0.881041	0.883495	0.876106	0.878136	0.888412	0.875472	0.888489	0.883065	0.900383	0.888112	0.894942	0.896	0.930435	0.925581	0.927885	0.917012	0.905579	0.921296	0.780952	0.863874	0.826087	0.826087	0.86758	0.840796	0.851852	0.875	0.895197	0.913534	0.898496	0.892989	0.869748	0.872038	0.853211	0.895928	0.877358	0.895652	0.87594	0.871921
CDC2Plate9C05	Untreated	FS05	NA	Inoculum	462	CDC2Plate9C05	0.841085	0.865217	0.838565	0.824818	0.833977	0.843866	0.867925	0.847162	0.838129	0.840517	0.833333	0.884615	0.887597	0.904059	0.888136	0.882129	0.895753	0.910638	0.904545	0.911215	0.898374	0.891213	0.895455	0.8125	0.865	0.83945	0.844749	0.887931	0.853774	0.839357	0.870192	0.880851	0.896679	0.881919	0.876812	0.842324	0.851852	0.823529	0.866071	0.841121	0.871795	0.859779	0.872642
CDC2Plate6G09	Untreated	FS05	NEBR2B02	A	463	CDC2Plate6G09	0.826291	0.822222	0.8	0.823276	0.823256	0.825112	0.798742	0.818681	0.848739	0.817204	0.817352	0.846154	0.84466	0.857143	0.861224	0.833333	0.871429	0.893048	0.863905	0.857143	0.867347	0.851064	0.878613	0.668712	0.763889	0.683871	0.708861	0.770588	0.732026	0.84058	0.830189	0.867725	0.908297	0.881057	0.898734	0.795812	0.786585	0.758824	0.828571	0.793939	0.831522	0.854626	0.819876
CDC2Plate7D10	Untreated	FS05	NEBR2B02	B	464	CDC2Plate7D10	0.838428	0.818653	0.822917	0.815574	0.850427	0.831933	0.823864	0.796875	0.821138	0.80203	0.809524	0.860558	0.850679	0.847162	0.861004	0.834821	0.880531	0.890547	0.893617	0.895028	0.882629	0.868293	0.900524	0.676136	0.74026	0.658537	0.698225	0.743017	0.719512	0.841629	0.845714	0.878049	0.90535	0.879668	0.883065	0.822967	0.831522	0.792553	0.842932	0.837838	0.856436	0.873469	0.874317
CDC2Plate8A11	Untreated	FS05	NEBR2B02	C	465	CDC2Plate8A11	0.87156	0.850829	0.822857	0.855319	0.857798	0.878261	0.859756	0.840659	0.860759	0.851064	0.871681	0.877637	0.869565	0.880734	0.88664	0.863208	0.879808	0.914439	0.913295	0.875	0.91	0.890052	0.908046	0.651899	0.73913	0.675497	0.717949	0.76506	0.75	0.870813	0.869565	0.917526	0.925764	0.908297	0.911017	0.864322	0.852941	0.85	0.864407	0.839286	0.883598	0.877193	0.858896
CDC2Plate10A10	Untreated	FS05	NEBR6A01	A	466	CDC2Plate10A10	0.849802	0.844749	0.859091	0.837037	0.828685	0.847909	0.845771	0.841629	0.850365	0.85022	0.837209	0.839552	0.842324	0.844	0.865248	0.846774	0.865306	0.902655	0.906103	0.886139	0.890295	0.882609	0.901869	0.62766	0.790055	0.668478	0.668478	0.756219	0.743316	0.866935	0.865	0.891304	0.918216	0.890977	0.901818	0.85654	0.851675	0.8	0.834123	0.817734	0.867257	0.855513	0.867647
CDC2Plate11C11	Untreated	FS05	NEBR6A01	B	467	CDC2Plate11C11	0.844037	0.836957	0.835165	0.839662	0.830275	0.837004	0.823171	0.833333	0.85	0.825397	0.84	0.837607	0.84058	0.831776	0.862348	0.845794	0.839806	0.911458	0.903955	0.886228	0.891089	0.870466	0.892655	0.613924	0.732394	0.670968	0.626667	0.705521	0.710526	0.858491	0.81761	0.892308	0.904348	0.872247	0.894958	0.84	0.831395	0.803371	0.830508	0.824561	0.845745	0.850877	0.863905
CDC2Plate9A06	Untreated	FS06	NA	Inoculum	468	CDC2Plate9A06	0.858131	0.906367	0.867188	0.853896	0.897351	0.86	0.924603	0.919414	0.87619	0.901099	0.895765	0.919753	0.932886	0.935065	0.918675	0.934426	0.929054	0.948718	0.961832	0.944	0.921429	0.950355	0.954198	0.94306	0.955466	0.955882	0.932331	0.956679	0.950192	0.832117	0.900826	0.886364	0.842105	0.832168	0.851852	0.900709	0.918605	0.885057	0.912214	0.931034	0.927273	0.892508	0.906883
CDC2Plate9B06	Untreated	FS06	NA	Inoculum	469	CDC2Plate9B06	0.849315	0.908425	0.8659	0.826797	0.87	0.859016	0.913725	0.905455	0.860759	0.887273	0.890675	0.897833	0.916388	0.908497	0.890578	0.896667	0.901361	0.938406	0.938931	0.937008	0.915493	0.929078	0.935361	0.933099	0.939759	0.953069	0.925926	0.946429	0.943396	0.814545	0.885246	0.863636	0.821053	0.831615	0.854785	0.895105	0.903846	0.875	0.910112	0.924528	0.917266	0.894569	0.900398
CDC2Plate9C06	Untreated	FS06	NA	Inoculum	470	CDC2Plate9C06	0.853821	0.903571	0.866171	0.831746	0.884615	0.859425	0.916667	0.908451	0.864615	0.894737	0.886792	0.900602	0.908197	0.914557	0.896755	0.903226	0.900662	0.951389	0.948718	0.939163	0.910653	0.927586	0.949091	0.927835	0.94186	0.947183	0.928315	0.948097	0.952899	0.820423	0.898039	0.880435	0.830508	0.824916	0.840391	0.898305	0.907063	0.887273	0.909091	0.923077	0.919861	0.880126	0.899614
CDC2Plate6G10	Untreated	FS06	NEBR2B03	A	471	CDC2Plate6G10	0.839378	0.8375	0.828025	0.845794	0.847716	0.837438	0.804348	0.833333	0.857143	0.845238	0.835	0.85446	0.87234	0.819149	0.870536	0.853403	0.865591	0.85443	0.878378	0.838235	0.88	0.855422	0.864865	0.835366	0.839695	0.828947	0.851613	0.87037	0.833333	0.763006	0.740157	0.787097	0.833333	0.8125	0.819095	0.8	0.79021	0.774834	0.830065	0.854305	0.861446	0.841584	0.766917
CDC2Plate7D11	Untreated	FS06	NEBR2B03	B	472	CDC2Plate7D11	0.839286	0.825397	0.817204	0.863454	0.871245	0.866667	0.870787	0.875	0.890625	0.894231	0.883817	0.884462	0.902655	0.858407	0.866667	0.871681	0.892377	0.863874	0.858757	0.838323	0.884615	0.864322	0.860335	0.853535	0.860606	0.873684	0.873684	0.893939	0.853933	0.717949	0.751592	0.734463	0.779343	0.826667	0.816594	0.811881	0.784884	0.798913	0.856383	0.838889	0.803191	0.870293	0.863636
CDC2Plate8A12	Untreated	FS06	NEBR2B03	C	473	CDC2Plate8A12	0.814815	0.815217	0.793296	0.812766	0.817352	0.824561	0.820359	0.818182	0.852459	0.852792	0.847826	0.845188	0.859813	0.834862	0.831967	0.848624	0.869767	0.854839	0.842105	0.819876	0.86	0.837696	0.837209	0.826316	0.85	0.846154	0.852459	0.862434	0.837209	0.67027	0.728477	0.698225	0.757282	0.785047	0.775229	0.737968	0.75	0.752874	0.80791	0.80814	0.798913	0.858369	0.833333
CDC2Plate10A11	Untreated	FS06	NEBR6A02	A	474	CDC2Plate10A11	0.819742	0.860577	0.842365	0.812749	0.855967	0.833333	0.892308	0.899083	0.841085	0.870968	0.859438	0.869732	0.866379	0.857741	0.85283	0.855932	0.875536	0.895238	0.909548	0.876344	0.872146	0.899543	0.888325	0.894977	0.89071	0.882927	0.877451	0.901408	0.899497	0.634021	0.751479	0.657303	0.638614	0.690141	0.64455	0.846154	0.868687	0.825871	0.838384	0.857143	0.851675	0.903846	0.88601
CDC2Plate11C12	Untreated	FS06	NEBR6A02	B	475	CDC2Plate11C12	0.811659	0.829897	0.82199	0.834008	0.859574	0.869388	0.868132	0.883495	0.844	0.864734	0.843882	0.850806	0.855204	0.851528	0.851562	0.859649	0.869955	0.895522	0.887097	0.869318	0.871429	0.878641	0.876344	0.900474	0.884393	0.876923	0.882653	0.896552	0.89418	0.685567	0.719745	0.636905	0.661616	0.661692	0.704225	0.85514	0.843243	0.841026	0.860104	0.861702	0.855721	0.913043	0.867403
CDC2Plate12F01	Untreated	FS06	NEBR6A02	C	476	CDC2Plate12F01	0.831169	0.845771	0.802083	0.823293	0.833333	0.829876	0.846995	0.864734	0.809717	0.84058	0.832636	0.844622	0.863436	0.824561	0.85	0.842795	0.862832	0.887255	0.901554	0.885246	0.884793	0.881517	0.879581	0.866029	0.862069	0.862944	0.845361	0.899038	0.873684	0.631579	0.644737	0.623529	0.669951	0.63	0.622549	0.815166	0.803279	0.796875	0.828125	0.835106	0.830846	0.88	0.858696
CDC2Plate9A07	Untreated	FS07	NA	Inoculum	477	CDC2Plate9A07	0.841085	0.85022	0.817352	0.816176	0.856061	0.830827	0.857143	0.862069	0.858657	0.874477	0.863469	0.888502	0.891892	0.875	0.853147	0.864865	0.88716	0.915254	0.909502	0.906103	0.907258	0.913934	0.915179	0.887029	0.908654	0.914163	0.904762	0.90678	0.924779	0.834677	0.864734	0.890295	0.854406	0.860902	0.868613	0.827731	0.830189	0.818182	0.871111	0.882883	0.871795	0.859779	0.883178
CDC2Plate9B07	Untreated	FS07	NA	Inoculum	478	CDC2Plate9B07	0.823045	0.857143	0.828571	0.802326	0.839357	0.835938	0.859296	0.869369	0.864469	0.872247	0.865385	0.879121	0.895161	0.88189	0.858696	0.884921	0.885714	0.915179	0.914286	0.905473	0.911392	0.923077	0.925234	0.904762	0.93	0.918919	0.899083	0.920705	0.915094	0.835443	0.861538	0.873874	0.842105	0.853755	0.870722	0.828194	0.836634	0.818182	0.868545	0.875598	0.859091	0.861538	0.875622
CDC2Plate9C07	Untreated	FS07	NA	Inoculum	479	CDC2Plate9C07	0.842697	0.875519	0.850427	0.835088	0.857143	0.853571	0.893805	0.890688	0.88255	0.897233	0.884211	0.906977	0.912088	0.907473	0.891803	0.906475	0.903704	0.923077	0.936441	0.924779	0.935606	0.942308	0.936975	0.913386	0.941964	0.935223	0.917695	0.940711	0.932489	0.871698	0.911111	0.908	0.872263	0.886121	0.900344	0.853175	0.853333	0.841202	0.881356	0.887931	0.881633	0.868794	0.903084
CDC2Plate1A09	Untreated	FS07	NEBR3A01	A	480	CDC2Plate1A09	0.805085	0.78607	0.777778	0.799213	0.807531	0.84252	0.81383	0.829384	0.853933	0.854545	0.854331	0.838462	0.846154	0.813559	0.82197	0.821277	0.825328	0.856459	0.868687	0.851064	0.871111	0.857143	0.87	0.84186	0.894737	0.843137	0.843137	0.852381	0.829016	0.817391	0.821622	0.817308	0.872	0.869565	0.873077	0.606383	0.68	0.587209	0.645714	0.672414	0.664865	0.850394	0.849741
CDC2Plate1F09	Untreated	FS07	NEBR3A01	B	481	CDC2Plate1F09	0.788793	0.760204	0.795	0.80315	0.806723	0.828	0.786885	0.822967	0.822394	0.821596	0.830645	0.824219	0.855319	0.812766	0.79845	0.805195	0.844828	0.850242	0.84456	0.862434	0.855204	0.840376	0.869347	0.813397	0.882353	0.848039	0.825	0.834951	0.834197	0.82684	0.814208	0.827751	0.848361	0.86	0.859375	0.633508	0.700565	0.568047	0.627907	0.707865	0.691489	0.831325	0.830688
CDC2Plate2C11	Untreated	FS07	NEBR3A01	C	482	CDC2Plate2C11	0.792929	0.77439	0.763975	0.798165	0.819512	0.827103	0.791946	0.834286	0.856522	0.825843	0.841121	0.806452	0.823834	0.796954	0.808889	0.787565	0.829016	0.847059	0.861635	0.838926	0.859459	0.861111	0.87037	0.822857	0.856164	0.823171	0.786164	0.821429	0.78	0.78836	0.793103	0.798817	0.845411	0.842857	0.847926	0.622642	0.657143	0.540146	0.583942	0.657143	0.666667	0.830986	0.790541
CDC2Plate11D01	Untreated	FS07	NEBR6A03	B	483	CDC2Plate11D01	0.776699	0.763006	0.730539	0.79386	0.779904	0.810811	0.786164	0.807692	0.830508	0.812834	0.834821	0.822511	0.84058	0.815166	0.809322	0.783251	0.828431	0.857923	0.845238	0.8375	0.851282	0.821622	0.819277	0.822581	0.860759	0.836158	0.809249	0.834254	0.804878	0.80198	0.810127	0.80663	0.849315	0.857143	0.861472	0.627219	0.623288	0.541096	0.591837	0.623288	0.617834	0.840708	0.836364
CDC2Plate12F02	Untreated	FS07	NEBR6A03	C	484	CDC2Plate12F02	0.820276	0.754286	0.793296	0.817797	0.78972	0.839827	0.813253	0.848958	0.847737	0.846939	0.847826	0.835443	0.85446	0.824074	0.8125	0.804762	0.848341	0.848649	0.842105	0.82716	0.848485	0.812834	0.830409	0.826316	0.891566	0.852459	0.8	0.844086	0.823529	0.817308	0.807453	0.804348	0.862222	0.874459	0.878151	0.635838	0.677419	0.553333	0.602649	0.605442	0.601266	0.848485	0.847059
CDC2Plate9A08	Untreated	FS08	NA	Inoculum	485	CDC2Plate9A08	0.852201	0.906355	0.875433	0.827795	0.881459	0.864458	0.907143	0.9	0.862573	0.887043	0.890208	0.896848	0.920489	0.90991	0.896359	0.905775	0.9	0.940789	0.959322	0.954545	0.936909	0.939103	0.938144	0.935897	0.953571	0.950658	0.93311	0.941176	0.945392	0.869427	0.905455	0.917763	0.890578	0.901786	0.900585	0.911672	0.917241	0.894915	0.926174	0.942761	0.932039	0.835404	0.886861
CDC2Plate9B08	Untreated	FS08	NA	Inoculum	486	CDC2Plate9B08	0.843949	0.890785	0.870629	0.826748	0.880734	0.853211	0.906475	0.895623	0.865103	0.90099	0.896142	0.870206	0.899687	0.882353	0.870317	0.88125	0.878205	0.926174	0.940972	0.931655	0.933121	0.928339	0.934028	0.918033	0.937956	0.936242	0.906897	0.923077	0.922807	0.850163	0.896679	0.89899	0.862069	0.877676	0.866667	0.893548	0.897527	0.87108	0.910959	0.927835	0.917492	0.823344	0.886029
CDC2Plate9C08	Untreated	FS08	NA	Inoculum	487	CDC2Plate9C08	0.87372	0.914498	0.884615	0.834983	0.871186	0.878689	0.898374	0.903346	0.87619	0.897059	0.895765	0.90625	0.925676	0.92459	0.902141	0.909396	0.906897	0.944853	0.953846	0.948207	0.932862	0.939068	0.929688	0.939286	0.946939	0.95203	0.932331	0.945255	0.946154	0.873239	0.90535	0.919118	0.885135	0.89404	0.903537	0.908451	0.910156	0.885057	0.928571	0.935115	0.931159	0.831615	0.870293
CDC2Plate1A10	Untreated	FS08	NEBR3A02	A	488	CDC2Plate1A10	0.786713	0.833962	0.819231	0.778878	0.805461	0.799331	0.85259	0.818182	0.783607	0.855596	0.825083	0.823718	0.84083	0.846154	0.860606	0.844595	0.871622	0.882353	0.89272	0.876	0.868794	0.878136	0.889313	0.854015	0.917323	0.872659	0.876866	0.883212	0.893536	0.853741	0.881423	0.877256	0.877023	0.878594	0.874214	0.840426	0.852713	0.819923	0.851711	0.874525	0.877698	0.66791	0.778723
CDC2Plate1F10	Untreated	FS08	NEBR3A02	B	489	CDC2Plate1F10	0.737255	0.79661	0.794872	0.740876	0.773585	0.744361	0.820628	0.778723	0.750903	0.803279	0.787546	0.782918	0.807692	0.814815	0.833887	0.830258	0.868132	0.870445	0.9	0.877193	0.864865	0.870588	0.877637	0.848606	0.898678	0.873469	0.859504	0.876	0.877637	0.835821	0.858407	0.878431	0.874126	0.868056	0.886288	0.801587	0.811404	0.790598	0.800866	0.821739	0.84739	0.687747	0.746411
CDC2Plate2C12	Untreated	FS08	NEBR3A02	C	490	CDC2Plate2C12	0.772908	0.815789	0.803571	0.769517	0.808429	0.787879	0.84186	0.786667	0.788321	0.831933	0.812734	0.807273	0.83004	0.840909	0.86532	0.83908	0.85214	0.891213	0.888889	0.87963	0.861789	0.877049	0.884956	0.834746	0.902326	0.87069	0.87069	0.882845	0.884956	0.826772	0.843602	0.857143	0.875912	0.857143	0.868794	0.857143	0.847534	0.820175	0.836283	0.867841	0.857741	0.717742	0.76
CDC2Plate10B01	Untreated	FS08	NEBR6A04	A	491	CDC2Plate10B01	0.77551	0.81982	0.790698	0.748062	0.788	0.771654	0.812808	0.767442	0.714286	0.810573	0.77381	0.819188	0.86166	0.853846	0.841549	0.82	0.852	0.882609	0.9	0.901408	0.871369	0.882353	0.875576	0.828947	0.893204	0.860987	0.840183	0.864035	0.843602	0.830645	0.84878	0.862069	0.850575	0.85283	0.826415	0.847737	0.873303	0.824324	0.856502	0.847222	0.867521	0.719008	0.80597
CDC2Plate11D02	Untreated	FS08	NEBR6A04	B	492	CDC2Plate11D02	0.782609	0.836538	0.8	0.747934	0.753304	0.778243	0.79235	0.79902	0.764228	0.786408	0.737991	0.809524	0.849785	0.831933	0.847015	0.814655	0.849138	0.855072	0.867347	0.855615	0.811321	0.839623	0.851282	0.840376	0.887701	0.852941	0.818182	0.839806	0.827225	0.831169	0.8	0.826923	0.833333	0.840816	0.840637	0.844444	0.849246	0.806931	0.830846	0.831633	0.84434	0.786611	0.764045
CDC2Plate12F03	Untreated	FS08	NEBR6A04	C	493	CDC2Plate12F03	0.788136	0.851852	0.8	0.754032	0.764957	0.768595	0.811518	0.78744	0.729508	0.809302	0.760504	0.823077	0.848739	0.840816	0.837638	0.824268	0.857741	0.869767	0.882353	0.854167	0.843049	0.844037	0.855721	0.828704	0.885417	0.846154	0.829268	0.84434	0.832487	0.825532	0.825397	0.837209	0.837398	0.835341	0.826087	0.833333	0.848039	0.795122	0.818627	0.848039	0.859091	0.751055	0.797872
CDC2Plate9A09	Untreated	FS09	NA	Inoculum	494	CDC2Plate9A09	0.834459	0.891697	0.866171	0.81672	0.881029	0.859425	0.895753	0.904594	0.868098	0.882979	0.879747	0.893939	0.92233	0.921384	0.883582	0.910256	0.90429	0.921429	0.944853	0.931034	0.918089	0.931271	0.9375	0.938776	0.94186	0.947183	0.920578	0.944444	0.941392	0.860544	0.902344	0.908127	0.85	0.859477	0.869841	0.894558	0.907063	0.879121	0.913043	0.927007	0.919861	0.873016	0.895349
CDC2Plate9B09	Untreated	FS09	NA	Inoculum	495	CDC2Plate9B09	0.808989	0.875502	0.841667	0.799296	0.853571	0.846154	0.878788	0.881423	0.852349	0.875	0.864583	0.888158	0.918728	0.917808	0.884244	0.913194	0.910714	0.929961	0.938776	0.923077	0.901515	0.920152	0.930612	0.91635	0.930435	0.929134	0.907631	0.938697	0.939271	0.842105	0.881057	0.902724	0.860215	0.858156	0.869416	0.88806	0.896694	0.870445	0.912351	0.927711	0.915709	0.849123	0.897436
CDC2Plate9C09	Untreated	FS09	NA	Inoculum	496	CDC2Plate9C09	0.819788	0.883019	0.851562	0.817881	0.86532	0.838926	0.9	0.908759	0.863492	0.865672	0.871711	0.89375	0.915825	0.915033	0.893293	0.914191	0.911864	0.945652	0.95057	0.936508	0.914894	0.932384	0.934866	0.925	0.943548	0.937269	0.913208	0.938406	0.938931	0.83871	0.893443	0.892193	0.848276	0.842466	0.857616	0.886525	0.898833	0.869732	0.917603	0.93609	0.92446	0.853333	0.881633
CDC2Plate1A11	Untreated	FS09	NEBR3A03	A	497	CDC2Plate1A11	0.792969	0.83691	0.820175	0.818505	0.831461	0.774809	0.820755	0.834043	0.802158	0.8375	0.78626	0.857639	0.857692	0.841509	0.838488	0.85283	0.878788	0.863248	0.884444	0.853774	0.866935	0.872951	0.875556	0.868852	0.907834	0.876068	0.880851	0.901639	0.895197	0.738397	0.833333	0.764706	0.778656	0.777344	0.773946	0.820408	0.843049	0.794643	0.831858	0.863436	0.863071	0.848375	0.830986
CDC2Plate1F11	Untreated	FS09	NEBR3A03	B	498	CDC2Plate1F11	0.785714	0.841463	0.8159	0.823129	0.831541	0.768382	0.826667	0.829268	0.778169	0.79918	0.779412	0.821306	0.848148	0.841155	0.842105	0.839416	0.864469	0.875502	0.87234	0.857778	0.865385	0.888462	0.873418	0.884615	0.918103	0.892	0.878543	0.906977	0.901235	0.767717	0.838565	0.783898	0.762452	0.732558	0.744361	0.825581	0.847458	0.79661	0.846473	0.871369	0.86166	0.839721	0.836283
CDC2Plate2D01	Untreated	FS09	NEBR3A03	C	499	CDC2Plate2D01	0.793522	0.844444	0.821918	0.819853	0.819608	0.803089	0.82266	0.836283	0.807407	0.808889	0.800781	0.847826	0.869565	0.852713	0.848592	0.85098	0.877953	0.896104	0.883721	0.879227	0.875	0.890756	0.87963	0.877119	0.8867	0.864865	0.869955	0.896996	0.884793	0.769231	0.806122	0.775701	0.778689	0.777328	0.788235	0.83682	0.856481	0.806452	0.844749	0.872146	0.866379	0.871795	0.855769
CDC2Plate13C02	Untreated	FS09	NEBR7A01	A	500	CDC2Plate13C02	0.804781	0.850877	0.839286	0.799257	0.816406	0.766798	0.82439	0.827434	0.781955	0.80531	0.754032	0.836364	0.870588	0.849421	0.841549	0.843137	0.87451	0.872807	0.86385	0.858537	0.857143	0.882353	0.875576	0.86383	0.887805	0.876106	0.850679	0.888412	0.875576	0.791667	0.81407	0.788991	0.760331	0.759184	0.756	0.833333	0.857798	0.802752	0.835616	0.868182	0.852814	0.868613	0.857143
CDC2Plate13H02	Untreated	FS09	NEBR7A01	B	501	CDC2Plate13H02	0.803279	0.855856	0.816901	0.815789	0.829365	0.793651	0.840796	0.837104	0.775194	0.81448	0.776423	0.844444	0.861789	0.844622	0.861702	0.84739	0.875	0.89823	0.885714	0.881188	0.886076	0.887931	0.881517	0.853982	0.888889	0.881818	0.828571	0.884444	0.870813	0.784483	0.8125	0.792453	0.773109	0.756303	0.792829	0.827586	0.852381	0.800948	0.818182	0.873832	0.837104	0.885609	0.868293
CDC2Plate14E04	Untreated	FS09	NEBR7A01	C	502	CDC2Plate14E04	0.788845	0.858369	0.831858	0.802198	0.814672	0.80303	0.849765	0.835498	0.815884	0.834043	0.800766	0.83871	0.881226	0.864662	0.867347	0.854406	0.876448	0.884615	0.891892	0.882629	0.878049	0.884298	0.877828	0.870833	0.90566	0.887931	0.848214	0.894958	0.877828	0.804878	0.823529	0.819383	0.779116	0.777778	0.783784	0.840816	0.86036	0.811659	0.828054	0.870536	0.855319	0.878571	0.843602
CDC2Plate9A10	Untreated	FS10	NA	Inoculum	503	CDC2Plate9A10	0.858434	0.89644	0.866221	0.857955	0.902299	0.860058	0.90411	0.890323	0.883657	0.905956	0.888252	0.891667	0.920588	0.910405	0.897297	0.915942	0.910714	0.919614	0.940594	0.928082	0.92	0.921875	0.923333	0.932099	0.94863	0.946203	0.925806	0.95356	0.944444	0.888554	0.924915	0.924765	0.882006	0.870206	0.882521	0.902141	0.90301	0.896104	0.932907	0.941935	0.931677	0.885387	0.907534
CDC2Plate9B10	Untreated	FS10	NA	Inoculum	504	CDC2Plate9B10	0.862805	0.894389	0.867347	0.875	0.90379	0.867647	0.909722	0.891803	0.891061	0.914557	0.899135	0.892958	0.915916	0.905605	0.895604	0.914454	0.909091	0.925081	0.939394	0.930314	0.925234	0.92381	0.93266	0.917197	0.936396	0.934853	0.934853	0.955975	0.953795	0.896657	0.934483	0.919872	0.893175	0.877976	0.877193	0.903727	0.908475	0.904918	0.948718	0.944262	0.937107	0.896254	0.913194
CDC2Plate9C10	Untreated	FS10	NA	Inoculum	505	CDC2Plate9C10	0.830128	0.883959	0.847518	0.848665	0.888218	0.857576	0.895307	0.869863	0.862573	0.894389	0.883582	0.870968	0.903727	0.896657	0.880682	0.892308	0.896552	0.885813	0.911348	0.904762	0.898693	0.903974	0.911972	0.907895	0.922794	0.918644	0.914966	0.944625	0.938144	0.876582	0.921147	0.917763	0.869969	0.864615	0.880952	0.894231	0.902098	0.891156	0.922559	0.928328	0.921569	0.863636	0.882784
CDC2Plate1A12	Untreated	FS10	NEBR3A04	A	506	CDC2Plate1A12	0.778226	0.795455	0.765258	0.810219	0.809339	0.802281	0.832536	0.824561	0.819495	0.833333	0.835821	0.771863	0.807377	0.796	0.822695	0.798387	0.821138	0.864629	0.881279	0.876777	0.854167	0.855319	0.856481	0.831169	0.894737	0.872807	0.852679	0.880342	0.882353	0.813765	0.834146	0.854077	0.856604	0.850187	0.849817	0.800847	0.794258	0.788991	0.821918	0.827907	0.834783	0.849265	0.864486
CDC2Plate1F12	Untreated	FS10	NEBR3A04	B	507	CDC2Plate1F12	0.8	0.830357	0.807339	0.808118	0.797619	0.813688	0.841346	0.852814	0.813187	0.841202	0.829545	0.810409	0.829268	0.812749	0.829181	0.810484	0.833333	0.857778	0.869159	0.864078	0.852321	0.828194	0.832536	0.834061	0.887805	0.855856	0.850679	0.873913	0.859813	0.835341	0.843137	0.857143	0.87218	0.861423	0.843866	0.823529	0.819905	0.786047	0.813953	0.819905	0.827434	0.851852	0.851675
CDC2Plate2D02	Untreated	FS10	NEBR3A04	C	508	CDC2Plate2D02	0.813008	0.818605	0.805687	0.824627	0.82	0.821705	0.835	0.847534	0.816479	0.855895	0.824219	0.80916	0.803419	0.816327	0.832727	0.81405	0.851852	0.847222	0.880383	0.875622	0.826667	0.837838	0.843137	0.833333	0.916256	0.881818	0.828571	0.879464	0.859903	0.844262	0.865672	0.867257	0.885496	0.857143	0.856604	0.807018	0.841346	0.800948	0.829384	0.82439	0.826484	0.851711	0.857143
CDC2Plate13C03	Untreated	FS10	NEBR7A02	A	509	CDC2Plate13C03	0.7875	0.806604	0.78744	0.792308	0.769874	0.783133	0.816327	0.83105	0.811321	0.84	0.818898	0.808429	0.847107	0.815574	0.84058	0.832653	0.855967	0.813397	0.811224	0.840206	0.815315	0.810185	0.819095	0.821918	0.893939	0.865741	0.81068	0.842593	0.830846	0.814346	0.847716	0.830275	0.867704	0.843137	0.842912	0.784753	0.77551	0.74	0.805825	0.823529	0.825688	0.855513	0.845
CDC2Plate13H03	Untreated	FS10	NEBR7A02	B	510	CDC2Plate13H03	0.804255	0.820388	0.795	0.8125	0.79661	0.789256	0.806452	0.811594	0.808594	0.832558	0.801653	0.824219	0.835498	0.8375	0.847584	0.825532	0.864407	0.827586	0.84456	0.850267	0.834101	0.840376	0.82199	0.857143	0.911458	0.880952	0.825	0.862559	0.852041	0.82684	0.845745	0.833333	0.857724	0.841463	0.859375	0.797235	0.802083	0.777778	0.81407	0.820513	0.817308	0.872093	0.848958
CDC2Plate14E05	Untreated	FS10	NEBR7A02	C	511	CDC2Plate14E05	0.865854	0.873832	0.82266	0.842912	0.834711	0.826613	0.823529	0.832536	0.856604	0.868182	0.83871	0.854406	0.868644	0.860082	0.867647	0.853556	0.887029	0.831683	0.854922	0.810056	0.821596	0.79902	0.81383	0.861111	0.910526	0.868932	0.863415	0.866667	0.86802	0.825328	0.844086	0.831731	0.861224	0.844898	0.849206	0.828054	0.818653	0.80597	0.824121	0.818653	0.832536	0.901141	0.859375
CDC2Plate9A11	Untreated	FS11	NA	Inoculum	512	CDC2Plate9A11	0.872852	0.929889	0.888031	0.875	0.918301	0.899676	0.915323	0.902622	0.91358	0.92029	0.916399	0.89172	0.906574	0.902357	0.911585	0.897611	0.886926	0.908046	0.932806	0.92623	0.924731	0.923077	0.933333	0.886792	0.905983	0.906977	0.911197	0.933086	0.912	0.891986	0.909091	0.926471	0.910299	0.893333	0.892157	0.9	0.909449	0.905303	0.911538	0.922179	0.92674	0.888158	0.910569
CDC2Plate9B11	Untreated	FS11	NA	Inoculum	513	CDC2Plate9B11	0.868056	0.917293	0.874016	0.874194	0.903333	0.891803	0.914634	0.897727	0.892405	0.915751	0.908795	0.891026	0.902098	0.894198	0.900929	0.893103	0.878136	0.911538	0.928	0.916667	0.916364	0.918519	0.92	0.873077	0.895652	0.901961	0.90625	0.924528	0.915663	0.867384	0.889831	0.909774	0.902357	0.888889	0.887789	0.899281	0.904382	0.896154	0.906615	0.904382	0.910112	0.894737	0.909836
CDC2Plate9C11	Untreated	FS11	NA	Inoculum	514	CDC2Plate9C11	0.850694	0.918819	0.863281	0.854369	0.89404	0.871711	0.894309	0.874525	0.890625	0.90146	0.899676	0.889241	0.90378	0.899666	0.905775	0.887372	0.888112	0.883721	0.925197	0.913934	0.906137	0.908088	0.90873	0.875472	0.907173	0.895349	0.899614	0.921933	0.9	0.873684	0.901235	0.915441	0.903974	0.883333	0.882353	0.889286	0.897638	0.885496	0.904215	0.90625	0.919708	0.874587	0.884774
CDC2Plate4G07	Untreated	FS11	NEBR4A01	A	515	CDC2Plate4G07	0.855263	0.89604	0.848958	0.859438	0.871795	0.890244	0.865169	0.858586	0.877953	0.889423	0.902439	0.843621	0.857798	0.838565	0.858268	0.83105	0.846512	0.882051	0.89071	0.87931	0.874396	0.870647	0.879781	0.836735	0.894737	0.837838	0.831522	0.854167	0.841808	0.869369	0.867816	0.902439	0.903361	0.886555	0.894309	0.868545	0.864865	0.825397	0.863158	0.877005	0.908213	0.875519	0.844828
CDC2Plate5D10	Untreated	FS11	NEBR4A01	B	516	CDC2Plate5D10	0.82684	0.852217	0.809278	0.84252	0.858333	0.876984	0.86631	0.859903	0.878327	0.894495	0.88	0.831325	0.873913	0.860169	0.87218	0.8125	0.863436	0.836735	0.860963	0.848315	0.853774	0.838235	0.844086	0.81	0.836257	0.828125	0.82199	0.814433	0.818681	0.860262	0.85	0.896714	0.884774	0.882114	0.889764	0.821596	0.823529	0.797927	0.835052	0.835979	0.84878	0.866935	0.840659
CDC2Plate6B01	Untreated	FS11	NEBR4A01	C	517	CDC2Plate6B01	0.825112	0.874372	0.825397	0.855422	0.842795	0.895161	0.878453	0.870647	0.869565	0.884615	0.884774	0.872	0.893805	0.874459	0.863281	0.847534	0.873303	0.853403	0.847458	0.860465	0.841584	0.836735	0.842697	0.825641	0.869048	0.86911	0.832432	0.842932	0.842697	0.864865	0.848837	0.892157	0.885106	0.891667	0.894737	0.853081	0.859459	0.81383	0.845745	0.834254	0.865	0.880658	0.83908
CDC2Plate13C04	Untreated	FS11	NEBR7A03	A	518	CDC2Plate13C04	0.857798	0.917949	0.87027	0.842553	0.844037	0.865217	0.848485	0.836957	0.84322	0.871134	0.873362	0.864979	0.887324	0.866972	0.883534	0.843602	0.881517	0.874317	0.869822	0.877301	0.878173	0.837838	0.85119	0.84492	0.858065	0.853107	0.791667	0.797688	0.770701	0.856459	0.829114	0.884817	0.868182	0.875556	0.87931	0.837563	0.842105	0.813559	0.847458	0.855491	0.879581	0.853982	0.847561
CDC2Plate13H04	Untreated	FS11	NEBR7A03	B	519	CDC2Plate13H04	0.854167	0.882075	0.848039	0.849421	0.831933	0.861111	0.83871	0.846154	0.871698	0.876147	0.87747	0.847656	0.871245	0.848101	0.844106	0.820961	0.875536	0.834171	0.863874	0.819209	0.829384	0.812808	0.822581	0.842105	0.853107	0.866337	0.78836	0.806122	0.790055	0.827434	0.80791	0.856459	0.839662	0.851852	0.860558	0.813953	0.814815	0.81407	0.826531	0.814815	0.857143	0.864542	0.850267
CDC2Plate14E06	Untreated	FS11	NEBR7A03	C	520	CDC2Plate14E06	0.832636	0.841346	0.834146	0.829457	0.810127	0.826613	0.823529	0.815534	0.83908	0.857798	0.83871	0.836576	0.878151	0.860082	0.846442	0.834043	0.858369	0.825871	0.842932	0.810056	0.832558	0.793103	0.81383	0.839623	0.881081	0.863415	0.811224	0.821782	0.788043	0.855319	0.837838	0.869767	0.861224	0.858871	0.871595	0.817352	0.824742	0.787879	0.8	0.8	0.809756	0.866667	0.835106
CDC2Plate9A12	Untreated	FS12	NA	Inoculum	521	CDC2Plate9A12	0.844203	0.889328	0.856557	0.82069	0.874126	0.877966	0.902954	0.899225	0.860465	0.896947	0.891892	0.888525	0.907473	0.89547	0.898734	0.902098	0.903226	0.934363	0.951807	0.941423	0.926199	0.94052	0.948	0.936803	0.948936	0.954023	0.929412	0.94697	0.956349	0.884477	0.928571	0.92803	0.884615	0.905085	0.896321	0.892593	0.897119	0.884462	0.916996	0.932271	0.920152	0.884746	0.893162
CDC2Plate9B12	Untreated	FS12	NA	Inoculum	522	CDC2Plate9B12	0.847273	0.897233	0.869388	0.811189	0.873239	0.884746	0.90678	0.906977	0.863333	0.900383	0.894915	0.895082	0.922261	0.913793	0.898089	0.912892	0.910394	0.950192	0.964	0.958506	0.945255	0.959559	0.964286	0.93633	0.952991	0.949612	0.916	0.938462	0.939024	0.867159	0.914163	0.923372	0.871886	0.885417	0.888136	0.9	0.909836	0.879032	0.920635	0.936	0.927757	0.868512	0.892241
CDC2Plate9C12	Untreated	FS12	NA	Inoculum	523	CDC2Plate9C12	0.836502	0.883333	0.848485	0.794872	0.863971	0.860215	0.897321	0.893878	0.858131	0.887097	0.890845	0.887372	0.907063	0.910394	0.890728	0.897436	0.89434	0.935223	0.953586	0.938053	0.930769	0.9375	0.945148	0.937743	0.931507	0.947368	0.921162	0.94	0.945148	0.870229	0.90991	0.92	0.862454	0.884892	0.891608	0.891473	0.905579	0.882845	0.921488	0.928571	0.916	0.883392	0.891892
CDC2Plate4G08	Untreated	FS12	NEBR4A02	A	524	CDC2Plate4G08	0.790179	0.823232	0.790576	0.775	0.765766	0.769565	0.795455	0.777202	0.780992	0.812808	0.808511	0.840637	0.864035	0.830435	0.854962	0.828194	0.858407	0.871287	0.873016	0.88587	0.890411	0.882075	0.868421	0.855769	0.875706	0.869347	0.834197	0.844221	0.805556	0.763033	0.789474	0.807107	0.816594	0.858921	0.839506	0.78744	0.797814	0.745946	0.797872	0.835979	0.82	0.824268	0.827778
CDC2Plate5D11	Untreated	FS12	NEBR4A02	B	525	CDC2Plate5D11	0.8125	0.845794	0.816425	0.824427	0.814815	0.807229	0.852792	0.803828	0.820611	0.840909	0.84252	0.844697	0.890244	0.849593	0.862319	0.861789	0.861925	0.86385	0.892683	0.882653	0.901709	0.899123	0.88835	0.869955	0.884817	0.877934	0.861905	0.849057	0.849246	0.819742	0.818182	0.847222	0.82716	0.866667	0.852713	0.806306	0.847291	0.817308	0.857143	0.885714	0.878924	0.838583	0.852041
CDC2Plate6B02	Untreated	FS12	NEBR4A02	C	526	CDC2Plate6B02	0.805785	0.848624	0.808612	0.822642	0.808163	0.828794	0.855721	0.845455	0.836431	0.859031	0.858238	0.868132	0.900794	0.865613	0.891986	0.886275	0.878049	0.886878	0.9	0.885	0.903361	0.891304	0.879808	0.882096	0.892857	0.880184	0.875	0.862385	0.846535	0.842324	0.846154	0.83945	0.839357	0.868726	0.854962	0.814978	0.84466	0.803828	0.85446	0.88785	0.881057	0.85	0.831633
CDC2Plate13C05	Untreated	FS12	NEBR7A04	A	527	CDC2Plate13C05	0.82716	0.856481	0.816425	0.787402	0.804979	0.767635	0.822917	0.809524	0.783465	0.840909	0.814516	0.853383	0.876543	0.858871	0.854015	0.847737	0.861925	0.853081	0.870647	0.859375	0.862832	0.859091	0.866337	0.884956	0.878947	0.867299	0.834146	0.859813	0.837563	0.777778	0.798913	0.814286	0.8125	0.82996	0.83004	0.767442	0.812183	0.757576	0.80597	0.824121	0.831776	0.829365	0.796791
CDC2Plate13H05	Untreated	FS12	NEBR7A04	B	528	CDC2Plate13H05	0.79918	0.851351	0.812207	0.798479	0.816	0.7751	0.83	0.805556	0.790076	0.84141	0.815686	0.849265	0.866935	0.854331	0.841727	0.83871	0.88	0.873874	0.917051	0.865	0.895833	0.888412	0.882075	0.869565	0.878173	0.861751	0.840376	0.864865	0.849515	0.800847	0.807292	0.831818	0.813765	0.830709	0.830769	0.792035	0.830918	0.784689	0.824645	0.853081	0.848214	0.825581	0.823232
CDC2Plate14E07	Untreated	FS12	NEBR7A04	C	529	CDC2Plate14E07	0.820408	0.869369	0.836449	0.813688	0.822581	0.796	0.814433	0.813084	0.805344	0.848889	0.826772	0.859779	0.883065	0.852	0.860215	0.854839	0.859504	0.87156	0.894737	0.850515	0.889362	0.881579	0.895735	0.877193	0.875648	0.869767	0.853774	0.857143	0.857843	0.802575	0.770492	0.812207	0.820408	0.828	0.823529	0.830435	0.833333	0.809524	0.843602	0.850242	0.845455	0.85	0.825641
CDC2Plate10H12	MockCommunity	NA	NA	MockCommunity	530	CDC2Plate10H12	0.965116	0.962963	0.954545	0.958549	0.965714	0.972973	0.95614	0.963768	0.969388	0.957746	0.966851	0.984615	0.981595	0.982659	0.980296	0.976331	0.981481	0.928571	0.899083	0.901961	0.943662	0.941176	0.93913	0.956835	0.950495	0.952381	0.96063	0.962121	0.957265	0.962963	0.963636	0.971014	0.971098	0.965909	0.972826	0.974026	0.959016	0.962687	0.960938	0.959016	0.963768	0.983784	0.936937
CDC2Plate11H12	MockCommunity	NA	NA	MockCommunity	531	CDC2Plate11H12	0.965714	0.971223	0.978261	0.959184	0.977778	0.989529	0.97479	0.979021	0.985149	0.97973	0.983957	0.969231	0.981928	0.977143	0.985507	0.982659	0.969325	0.946565	0.939655	0.944954	0.952055	0.957447	0.966942	0.950355	0.951923	0.945312	0.984962	0.978102	0.97541	0.976048	0.964602	0.986014	0.983146	0.977901	0.984127	0.974522	0.976378	0.963504	0.969697	0.992248	0.993103	0.97861	0.919643
CDC2Plate12H12	MockCommunity	NA	NA	MockCommunity	532	CDC2Plate12H12	0.977143	0.963235	0.962687	0.964103	0.971751	0.984043	0.983051	0.978723	0.979899	0.972414	0.972678	0.994949	0.993976	0.988571	0.990291	0.988372	0.993939	0.920635	0.90991	0.913462	0.944056	0.941606	0.939655	0.94964	0.961165	0.960938	0.976923	0.977778	0.975	0.975758	0.982301	0.978571	0.982955	0.983333	0.983957	0.974194	0.95935	0.962963	0.977099	0.967742	0.971429	0.983871	0.946903
CDC2Plate13H12	MockCommunity	NA	NA	MockCommunity	533	CDC2Plate13H12	0.982955	0.985612	0.977941	0.974619	0.98324	0.994737	0.983051	0.985915	0.99005	0.986395	0.989247	0.989848	0.987879	0.982759	0.990291	0.988372	0.987805	0.945736	0.929204	0.933962	0.965753	0.956835	0.957627	0.94964	0.95098	0.960938	0.992424	0.985294	0.983471	0.975758	0.973214	0.985816	0.988701	0.994505	0.994709	0.987261	0.967742	0.978102	0.984848	0.984127	0.985915	0.989305	0.95614
CDC2Plate14H12	MockCommunity	NA	NA	MockCommunity	534	CDC2Plate14H12	0.949721	0.958333	0.935252	0.945	0.956284	0.958333	0.925	0.944828	0.955665	0.946667	0.957672	0.954774	0.946108	0.949153	0.961722	0.942197	0.952096	0.909774	0.907563	0.910714	0.933333	0.923077	0.918033	0.900709	0.884615	0.916031	0.940299	0.919118	0.935484	0.940476	0.931034	0.944444	0.955556	0.956522	0.963542	0.936709	0.912698	0.912409	0.932836	0.937984	0.944828	0.957895	0.905983
CDC2Plate15H12	MockCommunity	NA	NA	MockCommunity	535	CDC2Plate15H12	0.971098	0.978102	0.970149	0.969231	0.95977	0.972973	0.95614	0.963768	0.969388	0.957746	0.966851	0.96875	0.9625	0.964706	0.965	0.964072	0.96875	0.928571	0.918919	0.912621	0.951049	0.941176	0.93913	0.933824	0.918367	0.935484	0.952381	0.954198	0.957265	0.962963	0.963636	0.971014	0.971098	0.971751	0.978378	0.953642	0.959016	0.954887	0.952756	0.96748	0.971223	0.967033	0.927273
CDC2Plate16H12Pos	MockCommunity	NA	NA	MockCommunity	536	CDC2Plate16H12Pos	0.965318	0.970803	0.962687	0.964103	0.971751	0.97861	0.965517	0.971429	0.974747	0.965278	0.972678	0.974227	0.962733	0.97093	0.975369	0.964286	0.968944	0.929134	0.929204	0.933962	0.958621	0.956835	0.939655	0.957143	0.940594	0.944444	0.976923	0.977778	0.975	0.969512	0.973214	0.985816	0.982955	0.983333	0.983957	0.974194	0.95935	0.955224	0.96124	0.967742	0.971429	0.972826	0.9375
CDC2Plate1H12	PositiveControlBacillussubtilis	NA	NA	PositiveControlBacillussubtilis	537	CDC2Plate1H12	0.986486	0.981818	0.981481	0.988304	0.986755	0.993789	0.988889	0.991228	0.99422	0.991597	0.993671	0.988095	0.985294	0.986301	0.988701	0.986014	0.985185	0.980952	0.989011	0.987952	0.991736	0.991304	0.989247	0.982609	0.973684	0.980392	0.980392	0.981308	0.978261	0.985507	0.97619	0.982143	0.993289	0.993464	0.99375	0.992248	0.989796	0.990909	0.990385	0.989796	0.991228	0.993711	0.988764
CDC2Plate4H12	PositiveControlBacillussubtilis	NA	NA	PositiveControlBacillussubtilis	538	CDC2Plate4H12	0.993333	0.991071	0.990909	0.99422	0.993464	0.993827	0.989011	0.991304	0.994253	0.991667	0.993711	0.988166	0.985401	0.986395	0.988764	0.986111	0.985294	0.971429	0.978022	0.975904	0.983471	0.982609	0.978495	0.982759	0.974026	0.980583	0.980583	0.981481	0.978495	0.985612	0.976471	0.982301	0.986577	0.986928	0.9875	0.984496	0.979592	0.981818	0.980769	0.979592	0.982456	0.987421	0.977528
CDC2Plate5H12	PositiveControlBacillussubtilis	NA	NA	PositiveControlBacillussubtilis	539	CDC2Plate5H12	0.986577	0.991071	0.990909	0.988372	0.986842	0.987578	0.977778	0.982456	0.988439	0.983193	0.987342	0.994118	0.992754	0.993243	0.994413	0.993103	0.992701	0.990654	0.98913	0.988095	0.991803	1	1	0.982759	0.987179	0.980583	0.980583	0.981481	0.978495	0.985612	0.988372	1	0.993333	0.986928	0.993789	0.984496	0.989899	0.981818	0.980769	0.989899	0.991304	0.987421	0.977528
CDC2Plate6H12	PositiveControlBacillussubtilis	NA	NA	PositiveControlBacillussubtilis	540	CDC2Plate6H12	0.97973	0.981982	0.972222	0.982456	0.980132	0.987578	0.977778	0.982456	0.988439	0.983193	0.987342	0.994118	0.992754	0.993243	0.988764	0.986111	0.992701	0.981132	0.978022	0.975904	0.983471	0.991379	0.989362	0.991453	0.987179	0.990385	0.980583	0.981481	0.967391	0.978261	0.976471	0.982301	0.986577	0.980263	0.9875	0.976562	0.969072	0.972477	0.970874	0.979592	0.982456	0.987421	0.977528
CDC2Plate7H12	PositiveControlBacillussubtilis	NA	NA	PositiveControlBacillussubtilis	541	CDC2Plate7H12	0.986667	0.982143	0.981818	0.994253	0.993506	0.993865	0.98913	0.991379	0.994286	0.991736	0.99375	0.994152	1	1	0.994444	0.993151	0.992754	0.981308	0.989247	0.988235	0.99187	0.991453	0.989474	0.974138	0.974359	0.970874	0.970874	0.972222	0.967742	0.985714	0.988506	0.982456	0.993377	0.987013	0.993827	0.984615	0.979798	0.991071	1	0.979798	0.991379	0.993789	1
CDC2Plate8H12	PositiveControlBacillussubtilis	NA	NA	PositiveControlBacillussubtilis	542	CDC2Plate8H12	0.993289	0.990991	0.990826	0.994186	0.993421	0.993789	0.988889	0.991228	0.99422	0.991597	0.993671	0.994083	0.992701	0.993197	0.994382	0.993056	0.992647	0.980952	0.989011	0.987952	0.991736	0.991304	0.989247	0.982609	0.973684	0.980392	0.980392	0.981308	0.978261	0.992806	1	0.99115	0.993289	0.986842	1	0.992248	0.989796	0.990909	0.990385	0.979381	0.991228	0.993711	0.988764
CDC2Plate2H09	Doxycycline	FS01	NEBR1A07	A	543	CDC2Plate2H09	0.588235	0.707547	0.698565	0.615702	0.692946	0.753846	0.789474	0.774336	0.760148	0.794872	0.784091	0.810036	0.837209	0.838951	0.840136	0.823755	0.85	0.883817	0.900433	0.876712	0.859438	0.846473	0.857143	0.8375	0.899083	0.858369	0.828194	0.846809	0.841629	0.815686	0.846512	0.85	0.822642	0.820896	0.81685	0.817814	0.855263	0.77027	0.813333	0.819005	0.826271	0.816176	0.854545
CDC2Plate9H12	MockCommunity	NA	NA	MockCommunity	544	CDC2Plate9H12	0.960894	0.957746	0.964539	0.960199	0.978378	0.984615	0.96748	0.97973	0.980583	0.973684	0.979058	0.980198	0.982456	0.989011	0.985849	0.983146	0.982353	0.940741	0.92437	0.928571	0.946667	0.937063	0.934426	0.959184	0.944444	0.947368	0.985507	0.978873	0.984375	0.97076	0.957265	0.979592	0.983607	0.978495	0.984536	0.987805	0.961538	0.964789	0.978261	0.977273	0.97973	0.984456	0.932203
	Augmentin	FS01	NEBR1C04	A		CDC2Plate3B08	NA	NA	NA	NA	NA	NA	NA	NA	NA	NA	NA	NA	NA	NA	NA	NA	NA	NA	NA	NA	NA	NA	NA	NA	NA	NA	NA	NA	NA	NA	NA	NA	NA	NA	NA	NA	NA	NA	NA	NA	NA	NA	NA
	Augmentin	FS01	NEBR1C04	B		CDC2Plate3G08	0.619565	NA	NA	NA	NA	NA	NA	NA	NA	NA	NA	NA	NA	NA	NA	NA	NA	NA	NA	NA	NA	NA	NA	NA	NA	NA	NA	NA	NA	NA	NA	NA	NA	NA	NA	NA	NA	NA	NA	NA	NA	NA	NA
	Augmentin	FS01	NEBR1C04	C		CDC2Plate4D07	NA	NA	NA	NA	NA	NA	NA	NA	NA	NA	NA	NA	NA	NA	NA	NA	NA	NA	NA	NA	NA	NA	NA	NA	NA	NA	NA	NA	NA	NA	NA	NA	NA	NA	NA	NA	NA	NA	NA	NA	NA	NA	NA
	Augmentin	FS01	NEBR5D05	A		CDC2Plate9G12	NA	NA	NA	NA	NA	NA	NA	NA	NA	NA	NA	NA	NA	NA	NA	NA	NA	NA	NA	NA	NA	NA	NA	NA	NA	NA	NA	NA	NA	NA	NA	NA	NA	NA	NA	NA	NA	NA	NA	NA	NA	NA	NA
	Augmentin	FS01	NEBR5D05	B		CDC2Plate11B03	NA	NA	NA	0.652542	NA	NA	NA	NA	NA	NA	NA	NA	NA	NA	NA	NA	NA	NA	NA	NA	NA	NA	NA	NA	NA	NA	NA	NA	NA	NA	NA	NA	NA	NA	NA	NA	NA	NA	NA	NA	NA	NA	NA
	Augmentin	FS02	NEBR1C05	A		CDC2Plate3B09	NA	NA	NA	NA	NA	NA	NA	NA	NA	NA	NA	NA	NA	NA	NA	NA	NA	NA	NA	NA	NA	NA	NA	NA	NA	NA	NA	NA	NA	NA	NA	NA	NA	NA	NA	NA	NA	NA	NA	NA	NA	NA	NA
	Augmentin	FS02	NEBR1C05	B		CDC2Plate3G09	NA	NA	NA	NA	NA	0.68984	NA	NA	NA	NA	NA	NA	NA	NA	NA	NA	NA	NA	NA	NA	NA	NA	NA	NA	NA	NA	NA	NA	NA	NA	NA	NA	NA	NA	NA	NA	NA	NA	NA	NA	NA	NA	NA
	Augmentin	FS02	NEBR1C05	C		CDC2Plate4D08	NA	NA	NA	NA	NA	NA	NA	NA	NA	NA	NA	NA	NA	NA	NA	NA	NA	NA	NA	NA	NA	NA	NA	NA	NA	NA	NA	NA	NA	NA	NA	NA	NA	NA	NA	NA	NA	NA	NA	NA	NA	NA	NA
	Augmentin	FS02	NEBR5D06	A		CDC2Plate9H01	NA	NA	NA	NA	NA	NA	NA	NA	NA	NA	NA	NA	NA	NA	NA	NA	NA	NA	NA	NA	NA	NA	NA	NA	NA	NA	NA	NA	NA	NA	NA	NA	NA	NA	NA	NA	NA	NA	NA	NA	NA	NA	NA
	Augmentin	FS02	NEBR5D06	B		CDC2Plate11B04	NA	NA	NA	NA	NA	NA	NA	NA	0.618357	NA	NA	NA	NA	NA	NA	NA	NA	NA	NA	NA	NA	NA	NA	NA	NA	NA	NA	NA	NA	NA	NA	NA	NA	NA	NA	NA	NA	NA	NA	NA	NA	NA	NA
	Augmentin	FS02	NEBR5D06	C		CDC2Plate12D05	NA	NA	NA	NA	NA	NA	NA	NA	NA	NA	NA	NA	NA	NA	NA	NA	NA	NA	NA	NA	NA	NA	NA	NA	NA	NA	NA	NA	NA	NA	NA	NA	NA	NA	NA	NA	NA	NA	NA	NA	NA	NA	NA
	Augmentin	FS03	NEBR1C06	A		CDC2Plate3B10	NA	NA	NA	NA	NA	NA	NA	NA	NA	NA	NA	NA	NA	NA	NA	NA	NA	NA	NA	NA	NA	NA	NA	NA	NA	NA	NA	NA	NA	NA	NA	NA	NA	NA	NA	NA	NA	NA	NA	NA	NA	NA	NA
	Augmentin	FS03	NEBR1C06	B		CDC2Plate3G10	NA	NA	NA	NA	NA	NA	NA	NA	NA	NA	NA	0.617512	NA	NA	NA	NA	NA	NA	NA	NA	NA	NA	NA	NA	NA	NA	NA	NA	NA	NA	NA	NA	NA	NA	NA	NA	NA	NA	NA	NA	NA	NA	NA
	Augmentin	FS03	NEBR1C06	C		CDC2Plate4D09	NA	NA	NA	NA	NA	NA	NA	NA	NA	NA	NA	NA	NA	NA	NA	NA	NA	NA	NA	NA	NA	NA	NA	NA	NA	NA	NA	NA	NA	NA	NA	NA	NA	NA	NA	NA	NA	NA	NA	NA	NA	NA	NA
	Augmentin	FS03	NEBR5D07	A		CDC2Plate9H02	NA	NA	NA	NA	NA	NA	NA	NA	NA	NA	NA	NA	NA	NA	NA	NA	NA	NA	NA	NA	NA	NA	NA	NA	NA	NA	NA	NA	NA	NA	NA	NA	NA	NA	NA	NA	NA	NA	NA	NA	NA	NA	NA
	Augmentin	FS03	NEBR5D07	B		CDC2Plate11B05	NA	NA	NA	NA	NA	NA	NA	NA	NA	NA	NA	NA	NA	NA	0.589286	NA	NA	NA	NA	NA	NA	NA	NA	NA	NA	NA	NA	NA	NA	NA	NA	NA	NA	NA	NA	NA	NA	NA	NA	NA	NA	NA	NA
	Augmentin	FS03	NEBR5D07	C		CDC2Plate12D06	NA	NA	NA	NA	NA	NA	NA	NA	NA	NA	NA	NA	NA	NA	NA	NA	NA	NA	NA	NA	NA	NA	NA	NA	NA	NA	NA	NA	NA	NA	NA	NA	NA	NA	NA	NA	NA	NA	NA	NA	NA	NA	NA
	Augmentin	FS04	NEBR2A10	A		CDC2Plate7A12	NA	NA	NA	NA	NA	NA	NA	NA	NA	NA	NA	NA	NA	NA	NA	NA	NA	NA	NA	NA	NA	NA	NA	NA	NA	NA	NA	NA	NA	NA	NA	NA	NA	NA	NA	NA	NA	NA	NA	NA	NA	NA	NA
	Augmentin	FS04	NEBR2A10	B		CDC2Plate7F11	NA	NA	NA	NA	NA	NA	NA	NA	NA	NA	NA	NA	NA	NA	NA	NA	NA	0.682759	NA	NA	NA	NA	NA	NA	NA	NA	NA	NA	NA	NA	NA	NA	NA	NA	NA	NA	NA	NA	NA	NA	NA	NA	NA
	Augmentin	FS04	NEBR2A10	C		CDC2Plate8C12	NA	NA	NA	NA	NA	NA	NA	NA	NA	NA	NA	NA	NA	NA	NA	NA	NA	NA	NA	NA	NA	NA	NA	NA	NA	NA	NA	NA	NA	NA	NA	NA	NA	NA	NA	NA	NA	NA	NA	NA	NA	NA	NA
	Augmentin	FS04	NEBR5D08	A		CDC2Plate9H03	NA	NA	NA	NA	NA	NA	NA	NA	NA	NA	NA	NA	NA	NA	NA	NA	NA	NA	NA	NA	NA	NA	NA	NA	NA	NA	NA	NA	NA	NA	NA	NA	NA	NA	NA	NA	NA	NA	NA	NA	NA	NA	NA
	Augmentin	FS04	NEBR5D08	B		CDC2Plate11B06	NA	NA	NA	NA	NA	NA	NA	NA	NA	NA	NA	NA	NA	NA	NA	NA	NA	NA	NA	NA	0.544304	NA	NA	NA	NA	NA	NA	NA	NA	NA	NA	NA	NA	NA	NA	NA	NA	NA	NA	NA	NA	NA	NA
	Augmentin	FS04	NEBR5D08	C		CDC2Plate12D07	NA	NA	NA	NA	NA	NA	NA	NA	NA	NA	NA	NA	NA	NA	NA	NA	NA	NA	NA	NA	NA	NA	NA	NA	NA	NA	NA	NA	NA	NA	NA	NA	NA	NA	NA	NA	NA	NA	NA	NA	NA	NA	NA
	Augmentin	FS05	NEBR2A11	A		CDC2Plate7B01	NA	NA	NA	NA	NA	NA	NA	NA	NA	NA	NA	NA	NA	NA	NA	NA	NA	NA	NA	NA	NA	NA	NA	NA	NA	NA	NA	NA	NA	NA	NA	NA	NA	NA	NA	NA	NA	NA	NA	NA	NA	NA	NA
	Augmentin	FS05	NEBR2A11	B		CDC2Plate7F12	NA	NA	NA	NA	NA	NA	NA	NA	NA	NA	NA	NA	NA	NA	NA	NA	NA	NA	NA	NA	NA	NA	NA	0.701389	NA	NA	NA	NA	NA	NA	NA	NA	NA	NA	NA	NA	NA	NA	NA	NA	NA	NA	NA
	Augmentin	FS05	NEBR2A11	C		CDC2Plate8D01	NA	NA	NA	NA	NA	NA	NA	NA	NA	NA	NA	NA	NA	NA	NA	NA	NA	NA	NA	NA	NA	NA	NA	NA	NA	NA	NA	NA	NA	NA	NA	NA	NA	NA	NA	NA	NA	NA	NA	NA	NA	NA	NA
	Augmentin	FS05	NEBR6D05	A		CDC2Plate10E02	NA	NA	NA	NA	NA	NA	NA	NA	NA	NA	NA	NA	NA	NA	NA	NA	NA	NA	NA	NA	NA	NA	NA	NA	NA	NA	NA	NA	NA	NA	NA	NA	NA	NA	NA	NA	NA	NA	NA	NA	NA	NA	NA
	Augmentin	FS05	NEBR6D05	B		CDC2Plate11G03	NA	NA	NA	NA	NA	NA	NA	NA	NA	NA	NA	NA	NA	NA	NA	NA	NA	NA	NA	NA	NA	NA	NA	NA	NA	NA	0.651316	NA	NA	NA	NA	NA	NA	NA	NA	NA	NA	NA	NA	NA	NA	NA	NA
	Augmentin	FS05	NEBR6D05	C		CDC2Plate13A06	NA	NA	NA	NA	NA	NA	NA	NA	NA	NA	NA	NA	NA	NA	NA	NA	NA	NA	NA	NA	NA	NA	NA	NA	NA	NA	NA	NA	NA	NA	NA	NA	NA	NA	NA	NA	NA	NA	NA	NA	NA	NA	NA
	Augmentin	FS06	NEBR2A12	A		CDC2Plate7B02	NA	NA	NA	NA	NA	NA	NA	NA	NA	NA	NA	NA	NA	NA	NA	NA	NA	NA	NA	NA	NA	NA	NA	NA	NA	NA	NA	NA	NA	NA	NA	NA	NA	NA	NA	NA	NA	NA	NA	NA	NA	NA	NA
	Augmentin	FS06	NEBR2A12	B		CDC2Plate7G01	NA	NA	NA	NA	NA	NA	NA	NA	NA	NA	NA	NA	NA	NA	NA	NA	NA	NA	NA	NA	NA	NA	NA	NA	NA	NA	NA	NA	NA	0.662577	NA	NA	NA	NA	NA	NA	NA	NA	NA	NA	NA	NA	NA
	Augmentin	FS06	NEBR2A12	C		CDC2Plate8D02	NA	NA	NA	NA	NA	NA	NA	NA	NA	NA	NA	NA	NA	NA	NA	NA	NA	NA	NA	NA	NA	NA	NA	NA	NA	NA	NA	NA	NA	NA	NA	NA	NA	NA	NA	NA	NA	NA	NA	NA	NA	NA	NA
	Augmentin	FS06	NEBR6D06	A		CDC2Plate10E03	NA	NA	NA	NA	NA	NA	NA	NA	NA	NA	NA	NA	NA	NA	NA	NA	NA	NA	NA	NA	NA	NA	NA	NA	NA	NA	NA	NA	NA	NA	NA	NA	NA	NA	NA	NA	NA	NA	NA	NA	NA	NA	NA
	Augmentin	FS06	NEBR6D06	B		CDC2Plate11G04	NA	NA	NA	NA	NA	NA	NA	NA	NA	NA	NA	NA	NA	NA	NA	NA	NA	NA	NA	NA	NA	NA	NA	NA	NA	NA	NA	NA	NA	NA	NA	NA	0.603774	NA	NA	NA	NA	NA	NA	NA	NA	NA	NA
	Augmentin	FS06	NEBR6D06	C		CDC2Plate13A07	NA	NA	NA	NA	NA	NA	NA	NA	NA	NA	NA	NA	NA	NA	NA	NA	NA	NA	NA	NA	NA	NA	NA	NA	NA	NA	NA	NA	NA	NA	NA	NA	NA	NA	NA	NA	NA	NA	NA	NA	NA	NA	NA
	Augmentin	FS07	NEBR3D05	A		CDC2Plate1D12	NA	NA	NA	NA	NA	NA	NA	NA	NA	NA	NA	NA	NA	NA	NA	NA	NA	NA	NA	NA	NA	NA	NA	NA	NA	NA	NA	NA	NA	NA	NA	NA	NA	NA	NA	NA	NA	NA	NA	NA	NA	NA	NA
	Augmentin	FS07	NEBR3D05	B		CDC2Plate2B02	NA	NA	NA	NA	NA	NA	NA	NA	NA	NA	NA	NA	NA	NA	NA	NA	NA	NA	NA	NA	NA	NA	NA	NA	NA	NA	NA	NA	NA	NA	NA	NA	NA	NA	NA	0.61875	NA	NA	NA	NA	NA	NA	NA
	Augmentin	FS07	NEBR3D05	C		CDC2Plate2G02	NA	NA	NA	NA	NA	NA	NA	NA	NA	NA	NA	NA	NA	NA	NA	NA	NA	NA	NA	NA	NA	NA	NA	NA	NA	NA	NA	NA	NA	NA	NA	NA	NA	NA	NA	NA	NA	NA	NA	NA	NA	NA	NA
	Augmentin	FS07	NEBR6D07	A		CDC2Plate10E04	NA	NA	NA	NA	NA	NA	NA	NA	NA	NA	NA	NA	NA	NA	NA	NA	NA	NA	NA	NA	NA	NA	NA	NA	NA	NA	NA	NA	NA	NA	NA	NA	NA	NA	NA	NA	NA	NA	NA	NA	NA	NA	NA
	Augmentin	FS07	NEBR6D07	B		CDC2Plate11G05	NA	NA	NA	NA	NA	NA	NA	NA	NA	NA	NA	NA	NA	NA	NA	NA	NA	NA	NA	NA	NA	NA	NA	NA	NA	NA	NA	NA	NA	NA	NA	NA	NA	NA	NA	NA	NA	NA	0.558824	NA	NA	NA	NA
	Augmentin	FS07	NEBR6D07	C		CDC2Plate13A08	NA	NA	NA	NA	NA	NA	NA	NA	NA	NA	NA	NA	NA	NA	NA	NA	NA	NA	NA	NA	NA	NA	NA	NA	NA	NA	NA	NA	NA	NA	NA	NA	NA	NA	NA	NA	NA	NA	NA	NA	NA	NA	NA
	Augmentin	FS08	NEBR3D06	A		CDC2Plate1E01	NA	NA	NA	NA	NA	NA	NA	NA	NA	NA	NA	NA	NA	NA	NA	NA	NA	NA	NA	NA	NA	NA	NA	NA	NA	NA	NA	NA	NA	NA	NA	NA	NA	NA	NA	NA	NA	NA	NA	NA	NA	NA	NA
	Augmentin	FS08	NEBR3D06	B		CDC2Plate2B03	NA	NA	NA	NA	NA	NA	NA	NA	NA	NA	NA	NA	NA	NA	NA	NA	NA	NA	NA	NA	NA	NA	NA	NA	NA	NA	NA	NA	NA	NA	NA	NA	NA	NA	NA	NA	NA	NA	NA	NA	NA	0.726316	NA
	Augmentin	FS08	NEBR3D06	C		CDC2Plate2G03	NA	NA	NA	NA	NA	NA	NA	NA	NA	NA	NA	NA	NA	NA	NA	NA	NA	NA	NA	NA	NA	NA	NA	NA	NA	NA	NA	NA	NA	NA	NA	NA	NA	NA	NA	NA	NA	NA	NA	NA	NA	NA	NA
	Augmentin	FS08	NEBR6D08	A		CDC2Plate10E05	NA	NA	NA	NA	NA	NA	NA	NA	NA	NA	NA	NA	NA	NA	NA	NA	NA	NA	NA	NA	NA	NA	NA	NA	NA	NA	NA	NA	NA	NA	NA	NA	NA	NA	NA	NA	NA	NA	NA	NA	NA	NA	NA
	Augmentin	FS08	NEBR6D08	B		CDC2Plate11G06	NA	NA	NA	NA	NA	NA	NA	NA	NA	NA	NA	NA	NA	NA	NA	NA	NA	NA	NA	NA	NA	NA	NA	NA	NA	NA	NA	NA	NA	NA	NA	NA	NA	NA	NA	NA	NA	NA	NA	NA	NA	NA	NA
	Augmentin	FS08	NEBR6D08	C		CDC2Plate13A09	NA	NA	NA	NA	NA	NA	NA	NA	NA	NA	NA	NA	NA	NA	NA	NA	NA	NA	NA	NA	NA	NA	NA	NA	NA	NA	NA	NA	NA	NA	NA	NA	NA	NA	NA	NA	NA	NA	NA	NA	NA	NA	NA
	Augmentin	FS09	NEBR3D07	A		CDC2Plate1E02	NA	NA	NA	NA	NA	NA	NA	NA	NA	NA	NA	NA	NA	NA	NA	NA	NA	NA	NA	NA	NA	NA	NA	NA	NA	NA	NA	NA	NA	NA	NA	NA	NA	NA	NA	NA	NA	NA	NA	NA	NA	NA	NA
	Augmentin	FS09	NEBR3D07	B		CDC2Plate2B04	NA	NA	NA	NA	NA	NA	NA	NA	NA	NA	NA	NA	NA	NA	NA	NA	NA	NA	NA	NA	NA	NA	NA	NA	NA	NA	NA	NA	NA	NA	NA	NA	NA	NA	NA	NA	NA	NA	NA	NA	NA	NA	NA
	Augmentin	FS09	NEBR3D07	C		CDC2Plate2G04	NA	NA	NA	NA	NA	NA	NA	NA	NA	NA	NA	NA	NA	NA	NA	NA	NA	NA	NA	NA	NA	NA	NA	NA	NA	NA	NA	NA	NA	NA	NA	NA	NA	NA	NA	NA	NA	NA	NA	NA	NA	NA	NA
	Augmentin	FS09	NEBR7D05	A		CDC2Plate13F06	NA	NA	NA	NA	NA	NA	NA	NA	NA	NA	NA	NA	NA	NA	NA	NA	NA	NA	NA	NA	NA	NA	NA	NA	NA	NA	NA	NA	NA	NA	NA	NA	NA	NA	NA	NA	NA	NA	NA	NA	NA	NA	NA
	Augmentin	FS09	NEBR7D05	B		CDC2Plate14C08	NA	NA	NA	NA	NA	NA	NA	NA	NA	NA	NA	NA	NA	NA	NA	NA	NA	NA	NA	NA	NA	NA	NA	NA	NA	NA	NA	NA	NA	NA	NA	NA	NA	NA	NA	NA	NA	NA	NA	NA	NA	NA	NA
	Augmentin	FS09	NEBR7D05	C		CDC2Plate14H08	NA	NA	NA	NA	NA	NA	NA	NA	NA	NA	NA	NA	NA	NA	NA	NA	NA	NA	NA	NA	NA	NA	NA	NA	NA	NA	NA	NA	NA	NA	NA	NA	NA	NA	NA	NA	NA	NA	NA	NA	NA	NA	NA
	Augmentin	FS10	NEBR3D08	A		CDC2Plate1E03	NA	NA	NA	NA	NA	NA	NA	NA	NA	NA	NA	NA	NA	NA	NA	NA	NA	NA	NA	NA	NA	NA	NA	NA	NA	NA	NA	NA	NA	NA	NA	NA	NA	NA	NA	NA	NA	NA	NA	NA	NA	NA	NA
	Augmentin	FS10	NEBR3D08	B		CDC2Plate2B05	NA	NA	NA	NA	NA	NA	NA	NA	NA	NA	NA	NA	NA	NA	NA	NA	NA	NA	NA	NA	NA	NA	NA	NA	NA	NA	NA	NA	NA	NA	NA	NA	NA	NA	NA	NA	NA	NA	NA	NA	NA	NA	NA
	Augmentin	FS10	NEBR3D08	C		CDC2Plate2G05	NA	NA	NA	NA	NA	NA	NA	NA	NA	NA	NA	NA	NA	NA	NA	NA	NA	NA	NA	NA	NA	NA	NA	NA	NA	NA	NA	NA	NA	NA	NA	NA	NA	NA	NA	NA	NA	NA	NA	NA	NA	NA	NA
	Augmentin	FS10	NEBR7D06	A		CDC2Plate13F07	NA	NA	NA	NA	NA	NA	NA	NA	NA	NA	NA	NA	NA	NA	NA	NA	NA	NA	NA	NA	NA	NA	NA	NA	NA	NA	NA	NA	NA	NA	NA	NA	NA	NA	NA	NA	NA	NA	NA	NA	NA	NA	NA
	Augmentin	FS10	NEBR7D06	B		CDC2Plate14C09	NA	NA	NA	NA	NA	NA	NA	NA	NA	NA	NA	NA	NA	NA	NA	NA	NA	NA	NA	NA	NA	NA	NA	NA	NA	NA	NA	NA	NA	NA	NA	NA	NA	NA	NA	NA	NA	NA	NA	NA	NA	NA	NA
	Augmentin	FS10	NEBR7D06	C		CDC2Plate14H09	NA	NA	NA	NA	NA	NA	NA	NA	NA	NA	NA	NA	NA	NA	NA	NA	NA	NA	NA	NA	NA	NA	NA	NA	NA	NA	NA	NA	NA	NA	NA	NA	NA	NA	NA	NA	NA	NA	NA	NA	NA	NA	NA
	Augmentin	FS11	NEBR4D03	A		CDC2Plate5A05	NA	NA	NA	NA	NA	NA	NA	NA	NA	NA	NA	NA	NA	NA	NA	NA	NA	NA	NA	NA	NA	NA	NA	NA	NA	NA	NA	NA	NA	NA	NA	NA	NA	NA	NA	NA	NA	NA	NA	NA	NA	NA	NA
	Augmentin	FS11	NEBR4D03	B		CDC2Plate5F06	NA	NA	NA	NA	NA	NA	NA	NA	NA	NA	NA	NA	NA	NA	NA	NA	NA	NA	NA	NA	NA	NA	NA	NA	NA	NA	NA	NA	NA	NA	NA	NA	NA	NA	NA	NA	NA	NA	NA	NA	NA	NA	NA
	Augmentin	FS11	NEBR4D03	C		CDC2Plate6C09	NA	NA	NA	NA	NA	NA	NA	NA	NA	NA	NA	NA	NA	NA	NA	NA	NA	NA	NA	NA	NA	NA	NA	NA	NA	NA	NA	NA	NA	NA	NA	NA	NA	NA	NA	NA	NA	NA	NA	NA	NA	NA	NA
	Augmentin	FS11	NEBR7D07	A		CDC2Plate13F08	NA	NA	NA	NA	NA	NA	NA	NA	NA	NA	NA	NA	NA	NA	NA	NA	NA	NA	NA	NA	NA	NA	NA	NA	NA	NA	NA	NA	NA	NA	NA	NA	NA	NA	NA	NA	NA	NA	NA	NA	NA	NA	NA
	Augmentin	FS11	NEBR7D07	B		CDC2Plate14C10	NA	NA	NA	NA	NA	NA	NA	NA	NA	NA	NA	NA	NA	NA	NA	NA	NA	NA	NA	NA	NA	NA	NA	NA	NA	NA	NA	NA	NA	NA	NA	NA	NA	NA	NA	NA	NA	NA	NA	NA	NA	NA	NA
	Augmentin	FS11	NEBR7D07	C		CDC2Plate14H10	NA	NA	NA	NA	NA	NA	NA	NA	NA	NA	NA	NA	NA	NA	NA	NA	NA	NA	NA	NA	NA	NA	NA	NA	NA	NA	NA	NA	NA	NA	NA	NA	NA	NA	NA	NA	NA	NA	NA	NA	NA	NA	NA
	Augmentin	FS12	NEBR4D04	A		CDC2Plate5A06	NA	NA	NA	NA	NA	NA	NA	NA	NA	NA	NA	NA	NA	NA	NA	NA	NA	NA	NA	NA	NA	NA	NA	NA	NA	NA	NA	NA	NA	NA	NA	NA	NA	NA	NA	NA	NA	NA	NA	NA	NA	NA	NA
	Augmentin	FS12	NEBR4D04	B		CDC2Plate5F07	NA	NA	NA	NA	NA	NA	NA	NA	NA	NA	NA	NA	NA	NA	NA	NA	NA	NA	NA	NA	NA	NA	NA	NA	NA	NA	NA	NA	NA	NA	NA	NA	NA	NA	NA	NA	NA	NA	NA	NA	NA	NA	NA
	Augmentin	FS12	NEBR4D04	C		CDC2Plate6C10	NA	NA	NA	NA	NA	NA	NA	NA	NA	NA	NA	NA	NA	NA	NA	NA	NA	NA	NA	NA	NA	NA	NA	NA	NA	NA	NA	NA	NA	NA	NA	NA	NA	NA	NA	NA	NA	NA	NA	NA	NA	NA	NA
	Augmentin	FS12	NEBR7D08	A		CDC2Plate13F09	NA	NA	NA	NA	NA	NA	NA	NA	NA	NA	NA	NA	NA	NA	NA	NA	NA	NA	NA	NA	NA	NA	NA	NA	NA	NA	NA	NA	NA	NA	NA	NA	NA	NA	NA	NA	NA	NA	NA	NA	NA	NA	NA
	Augmentin	FS12	NEBR7D08	B		CDC2Plate14C11	NA	NA	NA	NA	NA	NA	NA	NA	NA	NA	NA	NA	NA	NA	NA	NA	NA	NA	NA	NA	NA	NA	NA	NA	NA	NA	NA	NA	NA	NA	NA	NA	NA	NA	NA	NA	NA	NA	NA	NA	NA	NA	NA
	Augmentin	FS12	NEBR7D08	C		CDC2Plate15A01	NA	NA	NA	NA	NA	NA	NA	NA	NA	NA	NA	NA	NA	NA	NA	NA	NA	NA	NA	NA	NA	NA	NA	NA	NA	NA	NA	NA	NA	NA	NA	NA	NA	NA	NA	NA	NA	NA	NA	NA	NA	NA	NA
	Azithromycin	FS01	NEBR1E04	A		CDC2Plate3D08	NA	NA	NA	NA	NA	NA	NA	NA	NA	NA	NA	NA	NA	NA	NA	NA	NA	NA	NA	NA	NA	NA	NA	NA	NA	NA	NA	NA	NA	NA	NA	NA	NA	NA	NA	NA	NA	NA	NA	NA	NA	NA	NA
	Azithromycin	FS01	NEBR1E04	B		CDC2Plate4A04	NA	NA	NA	NA	NA	NA	NA	NA	NA	NA	NA	NA	NA	NA	NA	NA	NA	NA	NA	NA	NA	NA	NA	NA	NA	NA	NA	NA	NA	NA	NA	NA	NA	NA	NA	NA	NA	NA	NA	NA	NA	NA	NA
	Azithromycin	FS01	NEBR1E04	C		CDC2Plate4E07	NA	NA	NA	NA	NA	NA	NA	NA	NA	NA	NA	NA	NA	NA	NA	NA	NA	NA	NA	NA	NA	NA	NA	NA	NA	NA	NA	NA	NA	NA	NA	NA	NA	NA	NA	NA	NA	NA	NA	NA	NA	NA	NA
	Azithromycin	FS01	NEBR5D09	A		CDC2Plate9H04	NA	NA	NA	NA	NA	NA	NA	NA	NA	NA	NA	NA	NA	NA	NA	NA	NA	NA	NA	NA	NA	NA	NA	NA	NA	NA	NA	NA	NA	NA	NA	NA	NA	NA	NA	NA	NA	NA	NA	NA	NA	NA	NA
	Azithromycin	FS01	NEBR5D09	B		CDC2Plate11B07	NA	NA	NA	NA	NA	NA	NA	NA	NA	NA	NA	NA	NA	NA	NA	NA	NA	NA	NA	NA	NA	NA	NA	NA	NA	NA	NA	NA	NA	NA	NA	NA	NA	NA	NA	NA	NA	NA	NA	NA	NA	NA	NA
	Azithromycin	FS01	NEBR5D09	C		CDC2Plate12D08	NA	NA	NA	NA	NA	NA	NA	NA	NA	NA	NA	NA	NA	NA	NA	NA	NA	NA	NA	NA	NA	NA	NA	NA	NA	NA	NA	NA	NA	NA	NA	NA	NA	NA	NA	NA	NA	NA	NA	NA	NA	NA	NA
	Azithromycin	FS02	NEBR1E05	A		CDC2Plate3D09	NA	NA	NA	NA	NA	NA	NA	NA	NA	NA	NA	NA	NA	NA	NA	NA	NA	NA	NA	NA	NA	NA	NA	NA	NA	NA	NA	NA	NA	NA	NA	NA	NA	NA	NA	NA	NA	NA	NA	NA	NA	NA	NA
	Azithromycin	FS02	NEBR1E05	B		CDC2Plate4A05	NA	NA	NA	NA	NA	NA	NA	NA	NA	NA	NA	NA	NA	NA	NA	NA	NA	NA	NA	NA	NA	NA	NA	NA	NA	NA	NA	NA	NA	NA	NA	NA	NA	NA	NA	NA	NA	NA	NA	NA	NA	NA	NA
	Azithromycin	FS02	NEBR1E05	C		CDC2Plate4E08	NA	NA	NA	NA	NA	NA	NA	NA	NA	NA	NA	NA	NA	NA	NA	NA	NA	NA	NA	NA	NA	NA	NA	NA	NA	NA	NA	NA	NA	NA	NA	NA	NA	NA	NA	NA	NA	NA	NA	NA	NA	NA	NA
	Azithromycin	FS02	NEBR5D10	A		CDC2Plate9H05	NA	NA	NA	NA	NA	NA	NA	NA	NA	NA	NA	NA	NA	NA	NA	NA	NA	NA	NA	NA	NA	NA	NA	NA	NA	NA	NA	NA	NA	NA	NA	NA	NA	NA	NA	NA	NA	NA	NA	NA	NA	NA	NA
	Azithromycin	FS02	NEBR5D10	B		CDC2Plate11B08	NA	NA	NA	NA	NA	NA	NA	NA	NA	NA	NA	NA	NA	NA	NA	NA	NA	NA	NA	NA	NA	NA	NA	NA	NA	NA	NA	NA	NA	NA	NA	NA	NA	NA	NA	NA	NA	NA	NA	NA	NA	NA	NA
	Azithromycin	FS02	NEBR5D10	C		CDC2Plate12D09	NA	NA	NA	NA	NA	NA	NA	NA	NA	NA	NA	NA	NA	NA	NA	NA	NA	NA	NA	NA	NA	NA	NA	NA	NA	NA	NA	NA	NA	NA	NA	NA	NA	NA	NA	NA	NA	NA	NA	NA	NA	NA	NA
	Azithromycin	FS03	NEBR1E06	A		CDC2Plate3D10	NA	NA	NA	NA	NA	NA	NA	NA	NA	NA	NA	NA	NA	NA	NA	NA	NA	NA	NA	NA	NA	NA	NA	NA	NA	NA	NA	NA	NA	NA	NA	NA	NA	NA	NA	NA	NA	NA	NA	NA	NA	NA	NA
	Azithromycin	FS03	NEBR1E06	B		CDC2Plate4A06	NA	NA	NA	NA	NA	NA	NA	NA	NA	NA	NA	NA	NA	NA	NA	NA	NA	NA	NA	NA	NA	NA	NA	NA	NA	NA	NA	NA	NA	NA	NA	NA	NA	NA	NA	NA	NA	NA	NA	NA	NA	NA	NA
	Azithromycin	FS03	NEBR1E06	C		CDC2Plate4E09	NA	NA	NA	NA	NA	NA	NA	NA	NA	NA	NA	NA	NA	NA	NA	NA	NA	NA	NA	NA	NA	NA	NA	NA	NA	NA	NA	NA	NA	NA	NA	NA	NA	NA	NA	NA	NA	NA	NA	NA	NA	NA	NA
	Azithromycin	FS03	NEBR5D11	A		CDC2Plate9H06	NA	NA	NA	NA	NA	NA	NA	NA	NA	NA	NA	NA	NA	NA	NA	NA	NA	NA	NA	NA	NA	NA	NA	NA	NA	NA	NA	NA	NA	NA	NA	NA	NA	NA	NA	NA	NA	NA	NA	NA	NA	NA	NA
	Azithromycin	FS03	NEBR5D11	B		CDC2Plate11B09	NA	NA	NA	NA	NA	NA	NA	NA	NA	NA	NA	NA	NA	NA	NA	NA	NA	NA	NA	NA	NA	NA	NA	NA	NA	NA	NA	NA	NA	NA	NA	NA	NA	NA	NA	NA	NA	NA	NA	NA	NA	NA	NA
	Azithromycin	FS03	NEBR5D11	C		CDC2Plate12D10	NA	NA	NA	NA	NA	NA	NA	NA	NA	NA	NA	NA	NA	NA	NA	NA	NA	NA	NA	NA	NA	NA	NA	NA	NA	NA	NA	NA	NA	NA	NA	NA	NA	NA	NA	NA	NA	NA	NA	NA	NA	NA	NA
	Azithromycin	FS04	NEBR2C10	A		CDC2Plate7B12	NA	NA	NA	NA	NA	NA	NA	NA	NA	NA	NA	NA	NA	NA	NA	NA	NA	NA	NA	NA	NA	NA	NA	NA	NA	NA	NA	NA	NA	NA	NA	NA	NA	NA	NA	NA	NA	NA	NA	NA	NA	NA	NA
	Azithromycin	FS04	NEBR2C10	B		CDC2Plate7G11	NA	NA	NA	NA	NA	NA	NA	NA	NA	NA	NA	NA	NA	NA	NA	NA	NA	NA	NA	NA	NA	NA	NA	NA	NA	NA	NA	NA	NA	NA	NA	NA	NA	NA	NA	NA	NA	NA	NA	NA	NA	NA	NA
	Azithromycin	FS04	NEBR2C10	C		CDC2Plate8D12	NA	NA	NA	NA	NA	NA	NA	NA	NA	NA	NA	NA	NA	NA	NA	NA	NA	NA	NA	NA	NA	NA	NA	NA	NA	NA	NA	NA	NA	NA	NA	NA	NA	NA	NA	NA	NA	NA	NA	NA	NA	NA	NA
	Azithromycin	FS04	NEBR5D12	A		CDC2Plate9H07	NA	NA	NA	NA	NA	NA	NA	NA	NA	NA	NA	NA	NA	NA	NA	NA	NA	NA	NA	NA	NA	NA	NA	NA	NA	NA	NA	NA	NA	NA	NA	NA	NA	NA	NA	NA	NA	NA	NA	NA	NA	NA	NA
	Azithromycin	FS04	NEBR5D12	B		CDC2Plate11B10	NA	NA	NA	NA	NA	NA	NA	NA	NA	NA	NA	NA	NA	NA	NA	NA	NA	NA	NA	NA	NA	NA	NA	NA	NA	NA	NA	NA	NA	NA	NA	NA	NA	NA	NA	NA	NA	NA	NA	NA	NA	NA	NA
	Azithromycin	FS04	NEBR5D12	C		CDC2Plate12D11	NA	NA	NA	NA	NA	NA	NA	NA	NA	NA	NA	NA	NA	NA	NA	NA	NA	NA	NA	NA	NA	NA	NA	NA	NA	NA	NA	NA	NA	NA	NA	NA	NA	NA	NA	NA	NA	NA	NA	NA	NA	NA	NA
	Azithromycin	FS05	NEBR2C11	A		CDC2Plate7C01	NA	NA	NA	NA	NA	NA	NA	NA	NA	NA	NA	NA	NA	NA	NA	NA	NA	NA	NA	NA	NA	NA	NA	NA	NA	NA	NA	NA	NA	NA	NA	NA	NA	NA	NA	NA	NA	NA	NA	NA	NA	NA	NA
	Azithromycin	FS05	NEBR2C11	B		CDC2Plate7G12	NA	NA	NA	NA	NA	NA	NA	NA	NA	NA	NA	NA	NA	NA	NA	NA	NA	NA	NA	NA	NA	NA	NA	NA	NA	NA	NA	NA	NA	NA	NA	NA	NA	NA	NA	NA	NA	NA	NA	NA	NA	NA	NA
	Azithromycin	FS05	NEBR2C11	C		CDC2Plate8E01	NA	NA	NA	NA	NA	NA	NA	NA	NA	NA	NA	NA	NA	NA	NA	NA	NA	NA	NA	NA	NA	NA	NA	NA	NA	NA	NA	NA	NA	NA	NA	NA	NA	NA	NA	NA	NA	NA	NA	NA	NA	NA	NA
	Azithromycin	FS05	NEBR6D09	B		CDC2Plate11G07	NA	NA	NA	NA	NA	NA	NA	NA	NA	NA	NA	NA	NA	NA	NA	NA	NA	NA	NA	NA	NA	NA	NA	NA	NA	NA	NA	NA	NA	NA	NA	NA	NA	NA	NA	NA	NA	NA	NA	NA	NA	NA	NA
	Azithromycin	FS05	NEBR6D09	C		CDC2Plate13A10	NA	NA	NA	NA	NA	NA	NA	NA	NA	NA	NA	NA	NA	NA	NA	NA	NA	NA	NA	NA	NA	NA	NA	NA	NA	NA	NA	NA	NA	NA	NA	NA	NA	NA	NA	NA	NA	NA	NA	NA	NA	NA	NA
	Azithromycin	FS06	NEBR2C12	A		CDC2Plate7C02	NA	NA	NA	NA	NA	NA	NA	NA	NA	NA	NA	NA	NA	NA	NA	NA	NA	NA	NA	NA	NA	NA	NA	NA	NA	NA	NA	NA	NA	NA	NA	NA	NA	NA	NA	NA	NA	NA	NA	NA	NA	NA	NA
	Azithromycin	FS06	NEBR2C12	B		CDC2Plate7H01	NA	NA	NA	NA	NA	NA	NA	NA	NA	NA	NA	NA	NA	NA	NA	NA	NA	NA	NA	NA	NA	NA	NA	NA	NA	NA	NA	NA	NA	NA	NA	NA	NA	NA	NA	NA	NA	NA	NA	NA	NA	NA	NA
	Azithromycin	FS06	NEBR2C12	C		CDC2Plate8E02	NA	NA	NA	NA	NA	NA	NA	NA	NA	NA	NA	NA	NA	NA	NA	NA	NA	NA	NA	NA	NA	NA	NA	NA	NA	NA	NA	NA	NA	NA	NA	NA	NA	NA	NA	NA	NA	NA	NA	NA	NA	NA	NA
	Azithromycin	FS06	NEBR6D10	A		CDC2Plate10E07	NA	NA	NA	NA	NA	NA	NA	NA	NA	NA	NA	NA	NA	NA	NA	NA	NA	NA	NA	NA	NA	NA	NA	NA	NA	NA	NA	NA	NA	NA	NA	NA	NA	NA	NA	NA	NA	NA	NA	NA	NA	NA	NA
	Azithromycin	FS06	NEBR6D10	B		CDC2Plate11G08	NA	NA	NA	NA	NA	NA	NA	NA	NA	NA	NA	NA	NA	NA	NA	NA	NA	NA	NA	NA	NA	NA	NA	NA	NA	NA	NA	NA	NA	NA	NA	NA	NA	NA	NA	NA	NA	NA	NA	NA	NA	NA	NA
	Azithromycin	FS06	NEBR6D10	C		CDC2Plate13A11	NA	NA	NA	NA	NA	NA	NA	NA	NA	NA	NA	NA	NA	NA	NA	NA	NA	NA	NA	NA	NA	NA	NA	NA	NA	NA	NA	NA	NA	NA	NA	NA	NA	NA	NA	NA	NA	NA	NA	NA	NA	NA	NA
	Azithromycin	FS07	NEBR3D09	A		CDC2Plate1E04	NA	NA	NA	NA	NA	NA	NA	NA	NA	NA	NA	NA	NA	NA	NA	NA	NA	NA	NA	NA	NA	NA	NA	NA	NA	NA	NA	NA	NA	NA	NA	NA	NA	NA	NA	NA	NA	NA	NA	NA	NA	NA	NA
	Azithromycin	FS07	NEBR3D09	B		CDC2Plate2B06	NA	NA	NA	NA	NA	NA	NA	NA	NA	NA	NA	NA	NA	NA	NA	NA	NA	NA	NA	NA	NA	NA	NA	NA	NA	NA	NA	NA	NA	NA	NA	NA	NA	NA	NA	NA	NA	NA	NA	NA	NA	NA	NA
	Azithromycin	FS07	NEBR6D11	A		CDC2Plate10E08	NA	NA	NA	NA	NA	NA	NA	NA	NA	NA	NA	NA	NA	NA	NA	NA	NA	NA	NA	NA	NA	NA	NA	NA	NA	NA	NA	NA	NA	NA	NA	NA	NA	NA	NA	NA	NA	NA	NA	NA	NA	NA	NA
	Azithromycin	FS07	NEBR6D11	B		CDC2Plate11G09	NA	NA	NA	NA	NA	NA	NA	NA	NA	NA	NA	NA	NA	NA	NA	NA	NA	NA	NA	NA	NA	NA	NA	NA	NA	NA	NA	NA	NA	NA	NA	NA	NA	NA	NA	NA	NA	NA	NA	NA	NA	NA	NA
	Azithromycin	FS07	NEBR6D11	C		CDC2Plate13A12	NA	NA	NA	NA	NA	NA	NA	NA	NA	NA	NA	NA	NA	NA	NA	NA	NA	NA	NA	NA	NA	NA	NA	NA	NA	NA	NA	NA	NA	NA	NA	NA	NA	NA	NA	NA	NA	NA	NA	NA	NA	NA	NA
	Azithromycin	FS08	NEBR3D10	A		CDC2Plate1E05	NA	NA	NA	NA	NA	NA	NA	NA	NA	NA	NA	NA	NA	NA	NA	NA	NA	NA	NA	NA	NA	NA	NA	NA	NA	NA	NA	NA	NA	NA	NA	NA	NA	NA	NA	NA	NA	NA	NA	NA	NA	NA	NA
	Azithromycin	FS08	NEBR3D10	B		CDC2Plate2B07	NA	NA	NA	NA	NA	NA	NA	NA	NA	NA	NA	NA	NA	NA	NA	NA	NA	NA	NA	NA	NA	NA	NA	NA	NA	NA	NA	NA	NA	NA	NA	NA	NA	NA	NA	NA	NA	NA	NA	NA	NA	NA	NA
	Azithromycin	FS08	NEBR3D10	C		CDC2Plate2G07	NA	NA	NA	NA	NA	NA	NA	NA	NA	NA	NA	NA	NA	NA	NA	NA	NA	NA	NA	NA	NA	NA	NA	NA	NA	NA	NA	NA	NA	NA	NA	NA	NA	NA	NA	NA	NA	NA	NA	NA	NA	NA	NA
	Azithromycin	FS08	NEBR6D12	A		CDC2Plate10E09	NA	NA	NA	NA	NA	NA	NA	NA	NA	NA	NA	NA	NA	NA	NA	NA	NA	NA	NA	NA	NA	NA	NA	NA	NA	NA	NA	NA	NA	NA	NA	NA	NA	NA	NA	NA	NA	NA	NA	NA	NA	NA	NA
	Azithromycin	FS08	NEBR6D12	B		CDC2Plate11G10	NA	NA	NA	NA	NA	NA	NA	NA	NA	NA	NA	NA	NA	NA	NA	NA	NA	NA	NA	NA	NA	NA	NA	NA	NA	NA	NA	NA	NA	NA	NA	NA	NA	NA	NA	NA	NA	NA	NA	NA	NA	NA	NA
	Azithromycin	FS08	NEBR6D12	C		CDC2Plate13B01	NA	NA	NA	NA	NA	NA	NA	NA	NA	NA	NA	NA	NA	NA	NA	NA	NA	NA	NA	NA	NA	NA	NA	NA	NA	NA	NA	NA	NA	NA	NA	NA	NA	NA	NA	NA	NA	NA	NA	NA	NA	NA	NA
	Azithromycin	FS09	NEBR3D11	A		CDC2Plate1E06	NA	NA	NA	NA	NA	NA	NA	NA	NA	NA	NA	NA	NA	NA	NA	NA	NA	NA	NA	NA	NA	NA	NA	NA	NA	NA	NA	NA	NA	NA	NA	NA	NA	NA	NA	NA	NA	NA	NA	NA	NA	NA	NA
	Azithromycin	FS09	NEBR3D11	B		CDC2Plate2B08	NA	NA	NA	NA	NA	NA	NA	NA	NA	NA	NA	NA	NA	NA	NA	NA	NA	NA	NA	NA	NA	NA	NA	NA	NA	NA	NA	NA	NA	NA	NA	NA	NA	NA	NA	NA	NA	NA	NA	NA	NA	NA	NA
	Azithromycin	FS09	NEBR3D11	C		CDC2Plate2G08	NA	NA	NA	NA	NA	NA	NA	NA	NA	NA	NA	NA	NA	NA	NA	NA	NA	NA	NA	NA	NA	NA	NA	NA	NA	NA	NA	NA	NA	NA	NA	NA	NA	NA	NA	NA	NA	NA	NA	NA	NA	NA	NA
	Azithromycin	FS09	NEBR7D09	A		CDC2Plate13F10	NA	NA	NA	NA	NA	NA	NA	NA	NA	NA	NA	NA	NA	NA	NA	NA	NA	NA	NA	NA	NA	NA	NA	NA	NA	NA	NA	NA	NA	NA	NA	NA	NA	NA	NA	NA	NA	NA	NA	NA	NA	NA	NA
	Azithromycin	FS09	NEBR7D09	B		CDC2Plate14C12	NA	NA	NA	NA	NA	NA	NA	NA	NA	NA	NA	NA	NA	NA	NA	NA	NA	NA	NA	NA	NA	NA	NA	NA	NA	NA	NA	NA	NA	NA	NA	NA	NA	NA	NA	NA	NA	NA	NA	NA	NA	NA	NA
	Azithromycin	FS09	NEBR7D09	C		CDC2Plate15A02	NA	NA	NA	NA	NA	NA	NA	NA	NA	NA	NA	NA	NA	NA	NA	NA	NA	NA	NA	NA	NA	NA	NA	NA	NA	NA	NA	NA	NA	NA	NA	NA	NA	NA	NA	NA	NA	NA	NA	NA	NA	NA	NA
	Azithromycin	FS10	NEBR3D12	A		CDC2Plate1E07	NA	NA	NA	NA	NA	NA	NA	NA	NA	NA	NA	NA	NA	NA	NA	NA	NA	NA	NA	NA	NA	NA	NA	NA	NA	NA	NA	NA	NA	NA	NA	NA	NA	NA	NA	NA	NA	NA	NA	NA	NA	NA	NA
	Azithromycin	FS10	NEBR3D12	B		CDC2Plate2B09	NA	NA	NA	NA	NA	NA	NA	NA	NA	NA	NA	NA	NA	NA	NA	NA	NA	NA	NA	NA	NA	NA	NA	NA	NA	NA	NA	NA	NA	NA	NA	NA	NA	NA	NA	NA	NA	NA	NA	NA	NA	NA	NA
	Azithromycin	FS10	NEBR3D12	C		CDC2Plate2G09	NA	NA	NA	NA	NA	NA	NA	NA	NA	NA	NA	NA	NA	NA	NA	NA	NA	NA	NA	NA	NA	NA	NA	NA	NA	NA	NA	NA	NA	NA	NA	NA	NA	NA	NA	NA	NA	NA	NA	NA	NA	NA	NA
	Azithromycin	FS10	NEBR7D10	A		CDC2Plate13F11	NA	NA	NA	NA	NA	NA	NA	NA	NA	NA	NA	NA	NA	NA	NA	NA	NA	NA	NA	NA	NA	NA	NA	NA	NA	NA	NA	NA	NA	NA	NA	NA	NA	NA	NA	NA	NA	NA	NA	NA	NA	NA	NA
	Azithromycin	FS10	NEBR7D10	B		CDC2Plate14D01	NA	NA	NA	NA	NA	NA	NA	NA	NA	NA	NA	NA	NA	NA	NA	NA	NA	NA	NA	NA	NA	NA	NA	NA	NA	NA	NA	NA	NA	NA	NA	NA	NA	NA	NA	NA	NA	NA	NA	NA	NA	NA	NA
	Azithromycin	FS10	NEBR7D10	C		CDC2Plate15A03	NA	NA	NA	NA	NA	NA	NA	NA	NA	NA	NA	NA	NA	NA	NA	NA	NA	NA	NA	NA	NA	NA	NA	NA	NA	NA	NA	NA	NA	NA	NA	NA	NA	NA	NA	NA	NA	NA	NA	NA	NA	NA	NA
	Azithromycin	FS11	NEBR4D05	A		CDC2Plate5A07	NA	NA	NA	NA	NA	NA	NA	NA	NA	NA	NA	NA	NA	NA	NA	NA	NA	NA	NA	NA	NA	NA	NA	NA	NA	NA	NA	NA	NA	NA	NA	NA	NA	NA	NA	NA	NA	NA	NA	NA	NA	NA	NA
	Azithromycin	FS11	NEBR4D05	B		CDC2Plate5F08	NA	NA	NA	NA	NA	NA	NA	NA	NA	NA	NA	NA	NA	NA	NA	NA	NA	NA	NA	NA	NA	NA	NA	NA	NA	NA	NA	NA	NA	NA	NA	NA	NA	NA	NA	NA	NA	NA	NA	NA	NA	NA	NA
	Azithromycin	FS11	NEBR4D05	C		CDC2Plate6C11	NA	NA	NA	NA	NA	NA	NA	NA	NA	NA	NA	NA	NA	NA	NA	NA	NA	NA	NA	NA	NA	NA	NA	NA	NA	NA	NA	NA	NA	NA	NA	NA	NA	NA	NA	NA	NA	NA	NA	NA	NA	NA	NA
	Azithromycin	FS11	NEBR7D11	A		CDC2Plate13F12	NA	NA	NA	NA	NA	NA	NA	NA	NA	NA	NA	NA	NA	NA	NA	NA	NA	NA	NA	NA	NA	NA	NA	NA	NA	NA	NA	NA	NA	NA	NA	NA	NA	NA	NA	NA	NA	NA	NA	NA	NA	NA	NA
	Azithromycin	FS11	NEBR7D11	B		CDC2Plate14D02	NA	NA	NA	NA	NA	NA	NA	NA	NA	NA	NA	NA	NA	NA	NA	NA	NA	NA	NA	NA	NA	NA	NA	NA	NA	NA	NA	NA	NA	NA	NA	NA	NA	NA	NA	NA	NA	NA	NA	NA	NA	NA	NA
	Azithromycin	FS11	NEBR7D11	C		CDC2Plate15A04	NA	NA	NA	NA	NA	NA	NA	NA	NA	NA	NA	NA	NA	NA	NA	NA	NA	NA	NA	NA	NA	NA	NA	NA	NA	NA	NA	NA	NA	NA	NA	NA	NA	NA	NA	NA	NA	NA	NA	NA	NA	NA	NA
	Azithromycin	FS12	NEBR4D06	A		CDC2Plate5A08	NA	NA	NA	NA	NA	NA	NA	NA	NA	NA	NA	NA	NA	NA	NA	NA	NA	NA	NA	NA	NA	NA	NA	NA	NA	NA	NA	NA	NA	NA	NA	NA	NA	NA	NA	NA	NA	NA	NA	NA	NA	NA	NA
	Azithromycin	FS12	NEBR4D06	B		CDC2Plate5F09	NA	NA	NA	NA	NA	NA	NA	NA	NA	NA	NA	NA	NA	NA	NA	NA	NA	NA	NA	NA	NA	NA	NA	NA	NA	NA	NA	NA	NA	NA	NA	NA	NA	NA	NA	NA	NA	NA	NA	NA	NA	NA	NA
	Azithromycin	FS12	NEBR4D06	C		CDC2Plate6C12	NA	NA	NA	NA	NA	NA	NA	NA	NA	NA	NA	NA	NA	NA	NA	NA	NA	NA	NA	NA	NA	NA	NA	NA	NA	NA	NA	NA	NA	NA	NA	NA	NA	NA	NA	NA	NA	NA	NA	NA	NA	NA	NA
	Azithromycin	FS12	NEBR7D12	A		CDC2Plate13G01	NA	NA	NA	NA	NA	NA	NA	NA	NA	NA	NA	NA	NA	NA	NA	NA	NA	NA	NA	NA	NA	NA	NA	NA	NA	NA	NA	NA	NA	NA	NA	NA	NA	NA	NA	NA	NA	NA	NA	NA	NA	NA	NA
	Azithromycin	FS12	NEBR7D12	B		CDC2Plate14D03	NA	NA	NA	NA	NA	NA	NA	NA	NA	NA	NA	NA	NA	NA	NA	NA	NA	NA	NA	NA	NA	NA	NA	NA	NA	NA	NA	NA	NA	NA	NA	NA	NA	NA	NA	NA	NA	NA	NA	NA	NA	NA	NA
	Azithromycin	FS12	NEBR7D12	C		CDC2Plate15A05	NA	NA	NA	NA	NA	NA	NA	NA	NA	NA	NA	NA	NA	NA	NA	NA	NA	NA	NA	NA	NA	NA	NA	NA	NA	NA	NA	NA	NA	NA	NA	NA	NA	NA	NA	NA	NA	NA	NA	NA	NA	NA	NA
	Cefaclor	FS01	NEBR1A10	A		CDC2Plate3A02	NA	NA	NA	NA	NA	NA	NA	NA	NA	NA	NA	NA	NA	NA	NA	NA	NA	NA	NA	NA	NA	NA	NA	NA	NA	NA	NA	NA	NA	NA	NA	NA	NA	NA	NA	NA	NA	NA	NA	NA	NA	NA	NA
	Cefaclor	FS01	NEBR1A10	B		CDC2Plate3F02	NA	NA	NA	NA	NA	NA	NA	NA	NA	NA	NA	NA	NA	NA	NA	NA	NA	NA	NA	NA	NA	NA	NA	NA	NA	NA	NA	NA	NA	NA	NA	NA	NA	NA	NA	NA	NA	NA	NA	NA	NA	NA	NA
	Cefaclor	FS01	NEBR1A10	C		CDC2Plate4C04	NA	NA	NA	NA	NA	NA	NA	NA	NA	NA	NA	NA	NA	NA	NA	NA	NA	NA	NA	NA	NA	NA	NA	NA	NA	NA	NA	NA	NA	NA	NA	NA	NA	NA	NA	NA	NA	NA	NA	NA	NA	NA	NA
	Cefaclor	FS01	NEBR5C05	A		CDC2Plate9F12	NA	NA	NA	NA	NA	NA	NA	NA	NA	NA	NA	NA	NA	NA	NA	NA	NA	NA	NA	NA	NA	NA	NA	NA	NA	NA	NA	NA	NA	NA	NA	NA	NA	NA	NA	NA	NA	NA	NA	NA	NA	NA	NA
	Cefaclor	FS01	NEBR5C05	B		CDC2Plate11A03	NA	NA	NA	NA	NA	NA	NA	NA	NA	NA	NA	NA	NA	NA	NA	NA	NA	NA	NA	NA	NA	NA	NA	NA	NA	NA	NA	NA	NA	NA	NA	NA	NA	NA	NA	NA	NA	NA	NA	NA	NA	NA	NA
	Cefaclor	FS01	NEBR5C05	C		CDC2Plate12C04	NA	NA	NA	NA	NA	NA	NA	NA	NA	NA	NA	NA	NA	NA	NA	NA	NA	NA	NA	NA	NA	NA	NA	NA	NA	NA	NA	NA	NA	NA	NA	NA	NA	NA	NA	NA	NA	NA	NA	NA	NA	NA	NA
	Cefaclor	FS02	NEBR1A11	A		CDC2Plate3A03	NA	NA	NA	NA	NA	NA	NA	NA	NA	NA	NA	NA	NA	NA	NA	NA	NA	NA	NA	NA	NA	NA	NA	NA	NA	NA	NA	NA	NA	NA	NA	NA	NA	NA	NA	NA	NA	NA	NA	NA	NA	NA	NA
	Cefaclor	FS02	NEBR1A11	B		CDC2Plate3F03	NA	NA	NA	NA	NA	NA	NA	NA	NA	NA	NA	NA	NA	NA	NA	NA	NA	NA	NA	NA	NA	NA	NA	NA	NA	NA	NA	NA	NA	NA	NA	NA	NA	NA	NA	NA	NA	NA	NA	NA	NA	NA	NA
	Cefaclor	FS02	NEBR1A11	C		CDC2Plate4C05	NA	NA	NA	NA	NA	NA	NA	NA	NA	NA	NA	NA	NA	NA	NA	NA	NA	NA	NA	NA	NA	NA	NA	NA	NA	NA	NA	NA	NA	NA	NA	NA	NA	NA	NA	NA	NA	NA	NA	NA	NA	NA	NA
	Cefaclor	FS02	NEBR5C06	A		CDC2Plate9G01	NA	NA	NA	NA	NA	NA	NA	NA	NA	NA	NA	NA	NA	NA	NA	NA	NA	NA	NA	NA	NA	NA	NA	NA	NA	NA	NA	NA	NA	NA	NA	NA	NA	NA	NA	NA	NA	NA	NA	NA	NA	NA	NA
	Cefaclor	FS02	NEBR5C06	C		CDC2Plate12C05	NA	NA	NA	NA	NA	NA	NA	NA	NA	NA	NA	NA	NA	NA	NA	NA	NA	NA	NA	NA	NA	NA	NA	NA	NA	NA	NA	NA	NA	NA	NA	NA	NA	NA	NA	NA	NA	NA	NA	NA	NA	NA	NA
	Cefaclor	FS03	NEBR1A12	A		CDC2Plate3A04	NA	NA	NA	NA	NA	NA	NA	NA	NA	NA	NA	NA	NA	NA	NA	NA	NA	NA	NA	NA	NA	NA	NA	NA	NA	NA	NA	NA	NA	NA	NA	NA	NA	NA	NA	NA	NA	NA	NA	NA	NA	NA	NA
	Cefaclor	FS03	NEBR1A12	B		CDC2Plate3F04	NA	NA	NA	NA	NA	NA	NA	NA	NA	NA	NA	NA	NA	NA	NA	NA	NA	NA	NA	NA	NA	NA	NA	NA	NA	NA	NA	NA	NA	NA	NA	NA	NA	NA	NA	NA	NA	NA	NA	NA	NA	NA	NA
	Cefaclor	FS03	NEBR1A12	C		CDC2Plate4C06	NA	NA	NA	NA	NA	NA	NA	NA	NA	NA	NA	NA	NA	NA	NA	NA	NA	NA	NA	NA	NA	NA	NA	NA	NA	NA	NA	NA	NA	NA	NA	NA	NA	NA	NA	NA	NA	NA	NA	NA	NA	NA	NA
	Cefaclor	FS03	NEBR5C07	A		CDC2Plate9G02	NA	NA	NA	NA	NA	NA	NA	NA	NA	NA	NA	NA	NA	NA	NA	NA	NA	NA	NA	NA	NA	NA	NA	NA	NA	NA	NA	NA	NA	NA	NA	NA	NA	NA	NA	NA	NA	NA	NA	NA	NA	NA	NA
	Cefaclor	FS03	NEBR5C07	B		CDC2Plate11A05	NA	NA	NA	NA	NA	NA	NA	NA	NA	NA	NA	NA	NA	NA	NA	NA	NA	NA	NA	NA	NA	NA	NA	NA	NA	NA	NA	NA	NA	NA	NA	NA	NA	NA	NA	NA	NA	NA	NA	NA	NA	NA	NA
	Cefaclor	FS03	NEBR5C07	C		CDC2Plate12C06	NA	NA	NA	NA	NA	NA	NA	NA	NA	NA	NA	NA	NA	NA	NA	NA	NA	NA	NA	NA	NA	NA	NA	NA	NA	NA	NA	NA	NA	NA	NA	NA	NA	NA	NA	NA	NA	NA	NA	NA	NA	NA	NA
	Cefaclor	FS04	NEBR2A04	A		CDC2Plate6G05	NA	NA	NA	NA	NA	NA	NA	NA	NA	NA	NA	NA	NA	NA	NA	NA	NA	NA	NA	NA	NA	NA	NA	NA	NA	NA	NA	NA	NA	NA	NA	NA	NA	NA	NA	NA	NA	NA	NA	NA	NA	NA	NA
	Cefaclor	FS04	NEBR2A04	B		CDC2Plate7D06	NA	NA	NA	NA	NA	NA	NA	NA	NA	NA	NA	NA	NA	NA	NA	NA	NA	NA	NA	NA	NA	NA	NA	NA	NA	NA	NA	NA	NA	NA	NA	NA	NA	NA	NA	NA	NA	NA	NA	NA	NA	NA	NA
	Cefaclor	FS04	NEBR2A04	C		CDC2Plate8A07	NA	NA	NA	NA	NA	NA	NA	NA	NA	NA	NA	NA	NA	NA	NA	NA	NA	NA	NA	NA	NA	NA	NA	NA	NA	NA	NA	NA	NA	NA	NA	NA	NA	NA	NA	NA	NA	NA	NA	NA	NA	NA	NA
	Cefaclor	FS04	NEBR5C08	A		CDC2Plate9G03	NA	NA	NA	NA	NA	NA	NA	NA	NA	NA	NA	NA	NA	NA	NA	NA	NA	NA	NA	NA	NA	NA	NA	NA	NA	NA	NA	NA	NA	NA	NA	NA	NA	NA	NA	NA	NA	NA	NA	NA	NA	NA	NA
	Cefaclor	FS04	NEBR5C08	B		CDC2Plate11A06	NA	NA	NA	NA	NA	NA	NA	NA	NA	NA	NA	NA	NA	NA	NA	NA	NA	NA	NA	NA	NA	NA	NA	NA	NA	NA	NA	NA	NA	NA	NA	NA	NA	NA	NA	NA	NA	NA	NA	NA	NA	NA	NA
	Cefaclor	FS04	NEBR5C08	C		CDC2Plate12C07	NA	NA	NA	NA	NA	NA	NA	NA	NA	NA	NA	NA	NA	NA	NA	NA	NA	NA	NA	NA	NA	NA	NA	NA	NA	NA	NA	NA	NA	NA	NA	NA	NA	NA	NA	NA	NA	NA	NA	NA	NA	NA	NA
	Cefaclor	FS05	NEBR2A05	A		CDC2Plate6G06	NA	NA	NA	NA	NA	NA	NA	NA	NA	NA	NA	NA	NA	NA	NA	NA	NA	NA	NA	NA	NA	NA	NA	NA	NA	NA	NA	NA	NA	NA	NA	NA	NA	NA	NA	NA	NA	NA	NA	NA	NA	NA	NA
	Cefaclor	FS05	NEBR2A05	B		CDC2Plate7D07	NA	NA	NA	NA	NA	NA	NA	NA	NA	NA	NA	NA	NA	NA	NA	NA	NA	NA	NA	NA	NA	NA	NA	NA	NA	NA	NA	NA	NA	NA	NA	NA	NA	NA	NA	NA	NA	NA	NA	NA	NA	NA	NA
	Cefaclor	FS05	NEBR2A05	C		CDC2Plate8A08	NA	NA	NA	NA	NA	NA	NA	NA	NA	NA	NA	NA	NA	NA	NA	NA	NA	NA	NA	NA	NA	NA	NA	NA	NA	NA	NA	NA	NA	NA	NA	NA	NA	NA	NA	NA	NA	NA	NA	NA	NA	NA	NA
	Cefaclor	FS05	NEBR6C05	A		CDC2Plate10D02	NA	NA	NA	NA	NA	NA	NA	NA	NA	NA	NA	NA	NA	NA	NA	NA	NA	NA	NA	NA	NA	NA	NA	NA	NA	NA	NA	NA	NA	NA	NA	NA	NA	NA	NA	NA	NA	NA	NA	NA	NA	NA	NA
	Cefaclor	FS05	NEBR6C05	B		CDC2Plate11F03	NA	NA	NA	NA	NA	NA	NA	NA	NA	NA	NA	NA	NA	NA	NA	NA	NA	NA	NA	NA	NA	NA	NA	NA	NA	NA	NA	NA	NA	NA	NA	NA	NA	NA	NA	NA	NA	NA	NA	NA	NA	NA	NA
	Cefaclor	FS05	NEBR6C05	C		CDC2Plate12H04	NA	NA	NA	NA	NA	NA	NA	NA	NA	NA	NA	NA	NA	NA	NA	NA	NA	NA	NA	NA	NA	NA	NA	NA	NA	NA	NA	NA	NA	NA	NA	NA	NA	NA	NA	NA	NA	NA	NA	NA	NA	NA	NA
	Cefaclor	FS06	NEBR2A06	A		CDC2Plate6G07	NA	NA	NA	NA	NA	NA	NA	NA	NA	NA	NA	NA	NA	NA	NA	NA	NA	NA	NA	NA	NA	NA	NA	NA	NA	NA	NA	NA	NA	NA	NA	NA	NA	NA	NA	NA	NA	NA	NA	NA	NA	NA	NA
	Cefaclor	FS06	NEBR2A06	B		CDC2Plate7D08	NA	NA	NA	NA	NA	NA	NA	NA	NA	NA	NA	NA	NA	NA	NA	NA	NA	NA	NA	NA	NA	NA	NA	NA	NA	NA	NA	NA	NA	NA	NA	NA	NA	NA	NA	NA	NA	NA	NA	NA	NA	NA	NA
	Cefaclor	FS06	NEBR2A06	C		CDC2Plate8A09	NA	NA	NA	NA	NA	NA	NA	NA	NA	NA	NA	NA	NA	NA	NA	NA	NA	NA	NA	NA	NA	NA	NA	NA	NA	NA	NA	NA	NA	NA	NA	NA	NA	NA	NA	NA	NA	NA	NA	NA	NA	NA	NA
	Cefaclor	FS06	NEBR6C06	A		CDC2Plate10D03	NA	NA	NA	NA	NA	NA	NA	NA	NA	NA	NA	NA	NA	NA	NA	NA	NA	NA	NA	NA	NA	NA	NA	NA	NA	NA	NA	NA	NA	NA	NA	NA	NA	NA	NA	NA	NA	NA	NA	NA	NA	NA	NA
	Cefaclor	FS06	NEBR6C06	B		CDC2Plate11F04	NA	NA	NA	NA	NA	NA	NA	NA	NA	NA	NA	NA	NA	NA	NA	NA	NA	NA	NA	NA	NA	NA	NA	NA	NA	NA	NA	NA	NA	NA	NA	NA	NA	NA	NA	NA	NA	NA	NA	NA	NA	NA	NA
	Cefaclor	FS06	NEBR6C06	C		CDC2Plate12H05	NA	NA	NA	NA	NA	NA	NA	NA	NA	NA	NA	NA	NA	NA	NA	NA	NA	NA	NA	NA	NA	NA	NA	NA	NA	NA	NA	NA	NA	NA	NA	NA	NA	NA	NA	NA	NA	NA	NA	NA	NA	NA	NA
	Cefaclor	FS07	NEBR3C05	A		CDC2Plate1C12	NA	NA	NA	NA	NA	NA	NA	NA	NA	NA	NA	NA	NA	NA	NA	NA	NA	NA	NA	NA	NA	NA	NA	NA	NA	NA	NA	NA	NA	NA	NA	NA	NA	NA	NA	NA	NA	NA	NA	NA	NA	NA	NA
	Cefaclor	FS07	NEBR3C05	B		CDC2Plate2A02	NA	NA	NA	NA	NA	NA	NA	NA	NA	NA	NA	NA	NA	NA	NA	NA	NA	NA	NA	NA	NA	NA	NA	NA	NA	NA	NA	NA	NA	NA	NA	NA	NA	NA	NA	NA	NA	NA	NA	NA	NA	NA	NA
	Cefaclor	FS07	NEBR3C05	C		CDC2Plate2F02	NA	NA	NA	NA	NA	NA	NA	NA	NA	NA	NA	NA	NA	NA	NA	NA	NA	NA	NA	NA	NA	NA	NA	NA	NA	NA	NA	NA	NA	NA	NA	NA	NA	NA	NA	NA	NA	NA	NA	NA	NA	NA	NA
	Cefaclor	FS07	NEBR6C07	A		CDC2Plate10D04	NA	NA	NA	NA	NA	NA	NA	NA	NA	NA	NA	NA	NA	NA	NA	NA	NA	NA	NA	NA	NA	NA	NA	NA	NA	NA	NA	NA	NA	NA	NA	NA	NA	NA	NA	NA	NA	NA	NA	NA	NA	NA	NA
	Cefaclor	FS07	NEBR6C07	B		CDC2Plate11F05	NA	NA	NA	NA	NA	NA	NA	NA	NA	NA	NA	NA	NA	NA	NA	NA	NA	NA	NA	NA	NA	NA	NA	NA	NA	NA	NA	NA	NA	NA	NA	NA	NA	NA	NA	NA	NA	NA	NA	NA	NA	NA	NA
	Cefaclor	FS07	NEBR6C07	C		CDC2Plate12H06	NA	NA	NA	NA	NA	NA	NA	NA	NA	NA	NA	NA	NA	NA	NA	NA	NA	NA	NA	NA	NA	NA	NA	NA	NA	NA	NA	NA	NA	NA	NA	NA	NA	NA	NA	NA	NA	NA	NA	NA	NA	NA	NA
	Cefaclor	FS08	NEBR3C06	A		CDC2Plate1D01	NA	NA	NA	NA	NA	NA	NA	NA	NA	NA	NA	NA	NA	NA	NA	NA	NA	NA	NA	NA	NA	NA	NA	NA	NA	NA	NA	NA	NA	NA	NA	NA	NA	NA	NA	NA	NA	NA	NA	NA	NA	NA	NA
	Cefaclor	FS08	NEBR3C06	B		CDC2Plate2A03	NA	NA	NA	NA	NA	NA	NA	NA	NA	NA	NA	NA	NA	NA	NA	NA	NA	NA	NA	NA	NA	NA	NA	NA	NA	NA	NA	NA	NA	NA	NA	NA	NA	NA	NA	NA	NA	NA	NA	NA	NA	NA	NA
	Cefaclor	FS08	NEBR3C06	C		CDC2Plate2F03	NA	NA	NA	NA	NA	NA	NA	NA	NA	NA	NA	NA	NA	NA	NA	NA	NA	NA	NA	NA	NA	NA	NA	NA	NA	NA	NA	NA	NA	NA	NA	NA	NA	NA	NA	NA	NA	NA	NA	NA	NA	NA	NA
	Cefaclor	FS08	NEBR6C08	A		CDC2Plate10D05	NA	NA	NA	NA	NA	NA	NA	NA	NA	NA	NA	NA	NA	NA	NA	NA	NA	NA	NA	NA	NA	NA	NA	NA	NA	NA	NA	NA	NA	NA	NA	NA	NA	NA	NA	NA	NA	NA	NA	NA	NA	NA	NA
	Cefaclor	FS08	NEBR6C08	B		CDC2Plate11F06	NA	NA	NA	NA	NA	NA	NA	NA	NA	NA	NA	NA	NA	NA	NA	NA	NA	NA	NA	NA	NA	NA	NA	NA	NA	NA	NA	NA	NA	NA	NA	NA	NA	NA	NA	NA	NA	NA	NA	NA	NA	NA	NA
	Cefaclor	FS08	NEBR6C08	C		CDC2Plate12H07	NA	NA	NA	NA	NA	NA	NA	NA	NA	NA	NA	NA	NA	NA	NA	NA	NA	NA	NA	NA	NA	NA	NA	NA	NA	NA	NA	NA	NA	NA	NA	NA	NA	NA	NA	NA	NA	NA	NA	NA	NA	NA	NA
	Cefaclor	FS09	NEBR3C07	A		CDC2Plate1D02	NA	NA	NA	NA	NA	NA	NA	NA	NA	NA	NA	NA	NA	NA	NA	NA	NA	NA	NA	NA	NA	NA	NA	NA	NA	NA	NA	NA	NA	NA	NA	NA	NA	NA	NA	NA	NA	NA	NA	NA	NA	NA	NA
	Cefaclor	FS09	NEBR3C07	B		CDC2Plate2A04	NA	NA	NA	NA	NA	NA	NA	NA	NA	NA	NA	NA	NA	NA	NA	NA	NA	NA	NA	NA	NA	NA	NA	NA	NA	NA	NA	NA	NA	NA	NA	NA	NA	NA	NA	NA	NA	NA	NA	NA	NA	NA	NA
	Cefaclor	FS09	NEBR3C07	C		CDC2Plate2F04	NA	NA	NA	NA	NA	NA	NA	NA	NA	NA	NA	NA	NA	NA	NA	NA	NA	NA	NA	NA	NA	NA	NA	NA	NA	NA	NA	NA	NA	NA	NA	NA	NA	NA	NA	NA	NA	NA	NA	NA	NA	NA	NA
	Cefaclor	FS09	NEBR7C05	A		CDC2Plate13E06	NA	NA	NA	NA	NA	NA	NA	NA	NA	NA	NA	NA	NA	NA	NA	NA	NA	NA	NA	NA	NA	NA	NA	NA	NA	NA	NA	NA	NA	NA	NA	NA	NA	NA	NA	NA	NA	NA	NA	NA	NA	NA	NA
	Cefaclor	FS09	NEBR7C05	B		CDC2Plate14B08	NA	NA	NA	NA	NA	NA	NA	NA	NA	NA	NA	NA	NA	NA	NA	NA	NA	NA	NA	NA	NA	NA	NA	NA	NA	NA	NA	NA	NA	NA	NA	NA	NA	NA	NA	NA	NA	NA	NA	NA	NA	NA	NA
	Cefaclor	FS09	NEBR7C05	C		CDC2Plate14G08	NA	NA	NA	NA	NA	NA	NA	NA	NA	NA	NA	NA	NA	NA	NA	NA	NA	NA	NA	NA	NA	NA	NA	NA	NA	NA	NA	NA	NA	NA	NA	NA	NA	NA	NA	NA	NA	NA	NA	NA	NA	NA	NA
	Cefaclor	FS10	NEBR3C08	A		CDC2Plate1D03	NA	NA	NA	NA	NA	NA	NA	NA	NA	NA	NA	NA	NA	NA	NA	NA	NA	NA	NA	NA	NA	NA	NA	NA	NA	NA	NA	NA	NA	NA	NA	NA	NA	NA	NA	NA	NA	NA	NA	NA	NA	NA	NA
	Cefaclor	FS10	NEBR3C08	B		CDC2Plate2A05	NA	NA	NA	NA	NA	NA	NA	NA	NA	NA	NA	NA	NA	NA	NA	NA	NA	NA	NA	NA	NA	NA	NA	NA	NA	NA	NA	NA	NA	NA	NA	NA	NA	NA	NA	NA	NA	NA	NA	NA	NA	NA	NA
	Cefaclor	FS10	NEBR3C08	C		CDC2Plate2F05	NA	NA	NA	NA	NA	NA	NA	NA	NA	NA	NA	NA	NA	NA	NA	NA	NA	NA	NA	NA	NA	NA	NA	NA	NA	NA	NA	NA	NA	NA	NA	NA	NA	NA	NA	NA	NA	NA	NA	NA	NA	NA	NA
	Cefaclor	FS10	NEBR7C06	A		CDC2Plate13E07	NA	NA	NA	NA	NA	NA	NA	NA	NA	NA	NA	NA	NA	NA	NA	NA	NA	NA	NA	NA	NA	NA	NA	NA	NA	NA	NA	NA	NA	NA	NA	NA	NA	NA	NA	NA	NA	NA	NA	NA	NA	NA	NA
	Cefaclor	FS10	NEBR7C06	B		CDC2Plate14B09	NA	NA	NA	NA	NA	NA	NA	NA	NA	NA	NA	NA	NA	NA	NA	NA	NA	NA	NA	NA	NA	NA	NA	NA	NA	NA	NA	NA	NA	NA	NA	NA	NA	NA	NA	NA	NA	NA	NA	NA	NA	NA	NA
	Cefaclor	FS10	NEBR7C06	C		CDC2Plate14G09	NA	NA	NA	NA	NA	NA	NA	NA	NA	NA	NA	NA	NA	NA	NA	NA	NA	NA	NA	NA	NA	NA	NA	NA	NA	NA	NA	NA	NA	NA	NA	NA	NA	NA	NA	NA	NA	NA	NA	NA	NA	NA	NA
	Cefaclor	FS11	NEBR4C03	A		CDC2Plate4H09	NA	NA	NA	NA	NA	NA	NA	NA	NA	NA	NA	NA	NA	NA	NA	NA	NA	NA	NA	NA	NA	NA	NA	NA	NA	NA	NA	NA	NA	NA	NA	NA	NA	NA	NA	NA	NA	NA	NA	NA	NA	NA	NA
	Cefaclor	FS11	NEBR4C03	B		CDC2Plate5E12	NA	NA	NA	NA	NA	NA	NA	NA	NA	NA	NA	NA	NA	NA	NA	NA	NA	NA	NA	NA	NA	NA	NA	NA	NA	NA	NA	NA	NA	NA	NA	NA	NA	NA	NA	NA	NA	NA	NA	NA	NA	NA	NA
	Cefaclor	FS11	NEBR4C03	C		CDC2Plate6C03	NA	NA	NA	NA	NA	NA	NA	NA	NA	NA	NA	NA	NA	NA	NA	NA	NA	NA	NA	NA	NA	NA	NA	NA	NA	NA	NA	NA	NA	NA	NA	NA	NA	NA	NA	NA	NA	NA	NA	NA	NA	NA	NA
	Cefaclor	FS11	NEBR7C07	A		CDC2Plate13E08	NA	NA	NA	NA	NA	NA	NA	NA	NA	NA	NA	NA	NA	NA	NA	NA	NA	NA	NA	NA	NA	NA	NA	NA	NA	NA	NA	NA	NA	NA	NA	NA	NA	NA	NA	NA	NA	NA	NA	NA	NA	NA	NA
	Cefaclor	FS11	NEBR7C07	B		CDC2Plate14B10	NA	NA	NA	NA	NA	NA	NA	NA	NA	NA	NA	NA	NA	NA	NA	NA	NA	NA	NA	NA	NA	NA	NA	NA	NA	NA	NA	NA	NA	NA	NA	NA	NA	NA	NA	NA	NA	NA	NA	NA	NA	NA	NA
	Cefaclor	FS11	NEBR7C07	C		CDC2Plate14G10	NA	NA	NA	NA	NA	NA	NA	NA	NA	NA	NA	NA	NA	NA	NA	NA	NA	NA	NA	NA	NA	NA	NA	NA	NA	NA	NA	NA	NA	NA	NA	NA	NA	NA	NA	NA	NA	NA	NA	NA	NA	NA	NA
	Cefaclor	FS12	NEBR4C04	A		CDC2Plate4H10	NA	NA	NA	NA	NA	NA	NA	NA	NA	NA	NA	NA	NA	NA	NA	NA	NA	NA	NA	NA	NA	NA	NA	NA	NA	NA	NA	NA	NA	NA	NA	NA	NA	NA	NA	NA	NA	NA	NA	NA	NA	NA	NA
	Cefaclor	FS12	NEBR4C04	B		CDC2Plate5F01	NA	NA	NA	NA	NA	NA	NA	NA	NA	NA	NA	NA	NA	NA	NA	NA	NA	NA	NA	NA	NA	NA	NA	NA	NA	NA	NA	NA	NA	NA	NA	NA	NA	NA	NA	NA	NA	NA	NA	NA	NA	NA	NA
	Cefaclor	FS12	NEBR4C04	C		CDC2Plate6C04	NA	NA	NA	NA	NA	NA	NA	NA	NA	NA	NA	NA	NA	NA	NA	NA	NA	NA	NA	NA	NA	NA	NA	NA	NA	NA	NA	NA	NA	NA	NA	NA	NA	NA	NA	NA	NA	NA	NA	NA	NA	NA	NA
	Cefaclor	FS12	NEBR7C08	A		CDC2Plate13E09	NA	NA	NA	NA	NA	NA	NA	NA	NA	NA	NA	NA	NA	NA	NA	NA	NA	NA	NA	NA	NA	NA	NA	NA	NA	NA	NA	NA	NA	NA	NA	NA	NA	NA	NA	NA	NA	NA	NA	NA	NA	NA	NA
	Cefaclor	FS12	NEBR7C08	B		CDC2Plate14B11	NA	NA	NA	NA	NA	NA	NA	NA	NA	NA	NA	NA	NA	NA	NA	NA	NA	NA	NA	NA	NA	NA	NA	NA	NA	NA	NA	NA	NA	NA	NA	NA	NA	NA	NA	NA	NA	NA	NA	NA	NA	NA	NA
	Cefaclor	FS12	NEBR7C08	C		CDC2Plate14G11	NA	NA	NA	NA	NA	NA	NA	NA	NA	NA	NA	NA	NA	NA	NA	NA	NA	NA	NA	NA	NA	NA	NA	NA	NA	NA	NA	NA	NA	NA	NA	NA	NA	NA	NA	NA	NA	NA	NA	NA	NA	NA	NA
	Ceftriaxone	FS01	NEBR1B07	A		CDC2Plate3A11	NA	NA	NA	NA	NA	NA	NA	NA	NA	NA	NA	NA	NA	NA	NA	NA	NA	NA	NA	NA	NA	NA	NA	NA	NA	NA	NA	NA	NA	NA	NA	NA	NA	NA	NA	NA	NA	NA	NA	NA	NA	NA	NA
	Ceftriaxone	FS01	NEBR1B07	B		CDC2Plate3F11	NA	NA	NA	NA	NA	NA	NA	NA	NA	NA	NA	NA	NA	NA	NA	NA	NA	NA	NA	NA	NA	NA	NA	NA	NA	NA	NA	NA	NA	NA	NA	NA	NA	NA	NA	NA	NA	NA	NA	NA	NA	NA	NA
	Ceftriaxone	FS01	NEBR1B07	C		CDC2Plate4D01	NA	NA	NA	NA	NA	NA	NA	NA	NA	NA	NA	NA	NA	NA	NA	NA	NA	NA	NA	NA	NA	NA	NA	NA	NA	NA	NA	NA	NA	NA	NA	NA	NA	NA	NA	NA	NA	NA	NA	NA	NA	NA	NA
	Ceftriaxone	FS01	NEBR5B09	A		CDC2Plate9F05	NA	NA	NA	NA	NA	NA	NA	NA	NA	NA	NA	NA	NA	NA	NA	NA	NA	NA	NA	NA	NA	NA	NA	NA	NA	NA	NA	NA	NA	NA	NA	NA	NA	NA	NA	NA	NA	NA	NA	NA	NA	NA	NA
	Ceftriaxone	FS01	NEBR5B09	B		CDC2Plate10H06	NA	NA	NA	NA	NA	NA	NA	NA	NA	NA	NA	NA	NA	NA	NA	NA	NA	NA	NA	NA	NA	NA	NA	NA	NA	NA	NA	NA	NA	NA	NA	NA	NA	NA	NA	NA	NA	NA	NA	NA	NA	NA	NA
	Ceftriaxone	FS01	NEBR5B09	C		CDC2Plate12B09	NA	NA	NA	NA	NA	NA	NA	NA	NA	NA	NA	NA	NA	NA	NA	NA	NA	NA	NA	NA	NA	NA	NA	NA	NA	NA	NA	NA	NA	NA	NA	NA	NA	NA	NA	NA	NA	NA	NA	NA	NA	NA	NA
	Ceftriaxone	FS02	NEBR1B08	A		CDC2Plate3A12	NA	NA	NA	NA	NA	NA	NA	NA	NA	NA	NA	NA	NA	NA	NA	NA	NA	NA	NA	NA	NA	NA	NA	NA	NA	NA	NA	NA	NA	NA	NA	NA	NA	NA	NA	NA	NA	NA	NA	NA	NA	NA	NA
	Ceftriaxone	FS02	NEBR1B08	B		CDC2Plate3F12	NA	NA	NA	NA	NA	NA	NA	NA	NA	NA	NA	NA	NA	NA	NA	NA	NA	NA	NA	NA	NA	NA	NA	NA	NA	NA	NA	NA	NA	NA	NA	NA	NA	NA	NA	NA	NA	NA	NA	NA	NA	NA	NA
	Ceftriaxone	FS02	NEBR1B08	C		CDC2Plate4D02	NA	NA	NA	NA	NA	NA	NA	NA	NA	NA	NA	NA	NA	NA	NA	NA	NA	NA	NA	NA	NA	NA	NA	NA	NA	NA	NA	NA	NA	NA	NA	NA	NA	NA	NA	NA	NA	NA	NA	NA	NA	NA	NA
	Ceftriaxone	FS02	NEBR5B10	A		CDC2Plate9F06	NA	NA	NA	NA	NA	NA	NA	NA	NA	NA	NA	NA	NA	NA	NA	NA	NA	NA	NA	NA	NA	NA	NA	NA	NA	NA	NA	NA	NA	NA	NA	NA	NA	NA	NA	NA	NA	NA	NA	NA	NA	NA	NA
	Ceftriaxone	FS02	NEBR5B10	B		CDC2Plate10H07	NA	NA	NA	NA	NA	NA	NA	NA	NA	NA	NA	NA	NA	NA	NA	NA	NA	NA	NA	NA	NA	NA	NA	NA	NA	NA	NA	NA	NA	NA	NA	NA	NA	NA	NA	NA	NA	NA	NA	NA	NA	NA	NA
	Ceftriaxone	FS02	NEBR5B10	C		CDC2Plate12B10	NA	NA	NA	NA	NA	NA	NA	NA	NA	NA	NA	NA	NA	NA	NA	NA	NA	NA	NA	NA	NA	NA	NA	NA	NA	NA	NA	NA	NA	NA	NA	NA	NA	NA	NA	NA	NA	NA	NA	NA	NA	NA	NA
	Ceftriaxone	FS03	NEBR1B09	A		CDC2Plate3B01	NA	NA	NA	NA	NA	NA	NA	NA	NA	NA	NA	NA	NA	NA	NA	NA	NA	NA	NA	NA	NA	NA	NA	NA	NA	NA	NA	NA	NA	NA	NA	NA	NA	NA	NA	NA	NA	NA	NA	NA	NA	NA	NA
	Ceftriaxone	FS03	NEBR1B09	B		CDC2Plate3G01	NA	NA	NA	NA	NA	NA	NA	NA	NA	NA	NA	NA	NA	NA	NA	NA	NA	NA	NA	NA	NA	NA	NA	NA	NA	NA	NA	NA	NA	NA	NA	NA	NA	NA	NA	NA	NA	NA	NA	NA	NA	NA	NA
	Ceftriaxone	FS03	NEBR1B09	C		CDC2Plate4D03	NA	NA	NA	NA	NA	NA	NA	NA	NA	NA	NA	NA	NA	NA	NA	NA	NA	NA	NA	NA	NA	NA	NA	NA	NA	NA	NA	NA	NA	NA	NA	NA	NA	NA	NA	NA	NA	NA	NA	NA	NA	NA	NA
	Ceftriaxone	FS03	NEBR5B11	A		CDC2Plate9F07	NA	NA	NA	NA	NA	NA	NA	NA	NA	NA	NA	NA	NA	NA	NA	NA	NA	NA	NA	NA	NA	NA	NA	NA	NA	NA	NA	NA	NA	NA	NA	NA	NA	NA	NA	NA	NA	NA	NA	NA	NA	NA	NA
	Ceftriaxone	FS03	NEBR5B11	B		CDC2Plate10H08	NA	NA	NA	NA	NA	NA	NA	NA	NA	NA	NA	NA	NA	NA	NA	NA	NA	NA	NA	NA	NA	NA	NA	NA	NA	NA	NA	NA	NA	NA	NA	NA	NA	NA	NA	NA	NA	NA	NA	NA	NA	NA	NA
	Ceftriaxone	FS03	NEBR5B11	C		CDC2Plate12B11	NA	NA	NA	NA	NA	NA	NA	NA	NA	NA	NA	NA	NA	NA	NA	NA	NA	NA	NA	NA	NA	NA	NA	NA	NA	NA	NA	NA	NA	NA	NA	NA	NA	NA	NA	NA	NA	NA	NA	NA	NA	NA	NA
	Ceftriaxone	FS04	NEBR2A01	A		CDC2Plate6G02	NA	NA	NA	NA	NA	NA	NA	NA	NA	NA	NA	NA	NA	NA	NA	NA	NA	NA	NA	NA	NA	NA	NA	NA	NA	NA	NA	NA	NA	NA	NA	NA	NA	NA	NA	NA	NA	NA	NA	NA	NA	NA	NA
	Ceftriaxone	FS04	NEBR2A01	B		CDC2Plate7D03	NA	NA	NA	NA	NA	NA	NA	NA	NA	NA	NA	NA	NA	NA	NA	NA	NA	NA	NA	NA	NA	NA	NA	NA	NA	NA	NA	NA	NA	NA	NA	NA	NA	NA	NA	NA	NA	NA	NA	NA	NA	NA	NA
	Ceftriaxone	FS04	NEBR2A01	C		CDC2Plate8A04	NA	NA	NA	NA	NA	NA	NA	NA	NA	NA	NA	NA	NA	NA	NA	NA	NA	NA	NA	NA	NA	NA	NA	NA	NA	NA	NA	NA	NA	NA	NA	NA	NA	NA	NA	NA	NA	NA	NA	NA	NA	NA	NA
	Ceftriaxone	FS04	NEBR8F01	A		CDC2Plate15E11	NA	NA	NA	NA	NA	NA	NA	NA	NA	NA	NA	NA	NA	NA	NA	NA	NA	NA	NA	NA	NA	NA	NA	NA	NA	NA	NA	NA	NA	NA	NA	NA	NA	NA	NA	NA	NA	NA	NA	NA	NA	NA	NA
	Ceftriaxone	FS04	NEBR8F01	B		CDC2Plate16B06	NA	NA	NA	NA	NA	NA	NA	NA	NA	NA	NA	NA	NA	NA	NA	NA	NA	NA	NA	NA	NA	NA	NA	NA	NA	NA	NA	NA	NA	NA	NA	NA	NA	NA	NA	NA	NA	NA	NA	NA	NA	NA	NA
	Ceftriaxone	FS04	NEBR8F01	C		CDC2Plate16B10	NA	NA	NA	NA	NA	NA	NA	NA	NA	NA	NA	NA	NA	NA	NA	NA	NA	NA	NA	NA	NA	NA	NA	NA	NA	NA	NA	NA	NA	NA	NA	NA	NA	NA	NA	NA	NA	NA	NA	NA	NA	NA	NA
	Ceftriaxone	FS05	NEBR2A02	A		CDC2Plate6G03	NA	NA	NA	NA	NA	NA	NA	NA	NA	NA	NA	NA	NA	NA	NA	NA	NA	NA	NA	NA	NA	NA	NA	NA	NA	NA	NA	NA	NA	NA	NA	NA	NA	NA	NA	NA	NA	NA	NA	NA	NA	NA	NA
	Ceftriaxone	FS05	NEBR2A02	B		CDC2Plate7D04	NA	NA	NA	NA	NA	NA	NA	NA	NA	NA	NA	NA	NA	NA	NA	NA	NA	NA	NA	NA	NA	NA	NA	NA	NA	NA	NA	NA	NA	NA	NA	NA	NA	NA	NA	NA	NA	NA	NA	NA	NA	NA	NA
	Ceftriaxone	FS05	NEBR2A02	C		CDC2Plate8A05	NA	NA	NA	NA	NA	NA	NA	NA	NA	NA	NA	NA	NA	NA	NA	NA	NA	NA	NA	NA	NA	NA	NA	NA	NA	NA	NA	NA	NA	NA	NA	NA	NA	NA	NA	NA	NA	NA	NA	NA	NA	NA	NA
	Ceftriaxone	FS05	NEBR6B09	A		CDC2Plate10C06	NA	NA	NA	NA	NA	NA	NA	NA	NA	NA	NA	NA	NA	NA	NA	NA	NA	NA	NA	NA	NA	NA	NA	NA	NA	NA	NA	NA	NA	NA	NA	NA	NA	NA	NA	NA	NA	NA	NA	NA	NA	NA	NA
	Ceftriaxone	FS05	NEBR6B09	B		CDC2Plate11E07	NA	NA	NA	NA	NA	NA	NA	NA	NA	NA	NA	NA	NA	NA	NA	NA	NA	NA	NA	NA	NA	NA	NA	NA	NA	NA	NA	NA	NA	NA	NA	NA	NA	NA	NA	NA	NA	NA	NA	NA	NA	NA	NA
	Ceftriaxone	FS05	NEBR6B09	C		CDC2Plate12G08	NA	NA	NA	NA	NA	NA	NA	NA	NA	NA	NA	NA	NA	NA	NA	NA	NA	NA	NA	NA	NA	NA	NA	NA	NA	NA	NA	NA	NA	NA	NA	NA	NA	NA	NA	NA	NA	NA	NA	NA	NA	NA	NA
	Ceftriaxone	FS06	NEBR2A03	A		CDC2Plate6G04	NA	NA	NA	NA	NA	NA	NA	NA	NA	NA	NA	NA	NA	NA	NA	NA	NA	NA	NA	NA	NA	NA	NA	NA	NA	NA	NA	NA	NA	NA	NA	NA	NA	NA	NA	NA	NA	NA	NA	NA	NA	NA	NA
	Ceftriaxone	FS06	NEBR2A03	B		CDC2Plate7D05	NA	NA	NA	NA	NA	NA	NA	NA	NA	NA	NA	NA	NA	NA	NA	NA	NA	NA	NA	NA	NA	NA	NA	NA	NA	NA	NA	NA	NA	NA	NA	NA	NA	NA	NA	NA	NA	NA	NA	NA	NA	NA	NA
	Ceftriaxone	FS06	NEBR2A03	C		CDC2Plate8A06	NA	NA	NA	NA	NA	NA	NA	NA	NA	NA	NA	NA	NA	NA	NA	NA	NA	NA	NA	NA	NA	NA	NA	NA	NA	NA	NA	NA	NA	NA	NA	NA	NA	NA	NA	NA	NA	NA	NA	NA	NA	NA	NA
	Ceftriaxone	FS06	NEBR6B10	A		CDC2Plate10C07	NA	NA	NA	NA	NA	NA	NA	NA	NA	NA	NA	NA	NA	NA	NA	NA	NA	NA	NA	NA	NA	NA	NA	NA	NA	NA	NA	NA	NA	NA	NA	NA	NA	NA	NA	NA	NA	NA	NA	NA	NA	NA	NA
	Ceftriaxone	FS06	NEBR6B10	B		CDC2Plate11E08	NA	NA	NA	NA	NA	NA	NA	NA	NA	NA	NA	NA	NA	NA	NA	NA	NA	NA	NA	NA	NA	NA	NA	NA	NA	NA	NA	NA	NA	NA	NA	NA	NA	NA	NA	NA	NA	NA	NA	NA	NA	NA	NA
	Ceftriaxone	FS06	NEBR6B10	C		CDC2Plate12G09	NA	NA	NA	NA	NA	NA	NA	NA	NA	NA	NA	NA	NA	NA	NA	NA	NA	NA	NA	NA	NA	NA	NA	NA	NA	NA	NA	NA	NA	NA	NA	NA	NA	NA	NA	NA	NA	NA	NA	NA	NA	NA	NA
	Ceftriaxone	FS07	NEBR3B09	A		CDC2Plate1C04	NA	NA	NA	NA	NA	NA	NA	NA	NA	NA	NA	NA	NA	NA	NA	NA	NA	NA	NA	NA	NA	NA	NA	NA	NA	NA	NA	NA	NA	NA	NA	NA	NA	NA	NA	NA	NA	NA	NA	NA	NA	NA	NA
	Ceftriaxone	FS07	NEBR3B09	B		CDC2Plate1H04	NA	NA	NA	NA	NA	NA	NA	NA	NA	NA	NA	NA	NA	NA	NA	NA	NA	NA	NA	NA	NA	NA	NA	NA	NA	NA	NA	NA	NA	NA	NA	NA	NA	NA	NA	NA	NA	NA	NA	NA	NA	NA	NA
	Ceftriaxone	FS07	NEBR3B09	C		CDC2Plate2E06	NA	NA	NA	NA	NA	NA	NA	NA	NA	NA	NA	NA	NA	NA	NA	NA	NA	NA	NA	NA	NA	NA	NA	NA	NA	NA	NA	NA	NA	NA	NA	NA	NA	NA	NA	NA	NA	NA	NA	NA	NA	NA	NA
	Ceftriaxone	FS07	NEBR6B11	A		CDC2Plate10C08	NA	NA	NA	NA	NA	NA	NA	NA	NA	NA	NA	NA	NA	NA	NA	NA	NA	NA	NA	NA	NA	NA	NA	NA	NA	NA	NA	NA	NA	NA	NA	NA	NA	NA	NA	NA	NA	NA	NA	NA	NA	NA	NA
	Ceftriaxone	FS07	NEBR6B11	B		CDC2Plate11E09	NA	NA	NA	NA	NA	NA	NA	NA	NA	NA	NA	NA	NA	NA	NA	NA	NA	NA	NA	NA	NA	NA	NA	NA	NA	NA	NA	NA	NA	NA	NA	NA	NA	NA	NA	NA	NA	NA	NA	NA	NA	NA	NA
	Ceftriaxone	FS07	NEBR6B11	C		CDC2Plate12G10	NA	NA	NA	NA	NA	NA	NA	NA	NA	NA	NA	NA	NA	NA	NA	NA	NA	NA	NA	NA	NA	NA	NA	NA	NA	NA	NA	NA	NA	NA	NA	NA	NA	NA	NA	NA	NA	NA	NA	NA	NA	NA	NA
	Ceftriaxone	FS08	NEBR3B10	A		CDC2Plate1C05	NA	NA	NA	NA	NA	NA	NA	NA	NA	NA	NA	NA	NA	NA	NA	NA	NA	NA	NA	NA	NA	NA	NA	NA	NA	NA	NA	NA	NA	NA	NA	NA	NA	NA	NA	NA	NA	NA	NA	NA	NA	NA	NA
	Ceftriaxone	FS08	NEBR3B10	B		CDC2Plate1H05	NA	NA	NA	NA	NA	NA	NA	NA	NA	NA	NA	NA	NA	NA	NA	NA	NA	NA	NA	NA	NA	NA	NA	NA	NA	NA	NA	NA	NA	NA	NA	NA	NA	NA	NA	NA	NA	NA	NA	NA	NA	NA	NA
	Ceftriaxone	FS08	NEBR3B10	C		CDC2Plate2E07	NA	NA	NA	NA	NA	NA	NA	NA	NA	NA	NA	NA	NA	NA	NA	NA	NA	NA	NA	NA	NA	NA	NA	NA	NA	NA	NA	NA	NA	NA	NA	NA	NA	NA	NA	NA	NA	NA	NA	NA	NA	NA	NA
	Ceftriaxone	FS08	NEBR6B12	A		CDC2Plate10C09	NA	NA	NA	NA	NA	NA	NA	NA	NA	NA	NA	NA	NA	NA	NA	NA	NA	NA	NA	NA	NA	NA	NA	NA	NA	NA	NA	NA	NA	NA	NA	NA	NA	NA	NA	NA	NA	NA	NA	NA	NA	NA	NA
	Ceftriaxone	FS08	NEBR6B12	B		CDC2Plate11E10	NA	NA	NA	NA	NA	NA	NA	NA	NA	NA	NA	NA	NA	NA	NA	NA	NA	NA	NA	NA	NA	NA	NA	NA	NA	NA	NA	NA	NA	NA	NA	NA	NA	NA	NA	NA	NA	NA	NA	NA	NA	NA	NA
	Ceftriaxone	FS08	NEBR6B12	C		CDC2Plate12G11	NA	NA	NA	NA	NA	NA	NA	NA	NA	NA	NA	NA	NA	NA	NA	NA	NA	NA	NA	NA	NA	NA	NA	NA	NA	NA	NA	NA	NA	NA	NA	NA	NA	NA	NA	NA	NA	NA	NA	NA	NA	NA	NA
	Ceftriaxone	FS09	NEBR3B11	A		CDC2Plate1C06	NA	NA	NA	NA	NA	NA	NA	NA	NA	NA	NA	NA	NA	NA	NA	NA	NA	NA	NA	NA	NA	NA	NA	NA	NA	NA	NA	NA	NA	NA	NA	NA	NA	NA	NA	NA	NA	NA	NA	NA	NA	NA	NA
	Ceftriaxone	FS09	NEBR3B11	B		CDC2Plate1H06	NA	NA	NA	NA	NA	NA	NA	NA	NA	NA	NA	NA	NA	NA	NA	NA	NA	NA	NA	NA	NA	NA	NA	NA	NA	NA	NA	NA	NA	NA	NA	NA	NA	NA	NA	NA	NA	NA	NA	NA	NA	NA	NA
	Ceftriaxone	FS09	NEBR3B11	C		CDC2Plate2E08	NA	NA	NA	NA	NA	NA	NA	NA	NA	NA	NA	NA	NA	NA	NA	NA	NA	NA	NA	NA	NA	NA	NA	NA	NA	NA	NA	NA	NA	NA	NA	NA	NA	NA	NA	NA	NA	NA	NA	NA	NA	NA	NA
	Ceftriaxone	FS09	NEBR7B09	A		CDC2Plate13D10	NA	NA	NA	NA	NA	NA	NA	NA	NA	NA	NA	NA	NA	NA	NA	NA	NA	NA	NA	NA	NA	NA	NA	NA	NA	NA	NA	NA	NA	NA	NA	NA	NA	NA	NA	NA	NA	NA	NA	NA	NA	NA	NA
	Ceftriaxone	FS09	NEBR7B09	B		CDC2Plate14A12	NA	NA	NA	NA	NA	NA	NA	NA	NA	NA	NA	NA	NA	NA	NA	NA	NA	NA	NA	NA	NA	NA	NA	NA	NA	NA	NA	NA	NA	NA	NA	NA	NA	NA	NA	NA	NA	NA	NA	NA	NA	NA	NA
	Ceftriaxone	FS09	NEBR7B09	C		CDC2Plate14F12	NA	NA	NA	NA	NA	NA	NA	NA	NA	NA	NA	NA	NA	NA	NA	NA	NA	NA	NA	NA	NA	NA	NA	NA	NA	NA	NA	NA	NA	NA	NA	NA	NA	NA	NA	NA	NA	NA	NA	NA	NA	NA	NA
	Ceftriaxone	FS10	NEBR3B12	A		CDC2Plate1C07	NA	NA	NA	NA	NA	NA	NA	NA	NA	NA	NA	NA	NA	NA	NA	NA	NA	NA	NA	NA	NA	NA	NA	NA	NA	NA	NA	NA	NA	NA	NA	NA	NA	NA	NA	NA	NA	NA	NA	NA	NA	NA	NA
	Ceftriaxone	FS10	NEBR3B12	B		CDC2Plate1H07	NA	NA	NA	NA	NA	NA	NA	NA	NA	NA	NA	NA	NA	NA	NA	NA	NA	NA	NA	NA	NA	NA	NA	NA	NA	NA	NA	NA	NA	NA	NA	NA	NA	NA	NA	NA	NA	NA	NA	NA	NA	NA	NA
	Ceftriaxone	FS10	NEBR3B12	C		CDC2Plate2E09	NA	NA	NA	NA	NA	NA	NA	NA	NA	NA	NA	NA	NA	NA	NA	NA	NA	NA	NA	NA	NA	NA	NA	NA	NA	NA	NA	NA	NA	NA	NA	NA	NA	NA	NA	NA	NA	NA	NA	NA	NA	NA	NA
	Ceftriaxone	FS10	NEBR7B10	A		CDC2Plate13D11	NA	NA	NA	NA	NA	NA	NA	NA	NA	NA	NA	NA	NA	NA	NA	NA	NA	NA	NA	NA	NA	NA	NA	NA	NA	NA	NA	NA	NA	NA	NA	NA	NA	NA	NA	NA	NA	NA	NA	NA	NA	NA	NA
	Ceftriaxone	FS10	NEBR7B10	B		CDC2Plate14B01	NA	NA	NA	NA	NA	NA	NA	NA	NA	NA	NA	NA	NA	NA	NA	NA	NA	NA	NA	NA	NA	NA	NA	NA	NA	NA	NA	NA	NA	NA	NA	NA	NA	NA	NA	NA	NA	NA	NA	NA	NA	NA	NA
	Ceftriaxone	FS10	NEBR7B10	C		CDC2Plate14G01	NA	NA	NA	NA	NA	NA	NA	NA	NA	NA	NA	NA	NA	NA	NA	NA	NA	NA	NA	NA	NA	NA	NA	NA	NA	NA	NA	NA	NA	NA	NA	NA	NA	NA	NA	NA	NA	NA	NA	NA	NA	NA	NA
	Ceftriaxone	FS11	NEBR4B05	A		CDC2Plate4H05	NA	NA	NA	NA	NA	NA	NA	NA	NA	NA	NA	NA	NA	NA	NA	NA	NA	NA	NA	NA	NA	NA	NA	NA	NA	NA	NA	NA	NA	NA	NA	NA	NA	NA	NA	NA	NA	NA	NA	NA	NA	NA	NA
	Ceftriaxone	FS11	NEBR4B05	B		CDC2Plate5E08	NA	NA	NA	NA	NA	NA	NA	NA	NA	NA	NA	NA	NA	NA	NA	NA	NA	NA	NA	NA	NA	NA	NA	NA	NA	NA	NA	NA	NA	NA	NA	NA	NA	NA	NA	NA	NA	NA	NA	NA	NA	NA	NA
	Ceftriaxone	FS11	NEBR4B05	C		CDC2Plate6B11	NA	NA	NA	NA	NA	NA	NA	NA	NA	NA	NA	NA	NA	NA	NA	NA	NA	NA	NA	NA	NA	NA	NA	NA	NA	NA	NA	NA	NA	NA	NA	NA	NA	NA	NA	NA	NA	NA	NA	NA	NA	NA	NA
	Ceftriaxone	FS11	NEBR7B11	A		CDC2Plate13D12	NA	NA	NA	NA	NA	NA	NA	NA	NA	NA	NA	NA	NA	NA	NA	NA	NA	NA	NA	NA	NA	NA	NA	NA	NA	NA	NA	NA	NA	NA	NA	NA	NA	NA	NA	NA	NA	NA	NA	NA	NA	NA	NA
	Ceftriaxone	FS11	NEBR7B11	B		CDC2Plate14B02	NA	NA	NA	NA	NA	NA	NA	NA	NA	NA	NA	NA	NA	NA	NA	NA	NA	NA	NA	NA	NA	NA	NA	NA	NA	NA	NA	NA	NA	NA	NA	NA	NA	NA	NA	NA	NA	NA	NA	NA	NA	NA	NA
	Ceftriaxone	FS11	NEBR7B11	C		CDC2Plate14G02	NA	NA	NA	NA	NA	NA	NA	NA	NA	NA	NA	NA	NA	NA	NA	NA	NA	NA	NA	NA	NA	NA	NA	NA	NA	NA	NA	NA	NA	NA	NA	NA	NA	NA	NA	NA	NA	NA	NA	NA	NA	NA	NA
	Ceftriaxone	FS12	NEBR4B06	A		CDC2Plate4H06	NA	NA	NA	NA	NA	NA	NA	NA	NA	NA	NA	NA	NA	NA	NA	NA	NA	NA	NA	NA	NA	NA	NA	NA	NA	NA	NA	NA	NA	NA	NA	NA	NA	NA	NA	NA	NA	NA	NA	NA	NA	NA	NA
	Ceftriaxone	FS12	NEBR4B06	B		CDC2Plate5E09	NA	NA	NA	NA	NA	NA	NA	NA	NA	NA	NA	NA	NA	NA	NA	NA	NA	NA	NA	NA	NA	NA	NA	NA	NA	NA	NA	NA	NA	NA	NA	NA	NA	NA	NA	NA	NA	NA	NA	NA	NA	NA	NA
	Ceftriaxone	FS12	NEBR4B06	C		CDC2Plate6B12	NA	NA	NA	NA	NA	NA	NA	NA	NA	NA	NA	NA	NA	NA	NA	NA	NA	NA	NA	NA	NA	NA	NA	NA	NA	NA	NA	NA	NA	NA	NA	NA	NA	NA	NA	NA	NA	NA	NA	NA	NA	NA	NA
	Ceftriaxone	FS12	NEBR7B12	A		CDC2Plate13E01	NA	NA	NA	NA	NA	NA	NA	NA	NA	NA	NA	NA	NA	NA	NA	NA	NA	NA	NA	NA	NA	NA	NA	NA	NA	NA	NA	NA	NA	NA	NA	NA	NA	NA	NA	NA	NA	NA	NA	NA	NA	NA	NA
	Ceftriaxone	FS12	NEBR7B12	B		CDC2Plate14B03	NA	NA	NA	NA	NA	NA	NA	NA	NA	NA	NA	NA	NA	NA	NA	NA	NA	NA	NA	NA	NA	NA	NA	NA	NA	NA	NA	NA	NA	NA	NA	NA	NA	NA	NA	NA	NA	NA	NA	NA	NA	NA	NA
	Ceftriaxone	FS12	NEBR7B12	C		CDC2Plate14G03	NA	NA	NA	NA	NA	NA	NA	NA	NA	NA	NA	NA	NA	NA	NA	NA	NA	NA	NA	NA	NA	NA	NA	NA	NA	NA	NA	NA	NA	NA	NA	NA	NA	NA	NA	NA	NA	NA	NA	NA	NA	NA	NA
	Clindamycin	FS01	NEBR1C01	A		CDC2Plate3B05	NA	NA	NA	NA	NA	NA	NA	NA	NA	NA	NA	NA	NA	NA	NA	NA	NA	NA	NA	NA	NA	NA	NA	NA	NA	NA	NA	NA	NA	NA	NA	NA	NA	NA	NA	NA	NA	NA	NA	NA	NA	NA	NA
	Clindamycin	FS01	NEBR1C01	B		CDC2Plate3G05	NA	NA	NA	NA	NA	NA	NA	NA	NA	NA	NA	NA	NA	NA	NA	NA	NA	NA	NA	NA	NA	NA	NA	NA	NA	NA	NA	NA	NA	NA	NA	NA	NA	NA	NA	NA	NA	NA	NA	NA	NA	NA	NA
	Clindamycin	FS01	NEBR1C01	C		CDC2Plate4D04	NA	NA	NA	NA	NA	NA	NA	NA	NA	NA	NA	NA	NA	NA	NA	NA	NA	NA	NA	NA	NA	NA	NA	NA	NA	NA	NA	NA	NA	NA	NA	NA	NA	NA	NA	NA	NA	NA	NA	NA	NA	NA	NA
	Clindamycin	FS01	NEBR5C01	A		CDC2Plate9F08	NA	NA	NA	NA	NA	NA	NA	NA	NA	NA	NA	NA	NA	NA	NA	NA	NA	NA	NA	NA	NA	NA	NA	NA	NA	NA	NA	NA	NA	NA	NA	NA	NA	NA	NA	NA	NA	NA	NA	NA	NA	NA	NA
	Clindamycin	FS01	NEBR5C01	B		CDC2Plate10H09	NA	NA	NA	NA	NA	NA	NA	NA	NA	NA	NA	NA	NA	NA	NA	NA	NA	NA	NA	NA	NA	NA	NA	NA	NA	NA	NA	NA	NA	NA	NA	NA	NA	NA	NA	NA	NA	NA	NA	NA	NA	NA	NA
	Clindamycin	FS01	NEBR5C01	C		CDC2Plate12B12	NA	NA	NA	NA	NA	NA	NA	NA	NA	NA	NA	NA	NA	NA	NA	NA	NA	NA	NA	NA	NA	NA	NA	NA	NA	NA	NA	NA	NA	NA	NA	NA	NA	NA	NA	NA	NA	NA	NA	NA	NA	NA	NA
	Clindamycin	FS02	NEBR1C02	A		CDC2Plate3B06	NA	NA	NA	NA	NA	NA	NA	NA	NA	NA	NA	NA	NA	NA	NA	NA	NA	NA	NA	NA	NA	NA	NA	NA	NA	NA	NA	NA	NA	NA	NA	NA	NA	NA	NA	NA	NA	NA	NA	NA	NA	NA	NA
	Clindamycin	FS02	NEBR1C02	B		CDC2Plate3G06	NA	NA	NA	NA	NA	NA	NA	NA	NA	NA	NA	NA	NA	NA	NA	NA	NA	NA	NA	NA	NA	NA	NA	NA	NA	NA	NA	NA	NA	NA	NA	NA	NA	NA	NA	NA	NA	NA	NA	NA	NA	NA	NA
	Clindamycin	FS02	NEBR1C02	C		CDC2Plate4D05	NA	NA	NA	NA	NA	NA	NA	NA	NA	NA	NA	NA	NA	NA	NA	NA	NA	NA	NA	NA	NA	NA	NA	NA	NA	NA	NA	NA	NA	NA	NA	NA	NA	NA	NA	NA	NA	NA	NA	NA	NA	NA	NA
	Clindamycin	FS02	NEBR5C02	A		CDC2Plate9F09	NA	NA	NA	NA	NA	NA	NA	NA	NA	NA	NA	NA	NA	NA	NA	NA	NA	NA	NA	NA	NA	NA	NA	NA	NA	NA	NA	NA	NA	NA	NA	NA	NA	NA	NA	NA	NA	NA	NA	NA	NA	NA	NA
	Clindamycin	FS02	NEBR5C02	B		CDC2Plate10H10	NA	NA	NA	NA	NA	NA	NA	NA	NA	NA	NA	NA	NA	NA	NA	NA	NA	NA	NA	NA	NA	NA	NA	NA	NA	NA	NA	NA	NA	NA	NA	NA	NA	NA	NA	NA	NA	NA	NA	NA	NA	NA	NA
	Clindamycin	FS02	NEBR5C02	C		CDC2Plate12C01	NA	NA	NA	NA	NA	NA	NA	NA	NA	NA	NA	NA	NA	NA	NA	NA	NA	NA	NA	NA	NA	NA	NA	NA	NA	NA	NA	NA	NA	NA	NA	NA	NA	NA	NA	NA	NA	NA	NA	NA	NA	NA	NA
	Clindamycin	FS03	NEBR1C03	A		CDC2Plate3B07	NA	NA	NA	NA	NA	NA	NA	NA	NA	NA	NA	NA	NA	NA	NA	NA	NA	NA	NA	NA	NA	NA	NA	NA	NA	NA	NA	NA	NA	NA	NA	NA	NA	NA	NA	NA	NA	NA	NA	NA	NA	NA	NA
	Clindamycin	FS03	NEBR1C03	B		CDC2Plate3G07	NA	NA	NA	NA	NA	NA	NA	NA	NA	NA	NA	NA	NA	NA	NA	NA	NA	NA	NA	NA	NA	NA	NA	NA	NA	NA	NA	NA	NA	NA	NA	NA	NA	NA	NA	NA	NA	NA	NA	NA	NA	NA	NA
	Clindamycin	FS03	NEBR1C03	C		CDC2Plate4D06	NA	NA	NA	NA	NA	NA	NA	NA	NA	NA	NA	NA	NA	NA	NA	NA	NA	NA	NA	NA	NA	NA	NA	NA	NA	NA	NA	NA	NA	NA	NA	NA	NA	NA	NA	NA	NA	NA	NA	NA	NA	NA	NA
	Clindamycin	FS03	NEBR5C03	A		CDC2Plate9F10	NA	NA	NA	NA	NA	NA	NA	NA	NA	NA	NA	NA	NA	NA	NA	NA	NA	NA	NA	NA	NA	NA	NA	NA	NA	NA	NA	NA	NA	NA	NA	NA	NA	NA	NA	NA	NA	NA	NA	NA	NA	NA	NA
	Clindamycin	FS03	NEBR5C03	B		CDC2Plate11A01	NA	NA	NA	NA	NA	NA	NA	NA	NA	NA	NA	NA	NA	NA	NA	NA	NA	NA	NA	NA	NA	NA	NA	NA	NA	NA	NA	NA	NA	NA	NA	NA	NA	NA	NA	NA	NA	NA	NA	NA	NA	NA	NA
	Clindamycin	FS03	NEBR5C03	C		CDC2Plate12C02	NA	NA	NA	NA	NA	NA	NA	NA	NA	NA	NA	NA	NA	NA	NA	NA	NA	NA	NA	NA	NA	NA	NA	NA	NA	NA	NA	NA	NA	NA	NA	NA	NA	NA	NA	NA	NA	NA	NA	NA	NA	NA	NA
	Clindamycin	FS04	NEBR3F01	A		CDC2Plate1F08	NA	NA	NA	NA	NA	NA	NA	NA	NA	NA	NA	NA	NA	NA	NA	NA	NA	NA	NA	NA	NA	NA	NA	NA	NA	NA	NA	NA	NA	NA	NA	NA	NA	NA	NA	NA	NA	NA	NA	NA	NA	NA	NA
	Clindamycin	FS04	NEBR3F01	C		CDC2Plate2H02	NA	NA	NA	NA	NA	NA	NA	NA	NA	NA	NA	NA	NA	NA	NA	NA	NA	NA	NA	NA	NA	NA	NA	NA	NA	NA	NA	NA	NA	NA	NA	NA	NA	NA	NA	NA	NA	NA	NA	NA	NA	NA	NA
	Clindamycin	FS04	NEBR5C04	A		CDC2Plate9F11	NA	NA	NA	NA	NA	NA	NA	NA	NA	NA	NA	NA	NA	NA	NA	NA	NA	NA	NA	NA	NA	NA	NA	NA	NA	NA	NA	NA	NA	NA	NA	NA	NA	NA	NA	NA	NA	NA	NA	NA	NA	NA	NA
	Clindamycin	FS04	NEBR5C04	B		CDC2Plate11A02	NA	NA	NA	NA	NA	NA	NA	NA	NA	NA	NA	NA	NA	NA	NA	NA	NA	NA	NA	NA	NA	NA	NA	NA	NA	NA	NA	NA	NA	NA	NA	NA	NA	NA	NA	NA	NA	NA	NA	NA	NA	NA	NA
	Clindamycin	FS04	NEBR5C04	C		CDC2Plate12C03	NA	NA	NA	NA	NA	NA	NA	NA	NA	NA	NA	NA	NA	NA	NA	NA	NA	NA	NA	NA	NA	NA	NA	NA	NA	NA	NA	NA	NA	NA	NA	NA	NA	NA	NA	NA	NA	NA	NA	NA	NA	NA	NA
	Clindamycin	FS05	NEBR2A08	A		CDC2Plate7A10	NA	NA	NA	NA	NA	NA	NA	NA	NA	NA	NA	NA	NA	NA	NA	NA	NA	NA	NA	NA	NA	NA	NA	NA	NA	NA	NA	NA	NA	NA	NA	NA	NA	NA	NA	NA	NA	NA	NA	NA	NA	NA	NA
	Clindamycin	FS05	NEBR2A08	B		CDC2Plate7F09	NA	NA	NA	NA	NA	NA	NA	NA	NA	NA	NA	NA	NA	NA	NA	NA	NA	NA	NA	NA	NA	NA	NA	NA	NA	NA	NA	NA	NA	NA	NA	NA	NA	NA	NA	NA	NA	NA	NA	NA	NA	NA	NA
	Clindamycin	FS05	NEBR2A08	C		CDC2Plate8C10	NA	NA	NA	NA	NA	NA	NA	NA	NA	NA	NA	NA	NA	NA	NA	NA	NA	NA	NA	NA	NA	NA	NA	NA	NA	NA	NA	NA	NA	NA	NA	NA	NA	NA	NA	NA	NA	NA	NA	NA	NA	NA	NA
	Clindamycin	FS05	NEBR6C01	A		CDC2Plate10C10	NA	NA	NA	NA	NA	NA	NA	NA	NA	NA	NA	NA	NA	NA	NA	NA	NA	NA	NA	NA	NA	NA	NA	NA	NA	NA	NA	NA	NA	NA	NA	NA	NA	NA	NA	NA	NA	NA	NA	NA	NA	NA	NA
	Clindamycin	FS05	NEBR6C01	B		CDC2Plate11E11	NA	NA	NA	NA	NA	NA	NA	NA	NA	NA	NA	NA	NA	NA	NA	NA	NA	NA	NA	NA	NA	NA	NA	NA	NA	NA	NA	NA	NA	NA	NA	NA	NA	NA	NA	NA	NA	NA	NA	NA	NA	NA	NA
	Clindamycin	FS05	NEBR6C01	C		CDC2Plate12G12	NA	NA	NA	NA	NA	NA	NA	NA	NA	NA	NA	NA	NA	NA	NA	NA	NA	NA	NA	NA	NA	NA	NA	NA	NA	NA	NA	NA	NA	NA	NA	NA	NA	NA	NA	NA	NA	NA	NA	NA	NA	NA	NA
	Clindamycin	FS06	NEBR2A09	A		CDC2Plate7A11	NA	NA	NA	NA	NA	NA	NA	NA	NA	NA	NA	NA	NA	NA	NA	NA	NA	NA	NA	NA	NA	NA	NA	NA	NA	NA	NA	NA	NA	NA	NA	NA	NA	NA	NA	NA	NA	NA	NA	NA	NA	NA	NA
	Clindamycin	FS06	NEBR2A09	B		CDC2Plate7F10	NA	NA	NA	NA	NA	NA	NA	NA	NA	NA	NA	NA	NA	NA	NA	NA	NA	NA	NA	NA	NA	NA	NA	NA	NA	NA	NA	NA	NA	NA	NA	NA	NA	NA	NA	NA	NA	NA	NA	NA	NA	NA	NA
	Clindamycin	FS06	NEBR2A09	C		CDC2Plate8C11	NA	NA	NA	NA	NA	NA	NA	NA	NA	NA	NA	NA	NA	NA	NA	NA	NA	NA	NA	NA	NA	NA	NA	NA	NA	NA	NA	NA	NA	NA	NA	NA	NA	NA	NA	NA	NA	NA	NA	NA	NA	NA	NA
	Clindamycin	FS06	NEBR6C02	A		CDC2Plate10C11	NA	NA	NA	NA	NA	NA	NA	NA	NA	NA	NA	NA	NA	NA	NA	NA	NA	NA	NA	NA	NA	NA	NA	NA	NA	NA	NA	NA	NA	NA	NA	NA	NA	NA	NA	NA	NA	NA	NA	NA	NA	NA	NA
	Clindamycin	FS06	NEBR6C02	B		CDC2Plate11E12	NA	NA	NA	NA	NA	NA	NA	NA	NA	NA	NA	NA	NA	NA	NA	NA	NA	NA	NA	NA	NA	NA	NA	NA	NA	NA	NA	NA	NA	NA	NA	NA	NA	NA	NA	NA	NA	NA	NA	NA	NA	NA	NA
	Clindamycin	FS06	NEBR6C02	C		CDC2Plate12H01	NA	NA	NA	NA	NA	NA	NA	NA	NA	NA	NA	NA	NA	NA	NA	NA	NA	NA	NA	NA	NA	NA	NA	NA	NA	NA	NA	NA	NA	NA	NA	NA	NA	NA	NA	NA	NA	NA	NA	NA	NA	NA	NA
	Clindamycin	FS07	NEBR3C01	A		CDC2Plate1C08	NA	NA	NA	NA	NA	NA	NA	NA	NA	NA	NA	NA	NA	NA	NA	NA	NA	NA	NA	NA	NA	NA	NA	NA	NA	NA	NA	NA	NA	NA	NA	NA	NA	NA	NA	NA	NA	NA	NA	NA	NA	NA	NA
	Clindamycin	FS07	NEBR3C01	B		CDC2Plate1H08	NA	NA	NA	NA	NA	NA	NA	NA	NA	NA	NA	NA	NA	NA	NA	NA	NA	NA	NA	NA	NA	NA	NA	NA	NA	NA	NA	NA	NA	NA	NA	NA	NA	NA	NA	NA	NA	NA	NA	NA	NA	NA	NA
	Clindamycin	FS07	NEBR3C01	C		CDC2Plate2E10	NA	NA	NA	NA	NA	NA	NA	NA	NA	NA	NA	NA	NA	NA	NA	NA	NA	NA	NA	NA	NA	NA	NA	NA	NA	NA	NA	NA	NA	NA	NA	NA	NA	NA	NA	NA	NA	NA	NA	NA	NA	NA	NA
	Clindamycin	FS07	NEBR6C03	A		CDC2Plate10C12	NA	NA	NA	NA	NA	NA	NA	NA	NA	NA	NA	NA	NA	NA	NA	NA	NA	NA	NA	NA	NA	NA	NA	NA	NA	NA	NA	NA	NA	NA	NA	NA	NA	NA	NA	NA	NA	NA	NA	NA	NA	NA	NA
	Clindamycin	FS07	NEBR6C03	B		CDC2Plate11F01	NA	NA	NA	NA	NA	NA	NA	NA	NA	NA	NA	NA	NA	NA	NA	NA	NA	NA	NA	NA	NA	NA	NA	NA	NA	NA	NA	NA	NA	NA	NA	NA	NA	NA	NA	NA	NA	NA	NA	NA	NA	NA	NA
	Clindamycin	FS07	NEBR6C03	C		CDC2Plate12H02	NA	NA	NA	NA	NA	NA	NA	NA	NA	NA	NA	NA	NA	NA	NA	NA	NA	NA	NA	NA	NA	NA	NA	NA	NA	NA	NA	NA	NA	NA	NA	NA	NA	NA	NA	NA	NA	NA	NA	NA	NA	NA	NA
	Clindamycin	FS08	NEBR3C02	A		CDC2Plate1C09	NA	NA	NA	NA	NA	NA	NA	NA	NA	NA	NA	NA	NA	NA	NA	NA	NA	NA	NA	NA	NA	NA	NA	NA	NA	NA	NA	NA	NA	NA	NA	NA	NA	NA	NA	NA	NA	NA	NA	NA	NA	NA	NA
	Clindamycin	FS08	NEBR3C02	B		CDC2Plate1H09	NA	NA	NA	NA	NA	NA	NA	NA	NA	NA	NA	NA	NA	NA	NA	NA	NA	NA	NA	NA	NA	NA	NA	NA	NA	NA	NA	NA	NA	NA	NA	NA	NA	NA	NA	NA	NA	NA	NA	NA	NA	NA	NA
	Clindamycin	FS08	NEBR3C02	C		CDC2Plate2E11	NA	NA	NA	NA	NA	NA	NA	NA	NA	NA	NA	NA	NA	NA	NA	NA	NA	NA	NA	NA	NA	NA	NA	NA	NA	NA	NA	NA	NA	NA	NA	NA	NA	NA	NA	NA	NA	NA	NA	NA	NA	NA	NA
	Clindamycin	FS08	NEBR6C04	A		CDC2Plate10D01	NA	NA	NA	NA	NA	NA	NA	NA	NA	NA	NA	NA	NA	NA	NA	NA	NA	NA	NA	NA	NA	NA	NA	NA	NA	NA	NA	NA	NA	NA	NA	NA	NA	NA	NA	NA	NA	NA	NA	NA	NA	NA	NA
	Clindamycin	FS08	NEBR6C04	B		CDC2Plate11F02	NA	NA	NA	NA	NA	NA	NA	NA	NA	NA	NA	NA	NA	NA	NA	NA	NA	NA	NA	NA	NA	NA	NA	NA	NA	NA	NA	NA	NA	NA	NA	NA	NA	NA	NA	NA	NA	NA	NA	NA	NA	NA	NA
	Clindamycin	FS08	NEBR6C04	C		CDC2Plate12H03	NA	NA	NA	NA	NA	NA	NA	NA	NA	NA	NA	NA	NA	NA	NA	NA	NA	NA	NA	NA	NA	NA	NA	NA	NA	NA	NA	NA	NA	NA	NA	NA	NA	NA	NA	NA	NA	NA	NA	NA	NA	NA	NA
	Clindamycin	FS09	NEBR3C03	A		CDC2Plate1C10	NA	NA	NA	NA	NA	NA	NA	NA	NA	NA	NA	NA	NA	NA	NA	NA	NA	NA	NA	NA	NA	NA	NA	NA	NA	NA	NA	NA	NA	NA	NA	NA	NA	NA	NA	NA	NA	NA	NA	NA	NA	NA	NA
	Clindamycin	FS09	NEBR3C03	B		CDC2Plate1H10	NA	NA	NA	NA	NA	NA	NA	NA	NA	NA	NA	NA	NA	NA	NA	NA	NA	NA	NA	NA	NA	NA	NA	NA	NA	NA	NA	NA	NA	NA	NA	NA	NA	NA	NA	NA	NA	NA	NA	NA	NA	NA	NA
	Clindamycin	FS09	NEBR3C03	C		CDC2Plate2E12	NA	NA	NA	NA	NA	NA	NA	NA	NA	NA	NA	NA	NA	NA	NA	NA	NA	NA	NA	NA	NA	NA	NA	NA	NA	NA	NA	NA	NA	NA	NA	NA	NA	NA	NA	NA	NA	NA	NA	NA	NA	NA	NA
	Clindamycin	FS09	NEBR7C01	A		CDC2Plate13E02	NA	NA	NA	NA	NA	NA	NA	NA	NA	NA	NA	NA	NA	NA	NA	NA	NA	NA	NA	NA	NA	NA	NA	NA	NA	NA	NA	NA	NA	NA	NA	NA	NA	NA	NA	NA	NA	NA	NA	NA	NA	NA	NA
	Clindamycin	FS09	NEBR7C01	B		CDC2Plate14B04	NA	NA	NA	NA	NA	NA	NA	NA	NA	NA	NA	NA	NA	NA	NA	NA	NA	NA	NA	NA	NA	NA	NA	NA	NA	NA	NA	NA	NA	NA	NA	NA	NA	NA	NA	NA	NA	NA	NA	NA	NA	NA	NA
	Clindamycin	FS09	NEBR7C01	C		CDC2Plate14G04	NA	NA	NA	NA	NA	NA	NA	NA	NA	NA	NA	NA	NA	NA	NA	NA	NA	NA	NA	NA	NA	NA	NA	NA	NA	NA	NA	NA	NA	NA	NA	NA	NA	NA	NA	NA	NA	NA	NA	NA	NA	NA	NA
	Clindamycin	FS10	NEBR3C04	A		CDC2Plate1C11	NA	NA	NA	NA	NA	NA	NA	NA	NA	NA	NA	NA	NA	NA	NA	NA	NA	NA	NA	NA	NA	NA	NA	NA	NA	NA	NA	NA	NA	NA	NA	NA	NA	NA	NA	NA	NA	NA	NA	NA	NA	NA	NA
	Clindamycin	FS10	NEBR3C04	B		CDC2Plate2A01	NA	NA	NA	NA	NA	NA	NA	NA	NA	NA	NA	NA	NA	NA	NA	NA	NA	NA	NA	NA	NA	NA	NA	NA	NA	NA	NA	NA	NA	NA	NA	NA	NA	NA	NA	NA	NA	NA	NA	NA	NA	NA	NA
	Clindamycin	FS10	NEBR3C04	C		CDC2Plate2F01	NA	NA	NA	NA	NA	NA	NA	NA	NA	NA	NA	NA	NA	NA	NA	NA	NA	NA	NA	NA	NA	NA	NA	NA	NA	NA	NA	NA	NA	NA	NA	NA	NA	NA	NA	NA	NA	NA	NA	NA	NA	NA	NA
	Clindamycin	FS10	NEBR7C02	A		CDC2Plate13E03	NA	NA	NA	NA	NA	NA	NA	NA	NA	NA	NA	NA	NA	NA	NA	NA	NA	NA	NA	NA	NA	NA	NA	NA	NA	NA	NA	NA	NA	NA	NA	NA	NA	NA	NA	NA	NA	NA	NA	NA	NA	NA	NA
	Clindamycin	FS10	NEBR7C02	B		CDC2Plate14B05	NA	NA	NA	NA	NA	NA	NA	NA	NA	NA	NA	NA	NA	NA	NA	NA	NA	NA	NA	NA	NA	NA	NA	NA	NA	NA	NA	NA	NA	NA	NA	NA	NA	NA	NA	NA	NA	NA	NA	NA	NA	NA	NA
	Clindamycin	FS10	NEBR7C02	C		CDC2Plate14G05	NA	NA	NA	NA	NA	NA	NA	NA	NA	NA	NA	NA	NA	NA	NA	NA	NA	NA	NA	NA	NA	NA	NA	NA	NA	NA	NA	NA	NA	NA	NA	NA	NA	NA	NA	NA	NA	NA	NA	NA	NA	NA	NA
	Clindamycin	FS11	NEBR4C01	A		CDC2Plate4H07	NA	NA	NA	NA	NA	NA	NA	NA	NA	NA	NA	NA	NA	NA	NA	NA	NA	NA	NA	NA	NA	NA	NA	NA	NA	NA	NA	NA	NA	NA	NA	NA	NA	NA	NA	NA	NA	NA	NA	NA	NA	NA	NA
	Clindamycin	FS11	NEBR4C01	B		CDC2Plate5E10	NA	NA	NA	NA	NA	NA	NA	NA	NA	NA	NA	NA	NA	NA	NA	NA	NA	NA	NA	NA	NA	NA	NA	NA	NA	NA	NA	NA	NA	NA	NA	NA	NA	NA	NA	NA	NA	NA	NA	NA	NA	NA	NA
	Clindamycin	FS11	NEBR4C01	C		CDC2Plate6C01	NA	NA	NA	NA	NA	NA	NA	NA	NA	NA	NA	NA	NA	NA	NA	NA	NA	NA	NA	NA	NA	NA	NA	NA	NA	NA	NA	NA	NA	NA	NA	NA	NA	NA	NA	NA	NA	NA	NA	NA	NA	NA	NA
	Clindamycin	FS11	NEBR7C03	A		CDC2Plate13E04	NA	NA	NA	NA	NA	NA	NA	NA	NA	NA	NA	NA	NA	NA	NA	NA	NA	NA	NA	NA	NA	NA	NA	NA	NA	NA	NA	NA	NA	NA	NA	NA	NA	NA	NA	NA	NA	NA	NA	NA	NA	NA	NA
	Clindamycin	FS11	NEBR7C03	B		CDC2Plate14B06	NA	NA	NA	NA	NA	NA	NA	NA	NA	NA	NA	NA	NA	NA	NA	NA	NA	NA	NA	NA	NA	NA	NA	NA	NA	NA	NA	NA	NA	NA	NA	NA	NA	NA	NA	NA	NA	NA	NA	NA	NA	NA	NA
	Clindamycin	FS11	NEBR7C03	C		CDC2Plate14G06	NA	NA	NA	NA	NA	NA	NA	NA	NA	NA	NA	NA	NA	NA	NA	NA	NA	NA	NA	NA	NA	NA	NA	NA	NA	NA	NA	NA	NA	NA	NA	NA	NA	NA	NA	NA	NA	NA	NA	NA	NA	NA	NA
	Clindamycin	FS12	NEBR4C02	A		CDC2Plate4H08	NA	NA	NA	NA	NA	NA	NA	NA	NA	NA	NA	NA	NA	NA	NA	NA	NA	NA	NA	NA	NA	NA	NA	NA	NA	NA	NA	NA	NA	NA	NA	NA	NA	NA	NA	NA	NA	NA	NA	NA	NA	NA	NA
	Clindamycin	FS12	NEBR4C02	B		CDC2Plate5E11	NA	NA	NA	NA	NA	NA	NA	NA	NA	NA	NA	NA	NA	NA	NA	NA	NA	NA	NA	NA	NA	NA	NA	NA	NA	NA	NA	NA	NA	NA	NA	NA	NA	NA	NA	NA	NA	NA	NA	NA	NA	NA	NA
	Clindamycin	FS12	NEBR4C02	C		CDC2Plate6C02	NA	NA	NA	NA	NA	NA	NA	NA	NA	NA	NA	NA	NA	NA	NA	NA	NA	NA	NA	NA	NA	NA	NA	NA	NA	NA	NA	NA	NA	NA	NA	NA	NA	NA	NA	NA	NA	NA	NA	NA	NA	NA	NA
	Clindamycin	FS12	NEBR7C04	A		CDC2Plate13E05	NA	NA	NA	NA	NA	NA	NA	NA	NA	NA	NA	NA	NA	NA	NA	NA	NA	NA	NA	NA	NA	NA	NA	NA	NA	NA	NA	NA	NA	NA	NA	NA	NA	NA	NA	NA	NA	NA	NA	NA	NA	NA	NA
	Clindamycin	FS12	NEBR7C04	B		CDC2Plate14B07	NA	NA	NA	NA	NA	NA	NA	NA	NA	NA	NA	NA	NA	NA	NA	NA	NA	NA	NA	NA	NA	NA	NA	NA	NA	NA	NA	NA	NA	NA	NA	NA	NA	NA	NA	NA	NA	NA	NA	NA	NA	NA	NA
	Clindamycin	FS12	NEBR7C04	C		CDC2Plate14G07	NA	NA	NA	NA	NA	NA	NA	NA	NA	NA	NA	NA	NA	NA	NA	NA	NA	NA	NA	NA	NA	NA	NA	NA	NA	NA	NA	NA	NA	NA	NA	NA	NA	NA	NA	NA	NA	NA	NA	NA	NA	NA	NA
	Fidaxomicin	FS01	NEBR1B01	A		CDC2Plate3A05	NA	NA	NA	NA	NA	NA	NA	NA	NA	NA	NA	NA	NA	NA	NA	NA	NA	NA	NA	NA	NA	NA	NA	NA	NA	NA	NA	NA	NA	NA	NA	NA	NA	NA	NA	NA	NA	NA	NA	NA	NA	NA	NA
	Fidaxomicin	FS01	NEBR1B01	B		CDC2Plate3F05	NA	NA	NA	NA	NA	NA	NA	NA	NA	NA	NA	NA	NA	NA	NA	NA	NA	NA	NA	NA	NA	NA	NA	NA	NA	NA	NA	NA	NA	NA	NA	NA	NA	NA	NA	NA	NA	NA	NA	NA	NA	NA	NA
	Fidaxomicin	FS01	NEBR1B01	C		CDC2Plate4C07	NA	NA	NA	NA	NA	NA	NA	NA	NA	NA	NA	NA	NA	NA	NA	NA	NA	NA	NA	NA	NA	NA	NA	NA	NA	NA	NA	NA	NA	NA	NA	NA	NA	NA	NA	NA	NA	NA	NA	NA	NA	NA	NA
	Fidaxomicin	FS01	NEBR5B01	A		CDC2Plate9E09	NA	NA	NA	NA	NA	NA	NA	NA	NA	NA	NA	NA	NA	NA	NA	NA	NA	NA	NA	NA	NA	NA	NA	NA	NA	NA	NA	NA	NA	NA	NA	NA	NA	NA	NA	NA	NA	NA	NA	NA	NA	NA	NA
	Fidaxomicin	FS01	NEBR5B01	B		CDC2Plate10G10	NA	NA	NA	NA	NA	NA	NA	NA	NA	NA	NA	NA	NA	NA	NA	NA	NA	NA	NA	NA	NA	NA	NA	NA	NA	NA	NA	NA	NA	NA	NA	NA	NA	NA	NA	NA	NA	NA	NA	NA	NA	NA	NA
	Fidaxomicin	FS01	NEBR5B01	C		CDC2Plate12B01	NA	NA	NA	NA	NA	NA	NA	NA	NA	NA	NA	NA	NA	NA	NA	NA	NA	NA	NA	NA	NA	NA	NA	NA	NA	NA	NA	NA	NA	NA	NA	NA	NA	NA	NA	NA	NA	NA	NA	NA	NA	NA	NA
	Fidaxomicin	FS02	NEBR1B02	A		CDC2Plate3A06	NA	NA	NA	NA	NA	NA	NA	NA	NA	NA	NA	NA	NA	NA	NA	NA	NA	NA	NA	NA	NA	NA	NA	NA	NA	NA	NA	NA	NA	NA	NA	NA	NA	NA	NA	NA	NA	NA	NA	NA	NA	NA	NA
	Fidaxomicin	FS02	NEBR1B02	B		CDC2Plate3F06	NA	NA	NA	NA	NA	NA	NA	NA	NA	NA	NA	NA	NA	NA	NA	NA	NA	NA	NA	NA	NA	NA	NA	NA	NA	NA	NA	NA	NA	NA	NA	NA	NA	NA	NA	NA	NA	NA	NA	NA	NA	NA	NA
	Fidaxomicin	FS02	NEBR1B02	C		CDC2Plate4C08	NA	NA	NA	NA	NA	NA	NA	NA	NA	NA	NA	NA	NA	NA	NA	NA	NA	NA	NA	NA	NA	NA	NA	NA	NA	NA	NA	NA	NA	NA	NA	NA	NA	NA	NA	NA	NA	NA	NA	NA	NA	NA	NA
	Fidaxomicin	FS02	NEBR5B02	A		CDC2Plate9E10	NA	NA	NA	NA	NA	NA	NA	NA	NA	NA	NA	NA	NA	NA	NA	NA	NA	NA	NA	NA	NA	NA	NA	NA	NA	NA	NA	NA	NA	NA	NA	NA	NA	NA	NA	NA	NA	NA	NA	NA	NA	NA	NA
	Fidaxomicin	FS02	NEBR5B02	B		CDC2Plate10G11	NA	NA	NA	NA	NA	NA	NA	NA	NA	NA	NA	NA	NA	NA	NA	NA	NA	NA	NA	NA	NA	NA	NA	NA	NA	NA	NA	NA	NA	NA	NA	NA	NA	NA	NA	NA	NA	NA	NA	NA	NA	NA	NA
	Fidaxomicin	FS02	NEBR5B02	C		CDC2Plate12B02	NA	NA	NA	NA	NA	NA	NA	NA	NA	NA	NA	NA	NA	NA	NA	NA	NA	NA	NA	NA	NA	NA	NA	NA	NA	NA	NA	NA	NA	NA	NA	NA	NA	NA	NA	NA	NA	NA	NA	NA	NA	NA	NA
	Fidaxomicin	FS03	NEBR1B03	A		CDC2Plate3A07	NA	NA	NA	NA	NA	NA	NA	NA	NA	NA	NA	NA	NA	NA	NA	NA	NA	NA	NA	NA	NA	NA	NA	NA	NA	NA	NA	NA	NA	NA	NA	NA	NA	NA	NA	NA	NA	NA	NA	NA	NA	NA	NA
	Fidaxomicin	FS03	NEBR1B03	B		CDC2Plate3F07	NA	NA	NA	NA	NA	NA	NA	NA	NA	NA	NA	NA	NA	NA	NA	NA	NA	NA	NA	NA	NA	NA	NA	NA	NA	NA	NA	NA	NA	NA	NA	NA	NA	NA	NA	NA	NA	NA	NA	NA	NA	NA	NA
	Fidaxomicin	FS03	NEBR1B03	C		CDC2Plate4C09	NA	NA	NA	NA	NA	NA	NA	NA	NA	NA	NA	NA	NA	NA	NA	NA	NA	NA	NA	NA	NA	NA	NA	NA	NA	NA	NA	NA	NA	NA	NA	NA	NA	NA	NA	NA	NA	NA	NA	NA	NA	NA	NA
	Fidaxomicin	FS03	NEBR5B03	A		CDC2Plate9E11	NA	NA	NA	NA	NA	NA	NA	NA	NA	NA	NA	NA	NA	NA	NA	NA	NA	NA	NA	NA	NA	NA	NA	NA	NA	NA	NA	NA	NA	NA	NA	NA	NA	NA	NA	NA	NA	NA	NA	NA	NA	NA	NA
	Fidaxomicin	FS03	NEBR5B03	B		CDC2Plate10G12	NA	NA	NA	NA	NA	NA	NA	NA	NA	NA	NA	NA	NA	NA	NA	NA	NA	NA	NA	NA	NA	NA	NA	NA	NA	NA	NA	NA	NA	NA	NA	NA	NA	NA	NA	NA	NA	NA	NA	NA	NA	NA	NA
	Fidaxomicin	FS03	NEBR5B03	C		CDC2Plate12B03	NA	NA	NA	NA	NA	NA	NA	NA	NA	NA	NA	NA	NA	NA	NA	NA	NA	NA	NA	NA	NA	NA	NA	NA	NA	NA	NA	NA	NA	NA	NA	NA	NA	NA	NA	NA	NA	NA	NA	NA	NA	NA	NA
	Fidaxomicin	FS04	NEBR2C07	A		CDC2Plate7B09	NA	NA	NA	NA	NA	NA	NA	NA	NA	NA	NA	NA	NA	NA	NA	NA	NA	NA	NA	NA	NA	NA	NA	NA	NA	NA	NA	NA	NA	NA	NA	NA	NA	NA	NA	NA	NA	NA	NA	NA	NA	NA	NA
	Fidaxomicin	FS04	NEBR2C07	B		CDC2Plate7G08	NA	NA	NA	NA	NA	NA	NA	NA	NA	NA	NA	NA	NA	NA	NA	NA	NA	NA	NA	NA	NA	NA	NA	NA	NA	NA	NA	NA	NA	NA	NA	NA	NA	NA	NA	NA	NA	NA	NA	NA	NA	NA	NA
	Fidaxomicin	FS04	NEBR2C07	C		CDC2Plate8D09	NA	NA	NA	NA	NA	NA	NA	NA	NA	NA	NA	NA	NA	NA	NA	NA	NA	NA	NA	NA	NA	NA	NA	NA	NA	NA	NA	NA	NA	NA	NA	NA	NA	NA	NA	NA	NA	NA	NA	NA	NA	NA	NA
	Fidaxomicin	FS04	NEBR5B04	A		CDC2Plate9E12	NA	NA	NA	NA	NA	NA	NA	NA	NA	NA	NA	NA	NA	NA	NA	NA	NA	NA	NA	NA	NA	NA	NA	NA	NA	NA	NA	NA	NA	NA	NA	NA	NA	NA	NA	NA	NA	NA	NA	NA	NA	NA	NA
	Fidaxomicin	FS04	NEBR5B04	C		CDC2Plate12B04	NA	NA	NA	NA	NA	NA	NA	NA	NA	NA	NA	NA	NA	NA	NA	NA	NA	NA	NA	NA	NA	NA	NA	NA	NA	NA	NA	NA	NA	NA	NA	NA	NA	NA	NA	NA	NA	NA	NA	NA	NA	NA	NA
	Fidaxomicin	FS05	NEBR2C08	A		CDC2Plate7B10	NA	NA	NA	NA	NA	NA	NA	NA	NA	NA	NA	NA	NA	NA	NA	NA	NA	NA	NA	NA	NA	NA	NA	NA	NA	NA	NA	NA	NA	NA	NA	NA	NA	NA	NA	NA	NA	NA	NA	NA	NA	NA	NA
	Fidaxomicin	FS05	NEBR2C08	B		CDC2Plate7G09	NA	NA	NA	NA	NA	NA	NA	NA	NA	NA	NA	NA	NA	NA	NA	NA	NA	NA	NA	NA	NA	NA	NA	NA	NA	NA	NA	NA	NA	NA	NA	NA	NA	NA	NA	NA	NA	NA	NA	NA	NA	NA	NA
	Fidaxomicin	FS05	NEBR2C08	C		CDC2Plate8D10	NA	NA	NA	NA	NA	NA	NA	NA	NA	NA	NA	NA	NA	NA	NA	NA	NA	NA	NA	NA	NA	NA	NA	NA	NA	NA	NA	NA	NA	NA	NA	NA	NA	NA	NA	NA	NA	NA	NA	NA	NA	NA	NA
	Fidaxomicin	FS05	NEBR6B01	A		CDC2Plate10B10	NA	NA	NA	NA	NA	NA	NA	NA	NA	NA	NA	NA	NA	NA	NA	NA	NA	NA	NA	NA	NA	NA	NA	NA	NA	NA	NA	NA	NA	NA	NA	NA	NA	NA	NA	NA	NA	NA	NA	NA	NA	NA	NA
	Fidaxomicin	FS05	NEBR6B01	B		CDC2Plate11D11	NA	NA	NA	NA	NA	NA	NA	NA	NA	NA	NA	NA	NA	NA	NA	NA	NA	NA	NA	NA	NA	NA	NA	NA	NA	NA	NA	NA	NA	NA	NA	NA	NA	NA	NA	NA	NA	NA	NA	NA	NA	NA	NA
	Fidaxomicin	FS05	NEBR6B01	C		CDC2Plate12F12	NA	NA	NA	NA	NA	NA	NA	NA	NA	NA	NA	NA	NA	NA	NA	NA	NA	NA	NA	NA	NA	NA	NA	NA	NA	NA	NA	NA	NA	NA	NA	NA	NA	NA	NA	NA	NA	NA	NA	NA	NA	NA	NA
	Fidaxomicin	FS06	NEBR2C09	A		CDC2Plate7B11	NA	NA	NA	NA	NA	NA	NA	NA	NA	NA	NA	NA	NA	NA	NA	NA	NA	NA	NA	NA	NA	NA	NA	NA	NA	NA	NA	NA	NA	NA	NA	NA	NA	NA	NA	NA	NA	NA	NA	NA	NA	NA	NA
	Fidaxomicin	FS06	NEBR2C09	B		CDC2Plate7G10	NA	NA	NA	NA	NA	NA	NA	NA	NA	NA	NA	NA	NA	NA	NA	NA	NA	NA	NA	NA	NA	NA	NA	NA	NA	NA	NA	NA	NA	NA	NA	NA	NA	NA	NA	NA	NA	NA	NA	NA	NA	NA	NA
	Fidaxomicin	FS06	NEBR2C09	C		CDC2Plate8D11	NA	NA	NA	NA	NA	NA	NA	NA	NA	NA	NA	NA	NA	NA	NA	NA	NA	NA	NA	NA	NA	NA	NA	NA	NA	NA	NA	NA	NA	NA	NA	NA	NA	NA	NA	NA	NA	NA	NA	NA	NA	NA	NA
	Fidaxomicin	FS06	NEBR6B02	A		CDC2Plate10B11	NA	NA	NA	NA	NA	NA	NA	NA	NA	NA	NA	NA	NA	NA	NA	NA	NA	NA	NA	NA	NA	NA	NA	NA	NA	NA	NA	NA	NA	NA	NA	NA	NA	NA	NA	NA	NA	NA	NA	NA	NA	NA	NA
	Fidaxomicin	FS06	NEBR6B02	B		CDC2Plate11D12	NA	NA	NA	NA	NA	NA	NA	NA	NA	NA	NA	NA	NA	NA	NA	NA	NA	NA	NA	NA	NA	NA	NA	NA	NA	NA	NA	NA	NA	NA	NA	NA	NA	NA	NA	NA	NA	NA	NA	NA	NA	NA	NA
	Fidaxomicin	FS06	NEBR6B02	C		CDC2Plate12G01	NA	NA	NA	NA	NA	NA	NA	NA	NA	NA	NA	NA	NA	NA	NA	NA	NA	NA	NA	NA	NA	NA	NA	NA	NA	NA	NA	NA	NA	NA	NA	NA	NA	NA	NA	NA	NA	NA	NA	NA	NA	NA	NA
	Fidaxomicin	FS07	NEBR3B01	A		CDC2Plate1B09	NA	NA	NA	NA	NA	NA	NA	NA	NA	NA	NA	NA	NA	NA	NA	NA	NA	NA	NA	NA	NA	NA	NA	NA	NA	NA	NA	NA	NA	NA	NA	NA	NA	NA	NA	NA	NA	NA	NA	NA	NA	NA	NA
	Fidaxomicin	FS07	NEBR3B01	B		CDC2Plate1G09	NA	NA	NA	NA	NA	NA	NA	NA	NA	NA	NA	NA	NA	NA	NA	NA	NA	NA	NA	NA	NA	NA	NA	NA	NA	NA	NA	NA	NA	NA	NA	NA	NA	NA	NA	NA	NA	NA	NA	NA	NA	NA	NA
	Fidaxomicin	FS07	NEBR3B01	C		CDC2Plate2D11	NA	NA	NA	NA	NA	NA	NA	NA	NA	NA	NA	NA	NA	NA	NA	NA	NA	NA	NA	NA	NA	NA	NA	NA	NA	NA	NA	NA	NA	NA	NA	NA	NA	NA	NA	NA	NA	NA	NA	NA	NA	NA	NA
	Fidaxomicin	FS07	NEBR6B03	A		CDC2Plate10B12	NA	NA	NA	NA	NA	NA	NA	NA	NA	NA	NA	NA	NA	NA	NA	NA	NA	NA	NA	NA	NA	NA	NA	NA	NA	NA	NA	NA	NA	NA	NA	NA	NA	NA	NA	NA	NA	NA	NA	NA	NA	NA	NA
	Fidaxomicin	FS07	NEBR6B03	B		CDC2Plate11E01	NA	NA	NA	NA	NA	NA	NA	NA	NA	NA	NA	NA	NA	NA	NA	NA	NA	NA	NA	NA	NA	NA	NA	NA	NA	NA	NA	NA	NA	NA	NA	NA	NA	NA	NA	NA	NA	NA	NA	NA	NA	NA	NA
	Fidaxomicin	FS07	NEBR6B03	C		CDC2Plate12G02	NA	NA	NA	NA	NA	NA	NA	NA	NA	NA	NA	NA	NA	NA	NA	NA	NA	NA	NA	NA	NA	NA	NA	NA	NA	NA	NA	NA	NA	NA	NA	NA	NA	NA	NA	NA	NA	NA	NA	NA	NA	NA	NA
	Fidaxomicin	FS08	NEBR3B02	A		CDC2Plate1B10	NA	NA	NA	NA	NA	NA	NA	NA	NA	NA	NA	NA	NA	NA	NA	NA	NA	NA	NA	NA	NA	NA	NA	NA	NA	NA	NA	NA	NA	NA	NA	NA	NA	NA	NA	NA	NA	NA	NA	NA	NA	NA	NA
	Fidaxomicin	FS08	NEBR3B02	B		CDC2Plate1G10	NA	NA	NA	NA	NA	NA	NA	NA	NA	NA	NA	NA	NA	NA	NA	NA	NA	NA	NA	NA	NA	NA	NA	NA	NA	NA	NA	NA	NA	NA	NA	NA	NA	NA	NA	NA	NA	NA	NA	NA	NA	NA	NA
	Fidaxomicin	FS08	NEBR3B02	C		CDC2Plate2D12	NA	NA	NA	NA	NA	NA	NA	NA	NA	NA	NA	NA	NA	NA	NA	NA	NA	NA	NA	NA	NA	NA	NA	NA	NA	NA	NA	NA	NA	NA	NA	NA	NA	NA	NA	NA	NA	NA	NA	NA	NA	NA	NA
	Fidaxomicin	FS08	NEBR6B04	B		CDC2Plate11E02	NA	NA	NA	NA	NA	NA	NA	NA	NA	NA	NA	NA	NA	NA	NA	NA	NA	NA	NA	NA	NA	NA	NA	NA	NA	NA	NA	NA	NA	NA	NA	NA	NA	NA	NA	NA	NA	NA	NA	NA	NA	NA	NA
	Fidaxomicin	FS08	NEBR6B04	C		CDC2Plate12G03	NA	NA	NA	NA	NA	NA	NA	NA	NA	NA	NA	NA	NA	NA	NA	NA	NA	NA	NA	NA	NA	NA	NA	NA	NA	NA	NA	NA	NA	NA	NA	NA	NA	NA	NA	NA	NA	NA	NA	NA	NA	NA	NA
	Fidaxomicin	FS09	NEBR3B03	A		CDC2Plate1B11	NA	NA	NA	NA	NA	NA	NA	NA	NA	NA	NA	NA	NA	NA	NA	NA	NA	NA	NA	NA	NA	NA	NA	NA	NA	NA	NA	NA	NA	NA	NA	NA	NA	NA	NA	NA	NA	NA	NA	NA	NA	NA	NA
	Fidaxomicin	FS09	NEBR3B03	B		CDC2Plate1G11	NA	NA	NA	NA	NA	NA	NA	NA	NA	NA	NA	NA	NA	NA	NA	NA	NA	NA	NA	NA	NA	NA	NA	NA	NA	NA	NA	NA	NA	NA	NA	NA	NA	NA	NA	NA	NA	NA	NA	NA	NA	NA	NA
	Fidaxomicin	FS09	NEBR7B01	A		CDC2Plate13D02	NA	NA	NA	NA	NA	NA	NA	NA	NA	NA	NA	NA	NA	NA	NA	NA	NA	NA	NA	NA	NA	NA	NA	NA	NA	NA	NA	NA	NA	NA	NA	NA	NA	NA	NA	NA	NA	NA	NA	NA	NA	NA	NA
	Fidaxomicin	FS09	NEBR7B01	B		CDC2Plate14A04	NA	NA	NA	NA	NA	NA	NA	NA	NA	NA	NA	NA	NA	NA	NA	NA	NA	NA	NA	NA	NA	NA	NA	NA	NA	NA	NA	NA	NA	NA	NA	NA	NA	NA	NA	NA	NA	NA	NA	NA	NA	NA	NA
	Fidaxomicin	FS09	NEBR7B01	C		CDC2Plate14F04	NA	NA	NA	NA	NA	NA	NA	NA	NA	NA	NA	NA	NA	NA	NA	NA	NA	NA	NA	NA	NA	NA	NA	NA	NA	NA	NA	NA	NA	NA	NA	NA	NA	NA	NA	NA	NA	NA	NA	NA	NA	NA	NA
	Fidaxomicin	FS10	NEBR3B04	A		CDC2Plate1B12	NA	NA	NA	NA	NA	NA	NA	NA	NA	NA	NA	NA	NA	NA	NA	NA	NA	NA	NA	NA	NA	NA	NA	NA	NA	NA	NA	NA	NA	NA	NA	NA	NA	NA	NA	NA	NA	NA	NA	NA	NA	NA	NA
	Fidaxomicin	FS10	NEBR3B04	B		CDC2Plate1G12	NA	NA	NA	NA	NA	NA	NA	NA	NA	NA	NA	NA	NA	NA	NA	NA	NA	NA	NA	NA	NA	NA	NA	NA	NA	NA	NA	NA	NA	NA	NA	NA	NA	NA	NA	NA	NA	NA	NA	NA	NA	NA	NA
	Fidaxomicin	FS10	NEBR7B02	A		CDC2Plate13D03	NA	NA	NA	NA	NA	NA	NA	NA	NA	NA	NA	NA	NA	NA	NA	NA	NA	NA	NA	NA	NA	NA	NA	NA	NA	NA	NA	NA	NA	NA	NA	NA	NA	NA	NA	NA	NA	NA	NA	NA	NA	NA	NA
	Fidaxomicin	FS10	NEBR7B02	B		CDC2Plate14A05	NA	NA	NA	NA	NA	NA	NA	NA	NA	NA	NA	NA	NA	NA	NA	NA	NA	NA	NA	NA	NA	NA	NA	NA	NA	NA	NA	NA	NA	NA	NA	NA	NA	NA	NA	NA	NA	NA	NA	NA	NA	NA	NA
	Fidaxomicin	FS10	NEBR7B02	C		CDC2Plate14F05	NA	NA	NA	NA	NA	NA	NA	NA	NA	NA	NA	NA	NA	NA	NA	NA	NA	NA	NA	NA	NA	NA	NA	NA	NA	NA	NA	NA	NA	NA	NA	NA	NA	NA	NA	NA	NA	NA	NA	NA	NA	NA	NA
	Fidaxomicin	FS11	NEBR4B01	A		CDC2Plate4H01	NA	NA	NA	NA	NA	NA	NA	NA	NA	NA	NA	NA	NA	NA	NA	NA	NA	NA	NA	NA	NA	NA	NA	NA	NA	NA	NA	NA	NA	NA	NA	NA	NA	NA	NA	NA	NA	NA	NA	NA	NA	NA	NA
	Fidaxomicin	FS11	NEBR4B01	B		CDC2Plate5E04	NA	NA	NA	NA	NA	NA	NA	NA	NA	NA	NA	NA	NA	NA	NA	NA	NA	NA	NA	NA	NA	NA	NA	NA	NA	NA	NA	NA	NA	NA	NA	NA	NA	NA	NA	NA	NA	NA	NA	NA	NA	NA	NA
	Fidaxomicin	FS11	NEBR4B01	C		CDC2Plate6B07	NA	NA	NA	NA	NA	NA	NA	NA	NA	NA	NA	NA	NA	NA	NA	NA	NA	NA	NA	NA	NA	NA	NA	NA	NA	NA	NA	NA	NA	NA	NA	NA	NA	NA	NA	NA	NA	NA	NA	NA	NA	NA	NA
	Fidaxomicin	FS11	NEBR7B03	A		CDC2Plate13D04	NA	NA	NA	NA	NA	NA	NA	NA	NA	NA	NA	NA	NA	NA	NA	NA	NA	NA	NA	NA	NA	NA	NA	NA	NA	NA	NA	NA	NA	NA	NA	NA	NA	NA	NA	NA	NA	NA	NA	NA	NA	NA	NA
	Fidaxomicin	FS11	NEBR7B03	B		CDC2Plate14A06	NA	NA	NA	NA	NA	NA	NA	NA	NA	NA	NA	NA	NA	NA	NA	NA	NA	NA	NA	NA	NA	NA	NA	NA	NA	NA	NA	NA	NA	NA	NA	NA	NA	NA	NA	NA	NA	NA	NA	NA	NA	NA	NA
	Fidaxomicin	FS11	NEBR7B03	C		CDC2Plate14F06	NA	NA	NA	NA	NA	NA	NA	NA	NA	NA	NA	NA	NA	NA	NA	NA	NA	NA	NA	NA	NA	NA	NA	NA	NA	NA	NA	NA	NA	NA	NA	NA	NA	NA	NA	NA	NA	NA	NA	NA	NA	NA	NA
	Fidaxomicin	FS12	NEBR4B02	A		CDC2Plate4H02	NA	NA	NA	NA	NA	NA	NA	NA	NA	NA	NA	NA	NA	NA	NA	NA	NA	NA	NA	NA	NA	NA	NA	NA	NA	NA	NA	NA	NA	NA	NA	NA	NA	NA	NA	NA	NA	NA	NA	NA	NA	NA	NA
	Fidaxomicin	FS12	NEBR4B02	B		CDC2Plate5E05	NA	NA	NA	NA	NA	NA	NA	NA	NA	NA	NA	NA	NA	NA	NA	NA	NA	NA	NA	NA	NA	NA	NA	NA	NA	NA	NA	NA	NA	NA	NA	NA	NA	NA	NA	NA	NA	NA	NA	NA	NA	NA	NA
	Fidaxomicin	FS12	NEBR4B02	C		CDC2Plate6B08	NA	NA	NA	NA	NA	NA	NA	NA	NA	NA	NA	NA	NA	NA	NA	NA	NA	NA	NA	NA	NA	NA	NA	NA	NA	NA	NA	NA	NA	NA	NA	NA	NA	NA	NA	NA	NA	NA	NA	NA	NA	NA	NA
	Fidaxomicin	FS12	NEBR7B04	A		CDC2Plate13D05	NA	NA	NA	NA	NA	NA	NA	NA	NA	NA	NA	NA	NA	NA	NA	NA	NA	NA	NA	NA	NA	NA	NA	NA	NA	NA	NA	NA	NA	NA	NA	NA	NA	NA	NA	NA	NA	NA	NA	NA	NA	NA	NA
	Fidaxomicin	FS12	NEBR7B04	B		CDC2Plate14A07	NA	NA	NA	NA	NA	NA	NA	NA	NA	NA	NA	NA	NA	NA	NA	NA	NA	NA	NA	NA	NA	NA	NA	NA	NA	NA	NA	NA	NA	NA	NA	NA	NA	NA	NA	NA	NA	NA	NA	NA	NA	NA	NA
	Fidaxomicin	FS12	NEBR7B04	C		CDC2Plate14F07	NA	NA	NA	NA	NA	NA	NA	NA	NA	NA	NA	NA	NA	NA	NA	NA	NA	NA	NA	NA	NA	NA	NA	NA	NA	NA	NA	NA	NA	NA	NA	NA	NA	NA	NA	NA	NA	NA	NA	NA	NA	NA	NA
	MockCommunity	NA	NA	MockCommunity		CDC2Plate10H12	NA	NA	NA	NA	NA	NA	NA	NA	NA	NA	NA	NA	NA	NA	NA	NA	NA	NA	NA	NA	NA	NA	NA	NA	NA	NA	NA	NA	NA	NA	NA	NA	NA	NA	NA	NA	NA	NA	NA	NA	NA	NA	NA
	MockCommunity	NA	NA	MockCommunity		CDC2Plate11H12	NA	NA	NA	NA	NA	NA	NA	NA	NA	NA	NA	NA	NA	NA	NA	NA	NA	NA	NA	NA	NA	NA	NA	NA	NA	NA	NA	NA	NA	NA	NA	NA	NA	NA	NA	NA	NA	NA	NA	NA	NA	NA	NA
	MockCommunity	NA	NA	MockCommunity		CDC2Plate12H12	NA	NA	NA	NA	NA	NA	NA	NA	NA	NA	NA	NA	NA	NA	NA	NA	NA	NA	NA	NA	NA	NA	NA	NA	NA	NA	NA	NA	NA	NA	NA	NA	NA	NA	NA	NA	NA	NA	NA	NA	NA	NA	NA
	MockCommunity	NA	NA	MockCommunity		CDC2Plate13H12	NA	NA	NA	NA	NA	NA	NA	NA	NA	NA	NA	NA	NA	NA	NA	NA	NA	NA	NA	NA	NA	NA	NA	NA	NA	NA	NA	NA	NA	NA	NA	NA	NA	NA	NA	NA	NA	NA	NA	NA	NA	NA	NA
	MockCommunity	NA	NA	MockCommunity		CDC2Plate14H12	NA	NA	NA	NA	NA	NA	NA	NA	NA	NA	NA	NA	NA	NA	NA	NA	NA	NA	NA	NA	NA	NA	NA	NA	NA	NA	NA	NA	NA	NA	NA	NA	NA	NA	NA	NA	NA	NA	NA	NA	NA	NA	NA
	MockCommunity	NA	NA	MockCommunity		CDC2Plate15H12	NA	NA	NA	NA	NA	NA	NA	NA	NA	NA	NA	NA	NA	NA	NA	NA	NA	NA	NA	NA	NA	NA	NA	NA	NA	NA	NA	NA	NA	NA	NA	NA	NA	NA	NA	NA	NA	NA	NA	NA	NA	NA	NA
	MockCommunity	NA	NA	MockCommunity		CDC2Plate16H12Pos	NA	NA	NA	NA	NA	NA	NA	NA	NA	NA	NA	NA	NA	NA	NA	NA	NA	NA	NA	NA	NA	NA	NA	NA	NA	NA	NA	NA	NA	NA	NA	NA	NA	NA	NA	NA	NA	NA	NA	NA	NA	NA	NA
	PositiveControlBacillussubtilis	NA	NA	PositiveControlBacillussubtilis		CDC2Plate1H12	NA	NA	NA	NA	NA	NA	NA	NA	NA	NA	NA	NA	NA	NA	NA	NA	NA	NA	NA	NA	NA	NA	NA	NA	NA	NA	NA	NA	NA	NA	NA	NA	NA	NA	NA	NA	NA	NA	NA	NA	NA	NA	NA
	PositiveControlBacillussubtilis	NA	NA	PositiveControlBacillussubtilis		CDC2Plate4H12	NA	NA	NA	NA	NA	NA	NA	NA	NA	NA	NA	NA	NA	NA	NA	NA	NA	NA	NA	NA	NA	NA	NA	NA	NA	NA	NA	NA	NA	NA	NA	NA	NA	NA	NA	NA	NA	NA	NA	NA	NA	NA	NA
	PositiveControlBacillussubtilis	NA	NA	PositiveControlBacillussubtilis		CDC2Plate5H12	NA	NA	NA	NA	NA	NA	NA	NA	NA	NA	NA	NA	NA	NA	NA	NA	NA	NA	NA	NA	NA	NA	NA	NA	NA	NA	NA	NA	NA	NA	NA	NA	NA	NA	NA	NA	NA	NA	NA	NA	NA	NA	NA
	PositiveControlBacillussubtilis	NA	NA	PositiveControlBacillussubtilis		CDC2Plate6H12	NA	NA	NA	NA	NA	NA	NA	NA	NA	NA	NA	NA	NA	NA	NA	NA	NA	NA	NA	NA	NA	NA	NA	NA	NA	NA	NA	NA	NA	NA	NA	NA	NA	NA	NA	NA	NA	NA	NA	NA	NA	NA	NA
	PositiveControlBacillussubtilis	NA	NA	PositiveControlBacillussubtilis		CDC2Plate7H12	NA	NA	NA	NA	NA	NA	NA	NA	NA	NA	NA	NA	NA	NA	NA	NA	NA	NA	NA	NA	NA	NA	NA	NA	NA	NA	NA	NA	NA	NA	NA	NA	NA	NA	NA	NA	NA	NA	NA	NA	NA	NA	NA
	PositiveControlBacillussubtilis	NA	NA	PositiveControlBacillussubtilis		CDC2Plate8H12	NA	NA	NA	NA	NA	NA	NA	NA	NA	NA	NA	NA	NA	NA	NA	NA	NA	NA	NA	NA	NA	NA	NA	NA	NA	NA	NA	NA	NA	NA	NA	NA	NA	NA	NA	NA	NA	NA	NA	NA	NA	NA	NA
	Untreated	FS01	NA	Inoculum		CDC2Plate9A01	NA	NA	NA	NA	NA	NA	NA	NA	NA	NA	NA	NA	NA	NA	NA	NA	NA	NA	NA	NA	NA	NA	NA	NA	NA	NA	NA	NA	NA	NA	NA	NA	NA	NA	NA	NA	NA	NA	NA	NA	NA	NA	NA
	Untreated	FS01	NA	Inoculum		CDC2Plate9B01	NA	NA	NA	NA	NA	NA	NA	NA	NA	NA	NA	NA	NA	NA	NA	NA	NA	NA	NA	NA	NA	NA	NA	NA	NA	NA	NA	NA	NA	NA	NA	NA	NA	NA	NA	NA	NA	NA	NA	NA	NA	NA	NA
	Untreated	FS01	NA	Inoculum		CDC2Plate9C01	NA	NA	NA	NA	NA	NA	NA	NA	NA	NA	NA	NA	NA	NA	NA	NA	NA	NA	NA	NA	NA	NA	NA	NA	NA	NA	NA	NA	NA	NA	NA	NA	NA	NA	NA	NA	NA	NA	NA	NA	NA	NA	NA
	Untreated	FS01	NEBR1A01	A		CDC2Plate2H03	NA	NA	NA	NA	NA	NA	NA	NA	NA	NA	NA	NA	NA	NA	NA	NA	NA	NA	NA	NA	NA	NA	NA	NA	NA	NA	NA	NA	NA	NA	NA	NA	NA	NA	NA	NA	NA	NA	NA	NA	NA	NA	NA
	Untreated	FS01	NEBR1A01	B		CDC2Plate3E05	NA	NA	NA	NA	NA	NA	NA	NA	NA	NA	NA	NA	NA	NA	NA	NA	NA	NA	NA	NA	NA	NA	NA	NA	NA	NA	NA	NA	NA	NA	NA	NA	NA	NA	NA	NA	NA	NA	NA	NA	NA	NA	NA
	Untreated	FS01	NEBR1A01	C		CDC2Plate4B07	NA	NA	NA	NA	NA	NA	NA	NA	NA	NA	NA	NA	NA	NA	NA	NA	NA	NA	NA	NA	NA	NA	NA	NA	NA	NA	NA	NA	NA	NA	NA	NA	NA	NA	NA	NA	NA	NA	NA	NA	NA	NA	NA
	Untreated	FS01	NEBR5A01	A		CDC2Plate9D09	NA	NA	NA	NA	NA	NA	NA	NA	NA	NA	NA	NA	NA	NA	NA	NA	NA	NA	NA	NA	NA	NA	NA	NA	NA	NA	NA	NA	NA	NA	NA	NA	NA	NA	NA	NA	NA	NA	NA	NA	NA	NA	NA
	Untreated	FS01	NEBR5A01	B		CDC2Plate10F10	NA	NA	NA	NA	NA	NA	NA	NA	NA	NA	NA	NA	NA	NA	NA	NA	NA	NA	NA	NA	NA	NA	NA	NA	NA	NA	NA	NA	NA	NA	NA	NA	NA	NA	NA	NA	NA	NA	NA	NA	NA	NA	NA
	Untreated	FS01	NEBR5A01	C		CDC2Plate12A01	NA	NA	NA	NA	NA	NA	NA	NA	NA	NA	NA	NA	NA	NA	NA	NA	NA	NA	NA	NA	NA	NA	NA	NA	NA	NA	NA	NA	NA	NA	NA	NA	NA	NA	NA	NA	NA	NA	NA	NA	NA	NA	NA
	Untreated	FS02	NA	Inoculum		CDC2Plate9A02	NA	NA	NA	NA	NA	NA	NA	NA	NA	NA	NA	NA	NA	NA	NA	NA	NA	NA	NA	NA	NA	NA	NA	NA	NA	NA	NA	NA	NA	NA	NA	NA	NA	NA	NA	NA	NA	NA	NA	NA	NA	NA	NA
	Untreated	FS02	NA	Inoculum		CDC2Plate9B02	NA	NA	NA	NA	NA	NA	NA	NA	NA	NA	NA	NA	NA	NA	NA	NA	NA	NA	NA	NA	NA	NA	NA	NA	NA	NA	NA	NA	NA	NA	NA	NA	NA	NA	NA	NA	NA	NA	NA	NA	NA	NA	NA
	Untreated	FS02	NA	Inoculum		CDC2Plate9C02	NA	NA	NA	NA	NA	NA	NA	NA	NA	NA	NA	NA	NA	NA	NA	NA	NA	NA	NA	NA	NA	NA	NA	NA	NA	NA	NA	NA	NA	NA	NA	NA	NA	NA	NA	NA	NA	NA	NA	NA	NA	NA	NA
	Untreated	FS02	NEBR1A02	A		CDC2Plate2H04	NA	NA	NA	NA	NA	NA	NA	NA	NA	NA	NA	NA	NA	NA	NA	NA	NA	NA	NA	NA	NA	NA	NA	NA	NA	NA	NA	NA	NA	NA	NA	NA	NA	NA	NA	NA	NA	NA	NA	NA	NA	NA	NA
	Untreated	FS02	NEBR1A02	B		CDC2Plate3E06	NA	NA	NA	NA	NA	NA	NA	NA	NA	NA	NA	NA	NA	NA	NA	NA	NA	NA	NA	NA	NA	NA	NA	NA	NA	NA	NA	NA	NA	NA	NA	NA	NA	NA	NA	NA	NA	NA	NA	NA	NA	NA	NA
	Untreated	FS02	NEBR1A02	C		CDC2Plate4B08	NA	NA	NA	NA	NA	NA	NA	NA	NA	NA	NA	NA	NA	NA	NA	NA	NA	NA	NA	NA	NA	NA	NA	NA	NA	NA	NA	NA	NA	NA	NA	NA	NA	NA	NA	NA	NA	NA	NA	NA	NA	NA	NA
	Untreated	FS02	NEBR5A02	A		CDC2Plate9D10	NA	NA	NA	NA	NA	NA	NA	NA	NA	NA	NA	NA	NA	NA	NA	NA	NA	NA	NA	NA	NA	NA	NA	NA	NA	NA	NA	NA	NA	NA	NA	NA	NA	NA	NA	NA	NA	NA	NA	NA	NA	NA	NA
	Untreated	FS02	NEBR5A02	B		CDC2Plate10F11	NA	NA	NA	NA	NA	NA	NA	NA	NA	NA	NA	NA	NA	NA	NA	NA	NA	NA	NA	NA	NA	NA	NA	NA	NA	NA	NA	NA	NA	NA	NA	NA	NA	NA	NA	NA	NA	NA	NA	NA	NA	NA	NA
	Untreated	FS02	NEBR5A02	C		CDC2Plate12A02	NA	NA	NA	NA	NA	NA	NA	NA	NA	NA	NA	NA	NA	NA	NA	NA	NA	NA	NA	NA	NA	NA	NA	NA	NA	NA	NA	NA	NA	NA	NA	NA	NA	NA	NA	NA	NA	NA	NA	NA	NA	NA	NA
	Untreated	FS03	NA	Inoculum		CDC2Plate9A03	NA	NA	NA	NA	NA	NA	NA	NA	NA	NA	NA	NA	NA	NA	NA	NA	NA	NA	NA	NA	NA	NA	NA	NA	NA	NA	NA	NA	NA	NA	NA	NA	NA	NA	NA	NA	NA	NA	NA	NA	NA	NA	NA
	Untreated	FS03	NA	Inoculum		CDC2Plate9B03	NA	NA	NA	NA	NA	NA	NA	NA	NA	NA	NA	NA	NA	NA	NA	NA	NA	NA	NA	NA	NA	NA	NA	NA	NA	NA	NA	NA	NA	NA	NA	NA	NA	NA	NA	NA	NA	NA	NA	NA	NA	NA	NA
	Untreated	FS03	NA	Inoculum		CDC2Plate9C03	NA	NA	NA	NA	NA	NA	NA	NA	NA	NA	NA	NA	NA	NA	NA	NA	NA	NA	NA	NA	NA	NA	NA	NA	NA	NA	NA	NA	NA	NA	NA	NA	NA	NA	NA	NA	NA	NA	NA	NA	NA	NA	NA
	Untreated	FS03	NEBR1A03	A		CDC2Plate2H05	NA	NA	NA	NA	NA	NA	NA	NA	NA	NA	NA	NA	NA	NA	NA	NA	NA	NA	NA	NA	NA	NA	NA	NA	NA	NA	NA	NA	NA	NA	NA	NA	NA	NA	NA	NA	NA	NA	NA	NA	NA	NA	NA
	Untreated	FS03	NEBR1A03	B		CDC2Plate3E07	NA	NA	NA	NA	NA	NA	NA	NA	NA	NA	NA	NA	NA	NA	NA	NA	NA	NA	NA	NA	NA	NA	NA	NA	NA	NA	NA	NA	NA	NA	NA	NA	NA	NA	NA	NA	NA	NA	NA	NA	NA	NA	NA
	Untreated	FS03	NEBR1A03	C		CDC2Plate4B09	NA	NA	NA	NA	NA	NA	NA	NA	NA	NA	NA	NA	NA	NA	NA	NA	NA	NA	NA	NA	NA	NA	NA	NA	NA	NA	NA	NA	NA	NA	NA	NA	NA	NA	NA	NA	NA	NA	NA	NA	NA	NA	NA
	Untreated	FS03	NEBR5A03	A		CDC2Plate9D11	NA	NA	NA	NA	NA	NA	NA	NA	NA	NA	NA	NA	NA	NA	NA	NA	NA	NA	NA	NA	NA	NA	NA	NA	NA	NA	NA	NA	NA	NA	NA	NA	NA	NA	NA	NA	NA	NA	NA	NA	NA	NA	NA
	Untreated	FS03	NEBR5A03	B		CDC2Plate10F12	NA	NA	NA	NA	NA	NA	NA	NA	NA	NA	NA	NA	NA	NA	NA	NA	NA	NA	NA	NA	NA	NA	NA	NA	NA	NA	NA	NA	NA	NA	NA	NA	NA	NA	NA	NA	NA	NA	NA	NA	NA	NA	NA
	Untreated	FS03	NEBR5A03	C		CDC2Plate12A03	NA	NA	NA	NA	NA	NA	NA	NA	NA	NA	NA	NA	NA	NA	NA	NA	NA	NA	NA	NA	NA	NA	NA	NA	NA	NA	NA	NA	NA	NA	NA	NA	NA	NA	NA	NA	NA	NA	NA	NA	NA	NA	NA
	Untreated	FS04	NA	Inoculum		CDC2Plate9A04	NA	NA	NA	NA	NA	NA	NA	NA	NA	NA	NA	NA	NA	NA	NA	NA	NA	NA	NA	NA	NA	NA	NA	NA	NA	NA	NA	NA	NA	NA	NA	NA	NA	NA	NA	NA	NA	NA	NA	NA	NA	NA	NA
	Untreated	FS04	NA	Inoculum		CDC2Plate9B04	NA	NA	NA	NA	NA	NA	NA	NA	NA	NA	NA	NA	NA	NA	NA	NA	NA	NA	NA	NA	NA	NA	NA	NA	NA	NA	NA	NA	NA	NA	NA	NA	NA	NA	NA	NA	NA	NA	NA	NA	NA	NA	NA
	Untreated	FS04	NA	Inoculum		CDC2Plate9C04	NA	NA	NA	NA	NA	NA	NA	NA	NA	NA	NA	NA	NA	NA	NA	NA	NA	NA	NA	NA	NA	NA	NA	NA	NA	NA	NA	NA	NA	NA	NA	NA	NA	NA	NA	NA	NA	NA	NA	NA	NA	NA	NA
	Untreated	FS04	NEBR2B01	A		CDC2Plate6G08	NA	NA	NA	NA	NA	NA	NA	NA	NA	NA	NA	NA	NA	NA	NA	NA	NA	NA	NA	NA	NA	NA	NA	NA	NA	NA	NA	NA	NA	NA	NA	NA	NA	NA	NA	NA	NA	NA	NA	NA	NA	NA	NA
	Untreated	FS04	NEBR2B01	B		CDC2Plate7D09	NA	NA	NA	NA	NA	NA	NA	NA	NA	NA	NA	NA	NA	NA	NA	NA	NA	NA	NA	NA	NA	NA	NA	NA	NA	NA	NA	NA	NA	NA	NA	NA	NA	NA	NA	NA	NA	NA	NA	NA	NA	NA	NA
	Untreated	FS04	NEBR2B01	C		CDC2Plate8A10	NA	NA	NA	NA	NA	NA	NA	NA	NA	NA	NA	NA	NA	NA	NA	NA	NA	NA	NA	NA	NA	NA	NA	NA	NA	NA	NA	NA	NA	NA	NA	NA	NA	NA	NA	NA	NA	NA	NA	NA	NA	NA	NA
	Untreated	FS04	NEBR5A04	A		CDC2Plate9D12	NA	NA	NA	NA	NA	NA	NA	NA	NA	NA	NA	NA	NA	NA	NA	NA	NA	NA	NA	NA	NA	NA	NA	NA	NA	NA	NA	NA	NA	NA	NA	NA	NA	NA	NA	NA	NA	NA	NA	NA	NA	NA	NA
	Untreated	FS04	NEBR5A04	B		CDC2Plate10G01	NA	NA	NA	NA	NA	NA	NA	NA	NA	NA	NA	NA	NA	NA	NA	NA	NA	NA	NA	NA	NA	NA	NA	NA	NA	NA	NA	NA	NA	NA	NA	NA	NA	NA	NA	NA	NA	NA	NA	NA	NA	NA	NA
	Untreated	FS04	NEBR5A04	C		CDC2Plate12A04	NA	NA	NA	NA	NA	NA	NA	NA	NA	NA	NA	NA	NA	NA	NA	NA	NA	NA	NA	NA	NA	NA	NA	NA	NA	NA	NA	NA	NA	NA	NA	NA	NA	NA	NA	NA	NA	NA	NA	NA	NA	NA	NA
	Untreated	FS05	NA	Inoculum		CDC2Plate9A05	NA	NA	NA	NA	NA	NA	NA	NA	NA	NA	NA	NA	NA	NA	NA	NA	NA	NA	NA	NA	NA	NA	NA	NA	NA	NA	NA	NA	NA	NA	NA	NA	NA	NA	NA	NA	NA	NA	NA	NA	NA	NA	NA
	Untreated	FS05	NA	Inoculum		CDC2Plate9B05	NA	NA	NA	NA	NA	NA	NA	NA	NA	NA	NA	NA	NA	NA	NA	NA	NA	NA	NA	NA	NA	NA	NA	NA	NA	NA	NA	NA	NA	NA	NA	NA	NA	NA	NA	NA	NA	NA	NA	NA	NA	NA	NA
	Untreated	FS05	NA	Inoculum		CDC2Plate9C05	NA	NA	NA	NA	NA	NA	NA	NA	NA	NA	NA	NA	NA	NA	NA	NA	NA	NA	NA	NA	NA	NA	NA	NA	NA	NA	NA	NA	NA	NA	NA	NA	NA	NA	NA	NA	NA	NA	NA	NA	NA	NA	NA
	Untreated	FS05	NEBR2B02	A		CDC2Plate6G09	NA	NA	NA	NA	NA	NA	NA	NA	NA	NA	NA	NA	NA	NA	NA	NA	NA	NA	NA	NA	NA	NA	NA	NA	NA	NA	NA	NA	NA	NA	NA	NA	NA	NA	NA	NA	NA	NA	NA	NA	NA	NA	NA
	Untreated	FS05	NEBR2B02	B		CDC2Plate7D10	NA	NA	NA	NA	NA	NA	NA	NA	NA	NA	NA	NA	NA	NA	NA	NA	NA	NA	NA	NA	NA	NA	NA	NA	NA	NA	NA	NA	NA	NA	NA	NA	NA	NA	NA	NA	NA	NA	NA	NA	NA	NA	NA
	Untreated	FS05	NEBR2B02	C		CDC2Plate8A11	NA	NA	NA	NA	NA	NA	NA	NA	NA	NA	NA	NA	NA	NA	NA	NA	NA	NA	NA	NA	NA	NA	NA	NA	NA	NA	NA	NA	NA	NA	NA	NA	NA	NA	NA	NA	NA	NA	NA	NA	NA	NA	NA
	Untreated	FS05	NEBR6A01	A		CDC2Plate10A10	NA	NA	NA	NA	NA	NA	NA	NA	NA	NA	NA	NA	NA	NA	NA	NA	NA	NA	NA	NA	NA	NA	NA	NA	NA	NA	NA	NA	NA	NA	NA	NA	NA	NA	NA	NA	NA	NA	NA	NA	NA	NA	NA
	Untreated	FS05	NEBR6A01	B		CDC2Plate11C11	NA	NA	NA	NA	NA	NA	NA	NA	NA	NA	NA	NA	NA	NA	NA	NA	NA	NA	NA	NA	NA	NA	NA	NA	NA	NA	NA	NA	NA	NA	NA	NA	NA	NA	NA	NA	NA	NA	NA	NA	NA	NA	NA
	Untreated	FS06	NA	Inoculum		CDC2Plate9A06	NA	NA	NA	NA	NA	NA	NA	NA	NA	NA	NA	NA	NA	NA	NA	NA	NA	NA	NA	NA	NA	NA	NA	NA	NA	NA	NA	NA	NA	NA	NA	NA	NA	NA	NA	NA	NA	NA	NA	NA	NA	NA	NA
	Untreated	FS06	NA	Inoculum		CDC2Plate9B06	NA	NA	NA	NA	NA	NA	NA	NA	NA	NA	NA	NA	NA	NA	NA	NA	NA	NA	NA	NA	NA	NA	NA	NA	NA	NA	NA	NA	NA	NA	NA	NA	NA	NA	NA	NA	NA	NA	NA	NA	NA	NA	NA
	Untreated	FS06	NA	Inoculum		CDC2Plate9C06	NA	NA	NA	NA	NA	NA	NA	NA	NA	NA	NA	NA	NA	NA	NA	NA	NA	NA	NA	NA	NA	NA	NA	NA	NA	NA	NA	NA	NA	NA	NA	NA	NA	NA	NA	NA	NA	NA	NA	NA	NA	NA	NA
	Untreated	FS06	NEBR2B03	A		CDC2Plate6G10	NA	NA	NA	NA	NA	NA	NA	NA	NA	NA	NA	NA	NA	NA	NA	NA	NA	NA	NA	NA	NA	NA	NA	NA	NA	NA	NA	NA	NA	NA	NA	NA	NA	NA	NA	NA	NA	NA	NA	NA	NA	NA	NA
	Untreated	FS06	NEBR2B03	B		CDC2Plate7D11	NA	NA	NA	NA	NA	NA	NA	NA	NA	NA	NA	NA	NA	NA	NA	NA	NA	NA	NA	NA	NA	NA	NA	NA	NA	NA	NA	NA	NA	NA	NA	NA	NA	NA	NA	NA	NA	NA	NA	NA	NA	NA	NA
	Untreated	FS06	NEBR2B03	C		CDC2Plate8A12	NA	NA	NA	NA	NA	NA	NA	NA	NA	NA	NA	NA	NA	NA	NA	NA	NA	NA	NA	NA	NA	NA	NA	NA	NA	NA	NA	NA	NA	NA	NA	NA	NA	NA	NA	NA	NA	NA	NA	NA	NA	NA	NA
	Untreated	FS06	NEBR6A02	A		CDC2Plate10A11	NA	NA	NA	NA	NA	NA	NA	NA	NA	NA	NA	NA	NA	NA	NA	NA	NA	NA	NA	NA	NA	NA	NA	NA	NA	NA	NA	NA	NA	NA	NA	NA	NA	NA	NA	NA	NA	NA	NA	NA	NA	NA	NA
	Untreated	FS06	NEBR6A02	B		CDC2Plate11C12	NA	NA	NA	NA	NA	NA	NA	NA	NA	NA	NA	NA	NA	NA	NA	NA	NA	NA	NA	NA	NA	NA	NA	NA	NA	NA	NA	NA	NA	NA	NA	NA	NA	NA	NA	NA	NA	NA	NA	NA	NA	NA	NA
	Untreated	FS06	NEBR6A02	C		CDC2Plate12F01	NA	NA	NA	NA	NA	NA	NA	NA	NA	NA	NA	NA	NA	NA	NA	NA	NA	NA	NA	NA	NA	NA	NA	NA	NA	NA	NA	NA	NA	NA	NA	NA	NA	NA	NA	NA	NA	NA	NA	NA	NA	NA	NA
	Untreated	FS07	NA	Inoculum		CDC2Plate9A07	NA	NA	NA	NA	NA	NA	NA	NA	NA	NA	NA	NA	NA	NA	NA	NA	NA	NA	NA	NA	NA	NA	NA	NA	NA	NA	NA	NA	NA	NA	NA	NA	NA	NA	NA	NA	NA	NA	NA	NA	NA	NA	NA
	Untreated	FS07	NA	Inoculum		CDC2Plate9B07	NA	NA	NA	NA	NA	NA	NA	NA	NA	NA	NA	NA	NA	NA	NA	NA	NA	NA	NA	NA	NA	NA	NA	NA	NA	NA	NA	NA	NA	NA	NA	NA	NA	NA	NA	NA	NA	NA	NA	NA	NA	NA	NA
	Untreated	FS07	NA	Inoculum		CDC2Plate9C07	NA	NA	NA	NA	NA	NA	NA	NA	NA	NA	NA	NA	NA	NA	NA	NA	NA	NA	NA	NA	NA	NA	NA	NA	NA	NA	NA	NA	NA	NA	NA	NA	NA	NA	NA	NA	NA	NA	NA	NA	NA	NA	NA
	Untreated	FS07	NEBR3A01	A		CDC2Plate1A09	NA	NA	NA	NA	NA	NA	NA	NA	NA	NA	NA	NA	NA	NA	NA	NA	NA	NA	NA	NA	NA	NA	NA	NA	NA	NA	NA	NA	NA	NA	NA	NA	NA	NA	NA	NA	NA	NA	NA	NA	NA	NA	NA
	Untreated	FS07	NEBR3A01	B		CDC2Plate1F09	NA	NA	NA	NA	NA	NA	NA	NA	NA	NA	NA	NA	NA	NA	NA	NA	NA	NA	NA	NA	NA	NA	NA	NA	NA	NA	NA	NA	NA	NA	NA	NA	NA	NA	NA	NA	NA	NA	NA	NA	NA	NA	NA
	Untreated	FS07	NEBR3A01	C		CDC2Plate2C11	NA	NA	NA	NA	NA	NA	NA	NA	NA	NA	NA	NA	NA	NA	NA	NA	NA	NA	NA	NA	NA	NA	NA	NA	NA	NA	NA	NA	NA	NA	NA	NA	NA	NA	NA	NA	NA	NA	NA	NA	NA	NA	NA
	Untreated	FS07	NEBR6A03	B		CDC2Plate11D01	NA	NA	NA	NA	NA	NA	NA	NA	NA	NA	NA	NA	NA	NA	NA	NA	NA	NA	NA	NA	NA	NA	NA	NA	NA	NA	NA	NA	NA	NA	NA	NA	NA	NA	NA	NA	NA	NA	NA	NA	NA	NA	NA
	Untreated	FS07	NEBR6A03	C		CDC2Plate12F02	NA	NA	NA	NA	NA	NA	NA	NA	NA	NA	NA	NA	NA	NA	NA	NA	NA	NA	NA	NA	NA	NA	NA	NA	NA	NA	NA	NA	NA	NA	NA	NA	NA	NA	NA	NA	NA	NA	NA	NA	NA	NA	NA
	Untreated	FS08	NA	Inoculum		CDC2Plate9A08	NA	NA	NA	NA	NA	NA	NA	NA	NA	NA	NA	NA	NA	NA	NA	NA	NA	NA	NA	NA	NA	NA	NA	NA	NA	NA	NA	NA	NA	NA	NA	NA	NA	NA	NA	NA	NA	NA	NA	NA	NA	NA	NA
	Untreated	FS08	NA	Inoculum		CDC2Plate9B08	NA	NA	NA	NA	NA	NA	NA	NA	NA	NA	NA	NA	NA	NA	NA	NA	NA	NA	NA	NA	NA	NA	NA	NA	NA	NA	NA	NA	NA	NA	NA	NA	NA	NA	NA	NA	NA	NA	NA	NA	NA	NA	NA
	Untreated	FS08	NA	Inoculum		CDC2Plate9C08	NA	NA	NA	NA	NA	NA	NA	NA	NA	NA	NA	NA	NA	NA	NA	NA	NA	NA	NA	NA	NA	NA	NA	NA	NA	NA	NA	NA	NA	NA	NA	NA	NA	NA	NA	NA	NA	NA	NA	NA	NA	NA	NA
	Untreated	FS08	NEBR3A02	A		CDC2Plate1A10	NA	NA	NA	NA	NA	NA	NA	NA	NA	NA	NA	NA	NA	NA	NA	NA	NA	NA	NA	NA	NA	NA	NA	NA	NA	NA	NA	NA	NA	NA	NA	NA	NA	NA	NA	NA	NA	NA	NA	NA	NA	NA	NA
	Untreated	FS08	NEBR3A02	B		CDC2Plate1F10	NA	NA	NA	NA	NA	NA	NA	NA	NA	NA	NA	NA	NA	NA	NA	NA	NA	NA	NA	NA	NA	NA	NA	NA	NA	NA	NA	NA	NA	NA	NA	NA	NA	NA	NA	NA	NA	NA	NA	NA	NA	NA	NA
	Untreated	FS08	NEBR3A02	C		CDC2Plate2C12	NA	NA	NA	NA	NA	NA	NA	NA	NA	NA	NA	NA	NA	NA	NA	NA	NA	NA	NA	NA	NA	NA	NA	NA	NA	NA	NA	NA	NA	NA	NA	NA	NA	NA	NA	NA	NA	NA	NA	NA	NA	NA	NA
	Untreated	FS08	NEBR6A04	A		CDC2Plate10B01	NA	NA	NA	NA	NA	NA	NA	NA	NA	NA	NA	NA	NA	NA	NA	NA	NA	NA	NA	NA	NA	NA	NA	NA	NA	NA	NA	NA	NA	NA	NA	NA	NA	NA	NA	NA	NA	NA	NA	NA	NA	NA	NA
	Untreated	FS08	NEBR6A04	B		CDC2Plate11D02	NA	NA	NA	NA	NA	NA	NA	NA	NA	NA	NA	NA	NA	NA	NA	NA	NA	NA	NA	NA	NA	NA	NA	NA	NA	NA	NA	NA	NA	NA	NA	NA	NA	NA	NA	NA	NA	NA	NA	NA	NA	NA	NA
	Untreated	FS08	NEBR6A04	C		CDC2Plate12F03	NA	NA	NA	NA	NA	NA	NA	NA	NA	NA	NA	NA	NA	NA	NA	NA	NA	NA	NA	NA	NA	NA	NA	NA	NA	NA	NA	NA	NA	NA	NA	NA	NA	NA	NA	NA	NA	NA	NA	NA	NA	NA	NA
	Untreated	FS09	NA	Inoculum		CDC2Plate9A09	NA	NA	NA	NA	NA	NA	NA	NA	NA	NA	NA	NA	NA	NA	NA	NA	NA	NA	NA	NA	NA	NA	NA	NA	NA	NA	NA	NA	NA	NA	NA	NA	NA	NA	NA	NA	NA	NA	NA	NA	NA	NA	NA
	Untreated	FS09	NA	Inoculum		CDC2Plate9B09	NA	NA	NA	NA	NA	NA	NA	NA	NA	NA	NA	NA	NA	NA	NA	NA	NA	NA	NA	NA	NA	NA	NA	NA	NA	NA	NA	NA	NA	NA	NA	NA	NA	NA	NA	NA	NA	NA	NA	NA	NA	NA	NA
	Untreated	FS09	NA	Inoculum		CDC2Plate9C09	NA	NA	NA	NA	NA	NA	NA	NA	NA	NA	NA	NA	NA	NA	NA	NA	NA	NA	NA	NA	NA	NA	NA	NA	NA	NA	NA	NA	NA	NA	NA	NA	NA	NA	NA	NA	NA	NA	NA	NA	NA	NA	NA
	Untreated	FS09	NEBR3A03	A		CDC2Plate1A11	NA	NA	NA	NA	NA	NA	NA	NA	NA	NA	NA	NA	NA	NA	NA	NA	NA	NA	NA	NA	NA	NA	NA	NA	NA	NA	NA	NA	NA	NA	NA	NA	NA	NA	NA	NA	NA	NA	NA	NA	NA	NA	NA
	Untreated	FS09	NEBR3A03	B		CDC2Plate1F11	NA	NA	NA	NA	NA	NA	NA	NA	NA	NA	NA	NA	NA	NA	NA	NA	NA	NA	NA	NA	NA	NA	NA	NA	NA	NA	NA	NA	NA	NA	NA	NA	NA	NA	NA	NA	NA	NA	NA	NA	NA	NA	NA
	Untreated	FS09	NEBR3A03	C		CDC2Plate2D01	NA	NA	NA	NA	NA	NA	NA	NA	NA	NA	NA	NA	NA	NA	NA	NA	NA	NA	NA	NA	NA	NA	NA	NA	NA	NA	NA	NA	NA	NA	NA	NA	NA	NA	NA	NA	NA	NA	NA	NA	NA	NA	NA
	Untreated	FS09	NEBR7A01	A		CDC2Plate13C02	NA	NA	NA	NA	NA	NA	NA	NA	NA	NA	NA	NA	NA	NA	NA	NA	NA	NA	NA	NA	NA	NA	NA	NA	NA	NA	NA	NA	NA	NA	NA	NA	NA	NA	NA	NA	NA	NA	NA	NA	NA	NA	NA
	Untreated	FS09	NEBR7A01	B		CDC2Plate13H02	NA	NA	NA	NA	NA	NA	NA	NA	NA	NA	NA	NA	NA	NA	NA	NA	NA	NA	NA	NA	NA	NA	NA	NA	NA	NA	NA	NA	NA	NA	NA	NA	NA	NA	NA	NA	NA	NA	NA	NA	NA	NA	NA
	Untreated	FS09	NEBR7A01	C		CDC2Plate14E04	NA	NA	NA	NA	NA	NA	NA	NA	NA	NA	NA	NA	NA	NA	NA	NA	NA	NA	NA	NA	NA	NA	NA	NA	NA	NA	NA	NA	NA	NA	NA	NA	NA	NA	NA	NA	NA	NA	NA	NA	NA	NA	NA
	Untreated	FS10	NA	Inoculum		CDC2Plate9A10	NA	NA	NA	NA	NA	NA	NA	NA	NA	NA	NA	NA	NA	NA	NA	NA	NA	NA	NA	NA	NA	NA	NA	NA	NA	NA	NA	NA	NA	NA	NA	NA	NA	NA	NA	NA	NA	NA	NA	NA	NA	NA	NA
	Untreated	FS10	NA	Inoculum		CDC2Plate9B10	NA	NA	NA	NA	NA	NA	NA	NA	NA	NA	NA	NA	NA	NA	NA	NA	NA	NA	NA	NA	NA	NA	NA	NA	NA	NA	NA	NA	NA	NA	NA	NA	NA	NA	NA	NA	NA	NA	NA	NA	NA	NA	NA
	Untreated	FS10	NA	Inoculum		CDC2Plate9C10	NA	NA	NA	NA	NA	NA	NA	NA	NA	NA	NA	NA	NA	NA	NA	NA	NA	NA	NA	NA	NA	NA	NA	NA	NA	NA	NA	NA	NA	NA	NA	NA	NA	NA	NA	NA	NA	NA	NA	NA	NA	NA	NA
	Untreated	FS10	NEBR3A04	A		CDC2Plate1A12	NA	NA	NA	NA	NA	NA	NA	NA	NA	NA	NA	NA	NA	NA	NA	NA	NA	NA	NA	NA	NA	NA	NA	NA	NA	NA	NA	NA	NA	NA	NA	NA	NA	NA	NA	NA	NA	NA	NA	NA	NA	NA	NA
	Untreated	FS10	NEBR3A04	B		CDC2Plate1F12	NA	NA	NA	NA	NA	NA	NA	NA	NA	NA	NA	NA	NA	NA	NA	NA	NA	NA	NA	NA	NA	NA	NA	NA	NA	NA	NA	NA	NA	NA	NA	NA	NA	NA	NA	NA	NA	NA	NA	NA	NA	NA	NA
	Untreated	FS10	NEBR3A04	C		CDC2Plate2D02	NA	NA	NA	NA	NA	NA	NA	NA	NA	NA	NA	NA	NA	NA	NA	NA	NA	NA	NA	NA	NA	NA	NA	NA	NA	NA	NA	NA	NA	NA	NA	NA	NA	NA	NA	NA	NA	NA	NA	NA	NA	NA	NA
	Untreated	FS10	NEBR7A02	A		CDC2Plate13C03	NA	NA	NA	NA	NA	NA	NA	NA	NA	NA	NA	NA	NA	NA	NA	NA	NA	NA	NA	NA	NA	NA	NA	NA	NA	NA	NA	NA	NA	NA	NA	NA	NA	NA	NA	NA	NA	NA	NA	NA	NA	NA	NA
	Untreated	FS10	NEBR7A02	B		CDC2Plate13H03	NA	NA	NA	NA	NA	NA	NA	NA	NA	NA	NA	NA	NA	NA	NA	NA	NA	NA	NA	NA	NA	NA	NA	NA	NA	NA	NA	NA	NA	NA	NA	NA	NA	NA	NA	NA	NA	NA	NA	NA	NA	NA	NA
	Untreated	FS10	NEBR7A02	C		CDC2Plate14E05	NA	NA	NA	NA	NA	NA	NA	NA	NA	NA	NA	NA	NA	NA	NA	NA	NA	NA	NA	NA	NA	NA	NA	NA	NA	NA	NA	NA	NA	NA	NA	NA	NA	NA	NA	NA	NA	NA	NA	NA	NA	NA	NA
	Untreated	FS11	NA	Inoculum		CDC2Plate9A11	NA	NA	NA	NA	NA	NA	NA	NA	NA	NA	NA	NA	NA	NA	NA	NA	NA	NA	NA	NA	NA	NA	NA	NA	NA	NA	NA	NA	NA	NA	NA	NA	NA	NA	NA	NA	NA	NA	NA	NA	NA	NA	NA
	Untreated	FS11	NA	Inoculum		CDC2Plate9B11	NA	NA	NA	NA	NA	NA	NA	NA	NA	NA	NA	NA	NA	NA	NA	NA	NA	NA	NA	NA	NA	NA	NA	NA	NA	NA	NA	NA	NA	NA	NA	NA	NA	NA	NA	NA	NA	NA	NA	NA	NA	NA	NA
	Untreated	FS11	NA	Inoculum		CDC2Plate9C11	NA	NA	NA	NA	NA	NA	NA	NA	NA	NA	NA	NA	NA	NA	NA	NA	NA	NA	NA	NA	NA	NA	NA	NA	NA	NA	NA	NA	NA	NA	NA	NA	NA	NA	NA	NA	NA	NA	NA	NA	NA	NA	NA
	Untreated	FS11	NEBR4A01	A		CDC2Plate4G07	NA	NA	NA	NA	NA	NA	NA	NA	NA	NA	NA	NA	NA	NA	NA	NA	NA	NA	NA	NA	NA	NA	NA	NA	NA	NA	NA	NA	NA	NA	NA	NA	NA	NA	NA	NA	NA	NA	NA	NA	NA	NA	NA
	Untreated	FS11	NEBR4A01	B		CDC2Plate5D10	NA	NA	NA	NA	NA	NA	NA	NA	NA	NA	NA	NA	NA	NA	NA	NA	NA	NA	NA	NA	NA	NA	NA	NA	NA	NA	NA	NA	NA	NA	NA	NA	NA	NA	NA	NA	NA	NA	NA	NA	NA	NA	NA
	Untreated	FS11	NEBR4A01	C		CDC2Plate6B01	NA	NA	NA	NA	NA	NA	NA	NA	NA	NA	NA	NA	NA	NA	NA	NA	NA	NA	NA	NA	NA	NA	NA	NA	NA	NA	NA	NA	NA	NA	NA	NA	NA	NA	NA	NA	NA	NA	NA	NA	NA	NA	NA
	Untreated	FS11	NEBR7A03	A		CDC2Plate13C04	NA	NA	NA	NA	NA	NA	NA	NA	NA	NA	NA	NA	NA	NA	NA	NA	NA	NA	NA	NA	NA	NA	NA	NA	NA	NA	NA	NA	NA	NA	NA	NA	NA	NA	NA	NA	NA	NA	NA	NA	NA	NA	NA
	Untreated	FS11	NEBR7A03	B		CDC2Plate13H04	NA	NA	NA	NA	NA	NA	NA	NA	NA	NA	NA	NA	NA	NA	NA	NA	NA	NA	NA	NA	NA	NA	NA	NA	NA	NA	NA	NA	NA	NA	NA	NA	NA	NA	NA	NA	NA	NA	NA	NA	NA	NA	NA
	Untreated	FS11	NEBR7A03	C		CDC2Plate14E06	NA	NA	NA	NA	NA	NA	NA	NA	NA	NA	NA	NA	NA	NA	NA	NA	NA	NA	NA	NA	NA	NA	NA	NA	NA	NA	NA	NA	NA	NA	NA	NA	NA	NA	NA	NA	NA	NA	NA	NA	NA	NA	NA
	Untreated	FS12	NA	Inoculum		CDC2Plate9A12	NA	NA	NA	NA	NA	NA	NA	NA	NA	NA	NA	NA	NA	NA	NA	NA	NA	NA	NA	NA	NA	NA	NA	NA	NA	NA	NA	NA	NA	NA	NA	NA	NA	NA	NA	NA	NA	NA	NA	NA	NA	NA	NA
	Untreated	FS12	NA	Inoculum		CDC2Plate9B12	NA	NA	NA	NA	NA	NA	NA	NA	NA	NA	NA	NA	NA	NA	NA	NA	NA	NA	NA	NA	NA	NA	NA	NA	NA	NA	NA	NA	NA	NA	NA	NA	NA	NA	NA	NA	NA	NA	NA	NA	NA	NA	NA
	Untreated	FS12	NA	Inoculum		CDC2Plate9C12	NA	NA	NA	NA	NA	NA	NA	NA	NA	NA	NA	NA	NA	NA	NA	NA	NA	NA	NA	NA	NA	NA	NA	NA	NA	NA	NA	NA	NA	NA	NA	NA	NA	NA	NA	NA	NA	NA	NA	NA	NA	NA	NA
	Untreated	FS12	NEBR4A02	A		CDC2Plate4G08	NA	NA	NA	NA	NA	NA	NA	NA	NA	NA	NA	NA	NA	NA	NA	NA	NA	NA	NA	NA	NA	NA	NA	NA	NA	NA	NA	NA	NA	NA	NA	NA	NA	NA	NA	NA	NA	NA	NA	NA	NA	NA	NA
	Untreated	FS12	NEBR4A02	B		CDC2Plate5D11	NA	NA	NA	NA	NA	NA	NA	NA	NA	NA	NA	NA	NA	NA	NA	NA	NA	NA	NA	NA	NA	NA	NA	NA	NA	NA	NA	NA	NA	NA	NA	NA	NA	NA	NA	NA	NA	NA	NA	NA	NA	NA	NA
	Untreated	FS12	NEBR4A02	C		CDC2Plate6B02	NA	NA	NA	NA	NA	NA	NA	NA	NA	NA	NA	NA	NA	NA	NA	NA	NA	NA	NA	NA	NA	NA	NA	NA	NA	NA	NA	NA	NA	NA	NA	NA	NA	NA	NA	NA	NA	NA	NA	NA	NA	NA	NA
	Untreated	FS12	NEBR7A04	A		CDC2Plate13C05	NA	NA	NA	NA	NA	NA	NA	NA	NA	NA	NA	NA	NA	NA	NA	NA	NA	NA	NA	NA	NA	NA	NA	NA	NA	NA	NA	NA	NA	NA	NA	NA	NA	NA	NA	NA	NA	NA	NA	NA	NA	NA	NA
	Untreated	FS12	NEBR7A04	B		CDC2Plate13H05	NA	NA	NA	NA	NA	NA	NA	NA	NA	NA	NA	NA	NA	NA	NA	NA	NA	NA	NA	NA	NA	NA	NA	NA	NA	NA	NA	NA	NA	NA	NA	NA	NA	NA	NA	NA	NA	NA	NA	NA	NA	NA	NA
	Untreated	FS12	NEBR7A04	C		CDC2Plate14E07	NA	NA	NA	NA	NA	NA	NA	NA	NA	NA	NA	NA	NA	NA	NA	NA	NA	NA	NA	NA	NA	NA	NA	NA	NA	NA	NA	NA	NA	NA	NA	NA	NA	NA	NA	NA	NA	NA	NA	NA	NA	NA	NA
[truncated: 501 more columns]

## Sheet: Day-7_Day2_Jaccard
Use the match function to match data to "SampleID_A" column from "Huang_Metadata_Alpha_Diversity_CFU_Bile"
Sort columns B-H by column H ascending
Use "IF" statement in column I to identify mismatches. Copy and paste columns B-H to fix mismatches
Use find and replace to replace value = 0, with "NA" with the "Find whole cells only" box checked. This corrects for inaccurate "0" values given when there was no value to sum in previous worksheet
Copy and paste data from Column "B" back into "Huang_Metadata_Alpha_Diversity_CFU_Bile" in column labeled "Jaccard_Day-7 to Day-2"
Copy and paste data from K8:Q31 into prism; same approach used for Day 0
SampleID_A
CDC2Plate2H03	0.568465	Untreated	FS01	NEBR1A01	A	CDC2Plate2H03	1
CDC2Plate9D09	0.535885	Untreated	FS01	NEBR5A01	A	CDC2Plate9D09	2
CDC2Plate2H04	0.557312	Untreated	FS02	NEBR1A02	A	CDC2Plate2H04	3
CDC2Plate9D10	0.565574	Untreated	FS02	NEBR5A02	A	CDC2Plate9D10	4
CDC2Plate2H05	0.555066	Untreated	FS03	NEBR1A03	A	CDC2Plate2H05	5
CDC2Plate9D11	0.559471	Untreated	FS03	NEBR5A03	A	CDC2Plate9D11	6
CDC2Plate6G08	0.5625	Untreated	FS04	NEBR2B01	A	CDC2Plate6G08	7
CDC2Plate9D12	0.529032	Untreated	FS04	NEBR5A04	A	CDC2Plate9D12	8
CDC2Plate10A10	0.549133	Untreated	FS05	NEBR6A01	A	CDC2Plate10A10	9
CDC2Plate6G09	0.634146	Untreated	FS05	NEBR2B02	A	CDC2Plate6G09	10
CDC2Plate10A11	0.541176	Untreated	FS06	NEBR6A02	A	CDC2Plate10A11	11
CDC2Plate6G10	0.675862	Untreated	FS06	NEBR2B03	A	CDC2Plate6G10	12
BLANK1								1
CDC2Plate1A09	0.550802	Untreated	FS07	NEBR3A01	A	CDC2Plate1A09	14
CDC2Plate10B01	0.574257	Untreated	FS08	NEBR6A04	A	CDC2Plate10B01	15
CDC2Plate1A10	0.613971	Untreated	FS08	NEBR3A02	A	CDC2Plate1A10	16
CDC2Plate13C02	0.484848	Untreated	FS09	NEBR7A01	A	CDC2Plate13C02	17
CDC2Plate1A11	0.547009	Untreated	FS09	NEBR3A03	A	CDC2Plate1A11	18
CDC2Plate13C03	0.564103	Untreated	FS10	NEBR7A02	A	CDC2Plate13C03	19
CDC2Plate1A12	0.526066	Untreated	FS10	NEBR3A04	A	CDC2Plate1A12	20
CDC2Plate13C04	0.55	Untreated	FS11	NEBR7A03	A	CDC2Plate13C04	21
CDC2Plate4G07	0.62069	Untreated	FS11	NEBR4A01	A	CDC2Plate4G07	22
CDC2Plate13C05	0.598039	Untreated	FS12	NEBR7A04	A	CDC2Plate13C05	23
CDC2Plate4G08	0.603175	Untreated	FS12	NEBR4A02	A	CDC2Plate4G08	24
CDC2Plate3B08	0.619565	Augmentin	FS01	NEBR1C04	A	CDC2Plate3B08	25
CDC2Plate9G12	0.652542	Augmentin	FS01	NEBR5D05	A	CDC2Plate9G12	26
CDC2Plate3B09	0.68984	Augmentin	FS02	NEBR1C05	A	CDC2Plate3B09	27
CDC2Plate9H01	0.618357	Augmentin	FS02	NEBR5D06	A	CDC2Plate9H01	28
CDC2Plate3B10	0.617512	Augmentin	FS03	NEBR1C06	A	CDC2Plate3B10	29
CDC2Plate9H02	0.589286	Augmentin	FS03	NEBR5D07	A	CDC2Plate9H02	30
CDC2Plate7A12	0.682759	Augmentin	FS04	NEBR2A10	A	CDC2Plate7A12	31
CDC2Plate9H03	0.544304	Augmentin	FS04	NEBR5D08	A	CDC2Plate9H03	32
CDC2Plate10E02	0.651316	Augmentin	FS05	NEBR6D05	A	CDC2Plate10E02	33
CDC2Plate7B01	0.701389	Augmentin	FS05	NEBR2A11	A	CDC2Plate7B01	34
CDC2Plate10E03	0.603774	Augmentin	FS06	NEBR6D06	A	CDC2Plate10E03	35
CDC2Plate7B02	0.662577	Augmentin	FS06	NEBR2A12	A	CDC2Plate7B02	36
CDC2Plate10E04	0.558824	Augmentin	FS07	NEBR6D07	A	CDC2Plate10E04	37
CDC2Plate1D12	0.61875	Augmentin	FS07	NEBR3D05	A	CDC2Plate1D12	38
CDC2Plate10E05	0.699571	Augmentin	FS08	NEBR6D08	A	CDC2Plate10E05	39
CDC2Plate1E01	0.726316	Augmentin	FS08	NEBR3D06	A	CDC2Plate1E01	40
CDC2Plate13F06	0.651163	Augmentin	FS09	NEBR7D05	A	CDC2Plate13F06	41
CDC2Plate1E02	0.715152	Augmentin	FS09	NEBR3D07	A	CDC2Plate1E02	42
CDC2Plate13F07								1
CDC2Plate1E03	0.735484	Augmentin	FS10	NEBR3D08	A	CDC2Plate1E03	44
CDC2Plate13F08	0.645503	Augmentin	FS11	NEBR7D07	A	CDC2Plate13F08	45
CDC2Plate5A05	0.758065	Augmentin	FS11	NEBR4D03	A	CDC2Plate5A05	46
CDC2Plate13F09	0.676056	Augmentin	FS12	NEBR7D08	A	CDC2Plate13F09	47
CDC2Plate5A06	0.659218	Augmentin	FS12	NEBR4D04	A	CDC2Plate5A06	48
CDC2Plate3D08	0.688372	Azithromycin	FS01	NEBR1E04	A	CDC2Plate3D08	49
CDC2Plate9H04	0.618852	Azithromycin	FS01	NEBR5D09	A	CDC2Plate9H04	50
CDC2Plate3D09	0.741697	Azithromycin	FS02	NEBR1E05	A	CDC2Plate3D09	51
CDC2Plate9H05	0.614634	Azithromycin	FS02	NEBR5D10	A	CDC2Plate9H05	52
CDC2Plate3D10	0.631111	Azithromycin	FS03	NEBR1E06	A	CDC2Plate3D10	53
CDC2Plate9H06	0.626168	Azithromycin	FS03	NEBR5D11	A	CDC2Plate9H06	54
CDC2Plate7B12	0.626016	Azithromycin	FS04	NEBR2C10	A	CDC2Plate7B12	55
CDC2Plate9H07	0.587838	Azithromycin	FS04	NEBR5D12	A	CDC2Plate9H07	56
BLANK4								1
CDC2Plate7C01	0.60396	Azithromycin	FS05	NEBR2C11	A	CDC2Plate7C01	58
CDC2Plate10E07	0.674157	Azithromycin	FS06	NEBR6D10	A	CDC2Plate10E07	59
CDC2Plate7C02	0.592391	Azithromycin	FS06	NEBR2C12	A	CDC2Plate7C02	60
CDC2Plate10E08	0.565789	Azithromycin	FS07	NEBR6D11	A	CDC2Plate10E08	61
CDC2Plate1E04	0.604938	Azithromycin	FS07	NEBR3D09	A	CDC2Plate1E04	62
CDC2Plate10E09	0.648515	Azithromycin	FS08	NEBR6D12	A	CDC2Plate10E09	63
CDC2Plate1E05	0.571429	Azithromycin	FS08	NEBR3D10	A	CDC2Plate1E05	64
CDC2Plate13F10	0.583691	Azithromycin	FS09	NEBR7D09	A	CDC2Plate13F10	65
CDC2Plate1E06	0.608187	Azithromycin	FS09	NEBR3D11	A	CDC2Plate1E06	66
CDC2Plate13F11	0.591398	Azithromycin	FS10	NEBR7D10	A	CDC2Plate13F11	67
CDC2Plate1E07	0.629139	Azithromycin	FS10	NEBR3D12	A	CDC2Plate1E07	68
CDC2Plate13F12	0.626506	Azithromycin	FS11	NEBR7D11	A	CDC2Plate13F12	69
CDC2Plate5A07	0.585526	Azithromycin	FS11	NEBR4D05	A	CDC2Plate5A07	70
CDC2Plate13G01	0.641711	Azithromycin	FS12	NEBR7D12	A	CDC2Plate13G01	71
CDC2Plate5A08	0.653846	Azithromycin	FS12	NEBR4D06	A	CDC2Plate5A08	72
CDC2Plate3A02	0.646154	Cefaclor	FS01	NEBR1A10	A	CDC2Plate3A02	73
CDC2Plate9F12	0.646288	Cefaclor	FS01	NEBR5C05	A	CDC2Plate9F12	74
CDC2Plate3A03	0.594059	Cefaclor	FS02	NEBR1A11	A	CDC2Plate3A03	75
CDC2Plate9G01	NA	Cefaclor	FS02	NEBR5C06	A	CDC2Plate9G01	76
CDC2Plate3A04	0.62963	Cefaclor	FS03	NEBR1A12	A	CDC2Plate3A04	77
CDC2Plate9G02	0.611872	Cefaclor	FS03	NEBR5C07	A	CDC2Plate9G02	78
CDC2Plate6G05								1
CDC2Plate9G03	0.598802	Cefaclor	FS04	NEBR5C08	A	CDC2Plate9G03	80
CDC2Plate10D02	0.612717	Cefaclor	FS05	NEBR6C05	A	CDC2Plate10D02	81
CDC2Plate6G06	0.60274	Cefaclor	FS05	NEBR2A05	A	CDC2Plate6G06	82
CDC2Plate10D03	0.688623	Cefaclor	FS06	NEBR6C06	A	CDC2Plate10D03	83
CDC2Plate6G07	0.662162	Cefaclor	FS06	NEBR2A06	A	CDC2Plate6G07	84
CDC2Plate10D04	0.610811	Cefaclor	FS07	NEBR6C07	A	CDC2Plate10D04	85
CDC2Plate1C12	0.597826	Cefaclor	FS07	NEBR3C05	A	CDC2Plate1C12	86
CDC2Plate10D05	0.584541	Cefaclor	FS08	NEBR6C08	A	CDC2Plate10D05	87
CDC2Plate1D01	0.669725	Cefaclor	FS08	NEBR3C06	A	CDC2Plate1D01	88
CDC2Plate13E06	0.615	Cefaclor	FS09	NEBR7C05	A	CDC2Plate13E06	89
CDC2Plate1D02	0.618497	Cefaclor	FS09	NEBR3C07	A	CDC2Plate1D02	90
CDC2Plate13E07	0.654639	Cefaclor	FS10	NEBR7C06	A	CDC2Plate13E07	91
CDC2Plate1D03	0.711864	Cefaclor	FS10	NEBR3C08	A	CDC2Plate1D03	92
CDC2Plate13E08	0.614035	Cefaclor	FS11	NEBR7C07	A	CDC2Plate13E08	93
CDC2Plate4H09	0.640523	Cefaclor	FS11	NEBR4C03	A	CDC2Plate4H09	94
CDC2Plate13E09	0.591623	Cefaclor	FS12	NEBR7C08	A	CDC2Plate13E09	95
CDC2Plate4H10	0.588542	Cefaclor	FS12	NEBR4C04	A	CDC2Plate4H10	96
CDC2Plate3A11	0.645833	Ceftriaxone	FS01	NEBR1B07	A	CDC2Plate3A11	97
CDC2Plate9F05	0.680556	Ceftriaxone	FS01	NEBR5B09	A	CDC2Plate9F05	98
CDC2Plate3A12	0.72449	Ceftriaxone	FS02	NEBR1B08	A	CDC2Plate3A12	99
CDC2Plate9F06	0.674419	Ceftriaxone	FS02	NEBR5B10	A	CDC2Plate9F06	100
CDC2Plate3B01	0.661616	Ceftriaxone	FS03	NEBR1B09	A	CDC2Plate3B01	101
CDC2Plate9F07	0.627358	Ceftriaxone	FS03	NEBR5B11	A	CDC2Plate9F07	102
CDC2Plate15E11	0.705036	Ceftriaxone	FS04	NEBR8F01	A	CDC2Plate15E11	103
CDC2Plate6G02	0.516949	Ceftriaxone	FS04	NEBR2A01	A	CDC2Plate6G02	104
CDC2Plate10C06	0.680982	Ceftriaxone	FS05	NEBR6B09	A	CDC2Plate10C06	105
CDC2Plate6G03	0.572464	Ceftriaxone	FS05	NEBR2A02	A	CDC2Plate6G03	106
CDC2Plate10C07	0.615854	Ceftriaxone	FS06	NEBR6B10	A	CDC2Plate10C07	107
CDC2Plate6G04	0.614286	Ceftriaxone	FS06	NEBR2A03	A	CDC2Plate6G04	108
CDC2Plate10C08	0.615894	Ceftriaxone	FS07	NEBR6B11	A	CDC2Plate10C08	109
CDC2Plate1C04	0.60479	Ceftriaxone	FS07	NEBR3B09	A	CDC2Plate1C04	110
CDC2Plate10C09	0.712919	Ceftriaxone	FS08	NEBR6B12	A	CDC2Plate10C09	111
CDC2Plate1C05	0.668367	Ceftriaxone	FS08	NEBR3B10	A	CDC2Plate1C05	112
CDC2Plate13D10	0.64	Ceftriaxone	FS09	NEBR7B09	A	CDC2Plate13D10	113
CDC2Plate1C06	0.658986	Ceftriaxone	FS09	NEBR3B11	A	CDC2Plate1C06	114
CDC2Plate13D11	0.614907	Ceftriaxone	FS10	NEBR7B10	A	CDC2Plate13D11	115
CDC2Plate1C07	0.642045	Ceftriaxone	FS10	NEBR3B12	A	CDC2Plate1C07	116
CDC2Plate13D12	0.680556	Ceftriaxone	FS11	NEBR7B11	A	CDC2Plate13D12	117
CDC2Plate4H05	0.685185	Ceftriaxone	FS11	NEBR4B05	A	CDC2Plate4H05	118
CDC2Plate13E01	0.603175	Ceftriaxone	FS12	NEBR7B12	A	CDC2Plate13E01	119
CDC2Plate4H06	0.643216	Ceftriaxone	FS12	NEBR4B06	A	CDC2Plate4H06	120
CDC2Plate3B05	0.663158	Clindamycin	FS01	NEBR1C01	A	CDC2Plate3B05	121
CDC2Plate9F08	0.686567	Clindamycin	FS01	NEBR5C01	A	CDC2Plate9F08	122
CDC2Plate3B06	0.738916	Clindamycin	FS02	NEBR1C02	A	CDC2Plate3B06	123
CDC2Plate9F09	0.659483	Clindamycin	FS02	NEBR5C02	A	CDC2Plate9F09	124
CDC2Plate3B07	0.71	Clindamycin	FS03	NEBR1C03	A	CDC2Plate3B07	125
CDC2Plate9F10	0.717277	Clindamycin	FS03	NEBR5C03	A	CDC2Plate9F10	126
CDC2Plate1F08	NA	Clindamycin	FS04	NEBR3F01	A	CDC2Plate1F08	127
CDC2Plate9F11	0.695652	Clindamycin	FS04	NEBR5C04	A	CDC2Plate9F11	128
CDC2Plate10C10	0.672515	Clindamycin	FS05	NEBR6C01	A	CDC2Plate10C10	129
CDC2Plate7A10	0.662651	Clindamycin	FS05	NEBR2A08	A	CDC2Plate7A10	130
CDC2Plate10C11	0.710227	Clindamycin	FS06	NEBR6C02	A	CDC2Plate10C11	131
CDC2Plate7A11	0.74269	Clindamycin	FS06	NEBR2A09	A	CDC2Plate7A11	132
CDC2Plate10C12	0.629412	Clindamycin	FS07	NEBR6C03	A	CDC2Plate10C12	133
CDC2Plate1C08	0.693069	Clindamycin	FS07	NEBR3C01	A	CDC2Plate1C08	134
CDC2Plate10D01	0.703704	Clindamycin	FS08	NEBR6C04	A	CDC2Plate10D01	135
CDC2Plate1C09	0.738938	Clindamycin	FS08	NEBR3C02	A	CDC2Plate1C09	136
CDC2Plate13E02	0.597765	Clindamycin	FS09	NEBR7C01	A	CDC2Plate13E02	137
CDC2Plate1C10	0.73743	Clindamycin	FS09	NEBR3C03	A	CDC2Plate1C10	138
CDC2Plate13E03	0.64557	Clindamycin	FS10	NEBR7C02	A	CDC2Plate13E03	139
CDC2Plate1C11	0.656805	Clindamycin	FS10	NEBR3C04	A	CDC2Plate1C11	140
CDC2Plate13E04	0.613793	Clindamycin	FS11	NEBR7C03	A	CDC2Plate13E04	141
CDC2Plate4H07	0.767442	Clindamycin	FS11	NEBR4C01	A	CDC2Plate4H07	142
CDC2Plate13E05	0.7	Clindamycin	FS12	NEBR7C04	A	CDC2Plate13E05	143
CDC2Plate4H08	0.728571	Clindamycin	FS12	NEBR4C02	A	CDC2Plate4H08	144
CDC2Plate3A05	0.573684	Fidaxomicin	FS01	NEBR1B01	A	CDC2Plate3A05	145
CDC2Plate9E09	0.676596	Fidaxomicin	FS01	NEBR5B01	A	CDC2Plate9E09	146
CDC2Plate3A06	0.627706	Fidaxomicin	FS02	NEBR1B02	A	CDC2Plate3A06	147
CDC2Plate9E10	0.669528	Fidaxomicin	FS02	NEBR5B02	A	CDC2Plate9E10	148
CDC2Plate3A07	0.70283	Fidaxomicin	FS03	NEBR1B03	A	CDC2Plate3A07	149
CDC2Plate9E11	0.660465	Fidaxomicin	FS03	NEBR5B03	A	CDC2Plate9E11	150
CDC2Plate7B09	0.646018	Fidaxomicin	FS04	NEBR2C07	A	CDC2Plate7B09	151
CDC2Plate9E12	NA	Fidaxomicin	FS04	NEBR5B04	A	CDC2Plate9E12	152
CDC2Plate10B10	0.674033	Fidaxomicin	FS05	NEBR6B01	A	CDC2Plate10B10	153
CDC2Plate7B10	0.636364	Fidaxomicin	FS05	NEBR2C08	A	CDC2Plate7B10	154
CDC2Plate10B11	0.598837	Fidaxomicin	FS06	NEBR6B02	A	CDC2Plate10B11	155
CDC2Plate7B11	0.685714	Fidaxomicin	FS06	NEBR2C09	A	CDC2Plate7B11	156
CDC2Plate10B12	0.621951	Fidaxomicin	FS07	NEBR6B03	A	CDC2Plate10B12	157
CDC2Plate1B09	0.606742	Fidaxomicin	FS07	NEBR3B01	A	CDC2Plate1B09	158
BLANK3								1
CDC2Plate1B10	0.639485	Fidaxomicin	FS08	NEBR3B02	A	CDC2Plate1B10	160	1
CDC2Plate13D02	0.648936	Fidaxomicin	FS09	NEBR7B01	A	CDC2Plate13D02	161	1
CDC2Plate1B11	0.691589	Fidaxomicin	FS09	NEBR3B03	A	CDC2Plate1B11	162	1
CDC2Plate13D03	0.623596	Fidaxomicin	FS10	NEBR7B02	A	CDC2Plate13D03	163	1
CDC2Plate1B12	0.593583	Fidaxomicin	FS10	NEBR3B04	A	CDC2Plate1B12	164	1
CDC2Plate13D04	0.674286	Fidaxomicin	FS11	NEBR7B03	A	CDC2Plate13D04	165	1
CDC2Plate4H01	0.651316	Fidaxomicin	FS11	NEBR4B01	A	CDC2Plate4H01	166	1
CDC2Plate13D05	0.658537	Fidaxomicin	FS12	NEBR7B04	A	CDC2Plate13D05	167	1
CDC2Plate4H02	0.699387	Fidaxomicin	FS12	NEBR4B02	A	CDC2Plate4H02	168	1
	NA	Augmentin	FS01	NEBR1C04	B	CDC2Plate3G08	#N/A
	NA	Augmentin	FS01	NEBR1C04	C	CDC2Plate4D07	#N/A
	NA	Augmentin	FS01	NEBR5D05	B	CDC2Plate11B03	#N/A
	NA	Augmentin	FS02	NEBR1C05	B	CDC2Plate3G09	#N/A
	NA	Augmentin	FS02	NEBR1C05	C	CDC2Plate4D08	#N/A
	NA	Augmentin	FS02	NEBR5D06	B	CDC2Plate11B04	#N/A
	NA	Augmentin	FS02	NEBR5D06	C	CDC2Plate12D05	#N/A
	NA	Augmentin	FS03	NEBR1C06	C	CDC2Plate4D09	#N/A
	NA	Augmentin	FS03	NEBR5D07	B	CDC2Plate11B05	#N/A
	NA	Augmentin	FS03	NEBR5D07	C	CDC2Plate12D06	#N/A
	NA	Augmentin	FS04	NEBR2A10	B	CDC2Plate7F11	#N/A
	NA	Augmentin	FS04	NEBR2A10	C	CDC2Plate8C12	#N/A
	NA	Augmentin	FS04	NEBR5D08	B	CDC2Plate11B06	#N/A
	NA	Augmentin	FS04	NEBR5D08	C	CDC2Plate12D07	#N/A
	NA	Augmentin	FS05	NEBR2A11	B	CDC2Plate7F12	#N/A
	NA	Augmentin	FS05	NEBR2A11	C	CDC2Plate8D01	#N/A
	NA	Augmentin	FS05	NEBR6D05	B	CDC2Plate11G03	#N/A
	NA	Augmentin	FS05	NEBR6D05	C	CDC2Plate13A06	#N/A
	NA	Augmentin	FS06	NEBR2A12	B	CDC2Plate7G01	#N/A
	NA	Augmentin	FS06	NEBR2A12	C	CDC2Plate8D02	#N/A
	NA	Augmentin	FS06	NEBR6D06	B	CDC2Plate11G04	#N/A
	NA	Augmentin	FS06	NEBR6D06	C	CDC2Plate13A07	#N/A
	NA	Augmentin	FS07	NEBR3D05	B	CDC2Plate2B02	#N/A
	NA	Augmentin	FS07	NEBR3D05	C	CDC2Plate2G02	#N/A
	NA	Augmentin	FS07	NEBR6D07	B	CDC2Plate11G05	#N/A
	NA	Augmentin	FS07	NEBR6D07	C	CDC2Plate13A08	#N/A
	NA	Augmentin	FS08	NEBR3D06	B	CDC2Plate2B03	#N/A
	NA	Augmentin	FS08	NEBR3D06	C	CDC2Plate2G03	#N/A
	NA	Augmentin	FS08	NEBR6D08	B	CDC2Plate11G06	#N/A
	NA	Augmentin	FS08	NEBR6D08	C	CDC2Plate13A09	#N/A
	NA	Augmentin	FS09	NEBR3D07	B	CDC2Plate2B04	#N/A
	NA	Augmentin	FS09	NEBR3D07	C	CDC2Plate2G04	#N/A
	NA	Augmentin	FS09	NEBR7D05	B	CDC2Plate14C08	#N/A
	NA	Augmentin	FS09	NEBR7D05	C	CDC2Plate14H08	#N/A
	NA	Augmentin	FS10	NEBR3D08	B	CDC2Plate2B05	#N/A
	NA	Augmentin	FS10	NEBR3D08	C	CDC2Plate2G05	#N/A
	NA	Augmentin	FS10	NEBR7D06	B	CDC2Plate14C09	#N/A
	NA	Augmentin	FS10	NEBR7D06	C	CDC2Plate14H09	#N/A
	NA	Augmentin	FS11	NEBR4D03	B	CDC2Plate5F06	#N/A
	NA	Augmentin	FS11	NEBR4D03	C	CDC2Plate6C09	#N/A
	NA	Augmentin	FS11	NEBR7D07	B	CDC2Plate14C10	#N/A
	NA	Augmentin	FS11	NEBR7D07	C	CDC2Plate14H10	#N/A
	NA	Augmentin	FS12	NEBR4D04	B	CDC2Plate5F07	#N/A
	NA	Augmentin	FS12	NEBR4D04	C	CDC2Plate6C10	#N/A
	NA	Augmentin	FS12	NEBR7D08	B	CDC2Plate14C11	#N/A
	NA	Augmentin	FS12	NEBR7D08	C	CDC2Plate15A01	#N/A
	NA	Azithromycin	FS01	NEBR1E04	B	CDC2Plate4A04	#N/A
	NA	Azithromycin	FS01	NEBR1E04	C	CDC2Plate4E07	#N/A
	NA	Azithromycin	FS01	NEBR5D09	B	CDC2Plate11B07	#N/A
	NA	Azithromycin	FS01	NEBR5D09	C	CDC2Plate12D08	#N/A
	NA	Azithromycin	FS02	NEBR1E05	B	CDC2Plate4A05	#N/A
	NA	Azithromycin	FS02	NEBR1E05	C	CDC2Plate4E08	#N/A
	NA	Azithromycin	FS02	NEBR5D10	B	CDC2Plate11B08	#N/A
	NA	Azithromycin	FS02	NEBR5D10	C	CDC2Plate12D09	#N/A
	NA	Azithromycin	FS03	NEBR1E06	B	CDC2Plate4A06	#N/A
	NA	Azithromycin	FS03	NEBR1E06	C	CDC2Plate4E09	#N/A
	NA	Azithromycin	FS03	NEBR5D11	B	CDC2Plate11B09	#N/A
	NA	Azithromycin	FS03	NEBR5D11	C	CDC2Plate12D10	#N/A
	NA	Azithromycin	FS04	NEBR2C10	B	CDC2Plate7G11	#N/A
	NA	Azithromycin	FS04	NEBR2C10	C	CDC2Plate8D12	#N/A
	NA	Azithromycin	FS04	NEBR5D12	B	CDC2Plate11B10	#N/A
	NA	Azithromycin	FS04	NEBR5D12	C	CDC2Plate12D11	#N/A
	NA	Azithromycin	FS05	NEBR2C11	B	CDC2Plate7G12	#N/A
	NA	Azithromycin	FS05	NEBR2C11	C	CDC2Plate8E01	#N/A
	NA	Azithromycin	FS05	NEBR6D09	B	CDC2Plate11G07	#N/A
	NA	Azithromycin	FS05	NEBR6D09	C	CDC2Plate13A10	#N/A
	NA	Azithromycin	FS06	NEBR2C12	B	CDC2Plate7H01	#N/A
	NA	Azithromycin	FS06	NEBR2C12	C	CDC2Plate8E02	#N/A
	NA	Azithromycin	FS06	NEBR6D10	B	CDC2Plate11G08	#N/A
	NA	Azithromycin	FS06	NEBR6D10	C	CDC2Plate13A11	#N/A
	NA	Azithromycin	FS07	NEBR3D09	B	CDC2Plate2B06	#N/A
	NA	Azithromycin	FS07	NEBR6D11	B	CDC2Plate11G09	#N/A
	NA	Azithromycin	FS07	NEBR6D11	C	CDC2Plate13A12	#N/A
	NA	Azithromycin	FS08	NEBR3D10	B	CDC2Plate2B07	#N/A
	NA	Azithromycin	FS08	NEBR3D10	C	CDC2Plate2G07	#N/A
	NA	Azithromycin	FS08	NEBR6D12	B	CDC2Plate11G10	#N/A
	NA	Azithromycin	FS08	NEBR6D12	C	CDC2Plate13B01	#N/A
	NA	Azithromycin	FS09	NEBR3D11	B	CDC2Plate2B08	#N/A
	NA	Azithromycin	FS09	NEBR3D11	C	CDC2Plate2G08	#N/A
	NA	Azithromycin	FS09	NEBR7D09	B	CDC2Plate14C12	#N/A
	NA	Azithromycin	FS09	NEBR7D09	C	CDC2Plate15A02	#N/A
	NA	Azithromycin	FS10	NEBR3D12	B	CDC2Plate2B09	#N/A
	NA	Azithromycin	FS10	NEBR3D12	C	CDC2Plate2G09	#N/A
	NA	Azithromycin	FS10	NEBR7D10	B	CDC2Plate14D01	#N/A
	NA	Azithromycin	FS10	NEBR7D10	C	CDC2Plate15A03	#N/A
	NA	Azithromycin	FS11	NEBR4D05	B	CDC2Plate5F08	#N/A
	NA	Azithromycin	FS11	NEBR4D05	C	CDC2Plate6C11	#N/A
	NA	Azithromycin	FS11	NEBR7D11	B	CDC2Plate14D02	#N/A
	NA	Azithromycin	FS11	NEBR7D11	C	CDC2Plate15A04	#N/A
	NA	Azithromycin	FS12	NEBR4D06	B	CDC2Plate5F09	#N/A
	NA	Azithromycin	FS12	NEBR4D06	C	CDC2Plate6C12	#N/A
	NA	Azithromycin	FS12	NEBR7D12	B	CDC2Plate14D03	#N/A
	NA	Azithromycin	FS12	NEBR7D12	C	CDC2Plate15A05	#N/A
	NA	Cefaclor	FS01	NEBR1A10	B	CDC2Plate3F02	#N/A
	NA	Cefaclor	FS01	NEBR1A10	C	CDC2Plate4C04	#N/A
	NA	Cefaclor	FS01	NEBR5C05	B	CDC2Plate11A03	#N/A
	NA	Cefaclor	FS01	NEBR5C05	C	CDC2Plate12C04	#N/A
	NA	Cefaclor	FS02	NEBR1A11	B	CDC2Plate3F03	#N/A
	NA	Cefaclor	FS02	NEBR1A11	C	CDC2Plate4C05	#N/A
	NA	Cefaclor	FS02	NEBR5C06	C	CDC2Plate12C05	#N/A
	NA	Cefaclor	FS03	NEBR1A12	B	CDC2Plate3F04	#N/A
	NA	Cefaclor	FS03	NEBR1A12	C	CDC2Plate4C06	#N/A
	NA	Cefaclor	FS03	NEBR5C07	B	CDC2Plate11A05	#N/A
	NA	Cefaclor	FS03	NEBR5C07	C	CDC2Plate12C06	#N/A
	NA	Cefaclor	FS04	NEBR2A04	B	CDC2Plate7D06	#N/A
	NA	Cefaclor	FS04	NEBR2A04	C	CDC2Plate8A07	#N/A
	NA	Cefaclor	FS04	NEBR5C08	B	CDC2Plate11A06	#N/A
	NA	Cefaclor	FS04	NEBR5C08	C	CDC2Plate12C07	#N/A
	NA	Cefaclor	FS05	NEBR2A05	B	CDC2Plate7D07	#N/A
	NA	Cefaclor	FS05	NEBR2A05	C	CDC2Plate8A08	#N/A
	NA	Cefaclor	FS05	NEBR6C05	B	CDC2Plate11F03	#N/A
	NA	Cefaclor	FS05	NEBR6C05	C	CDC2Plate12H04	#N/A
	NA	Cefaclor	FS06	NEBR2A06	B	CDC2Plate7D08	#N/A
	NA	Cefaclor	FS06	NEBR2A06	C	CDC2Plate8A09	#N/A
	NA	Cefaclor	FS06	NEBR6C06	B	CDC2Plate11F04	#N/A
	NA	Cefaclor	FS06	NEBR6C06	C	CDC2Plate12H05	#N/A
	NA	Cefaclor	FS07	NEBR3C05	B	CDC2Plate2A02	#N/A
	NA	Cefaclor	FS07	NEBR3C05	C	CDC2Plate2F02	#N/A
	NA	Cefaclor	FS07	NEBR6C07	B	CDC2Plate11F05	#N/A
	NA	Cefaclor	FS07	NEBR6C07	C	CDC2Plate12H06	#N/A
	NA	Cefaclor	FS08	NEBR3C06	B	CDC2Plate2A03	#N/A
	NA	Cefaclor	FS08	NEBR3C06	C	CDC2Plate2F03	#N/A
	NA	Cefaclor	FS08	NEBR6C08	B	CDC2Plate11F06	#N/A
	NA	Cefaclor	FS08	NEBR6C08	C	CDC2Plate12H07	#N/A
	NA	Cefaclor	FS09	NEBR3C07	B	CDC2Plate2A04	#N/A
	NA	Cefaclor	FS09	NEBR3C07	C	CDC2Plate2F04	#N/A
	NA	Cefaclor	FS09	NEBR7C05	B	CDC2Plate14B08	#N/A
	NA	Cefaclor	FS09	NEBR7C05	C	CDC2Plate14G08	#N/A
	NA	Cefaclor	FS10	NEBR3C08	B	CDC2Plate2A05	#N/A
	NA	Cefaclor	FS10	NEBR3C08	C	CDC2Plate2F05	#N/A
	NA	Cefaclor	FS10	NEBR7C06	B	CDC2Plate14B09	#N/A
	NA	Cefaclor	FS10	NEBR7C06	C	CDC2Plate14G09	#N/A
	NA	Cefaclor	FS11	NEBR4C03	B	CDC2Plate5E12	#N/A
	NA	Cefaclor	FS11	NEBR4C03	C	CDC2Plate6C03	#N/A
	NA	Cefaclor	FS11	NEBR7C07	B	CDC2Plate14B10	#N/A
	NA	Cefaclor	FS11	NEBR7C07	C	CDC2Plate14G10	#N/A
	NA	Cefaclor	FS12	NEBR4C04	B	CDC2Plate5F01	#N/A
	NA	Cefaclor	FS12	NEBR4C04	C	CDC2Plate6C04	#N/A
	NA	Cefaclor	FS12	NEBR7C08	B	CDC2Plate14B11	#N/A
	NA	Cefaclor	FS12	NEBR7C08	C	CDC2Plate14G11	#N/A
	NA	Ceftriaxone	FS01	NEBR1B07	B	CDC2Plate3F11	#N/A
	NA	Ceftriaxone	FS01	NEBR1B07	C	CDC2Plate4D01	#N/A
	NA	Ceftriaxone	FS01	NEBR5B09	B	CDC2Plate10H06	#N/A
	NA	Ceftriaxone	FS01	NEBR5B09	C	CDC2Plate12B09	#N/A
	NA	Ceftriaxone	FS02	NEBR1B08	B	CDC2Plate3F12	#N/A
	NA	Ceftriaxone	FS02	NEBR1B08	C	CDC2Plate4D02	#N/A
	NA	Ceftriaxone	FS02	NEBR5B10	B	CDC2Plate10H07	#N/A
	NA	Ceftriaxone	FS02	NEBR5B10	C	CDC2Plate12B10	#N/A
	NA	Ceftriaxone	FS03	NEBR1B09	B	CDC2Plate3G01	#N/A
	NA	Ceftriaxone	FS03	NEBR1B09	C	CDC2Plate4D03	#N/A
	NA	Ceftriaxone	FS03	NEBR5B11	B	CDC2Plate10H08	#N/A
	NA	Ceftriaxone	FS03	NEBR5B11	C	CDC2Plate12B11	#N/A
	NA	Ceftriaxone	FS04	NEBR2A01	B	CDC2Plate7D03	#N/A
	NA	Ceftriaxone	FS04	NEBR2A01	C	CDC2Plate8A04	#N/A
	NA	Ceftriaxone	FS04	NEBR8F01	B	CDC2Plate16B06	#N/A
	NA	Ceftriaxone	FS04	NEBR8F01	C	CDC2Plate16B10	#N/A
	NA	Ceftriaxone	FS05	NEBR2A02	B	CDC2Plate7D04	#N/A
	NA	Ceftriaxone	FS05	NEBR2A02	C	CDC2Plate8A05	#N/A
	NA	Ceftriaxone	FS05	NEBR6B09	B	CDC2Plate11E07	#N/A
	NA	Ceftriaxone	FS05	NEBR6B09	C	CDC2Plate12G08	#N/A
	NA	Ceftriaxone	FS06	NEBR2A03	B	CDC2Plate7D05	#N/A
	NA	Ceftriaxone	FS06	NEBR2A03	C	CDC2Plate8A06	#N/A
	NA	Ceftriaxone	FS06	NEBR6B10	B	CDC2Plate11E08	#N/A
	NA	Ceftriaxone	FS06	NEBR6B10	C	CDC2Plate12G09	#N/A
	NA	Ceftriaxone	FS07	NEBR3B09	B	CDC2Plate1H04	#N/A
	NA	Ceftriaxone	FS07	NEBR3B09	C	CDC2Plate2E06	#N/A
	NA	Ceftriaxone	FS07	NEBR6B11	B	CDC2Plate11E09	#N/A
	NA	Ceftriaxone	FS07	NEBR6B11	C	CDC2Plate12G10	#N/A
	NA	Ceftriaxone	FS08	NEBR3B10	B	CDC2Plate1H05	#N/A
	NA	Ceftriaxone	FS08	NEBR3B10	C	CDC2Plate2E07	#N/A
	NA	Ceftriaxone	FS08	NEBR6B12	B	CDC2Plate11E10	#N/A
	NA	Ceftriaxone	FS08	NEBR6B12	C	CDC2Plate12G11	#N/A
	NA	Ceftriaxone	FS09	NEBR3B11	B	CDC2Plate1H06	#N/A
	NA	Ceftriaxone	FS09	NEBR3B11	C	CDC2Plate2E08	#N/A
	NA	Ceftriaxone	FS09	NEBR7B09	B	CDC2Plate14A12	#N/A
	NA	Ceftriaxone	FS09	NEBR7B09	C	CDC2Plate14F12	#N/A
	NA	Ceftriaxone	FS10	NEBR3B12	B	CDC2Plate1H07	#N/A
	NA	Ceftriaxone	FS10	NEBR3B12	C	CDC2Plate2E09	#N/A
	NA	Ceftriaxone	FS10	NEBR7B10	B	CDC2Plate14B01	#N/A
	NA	Ceftriaxone	FS10	NEBR7B10	C	CDC2Plate14G01	#N/A
	NA	Ceftriaxone	FS11	NEBR4B05	B	CDC2Plate5E08	#N/A
	NA	Ceftriaxone	FS11	NEBR4B05	C	CDC2Plate6B11	#N/A
	NA	Ceftriaxone	FS11	NEBR7B11	B	CDC2Plate14B02	#N/A
	NA	Ceftriaxone	FS11	NEBR7B11	C	CDC2Plate14G02	#N/A
	NA	Ceftriaxone	FS12	NEBR4B06	B	CDC2Plate5E09	#N/A
	NA	Ceftriaxone	FS12	NEBR4B06	C	CDC2Plate6B12	#N/A
	NA	Ceftriaxone	FS12	NEBR7B12	B	CDC2Plate14B03	#N/A
	NA	Ceftriaxone	FS12	NEBR7B12	C	CDC2Plate14G03	#N/A
	NA	Clindamycin	FS01	NEBR1C01	B	CDC2Plate3G05	#N/A
	NA	Clindamycin	FS01	NEBR1C01	C	CDC2Plate4D04	#N/A
	NA	Clindamycin	FS01	NEBR5C01	B	CDC2Plate10H09	#N/A
	NA	Clindamycin	FS01	NEBR5C01	C	CDC2Plate12B12	#N/A
	NA	Clindamycin	FS02	NEBR1C02	B	CDC2Plate3G06	#N/A
	NA	Clindamycin	FS02	NEBR1C02	C	CDC2Plate4D05	#N/A
	NA	Clindamycin	FS02	NEBR5C02	B	CDC2Plate10H10	#N/A
	NA	Clindamycin	FS02	NEBR5C02	C	CDC2Plate12C01	#N/A
	NA	Clindamycin	FS03	NEBR1C03	B	CDC2Plate3G07	#N/A
	NA	Clindamycin	FS03	NEBR1C03	C	CDC2Plate4D06	#N/A
	NA	Clindamycin	FS03	NEBR5C03	B	CDC2Plate11A01	#N/A
	NA	Clindamycin	FS03	NEBR5C03	C	CDC2Plate12C02	#N/A
	NA	Clindamycin	FS04	NEBR3F01	C	CDC2Plate2H02	#N/A
	NA	Clindamycin	FS04	NEBR5C04	B	CDC2Plate11A02	#N/A
	NA	Clindamycin	FS04	NEBR5C04	C	CDC2Plate12C03	#N/A
	NA	Clindamycin	FS05	NEBR2A08	B	CDC2Plate7F09	#N/A
	NA	Clindamycin	FS05	NEBR2A08	C	CDC2Plate8C10	#N/A
	NA	Clindamycin	FS05	NEBR6C01	B	CDC2Plate11E11	#N/A
	NA	Clindamycin	FS05	NEBR6C01	C	CDC2Plate12G12	#N/A
	NA	Clindamycin	FS06	NEBR2A09	B	CDC2Plate7F10	#N/A
	NA	Clindamycin	FS06	NEBR2A09	C	CDC2Plate8C11	#N/A
	NA	Clindamycin	FS06	NEBR6C02	B	CDC2Plate11E12	#N/A
	NA	Clindamycin	FS06	NEBR6C02	C	CDC2Plate12H01	#N/A
	NA	Clindamycin	FS07	NEBR3C01	B	CDC2Plate1H08	#N/A
	NA	Clindamycin	FS07	NEBR3C01	C	CDC2Plate2E10	#N/A
	NA	Clindamycin	FS07	NEBR6C03	B	CDC2Plate11F01	#N/A
	NA	Clindamycin	FS07	NEBR6C03	C	CDC2Plate12H02	#N/A
	NA	Clindamycin	FS08	NEBR3C02	B	CDC2Plate1H09	#N/A
	NA	Clindamycin	FS08	NEBR3C02	C	CDC2Plate2E11	#N/A
	NA	Clindamycin	FS08	NEBR6C04	B	CDC2Plate11F02	#N/A
	NA	Clindamycin	FS08	NEBR6C04	C	CDC2Plate12H03	#N/A
	NA	Clindamycin	FS09	NEBR3C03	B	CDC2Plate1H10	#N/A
	NA	Clindamycin	FS09	NEBR3C03	C	CDC2Plate2E12	#N/A
	NA	Clindamycin	FS09	NEBR7C01	B	CDC2Plate14B04	#N/A
	NA	Clindamycin	FS09	NEBR7C01	C	CDC2Plate14G04	#N/A
	NA	Clindamycin	FS10	NEBR3C04	B	CDC2Plate2A01	#N/A
	NA	Clindamycin	FS10	NEBR3C04	C	CDC2Plate2F01	#N/A
	NA	Clindamycin	FS10	NEBR7C02	B	CDC2Plate14B05	#N/A
	NA	Clindamycin	FS10	NEBR7C02	C	CDC2Plate14G05	#N/A
	NA	Clindamycin	FS11	NEBR4C01	B	CDC2Plate5E10	#N/A
	NA	Clindamycin	FS11	NEBR4C01	C	CDC2Plate6C01	#N/A
	NA	Clindamycin	FS11	NEBR7C03	B	CDC2Plate14B06	#N/A
	NA	Clindamycin	FS11	NEBR7C03	C	CDC2Plate14G06	#N/A
	NA	Clindamycin	FS12	NEBR4C02	B	CDC2Plate5E11	#N/A
	NA	Clindamycin	FS12	NEBR4C02	C	CDC2Plate6C02	#N/A
	NA	Clindamycin	FS12	NEBR7C04	B	CDC2Plate14B07	#N/A
	NA	Clindamycin	FS12	NEBR7C04	C	CDC2Plate14G07	#N/A
	NA	Fidaxomicin	FS01	NEBR1B01	B	CDC2Plate3F05	#N/A
	NA	Fidaxomicin	FS01	NEBR1B01	C	CDC2Plate4C07	#N/A
	NA	Fidaxomicin	FS01	NEBR5B01	B	CDC2Plate10G10	#N/A
	NA	Fidaxomicin	FS01	NEBR5B01	C	CDC2Plate12B01	#N/A
	NA	Fidaxomicin	FS02	NEBR1B02	B	CDC2Plate3F06	#N/A
	NA	Fidaxomicin	FS02	NEBR1B02	C	CDC2Plate4C08	#N/A
	NA	Fidaxomicin	FS02	NEBR5B02	B	CDC2Plate10G11	#N/A
	NA	Fidaxomicin	FS02	NEBR5B02	C	CDC2Plate12B02	#N/A
	NA	Fidaxomicin	FS03	NEBR1B03	B	CDC2Plate3F07	#N/A
	NA	Fidaxomicin	FS03	NEBR1B03	C	CDC2Plate4C09	#N/A
	NA	Fidaxomicin	FS03	NEBR5B03	B	CDC2Plate10G12	#N/A
	NA	Fidaxomicin	FS03	NEBR5B03	C	CDC2Plate12B03	#N/A
	NA	Fidaxomicin	FS04	NEBR2C07	B	CDC2Plate7G08	#N/A
	NA	Fidaxomicin	FS04	NEBR2C07	C	CDC2Plate8D09	#N/A
	NA	Fidaxomicin	FS04	NEBR5B04	C	CDC2Plate12B04	#N/A
	NA	Fidaxomicin	FS05	NEBR2C08	B	CDC2Plate7G09	#N/A
	NA	Fidaxomicin	FS05	NEBR2C08	C	CDC2Plate8D10	#N/A
	NA	Fidaxomicin	FS05	NEBR6B01	B	CDC2Plate11D11	#N/A
	NA	Fidaxomicin	FS05	NEBR6B01	C	CDC2Plate12F12	#N/A
	NA	Fidaxomicin	FS06	NEBR2C09	B	CDC2Plate7G10	#N/A
	NA	Fidaxomicin	FS06	NEBR2C09	C	CDC2Plate8D11	#N/A
	NA	Fidaxomicin	FS06	NEBR6B02	B	CDC2Plate11D12	#N/A
	NA	Fidaxomicin	FS06	NEBR6B02	C	CDC2Plate12G01	#N/A
	NA	Fidaxomicin	FS07	NEBR3B01	B	CDC2Plate1G09	#N/A
	NA	Fidaxomicin	FS07	NEBR3B01	C	CDC2Plate2D11	#N/A
	NA	Fidaxomicin	FS07	NEBR6B03	B	CDC2Plate11E01	#N/A
	NA	Fidaxomicin	FS07	NEBR6B03	C	CDC2Plate12G02	#N/A
	NA	Fidaxomicin	FS08	NEBR3B02	B	CDC2Plate1G10	#N/A
	NA	Fidaxomicin	FS08	NEBR3B02	C	CDC2Plate2D12	#N/A
	NA	Fidaxomicin	FS08	NEBR6B04	B	CDC2Plate11E02	#N/A
	NA	Fidaxomicin	FS08	NEBR6B04	C	CDC2Plate12G03	#N/A
	NA	Fidaxomicin	FS09	NEBR3B03	B	CDC2Plate1G11	#N/A
	NA	Fidaxomicin	FS09	NEBR7B01	B	CDC2Plate14A04	#N/A
	NA	Fidaxomicin	FS09	NEBR7B01	C	CDC2Plate14F04	#N/A
	NA	Fidaxomicin	FS10	NEBR3B04	B	CDC2Plate1G12	#N/A
	NA	Fidaxomicin	FS10	NEBR7B02	B	CDC2Plate14A05	#N/A
	NA	Fidaxomicin	FS10	NEBR7B02	C	CDC2Plate14F05	#N/A
	NA	Fidaxomicin	FS11	NEBR4B01	B	CDC2Plate5E04	#N/A
	NA	Fidaxomicin	FS11	NEBR4B01	C	CDC2Plate6B07	#N/A
	NA	Fidaxomicin	FS11	NEBR7B03	B	CDC2Plate14A06	#N/A
	NA	Fidaxomicin	FS11	NEBR7B03	C	CDC2Plate14F06	#N/A
	NA	Fidaxomicin	FS12	NEBR4B02	B	CDC2Plate5E05	#N/A
	NA	Fidaxomicin	FS12	NEBR4B02	C	CDC2Plate6B08	#N/A
	NA	Fidaxomicin	FS12	NEBR7B04	B	CDC2Plate14A07	#N/A
	NA	Fidaxomicin	FS12	NEBR7B04	C	CDC2Plate14F07	#N/A
	NA	Untreated	FS01	NA	Inoculum	CDC2Plate9A01	#N/A
	NA	Untreated	FS01	NA	Inoculum	CDC2Plate9B01	#N/A
	NA	Untreated	FS01	NA	Inoculum	CDC2Plate9C01	#N/A
	NA	Untreated	FS01	NEBR1A01	B	CDC2Plate3E05	#N/A
	NA	Untreated	FS01	NEBR1A01	C	CDC2Plate4B07	#N/A
	NA	Untreated	FS01	NEBR5A01	B	CDC2Plate10F10	#N/A
	NA	Untreated	FS01	NEBR5A01	C	CDC2Plate12A01	#N/A
	NA	Untreated	FS02	NA	Inoculum	CDC2Plate9A02	#N/A
	NA	Untreated	FS02	NA	Inoculum	CDC2Plate9B02	#N/A
	NA	Untreated	FS02	NA	Inoculum	CDC2Plate9C02	#N/A
	NA	Untreated	FS02	NEBR1A02	B	CDC2Plate3E06	#N/A
	NA	Untreated	FS02	NEBR1A02	C	CDC2Plate4B08	#N/A
	NA	Untreated	FS02	NEBR5A02	B	CDC2Plate10F11	#N/A
	NA	Untreated	FS02	NEBR5A02	C	CDC2Plate12A02	#N/A
	NA	Untreated	FS03	NA	Inoculum	CDC2Plate9A03	#N/A
	NA	Untreated	FS03	NA	Inoculum	CDC2Plate9B03	#N/A
	NA	Untreated	FS03	NA	Inoculum	CDC2Plate9C03	#N/A
	NA	Untreated	FS03	NEBR1A03	B	CDC2Plate3E07	#N/A
	NA	Untreated	FS03	NEBR1A03	C	CDC2Plate4B09	#N/A
	NA	Untreated	FS03	NEBR5A03	B	CDC2Plate10F12	#N/A
	NA	Untreated	FS03	NEBR5A03	C	CDC2Plate12A03	#N/A
	NA	Untreated	FS04	NA	Inoculum	CDC2Plate9A04	#N/A
	NA	Untreated	FS04	NA	Inoculum	CDC2Plate9B04	#N/A
	NA	Untreated	FS04	NA	Inoculum	CDC2Plate9C04	#N/A
	NA	Untreated	FS04	NEBR2B01	B	CDC2Plate7D09	#N/A
	NA	Untreated	FS04	NEBR2B01	C	CDC2Plate8A10	#N/A
	NA	Untreated	FS04	NEBR5A04	B	CDC2Plate10G01	#N/A
	NA	Untreated	FS04	NEBR5A04	C	CDC2Plate12A04	#N/A
	NA	Untreated	FS05	NA	Inoculum	CDC2Plate9A05	#N/A
	NA	Untreated	FS05	NA	Inoculum	CDC2Plate9B05	#N/A
	NA	Untreated	FS05	NA	Inoculum	CDC2Plate9C05	#N/A
	NA	Untreated	FS05	NEBR2B02	B	CDC2Plate7D10	#N/A
	NA	Untreated	FS05	NEBR2B02	C	CDC2Plate8A11	#N/A
	NA	Untreated	FS05	NEBR6A01	B	CDC2Plate11C11	#N/A
	NA	Untreated	FS06	NA	Inoculum	CDC2Plate9A06	#N/A
	NA	Untreated	FS06	NA	Inoculum	CDC2Plate9B06	#N/A
	NA	Untreated	FS06	NA	Inoculum	CDC2Plate9C06	#N/A
	NA	Untreated	FS06	NEBR2B03	B	CDC2Plate7D11	#N/A
	NA	Untreated	FS06	NEBR2B03	C	CDC2Plate8A12	#N/A
	NA	Untreated	FS06	NEBR6A02	B	CDC2Plate11C12	#N/A
	NA	Untreated	FS06	NEBR6A02	C	CDC2Plate12F01	#N/A
	NA	Untreated	FS07	NA	Inoculum	CDC2Plate9A07	#N/A
	NA	Untreated	FS07	NA	Inoculum	CDC2Plate9B07	#N/A
	NA	Untreated	FS07	NA	Inoculum	CDC2Plate9C07	#N/A
	NA	Untreated	FS07	NEBR3A01	B	CDC2Plate1F09	#N/A
	NA	Untreated	FS07	NEBR3A01	C	CDC2Plate2C11	#N/A
	NA	Untreated	FS07	NEBR6A03	B	CDC2Plate11D01	#N/A
	NA	Untreated	FS07	NEBR6A03	C	CDC2Plate12F02	#N/A
	NA	Untreated	FS08	NA	Inoculum	CDC2Plate9A08	#N/A
	NA	Untreated	FS08	NA	Inoculum	CDC2Plate9B08	#N/A
	NA	Untreated	FS08	NA	Inoculum	CDC2Plate9C08	#N/A
	NA	Untreated	FS08	NEBR3A02	B	CDC2Plate1F10	#N/A
	NA	Untreated	FS08	NEBR3A02	C	CDC2Plate2C12	#N/A
	NA	Untreated	FS08	NEBR6A04	B	CDC2Plate11D02	#N/A
	NA	Untreated	FS08	NEBR6A04	C	CDC2Plate12F03	#N/A
	NA	Untreated	FS09	NA	Inoculum	CDC2Plate9A09	#N/A
	NA	Untreated	FS09	NA	Inoculum	CDC2Plate9B09	#N/A
	NA	Untreated	FS09	NA	Inoculum	CDC2Plate9C09	#N/A
	NA	Untreated	FS09	NEBR3A03	B	CDC2Plate1F11	#N/A
	NA	Untreated	FS09	NEBR3A03	C	CDC2Plate2D01	#N/A
	NA	Untreated	FS09	NEBR7A01	B	CDC2Plate13H02	#N/A
	NA	Untreated	FS09	NEBR7A01	C	CDC2Plate14E04	#N/A
	NA	Untreated	FS10	NA	Inoculum	CDC2Plate9A10	#N/A
	NA	Untreated	FS10	NA	Inoculum	CDC2Plate9B10	#N/A
	NA	Untreated	FS10	NA	Inoculum	CDC2Plate9C10	#N/A
	NA	Untreated	FS10	NEBR3A04	B	CDC2Plate1F12	#N/A
	NA	Untreated	FS10	NEBR3A04	C	CDC2Plate2D02	#N/A
	NA	Untreated	FS10	NEBR7A02	B	CDC2Plate13H03	#N/A
	NA	Untreated	FS10	NEBR7A02	C	CDC2Plate14E05	#N/A
	NA	Untreated	FS11	NA	Inoculum	CDC2Plate9A11	#N/A
	NA	Untreated	FS11	NA	Inoculum	CDC2Plate9B11	#N/A
	NA	Untreated	FS11	NA	Inoculum	CDC2Plate9C11	#N/A
	NA	Untreated	FS11	NEBR4A01	B	CDC2Plate5D10	#N/A
	NA	Untreated	FS11	NEBR4A01	C	CDC2Plate6B01	#N/A
	NA	Untreated	FS11	NEBR7A03	B	CDC2Plate13H04	#N/A
	NA	Untreated	FS11	NEBR7A03	C	CDC2Plate14E06	#N/A
	NA	Untreated	FS12	NA	Inoculum	CDC2Plate9A12	#N/A
	NA	Untreated	FS12	NA	Inoculum	CDC2Plate9B12	#N/A
	NA	Untreated	FS12	NA	Inoculum	CDC2Plate9C12	#N/A
	NA	Untreated	FS12	NEBR4A02	B	CDC2Plate5D11	#N/A
	NA	Untreated	FS12	NEBR4A02	C	CDC2Plate6B02	#N/A
	NA	Untreated	FS12	NEBR7A04	B	CDC2Plate13H05	#N/A
	NA	Untreated	FS12	NEBR7A04	C	CDC2Plate14E07	#N/A
	NA	MockCommunity	NA	NA	MockCommunity	CDC2Plate10H12	#N/A
	NA	MockCommunity	NA	NA	MockCommunity	CDC2Plate11H12	#N/A
	NA	MockCommunity	NA	NA	MockCommunity	CDC2Plate12H12	#N/A
	NA	MockCommunity	NA	NA	MockCommunity	CDC2Plate13H12	#N/A
	NA	MockCommunity	NA	NA	MockCommunity	CDC2Plate14H12	#N/A
	NA	MockCommunity	NA	NA	MockCommunity	CDC2Plate15H12	#N/A
	NA	MockCommunity	NA	NA	MockCommunity	CDC2Plate16H12Pos	#N/A
	NA	PositiveControlBacillussubtilis	NA	NA	PositiveControlBacillussubtilis	CDC2Plate1H12	#N/A
	NA	PositiveControlBacillussubtilis	NA	NA	PositiveControlBacillussubtilis	CDC2Plate4H12	#N/A
	NA	PositiveControlBacillussubtilis	NA	NA	PositiveControlBacillussubtilis	CDC2Plate5H12	#N/A
	NA	PositiveControlBacillussubtilis	NA	NA	PositiveControlBacillussubtilis	CDC2Plate6H12	#N/A
	NA	PositiveControlBacillussubtilis	NA	NA	PositiveControlBacillussubtilis	CDC2Plate7H12	#N/A
	NA	PositiveControlBacillussubtilis	NA	NA	PositiveControlBacillussubtilis	CDC2Plate8H12	#N/A
	NA	PositiveControlBacillussubtilis	NA	NA	PositiveControlBacillussubtilis	CDC2Plate6H12	#N/A
	NA	PositiveControlBacillussubtilis	NA	NA	PositiveControlBacillussubtilis	CDC2Plate7H12	#N/A
	NA	PositiveControlBacillussubtilis	NA	NA	PositiveControlBacillussubtilis	CDC2Plate8H12	#N/A
	NA	Augmentin	FS03	NEBR1C06	B	CDC2Plate3G10
	0.678218	Augmentin	FS10	NEBR7D06	A	CDC2Plate13F07
	0.548387	Cefaclor	FS04	NEBR2A04	A	CDC2Plate6G05
