# Supplementary material for: Clostridioides difficile colonization is not mediated by bile salts and utilizes Stickland fermentation of proline in an in vitro model
Source: mSphere. 2025 Jan 16;10(2):e01049-24. doi: 10.1128/msphere.01049-24 (PMC11852769; doi:10.1128/msphere.01049-24)
Supplement: File S5 — Tables S6 to S8, for use with code in File S3. [file msphere.01049-24-s0005.xlsx]

## Sheet: Table S6
Table S6: Huang.final.abund.opti_mcc.0.01.shared
label	Group	numOtus	Otu0001	Otu0002	Otu0003	Otu0004	Otu0005	Otu0006	Otu0007	Otu0008	Otu0009	Otu0010	Otu0011	Otu0012	Otu0013	Otu0014	Otu0015	Otu0016	Otu0017	Otu0018	Otu0019	Otu0020	Otu0021	Otu0022	Otu0023	Otu0024	Otu0025	Otu0026	Otu0027	Otu0028	Otu0029	Otu0030	Otu0031	Otu0032	Otu0033	Otu0034	Otu0035	Otu0036	Otu0037	Otu0038	Otu0039	Otu0040	Otu0041	Otu0042	Otu0043	Otu0044	Otu0045	Otu0046	Otu0047
0.01	CDC2Plate10A10	3250	1419	523	326	0	1171	271	467	1	50	0	0	66	0	0	0	1	0	0	0	0	0	0	23	21	44	6	0	0	0	0	21	0	47	0	53	81	0	0	386	0	572	17	0	224	0	390	0
0.01	CDC2Plate10A11	3250	884	0	502	1	1	0	282	2342	0	111	143	55	23	0	0	0	25	0	0	0	269	20	13	28	5	0	1	140	0	0	4	728	0	25	8	13	0	0	0	0	0	2	20	0	241	0	0
0.01	CDC2Plate10B01	3250	70	874	1549	828	1052	0	121	2	100	45	0	43	0	142	0	157	77	0	0	0	0	50	0	5	55	0	308	0	5	0	109	0	76	0	36	32	0	0	1	162	0	0	0	0	0	0	0
0.01	CDC2Plate10B10	3250	83	764	310	0	814	8	403	0	273	0	1	96	1	0	170	0	0	0	0	319	0	0	5	96	72	91	0	0	24	0	5	0	20	0	62	106	0	0	481	1	74	18	0	218	0	317	0
0.01	CDC2Plate10B11	3250	128	1	436	199	0	0	196	2428	1	112	74	156	17	1	1	0	34	0	0	11	328	40	19	35	9	0	6	17	0	0	14	925	0	123	7	12	0	0	0	23	0	0	4	0	176	0	0
0.01	CDC2Plate10B12	3250	1647	1038	606	0	501	8	88	43	343	43	682	111	0	212	0	0	315	0	0	0	0	0	30	10	25	44	0	0	0	0	22	0	0	0	27	50	0	29	0	0	0	6	0	0	0	0	0
0.01	CDC2Plate10C06	3250	1274	430	309	0	1171	285	610	0	161	0	0	147	0	0	518	0	0	0	0	0	0	0	14	56	55	11	0	0	0	0	8	0	41	0	155	121	0	25	65	0	145	72	0	0	0	321	0
0.01	CDC2Plate10C07	3250	1008	0	311	831	0	0	187	2173	0	109	93	8	26	0	0	0	155	0	0	1	78	66	150	70	0	0	0	11	0	0	100	769	0	0	19	22	0	0	0	0	0	0	13	0	0	0	0
0.01	CDC2Plate10C08	3250	2273	592	442	788	131	284	19	3	196	38	1346	7	0	157	0	0	28	0	0	0	0	0	33	15	3	0	0	0	0	0	1	0	0	0	4	37	0	24	0	0	0	11	2	0	0	0	0
0.01	CDC2Plate10C09	3250	1840	397	788	0	1271	0	54	4	124	132	1	0	0	105	0	4	9	0	0	0	0	2	2	10	46	0	9	0	193	0	6	0	23	0	62	147	0	0	0	692	0	5	0	0	0	0	0
0.01	CDC2Plate10C10	3250	36	725	373	0	1292	339	243	0	201	0	0	138	0	0	173	0	0	0	0	0	0	0	4	59	32	3	0	0	0	0	6	0	48	0	37	107	0	0	480	0	191	16	0	215	0	230	0
0.01	CDC2Plate10C11	3250	454	0	2619	1	1	0	359	503	0	106	62	60	12	0	0	0	44	0	0	0	149	68	9	19	22	0	25	138	27	0	18	933	0	0	24	203	0	0	0	115	0	0	3	0	38	0	0
0.01	CDC2Plate10C12	3250	1244	887	0	984	810	140	121	0	335	4	493	68	599	158	0	0	103	0	0	0	0	0	11	0	14	0	0	0	0	0	13	2	0	0	3	67	0	14	0	0	0	9	0	0	0	0	58
0.01	CDC2Plate10D01	3250	194	608	1735	0	662	0	81	2	81	237	0	44	0	218	1	378	286	0	0	0	1	22	0	7	62	4	228	0	149	0	47	0	79	0	226	67	4	0	0	490	0	11	0	0	0	0	0
0.01	CDC2Plate10D02	3250	423	1205	336	0	810	541	491	1	387	0	0	89	0	0	0	0	0	0	0	0	0	0	0	85	137	6	0	0	0	0	10	0	76	0	128	58	0	0	427	0	151	31	0	0	0	551	0
0.01	CDC2Plate10D03	3250	549	3	759	380	0	0	169	2400	1	166	140	110	16	0	1	0	47	0	1	0	265	60	322	31	39	0	15	80	0	0	39	0	0	0	32	22	0	0	1	0	1	0	8	0	99	0	0
0.01	CDC2Plate10D04	3250	964	927	585	1171	489	3	511	219	233	2	378	224	2	190	0	0	1	0	0	1	0	0	133	0	11	4	0	0	0	0	2	0	0	0	1	102	0	26	0	0	1	18	0	0	0	0	0
0.01	CDC2Plate10D05	3250	653	533	860	0	1214	0	140	7	33	161	0	35	2	166	0	391	1	0	0	0	0	12	0	56	12	12	125	0	163	0	31	0	82	0	124	207	0	0	0	817	0	9	0	0	0	0	0
0.01	CDC2Plate10E02	3250	136	1123	193	1073	1018	52	139	1	109	0	0	78	0	0	0	0	0	0	0	247	0	0	0	211	109	0	1	0	0	0	28	0	36	0	16	32	0	0	669	0	319	32	0	87	0	216	0
0.01	CDC2Plate10E03	3250	112	2	150	801	0	0	296	2053	0	131	127	285	42	0	0	0	35	0	0	265	232	32	0	30	38	0	15	50	1	0	20	620	0	0	7	21	0	0	0	0	0	1	39	0	82	0	0
0.01	CDC2Plate10E04	3250	884	1156	176	352	776	30	25	28	64	5	1191	29	0	187	0	0	1	0	0	0	0	0	55	0	27	0	0	0	0	0	15	0	0	0	12	34	0	40	0	0	0	20	0	0	0	0	0
0.01	CDC2Plate10E05	3250	441	760	1825	1	0	0	62	1	43	222	0	107	0	203	0	423	20	0	673	0	0	13	0	20	2	4	196	0	29	0	87	1	40	0	116	93	0	0	0	575	0	2	0	0	0	0	0
0.01	CDC2Plate10E07	3250	48	1	486	1022	0	1	150	2130	0	160	83	9	26	0	0	0	2	0	1	221	55	16	0	40	4	0	0	0	15	0	550	1062	0	0	2	36	0	0	0	0	1	0	3	0	4	0	0
0.01	CDC2Plate10E08	3250	171	1099	336	1424	308	12	34	24	109	30	999	40	0	398	0	0	21	0	0	422	0	0	1	17	61	0	0	0	0	0	540	0	0	0	10	14	0	47	0	0	1	7	0	0	0	0	0
0.01	CDC2Plate10E09	3250	222	603	1326	1332	452	0	119	8	50	38	0	69	3	108	0	38	6	0	0	416	0	63	0	2	63	1	36	0	6	0	504	1	320	0	164	33	0	0	0	119	0	6	0	0	0	0	0
0.01	CDC2Plate10F10	3250	969	2053	414	0	198	0	191	85	1	0	116	214	10	133	0	600	31	0	0	0	0	3	29	43	12	0	73	19	1	0	28	0	23	0	1	32	0	64	0	22	0	0	31	0	3	0	0
0.01	CDC2Plate10F11	3250	823	2481	177	1	274	0	204	24	14	0	6	394	1	195	0	0	0	0	0	0	265	68	1	0	77	339	53	15	42	0	28	0	5	0	0	36	0	0	0	0	0	0	4	0	12	0	0
0.01	CDC2Plate10F12	3250	896	965	330	1	0	545	273	0	315	1	409	102	0	186	0	0	214	0	504	2	0	333	20	1	166	1	0	0	0	0	64	0	0	0	101	14	0	99	0	0	0	28	0	0	0	0	0
0.01	CDC2Plate10G01	3250	39	349	0	0	0	590	0	22	0	237	0	226	1210	123	831	588	2	0	0	0	0	372	0	0	13	1	0	135	0	831	24	0	0	0	30	0	0	77	0	0	0	3	0	0	0	0	18
0.01	CDC2Plate10G10	3250	939	1055	0	675	253	1	172	0	0	0	5	20	434	1174	0	398	56	0	0	1	0	35	0	118	2	0	95	55	43	0	25	0	55	0	0	2	0	31	0	0	0	0	159	0	65	1	41
0.01	CDC2Plate10G11	3250	310	1058	138	52	189	0	479	14	27	0	63	601	0	1109	0	0	0	0	0	0	334	121	0	15	1	0	77	13	15	0	1	0	30	0	0	1	0	0	5	0	0	0	117	0	524	0	0
0.01	CDC2Plate10G12	3250	938	1346	400	8	0	1377	261	0	231	0	138	54	0	226	0	1	223	0	247	0	0	265	0	0	47	1	0	0	0	0	64	0	0	0	60	0	0	123	0	0	0	15	0	0	0	0	0
0.01	CDC2Plate10H06	3250	1412	1482	0	167	383	0	6	0	0	0	37	448	709	252	0	15	20	0	0	243	0	15	195	54	0	0	1	22	80	0	72	0	38	0	40	9	0	92	0	0	0	0	20	0	0	0	83
0.01	CDC2Plate10H07	3250	761	1515	18	704	1005	0	60	1	200	0	38	319	0	181	0	0	25	0	0	2	398	14	9	10	10	2	6	0	69	0	1	0	35	23	4	43	0	0	9	0	0	0	397	0	1	0	0
0.01	CDC2Plate10H08	3250	628	1670	530	1	0	410	375	2	267	0	57	90	0	371	0	0	165	0	629	0	0	325	131	0	30	0	0	0	7	0	11	0	0	0	114	42	0	215	0	0	0	68	0	0	0	0	0
0.01	CDC2Plate10H09	3250	838	912	2651	1	492	78	301	16	0	0	3	15	4	51	1	1	45	0	0	0	0	0	4	120	18	0	5	20	9	0	11	1	12	0	31	253	0	31	0	1	0	0	158	0	1	0	0
0.01	CDC2Plate10H10	3250	385	1578	476	366	2	0	369	4	43	0	0	440	0	448	0	0	0	0	0	18	5	173	0	28	6	0	1	1	1	0	0	0	101	344	3	5	0	0	5	0	0	0	60	0	300	0	0
0.01	CDC2Plate10H12	3250	1818	0	0	1	1	0	0	0	0	0	0	1	0	0	1810	0	0	493	0	0	0	1	0	0	0	959	0	0	0	0	0	0	0	0	0	0	0	0	0	0	0	0	0	0	0	0	0
0.01	CDC2Plate11A01	3250	1684	1134	308	38	0	1047	295	0	310	0	0	102	0	161	0	0	191	0	509	295	0	22	61	0	26	0	0	0	0	0	31	0	0	0	59	0	1	26	0	0	0	8	0	0	0	0	0
0.01	CDC2Plate11A02	3250	770	346	0	170	0	461	0	0	0	182	0	448	1096	291	891	0	0	0	1	63	0	0	0	0	20	0	0	153	0	829	23	0	0	0	230	0	0	1	0	0	0	41	0	0	0	0	21
0.01	CDC2Plate11A03	3250	1475	1128	671	689	387	0	75	90	1	0	21	171	11	126	0	740	54	0	0	20	0	17	9	235	4	0	51	92	7	0	22	0	40	0	1	51	0	48	0	5	0	0	12	0	17	0	3
0.01	CDC2Plate11A05	3250	909	1047	418	1	0	462	405	1	290	0	266	140	0	206	0	0	315	0	296	17	0	535	6	1	22	0	0	0	0	1	45	0	0	0	52	25	0	158	1	0	0	63	0	0	0	0	0
0.01	CDC2Plate11A06	3250	24	493	0	414	0	186	0	0	0	150	0	164	1792	58	608	465	0	0	0	217	0	49	0	0	48	0	0	63	0	1248	15	0	0	0	60	0	0	72	1	0	0	5	0	0	0	0	35
0.01	CDC2Plate11B03	3250	1133	1053	211	1430	240	0	228	41	0	0	10	34	6	146	0	671	13	0	0	0	0	17	0	216	16	1	96	145	16	0	12	0	29	0	0	66	0	48	0	6	0	0	20	0	2	0	0
0.01	CDC2Plate11B04	3250	210	1076	106	1381	294	0	305	7	0	0	8	314	0	188	0	0	0	0	0	0	440	53	0	16	10	73	65	40	4	0	21	0	32	11	0	0	0	0	1	0	0	0	43	0	1	0	0
0.01	CDC2Plate11B05	3250	192	1081	225	1	0	719	583	0	252	0	55	199	0	192	0	0	103	0	230	1482	0	374	27	0	12	0	0	0	0	0	35	0	0	0	41	7	0	89	0	0	0	20	0	0	0	0	0
0.01	CDC2Plate11B06	3250	298	414	0	214	0	894	1	23	1	109	0	166	1302	221	822	460	0	0	0	84	0	155	0	0	64	0	0	76	0	816	17	0	0	0	52	0	0	92	0	0	0	5	0	0	1	0	21
0.01	CDC2Plate11B07	3250	1067	875	0	1051	157	452	239	0	0	1	6	41	673	69	0	776	39	0	0	0	0	22	0	68	17	0	0	3	0	0	5	0	42	0	1	33	0	31	0	52	0	0	141	0	49	0	39
0.01	CDC2Plate11B08	3250	978	2466	367	268	59	0	78	0	313	0	9	297	0	310	0	0	0	0	0	0	70	26	3	6	116	0	1	0	1	0	27	0	25	76	35	56	0	0	0	0	0	0	74	0	155	0	0
0.01	CDC2Plate11B09	3250	367	1124	266	0	0	136	186	0	110	0	296	35	0	181	0	0	62	0	1033	1	0	102	15	0	15	0	1	0	1	0	38	0	0	0	60	3	0	524	0	0	0	57	0	0	0	0	0
0.01	CDC2Plate11B10	3250	124	300	0	184	0	654	1	0	0	156	0	403	1443	90	1597	2	1	0	0	0	0	223	0	0	36	0	0	127	0	990	10	0	0	0	106	0	0	45	0	0	0	5	0	0	0	0	30
0.01	CDC2Plate11C11	3250	2259	493	384	0	734	158	323	0	627	0	0	43	0	0	0	0	0	0	0	0	0	0	11	78	36	29	0	0	0	0	9	0	21	0	30	85	0	0	509	0	215	17	0	89	0	210	0
0.01	CDC2Plate11C12	3250	1488	1	0	0	0	0	396	2255	0	105	137	167	26	0	0	0	368	0	0	2	126	18	30	9	7	0	0	50	0	0	7	504	0	27	41	4	0	0	0	0	0	16	18	0	43	0	21
0.01	CDC2Plate11D01	3250	521	1078	0	1798	145	351	52	89	280	16	1180	50	0	244	0	0	43	0	0	0	0	0	93	2	6	0	0	0	0	0	14	0	0	0	0	97	0	42	0	0	0	100	0	0	0	0	9
0.01	CDC2Plate11D02	3250	283	961	1649	910	434	0	79	3	62	156	0	206	1	100	0	212	23	0	0	0	0	34	0	11	23	0	134	0	21	0	271	0	45	0	190	32	0	1	0	111	0	0	0	0	0	0	0
0.01	CDC2Plate11D11	3250	386	1385	443	0	216	0	93	1	207	0	0	31	0	0	106	0	0	0	0	756	0	0	13	0	71	46	0	0	0	0	0	0	132	0	5	0	0	0	387	0	656	4	0	10	0	714	0
0.01	CDC2Plate11D12	3250	687	3	284	118	1	0	174	2432	0	85	53	200	30	0	0	0	26	0	0	2	632	13	56	12	8	0	704	36	0	0	13	147	0	136	2	0	0	0	0	0	0	0	26	0	7	0	0
0.01	CDC2Plate11E01	3250	801	1442	164	1	191	14	48	29	269	71	683	33	0	212	0	0	447	0	0	0	0	0	110	1	5	77	0	0	0	0	10	0	0	0	11	29	0	62	0	0	0	8	0	0	0	0	0
0.01	CDC2Plate11E02	3250	1399	676	883	0	419	2	164	41	448	152	1	146	8	383	0	562	0	0	0	0	0	16	0	9	29	110	360	0	6	0	123	0	69	0	129	19	0	0	0	109	0	1	0	0	0	0	0
0.01	CDC2Plate11E07	3250	236	1252	622	0	1	461	21	0	367	1	0	25	0	0	1186	0	0	0	0	0	0	0	28	3	105	0	0	0	1	0	8	0	189	0	13	2	0	0	272	0	603	69	0	0	0	1041	0
0.01	CDC2Plate11E08	3250	1087	1	4	840	0	0	37	3149	0	11	161	23	27	0	0	0	231	0	0	0	12	92	309	2	0	0	0	0	0	0	44	439	0	0	15	2	0	0	0	0	0	0	0	0	8	0	0
0.01	CDC2Plate11E09	3250	1075	914	73	1646	111	413	15	2	370	2	1242	1	0	267	1	0	83	0	0	0	1	0	122	7	12	1	0	0	0	0	0	1	0	0	1	17	0	14	0	0	0	67	0	0	0	0	0
0.01	CDC2Plate11E10	3250	1008	606	0	1	969	1	1026	0	368	186	1	0	674	98	0	0	201	0	0	0	0	11	0	7	265	0	1	0	189	0	0	0	8	0	95	27	0	0	0	9	0	8	0	0	0	1	48
0.01	CDC2Plate11E11	3250	64	857	562	2	312	415	455	2	293	0	0	218	0	1	186	0	0	0	0	0	0	1	84	5	17	0	0	0	0	0	0	0	50	0	47	12	0	0	937	0	22	19	0	4	0	731	0
0.01	CDC2Plate11E12	3250	979	1	0	1	1	0	33	3694	0	31	10	396	7	0	0	0	4	0	0	0	0	0	227	7	2	9	0	2	181	0	15	744	0	0	3	1	0	0	0	0	0	0	0	0	4	0	4
0.01	CDC2Plate11F01	3250	971	299	0	1255	0	339	756	0	503	6	961	1	381	300	0	0	283	0	71	0	0	0	66	0	102	3	0	0	0	0	1	1	0	0	0	0	0	4	0	0	0	33	0	0	1	0	24
0.01	CDC2Plate11F02	3250	704	1387	874	0	683	1	26	3	74	683	2	79	0	226	0	0	96	0	0	1	1	6	0	0	71	1	1	0	189	0	527	0	174	0	371	37	0	0	0	0	0	1	0	0	0	1	0
0.01	CDC2Plate11F03	3250	577	2039	1362	1	294	474	102	1	449	0	1	150	0	0	1	0	0	0	0	0	0	0	0	8	102	0	0	0	0	0	0	0	82	0	94	17	0	0	83	0	179	55	0	0	1	286	0
0.01	CDC2Plate11F04	3250	165	0	82	154	0	0	38	4124	0	21	139	227	11	0	0	0	112	0	0	0	9	15	619	0	12	0	3	0	0	0	12	0	0	0	73	5	0	0	0	0	0	0	0	0	56	0	0
0.01	CDC2Plate11F05	3250	1012	928	143	1249	325	44	459	740	288	7	215	282	0	173	1	0	0	0	0	0	0	0	56	4	5	0	0	0	0	0	9	0	0	0	12	80	0	20	0	0	0	23	1	0	0	0	0
0.01	CDC2Plate11F06	3250	1787	451	169	1	784	0	1027	14	296	129	0	9	1	68	0	351	0	0	0	0	0	23	0	22	25	16	121	0	169	0	42	0	205	0	95	56	0	0	0	177	0	56	0	0	0	0	0
0.01	CDC2Plate11G03	3250	319	1750	24	1178	58	142	251	0	187	0	1	32	0	0	0	0	0	0	0	352	0	0	0	8	202	0	0	0	0	0	67	0	114	2	0	1	0	0	1105	0	113	50	0	0	0	501	0
0.01	CDC2Plate11G04	3250	207	2	18	708	1	2	822	2079	0	8	123	280	67	0	0	0	67	0	0	410	330	211	17	32	59	0	20	14	0	0	49	24	0	0	6	50	0	0	0	0	1	5	1	0	236	0	0
0.01	CDC2Plate11G05	3250	837	1349	0	121	644	19	72	0	13	21	156	9	976	287	0	0	0	0	0	0	0	0	70	0	58	0	0	0	0	0	10	2	0	0	1	59	0	95	0	0	1	34	0	0	0	0	76
0.01	CDC2Plate11G06	3250	649	1311	367	0	854	1	294	12	161	279	3	180	0	161	1	360	0	0	0	0	0	89	0	26	5	91	279	0	85	0	185	0	22	0	59	17	0	0	0	39	0	6	0	0	0	0	0
0.01	CDC2Plate11G07	3250	136	1534	464	0	238	693	220	0	228	0	0	23	0	1	90	0	0	0	0	0	0	0	0	58	6	30	0	0	0	0	88	0	31	0	33	5	0	0	589	0	234	0	0	22	0	982	0
0.01	CDC2Plate11G08	3250	93	461	0	942	37	0	25	2364	74	96	54	61	29	61	1	0	37	0	0	415	4	24	0	3	7	0	0	0	0	0	727	444	0	0	13	29	0	13	0	0	0	4	2	0	33	0	110
0.01	CDC2Plate11G09	3250	198	1254	333	1233	111	10	58	14	119	48	567	91	1	653	0	0	19	0	0	426	0	0	1	0	103	0	0	0	0	0	827	0	29	0	190	4	0	29	0	0	0	5	0	0	0	0	0
0.01	CDC2Plate11G10	3250	340	901	1221	716	105	0	251	5	188	26	0	83	0	469	0	0	320	0	0	312	0	38	0	0	49	0	0	0	0	0	317	0	397	0	354	16	0	0	1	87	0	2	0	0	0	0	0
0.01	CDC2Plate11H12	3250	2015	0	2	0	0	0	0	0	0	0	0	0	0	0	1764	0	1	462	0	0	0	0	0	0	0	909	0	0	0	0	0	0	0	0	0	0	0	0	0	0	0	0	0	0	0	0	0
0.01	CDC2Plate12A01	3250	1107	2106	0	0	144	1	196	0	0	0	112	366	319	273	1	620	4	0	0	0	0	5	7	27	35	0	76	28	2	0	204	0	24	0	0	19	0	36	0	4	0	0	23	0	5	0	51
0.01	CDC2Plate12A02	3250	954	2391	139	0	174	0	198	19	25	0	9	531	2	135	1	0	0	0	0	0	433	49	0	0	31	184	62	10	232	0	13	0	10	0	0	21	0	0	0	0	0	0	13	0	6	0	0
0.01	CDC2Plate12A03	3250	625	1162	322	2	0	544	360	0	424	0	237	61	0	170	0	0	117	0	301	0	1	501	63	0	123	0	0	0	0	0	32	0	0	0	74	6	0	105	0	0	0	12	0	0	0	0	0
0.01	CDC2Plate12A04	3250	44	316	0	0	0	1027	2	19	0	296	0	301	1176	89	799	705	0	0	0	0	0	250	0	0	10	0	0	104	0	802	17	0	0	0	6	0	0	63	0	0	0	3	0	0	0	0	20
0.01	CDC2Plate12B01	3250	1222	1101	0	746	288	2	226	0	0	0	1	142	561	179	0	639	83	0	0	1	0	60	0	127	4	0	110	100	45	0	55	0	115	0	0	19	0	44	0	1	0	0	96	0	57	0	27
0.01	CDC2Plate12B02	3250	484	1325	108	38	143	1	774	11	61	0	77	389	0	356	0	0	0	0	0	0	542	61	0	15	1	0	60	0	42	0	18	1	55	0	0	6	0	0	1	0	0	0	137	0	567	0	0
0.01	CDC2Plate12B03	3250	708	1183	307	38	0	1476	176	2	348	0	191	84	0	172	0	0	308	0	175	0	0	305	0	0	25	0	0	1	0	0	71	0	0	0	76	1	0	124	0	0	0	29	0	0	0	0	0
0.01	CDC2Plate12B04	3250	230	324	0	409	0	835	0	29	0	197	2	141	1378	139	1032	387	0	0	0	0	0	85	0	0	1	0	0	109	0	39	3	0	0	0	0	0	0	44	0	0	0	0	0	0	0	0	987
0.01	CDC2Plate12B09	3250	951	874	0	283	365	0	275	0	1	0	32	253	775	224	0	737	38	0	0	108	0	49	91	76	0	0	149	283	196	0	18	0	49	0	7	61	0	58	0	33	0	0	43	0	32	0	69
0.01	CDC2Plate12B10	3250	790	2039	102	577	603	0	42	0	193	0	14	215	0	180	0	0	100	0	0	0	499	27	3	32	7	0	72	2	28	0	10	0	16	10	3	50	0	0	6	0	0	0	178	0	0	0	0
0.01	CDC2Plate12B11	3250	1910	993	249	0	0	351	771	0	387	0	44	110	0	220	0	0	333	0	118	0	0	162	166	0	10	0	0	0	1	0	33	0	0	0	99	31	0	85	0	0	0	46	0	0	0	0	0
0.01	CDC2Plate12B12	3250	767	758	1879	1	312	13	321	7	0	0	1	83	0	135	0	362	62	0	0	0	0	2	3	103	66	1	170	135	3	0	33	0	20	0	19	121	0	38	0	6	0	0	43	0	0	0	0
0.01	CDC2Plate12C01	3250	240	1853	418	257	4	0	388	2	28	0	0	271	0	355	0	0	0	0	0	25	14	205	1	31	9	0	81	2	0	0	4	0	124	55	5	20	0	0	9	0	0	0	60	0	392	0	0
0.01	CDC2Plate12C02	3250	1372	993	342	6	0	890	419	0	440	0	1	115	0	150	0	0	257	0	322	632	0	25	78	0	95	0	0	0	0	0	13	0	0	0	83	0	0	46	0	0	0	16	0	0	0	0	0
0.01	CDC2Plate12C03	3250	1290	283	0	207	0	520	0	10	0	357	0	701	643	121	977	0	0	0	0	44	0	1	0	0	11	0	0	140	0	10	33	0	0	0	106	0	0	1	0	0	0	46	0	0	0	0	408
0.01	CDC2Plate12C04	3250	1219	900	704	424	538	0	123	118	0	0	18	143	8	137	0	721	63	0	0	6	0	19	8	218	2	0	123	215	9	0	16	0	43	0	0	36	0	67	0	59	0	0	63	0	25	0	0
0.01	CDC2Plate12C05	3250	415	1368	179	336	322	0	222	9	95	0	5	414	0	278	0	0	0	0	0	32	293	313	0	26	55	0	60	0	0	0	26	0	82	103	3	61	0	0	25	0	0	0	145	0	301	0	0
0.01	CDC2Plate12C06	3250	755	1030	321	0	0	535	264	0	327	0	197	114	0	221	0	0	399	0	239	3	0	562	32	1	17	0	0	0	0	0	32	0	0	0	49	12	0	160	0	0	0	35	0	0	0	0	0
0.01	CDC2Plate12C07	3250	66	433	0	217	1	311	0	37	0	280	0	179	1468	183	449	515	0	0	0	40	0	82	0	0	46	0	0	198	0	1091	21	2	0	0	78	0	0	106	0	0	1	7	0	0	0	1	23
0.01	CDC2Plate12D05	3250	307	1407	94	1059	360	0	226	20	0	0	9	354	2	286	0	0	0	0	0	0	721	100	0	4	27	53	66	11	1	0	31	0	81	2	0	17	0	0	4	0	0	0	19	0	1	0	0
0.01	CDC2Plate12D06	3250	709	1139	234	0	0	499	694	0	211	0	24	122	0	209	0	0	124	0	227	891	0	326	41	0	16	0	0	0	0	0	50	0	0	0	45	5	0	116	0	0	0	22	0	0	0	0	0
0.01	CDC2Plate12D07	3250	163	568	0	113	0	735	0	17	0	74	0	194	1336	99	970	653	0	0	0	44	0	130	0	0	38	0	0	222	0	17	13	0	0	0	11	0	0	76	0	0	0	3	0	0	0	0	934
0.01	CDC2Plate12D08	3250	737	810	0	1247	131	489	301	0	0	1	6	82	917	101	0	458	29	0	0	0	0	40	0	77	22	0	2	9	0	0	9	0	117	0	0	37	0	95	0	23	0	0	116	0	84	0	42
0.01	CDC2Plate12D09	3250	1086	2387	332	151	77	1	122	0	249	0	10	453	0	165	0	1	0	0	0	0	385	43	1	3	75	0	2	0	0	0	6	0	45	29	7	47	0	0	1	0	0	0	85	0	142	0	0
0.01	CDC2Plate12D10	3250	1838	713	267	0	0	118	125	1	188	0	224	45	0	151	0	1	55	0	961	0	1	137	13	0	6	0	0	0	0	0	19	0	2	0	57	4	0	396	0	0	0	7	0	0	0	0	0
0.01	CDC2Plate12D11	3250	281	315	0	340	0	898	0	0	0	489	1	662	1042	67	1231	30	1	0	1	0	1	143	0	1	10	0	0	155	0	756	4	0	0	0	9	0	0	29	0	0	0	0	0	0	0	0	19
0.01	CDC2Plate12F01	3250	286	1	21	1	0	1	145	3218	0	31	88	199	26	0	0	0	7	0	0	0	449	57	83	3	1	0	3	206	0	0	0	325	0	46	20	7	0	0	0	0	0	2	55	0	381	0	0
0.01	CDC2Plate12F02	3250	889	989	0	1057	233	497	74	189	228	23	1125	43	0	307	0	0	31	0	0	0	0	0	89	0	11	0	0	0	0	0	9	0	0	0	1	106	0	44	0	0	0	133	0	0	0	0	14
0.01	CDC2Plate12F03	3250	267	1168	1666	803	545	0	87	5	46	162	0	138	0	114	0	254	8	0	0	0	0	46	0	2	32	0	127	0	10	0	233	0	77	0	13	51	0	0	0	186	0	0	0	0	1	0	0
0.01	CDC2Plate12F12	3250	146	1119	378	0	138	0	61	0	338	0	0	30	0	1	57	0	0	0	0	1174	0	0	12	0	82	4	0	0	0	0	2	0	199	0	15	0	0	0	483	0	639	5	0	5	0	1013	0
0.01	CDC2Plate12G01	3250	568	4	65	37	0	0	184	2337	0	50	78	418	19	0	0	0	186	0	0	8	428	49	89	127	2	0	97	47	0	0	68	723	0	80	3	3	0	0	0	0	0	1	66	0	258	0	1
0.01	CDC2Plate12G02	3250	362	1589	171	0	454	7	88	16	373	42	531	71	0	677	0	0	332	0	0	0	0	0	851	2	7	17	0	0	0	0	17	0	0	0	24	79	0	53	0	0	0	6	0	0	0	0	0
0.01	CDC2Plate12G03	3250	1413	1136	823	1	0	0	72	55	368	167	0	231	1	236	0	132	0	0	395	1	0	45	0	0	42	90	288	0	8	0	91	0	84	0	313	15	0	0	0	84	0	1	0	0	0	0	0
0.01	CDC2Plate12G08	3250	238	1184	388	1	79	359	55	0	217	0	0	16	0	0	971	0	0	0	0	0	0	0	36	1	19	0	0	0	0	0	9	0	185	0	11	1	0	0	257	0	1357	22	0	0	0	732	0
0.01	CDC2Plate12G09	3250	1022	3	15	543	0	1	70	2775	0	55	74	58	29	0	0	0	56	0	0	1	303	61	143	0	14	0	0	0	0	0	46	979	0	0	46	2	0	0	0	0	0	0	6	0	10	0	0
0.01	CDC2Plate12G10	3250	1155	1047	99	1038	209	331	85	10	442	9	1128	21	0	306	0	0	52	0	0	0	0	0	50	10	14	0	0	0	0	0	21	0	0	0	1	63	0	50	0	0	0	50	0	0	0	0	1
0.01	CDC2Plate12G11	3250	1329	921	0	0	1311	0	168	0	332	148	0	0	635	134	0	0	13	0	0	0	0	24	0	13	33	0	138	0	180	0	12	0	31	0	46	21	0	0	0	336	1	0	0	0	0	0	60
0.01	CDC2Plate12G12	3250	48	895	269	2	317	394	451	0	620	0	1	66	0	0	172	0	1	0	0	0	0	0	76	2	38	0	0	0	0	0	0	0	53	0	88	22	0	0	616	1	161	18	0	9	0	582	0
0.01	CDC2Plate12H01	3250	712	8	0	3	0	0	15	3272	0	19	4	339	1	0	0	1	17	0	0	1	1	1	102	0	0	0	1	9	124	0	1	1322	0	0	0	0	0	0	0	0	0	0	1	0	198	0	9
0.01	CDC2Plate12H02	3250	802	410	0	1074	230	413	813	0	319	7	1094	3	366	432	0	0	242	0	0	0	0	1	57	0	21	0	0	0	0	0	0	0	0	0	3	2	0	29	0	0	0	14	1	0	0	0	21
0.01	CDC2Plate12H03	3250	468	2096	809	1	504	0	35	1	41	231	0	64	0	174	0	0	80	0	0	0	0	2	0	0	149	0	3	0	259	0	525	0	260	0	127	107	0	0	0	9	0	1	0	0	0	0	0
0.01	CDC2Plate12H04	3250	408	1364	337	1	520	513	235	0	676	0	0	75	0	0	3	0	0	0	0	0	0	0	0	4	117	0	0	0	0	0	4	0	47	0	187	11	0	2	528	0	217	45	0	0	0	710	0
0.01	CDC2Plate12H05	3250	224	3	40	107	0	1	54	4149	0	54	80	242	12	0	0	0	51	0	0	0	392	40	296	1	17	0	88	0	0	0	14	0	0	0	59	4	0	0	0	0	0	0	2	0	57	0	0
0.01	CDC2Plate12H06	3250	611	828	2	1387	267	233	406	921	426	3	229	456	2	183	0	0	0	0	0	0	1	0	61	0	8	0	0	0	0	0	5	0	0	0	2	102	0	10	0	0	0	33	2	0	0	0	75
0.01	CDC2Plate12H07	3250	1683	1178	223	2	886	0	92	10	156	120	0	38	1	28	0	569	0	0	0	0	0	22	0	4	19	45	193	0	302	0	28	0	140	0	24	75	0	0	0	141	0	4	0	0	0	0	0
0.01	CDC2Plate12H12	3250	1976	0	0	2	0	0	0	0	0	0	0	0	2	0	1768	0	0	441	0	0	0	0	0	0	0	910	0	0	0	0	0	0	0	0	0	0	0	0	0	0	0	0	0	0	0	0	0
0.01	CDC2Plate13A06	3250	371	1692	30	895	22	118	119	0	137	0	0	35	0	0	0	0	1	0	0	269	0	0	0	1	203	0	0	0	0	0	128	0	110	0	10	6	0	0	945	0	571	28	0	1	0	812	0
0.01	CDC2Plate13A07	3250	170	0	13	596	0	2	1015	2036	0	92	95	269	48	1	0	0	10	0	0	258	309	147	1	14	37	0	9	103	0	0	73	305	0	0	2	13	0	0	0	0	0	8	3	1	204	0	0
0.01	CDC2Plate13A08	3250	379	1026	0	330	233	40	73	0	32	13	915	28	708	318	0	1	0	0	0	0	0	0	70	0	97	0	0	0	0	0	37	0	0	0	21	131	0	62	0	0	0	22	0	0	0	0	43
0.01	CDC2Plate13A09	3250	922	1675	370	1	547	0	202	14	90	191	0	57	1	112	0	417	0	0	0	0	0	63	0	15	8	104	263	0	109	0	298	0	47	0	54	8	0	0	0	47	0	1	0	0	0	0	0
0.01	CDC2Plate13A10	3250	81	1511	436	0	361	505	232	0	140	0	0	21	0	0	70	0	0	0	0	0	0	0	0	23	13	10	0	0	0	0	128	0	19	0	45	4	0	0	840	0	188	0	0	0	0	1045	0
0.01	CDC2Plate13A11	3250	87	676	0	1005	66	1	63	2129	129	61	55	96	19	235	0	0	7	0	0	341	209	31	1	0	19	0	0	0	0	0	488	427	0	0	1	12	0	19	0	0	0	0	3	0	89	0	51
0.01	CDC2Plate13A12	3250	98	1481	399	1072	290	13	162	7	142	54	492	105	8	332	0	0	20	0	0	403	0	0	2	0	162	0	0	0	0	0	846	0	32	0	115	1	0	66	0	0	0	7	0	0	0	0	0
0.01	CDC2Plate13B01	3250	314	1183	1545	838	247	0	74	0	39	59	0	63	0	129	0	2	31	0	0	274	0	12	0	0	86	2	0	0	0	0	494	0	247	0	180	45	0	0	0	235	0	1	0	0	0	0	0
0.01	CDC2Plate13C02	3250	1678	2	89	780	1238	0	15	355	0	98	34	466	0	110	0	0	96	0	0	0	200	10	0	0	5	11	7	207	15	0	4	0	0	0	2	30	0	0	2	40	0	0	12	0	48	0	0
0.01	CDC2Plate13C03	3250	572	629	0	698	1537	192	37	267	173	182	0	33	5	187	0	306	5	0	0	0	0	23	0	0	38	1	71	0	0	0	69	0	0	66	3	0	0	0	0	1	0	46	1	0	2	0	16
0.01	CDC2Plate13C04	3250	673	698	2060	1046	0	83	7	9	236	165	0	147	0	0	0	0	0	0	141	183	0	0	0	219	37	0	0	0	0	0	6	0	0	0	0	0	0	0	0	0	0	10	0	84	0	0	0
0.01	CDC2Plate13C05	3250	1014	374	2461	645	0	1	0	5	221	290	21	106	0	0	0	0	206	0	53	0	0	9	98	134	20	0	85	0	166	0	20	0	86	117	9	62	0	0	0	0	0	20	64	0	49	0	0
0.01	CDC2Plate13D02	3250	1575	0	472	528	1683	0	51	62	0	133	53	330	0	224	0	0	241	0	0	0	147	15	0	39	3	24	46	351	47	0	17	0	0	0	13	103	0	0	1	2	0	0	6	0	58	0	0
0.01	CDC2Plate13D03	3250	317	615	0	1	2209	0	27	296	166	166	0	3	0	313	0	387	80	0	0	0	0	14	0	1	41	22	0	0	0	0	58	0	0	92	99	0	0	0	0	0	0	12	2	0	0	0	11
0.01	CDC2Plate13D04	3250	1850	813	1290	374	0	417	5	8	569	192	0	33	0	0	0	0	0	0	485	1	1	0	8	136	49	0	0	0	0	0	12	0	0	1	22	0	0	0	0	0	0	12	0	87	0	0	0
0.01	CDC2Plate13D05	3250	1165	310	2358	511	0	0	0	6	262	272	28	0	0	0	0	0	216	0	21	1	0	12	0	92	76	0	144	0	31	0	23	0	42	3	32	241	0	0	0	0	0	3	9	0	6	0	0
0.01	CDC2Plate13D10	3250	689	1	1488	2	1702	0	127	206	1	169	30	438	0	398	0	0	1	0	0	0	11	32	0	19	0	121	68	0	164	0	119	0	0	1	8	0	0	0	0	0	0	0	0	0	6	0	0
0.01	CDC2Plate13D11	3250	1316	548	0	626	1913	440	35	0	210	260	17	164	79	155	0	296	0	0	0	0	0	3	0	0	28	0	2	0	0	0	7	0	0	2	12	0	0	0	0	0	0	23	12	0	0	1	6
0.01	CDC2Plate13D12	3250	803	504	2847	96	0	607	6	6	287	348	0	130	0	0	0	0	0	0	82	2	0	0	0	371	104	1	0	0	0	0	14	0	0	26	37	0	0	0	0	0	0	13	0	131	0	0	0
0.01	CDC2Plate13E01	3250	1569	491	2066	833	0	2	0	1	234	135	31	1	0	0	0	0	249	0	2	2	0	5	196	100	0	0	0	0	35	0	5	0	79	16	4	91	0	0	0	0	0	5	283	0	2	0	0
0.01	CDC2Plate13E02	3250	681	1	816	447	1542	0	48	101	0	191	62	555	0	252	0	0	0	0	0	853	364	4	0	7	25	0	23	1	29	0	7	0	0	6	0	19	0	0	1	0	0	0	7	0	11	0	1
0.01	CDC2Plate13E03	3250	1247	372	0	1218	1520	280	14	136	233	174	0	31	1	223	0	283	0	0	0	0	0	2	0	0	44	3	59	0	0	0	213	0	0	0	0	0	0	0	0	0	0	7	0	0	2	0	10
0.01	CDC2Plate13E04	3250	1100	579	1639	1266	0	393	3	0	293	358	0	170	0	0	0	0	0	0	221	0	0	0	0	75	16	0	0	0	0	0	20	0	0	0	2	0	0	0	0	0	0	3	0	0	0	0	0
0.01	CDC2Plate13E05	3250	852	354	2481	101	0	0	0	0	202	231	1	1	0	0	0	0	516	0	24	2	0	15	51	213	28	57	397	0	4	0	21	0	63	0	39	347	0	0	0	0	0	17	26	0	17	0	0
0.01	CDC2Plate13E06	3250	1223	1	728	421	1600	0	37	122	0	143	70	334	0	305	0	0	144	0	0	0	317	10	0	0	13	89	25	235	86	0	84	0	0	0	7	58	0	0	0	12	0	0	5	0	65	0	0
0.01	CDC2Plate13E07	3250	570	632	0	0	2196	2	25	232	99	150	0	132	0	342	0	515	184	0	0	0	0	23	0	0	18	183	94	0	0	0	20	0	0	0	12	0	0	0	0	0	0	9	1	0	7	0	15
0.01	CDC2Plate13E08	3250	911	599	2233	573	0	643	13	3	240	152	0	239	0	0	0	0	0	0	142	0	0	1	0	72	54	0	0	0	0	0	27	0	0	0	21	0	0	0	0	0	0	3	0	483	0	0	0
0.01	CDC2Plate13E09	3250	1516	405	2043	753	0	133	0	0	194	179	19	160	0	0	0	0	80	0	17	0	0	21	329	155	29	0	9	0	0	0	15	0	76	0	0	118	0	0	1	0	0	0	55	0	10	0	0
0.01	CDC2Plate13F06	3250	1319	1	610	270	1826	0	31	185	0	167	70	153	0	273	0	0	237	0	0	0	267	35	0	15	5	8	5	206	53	0	0	0	0	0	1	71	0	0	0	24	0	0	3	0	176	0	0
0.01	CDC2Plate13F07	3250	836	633	0	0	1857	281	14	0	220	206	0	19	463	146	0	708	30	0	0	0	0	15	0	0	29	86	106	0	0	0	10	0	0	35	10	0	0	0	0	0	0	101	0	0	0	0	38
0.01	CDC2Plate13F08	3250	1189	586	1918	61	0	365	7	10	231	263	1	87	5	0	0	0	0	0	161	0	0	0	0	154	32	0	0	0	0	0	14	0	1	0	2	0	0	0	0	0	0	2	0	499	0	0	0
0.01	CDC2Plate13F09	3250	1054	311	3258	0	0	51	0	6	184	251	9	142	0	0	0	0	58	0	14	0	0	39	35	52	27	46	182	0	19	0	14	0	83	0	5	314	0	0	0	0	0	4	17	0	11	1	0
0.01	CDC2Plate13F10	3250	1342	1	312	334	1904	1	38	87	1	165	44	161	0	286	1	0	98	0	0	290	195	47	0	15	15	3	16	263	18	0	24	0	0	0	7	79	0	0	3	0	0	0	7	0	61	0	0
0.01	CDC2Plate13F11	3250	333	699	0	167	1978	793	92	190	120	84	0	27	1	382	0	464	174	0	0	22	0	25	0	0	29	0	17	0	0	0	7	0	0	12	85	0	0	0	0	0	0	25	1	0	0	0	18
0.01	CDC2Plate13F12	3250	602	435	2807	0	0	223	16	0	330	176	0	369	0	0	0	0	0	1	141	115	1	0	0	394	161	4	0	0	0	0	12	0	0	0	0	0	0	0	0	0	0	12	0	568	1	1	0
0.01	CDC2Plate13G01	3250	667	209	2347	759	0	1	0	1	230	231	25	0	0	1	0	0	101	0	23	0	0	5	94	147	46	0	1	0	0	0	7	0	77	67	0	17	0	0	0	0	0	7	982	0	35	0	0
0.01	CDC2Plate13H02	3250	985	3	92	1431	712	0	36	350	1	46	76	702	0	162	0	0	26	0	0	0	212	23	0	0	10	16	6	33	0	0	3	0	0	0	1	49	0	0	1	43	0	0	17	0	52	1	0
0.01	CDC2Plate13H03	3250	445	599	0	1100	1296	325	60	296	125	168	0	44	4	150	0	164	16	0	0	0	0	42	0	0	72	0	46	0	0	0	170	0	0	194	0	0	0	0	0	0	0	34	8	0	0	0	26
0.01	CDC2Plate13H04	3250	645	776	900	721	0	132	11	47	352	659	0	104	7	0	0	0	1	0	350	299	0	0	0	174	120	0	0	0	0	0	10	0	0	0	15	0	0	0	0	0	0	47	0	23	0	0	0
0.01	CDC2Plate13H05	3250	1153	237	2232	799	0	0	0	5	128	307	41	64	0	0	0	0	165	0	78	0	0	39	156	75	54	0	58	0	172	0	20	0	115	205	0	51	0	0	0	0	0	22	29	0	43	0	0
0.01	CDC2Plate13H12	3250	1993	0	0	0	0	0	0	0	0	0	0	0	0	0	1805	0	0	434	0	0	0	0	0	0	0	885	0	0	0	0	0	0	0	0	0	0	0	0	0	0	0	0	0	0	0	0	0
0.01	CDC2Plate14A04	3250	950	2	194	973	2282	0	33	28	0	137	92	388	0	409	0	0	17	0	0	2	379	23	0	3	13	15	2	90	113	0	0	0	0	0	0	99	0	0	0	0	0	0	15	0	15	0	0
0.01	CDC2Plate14A05	3250	841	407	0	3	1779	0	22	271	335	318	0	4	0	427	0	983	30	0	0	3	0	30	0	0	31	79	1	0	1	0	133	0	1	8	9	0	0	0	0	0	0	104	1	0	0	0	28
0.01	CDC2Plate14A06	3250	1894	912	627	650	0	831	28	30	338	247	0	141	7	0	0	2	0	0	206	0	0	0	45	54	42	0	0	0	0	0	24	0	0	0	0	0	0	0	0	0	0	149	0	30	1	0	2
0.01	CDC2Plate14A07	3250	1505	389	2052	394	0	0	0	16	110	194	16	0	1	1	0	0	27	0	34	165	0	29	0	12	59	0	1057	0	8	0	91	0	71	88	0	4	0	0	0	0	0	7	40	0	22	0	0
0.01	CDC2Plate14A12	3250	1178	3	2435	2	290	0	2	3	2	215	86	990	0	36	0	1	0	0	0	0	1	0	0	7	0	677	2	0	296	0	196	0	0	2	0	0	0	0	0	0	0	0	0	0	5	0	0
0.01	CDC2Plate14B01	3250	1817	509	0	183	517	509	111	0	727	142	1004	302	138	143	0	13	0	0	0	0	0	0	0	0	129	0	0	0	0	0	1	0	0	0	0	0	0	0	0	0	0	26	28	0	0	0	9
0.01	CDC2Plate14B02	3250	795	726	2675	31	0	651	17	17	301	759	0	338	2	0	0	0	0	0	0	20	0	0	0	29	90	0	0	0	1	0	0	0	0	59	1	0	0	0	0	0	0	21	0	0	0	0	0
0.01	CDC2Plate14B03	3250	1018	322	2100	1011	2	167	0	0	269	382	70	0	0	0	0	0	160	0	0	8	0	0	159	135	0	0	0	0	128	0	1	0	201	70	1	1	0	0	0	0	0	0	86	0	0	0	0
0.01	CDC2Plate14B04	3250	890	2	337	327	2090	2	9	66	1	79	26	248	0	457	0	1	0	0	0	1354	22	0	0	5	3	0	2	0	28	0	1	0	0	115	0	0	0	0	0	0	0	0	5	0	7	0	0
0.01	CDC2Plate14B05	3250	1835	218	0	862	127	367	8	1152	597	994	1	0	12	119	0	3	0	0	0	0	0	0	0	0	17	2	1	0	0	0	120	0	1	1	0	0	0	0	0	0	0	13	6	0	0	0	76
0.01	CDC2Plate14B06	3250	998	1152	408	1995	0	440	6	10	961	317	0	65	2	0	0	0	0	0	206	0	0	0	0	12	18	0	0	0	0	0	6	0	0	0	0	0	0	0	0	0	0	9	0	1	0	0	0
0.01	CDC2Plate14B07	3250	1280	511	3009	385	0	0	0	11	211	16	0	0	3	0	0	0	3	0	10	1	0	1	150	76	11	65	0	0	0	0	2	0	335	0	0	124	0	0	0	2	0	0	11	0	0	0	0
0.01	CDC2Plate14B08	3250	676	1	1523	891	1162	0	24	47	1	118	85	262	0	178	0	0	10	0	0	0	349	6	0	0	2	75	49	22	270	0	13	0	0	1	0	8	0	0	0	0	0	0	16	0	470	0	0
0.01	CDC2Plate14B09	3250	738	902	0	0	1081	8	61	276	142	155	0	20	0	63	0	758	389	0	0	0	0	14	1	0	19	753	95	0	0	0	49	0	0	0	74	1	0	0	0	0	0	22	0	0	1	0	39
0.01	CDC2Plate14B10	3250	1156	1027	1142	852	0	654	10	4	257	121	0	52	0	0	0	0	0	0	418	0	0	0	0	9	25	0	0	0	0	0	11	0	0	0	0	0	0	0	0	0	0	3	0	454	0	0	0
0.01	CDC2Plate14B11	3250	1159	453	1837	1314	0	417	0	2	200	373	37	15	0	0	0	0	70	0	21	0	0	6	103	141	19	0	38	0	0	0	12	0	77	0	1	92	0	0	0	0	0	2	60	0	17	0	0
0.01	CDC2Plate14C08	3250	941	0	1509	1077	1196	0	35	7	1	160	91	212	0	92	0	0	13	0	0	0	285	7	0	4	6	4	141	0	212	0	21	0	0	0	2	17	0	0	0	0	0	0	12	0	382	0	0
0.01	CDC2Plate14C09	3250	959	573	0	1	108	473	116	1337	428	597	0	20	17	122	0	1	8	0	0	0	0	1	0	0	33	764	28	0	0	0	54	0	0	6	3	0	0	0	0	0	0	139	17	0	1	0	124
0.01	CDC2Plate14C10	3250	1323	31	2638	56	0	417	41	4	233	144	1	21	3	1	0	0	0	0	281	0	0	0	0	6	37	0	0	0	0	0	30	0	0	0	0	0	0	0	0	0	0	53	0	127	0	0	0
0.01	CDC2Plate14C11	3250	1586	404	1111	1	0	20	0	1	62	839	619	59	0	0	0	0	22	0	367	0	1	48	54	49	28	85	188	0	0	0	7	0	69	0	0	2	0	0	0	0	0	2	0	0	4	0	0
0.01	CDC2Plate14C12	3250	718	0	0	758	579	0	77	0	2	109	145	253	581	140	0	0	76	0	0	663	54	22	0	0	16	4	1	6	10	0	42	0	0	0	8	0	0	0	5	0	0	0	8	0	7	0	17
0.01	CDC2Plate14D01	3250	391	431	0	303	1273	834	46	516	346	72	0	16	14	184	0	506	473	0	0	15	0	103	0	0	15	0	2	0	0	1	17	0	0	28	35	0	0	0	0	0	0	34	73	0	0	0	42
0.01	CDC2Plate14D02	3250	1626	799	1172	2	2	918	23	1	316	156	0	197	0	0	0	0	0	0	486	214	0	0	0	13	48	0	0	0	0	0	0	0	0	0	96	0	0	0	0	0	0	69	0	296	0	0	0
0.01	CDC2Plate14D03	3250	882	213	1788	1001	0	0	0	0	200	109	0	0	0	0	0	0	90	0	44	1	0	56	156	49	15	0	0	0	53	0	3	0	83	119	4	54	0	0	0	0	0	11	894	0	62	0	0
0.01	CDC2Plate14E04	3250	1031	0	130	1397	551	0	45	240	0	34	66	704	0	173	0	1	5	0	0	1	288	80	0	0	6	36	13	35	0	0	0	0	0	0	4	28	0	0	6	8	0	0	9	0	22	0	0
0.01	CDC2Plate14E05	3250	1258	412	0	370	668	558	23	453	322	458	0	13	7	105	0	556	0	0	0	0	0	61	0	0	25	0	29	0	0	0	143	0	0	12	0	0	0	0	0	0	0	66	0	0	2	0	52
0.01	CDC2Plate14E06	3250	1304	957	879	866	0	91	21	28	304	270	1	207	18	1	0	3	0	0	573	110	0	2	0	159	28	0	0	0	0	0	4	0	0	0	15	0	0	0	0	0	0	47	0	42	0	0	0
0.01	CDC2Plate14E07	3250	936	205	2087	951	0	0	0	4	166	331	18	39	0	0	0	0	436	0	60	0	0	44	68	70	15	0	42	0	179	0	9	0	93	290	2	50	0	0	0	0	0	9	32	0	47	0	0
0.01	CDC2Plate14F04	3250	683	0	500	1130	1792	0	24	23	0	232	74	410	1	282	0	0	100	0	0	0	394	34	0	0	20	31	15	65	268	0	14	0	0	0	0	154	0	0	0	0	0	0	11	0	8	0	0
0.01	CDC2Plate14F05	3250	460	563	0	0	1036	0	52	248	490	759	0	9	0	138	0	1191	8	0	0	0	0	40	0	0	44	44	5	0	0	0	168	0	0	5	52	1	0	0	0	0	0	123	2	0	0	0	31
0.01	CDC2Plate14F06	3250	1036	1012	590	548	0	578	47	28	773	369	0	130	6	1	0	0	1	0	158	0	0	0	86	277	57	0	0	0	0	0	41	0	0	0	0	0	0	0	0	0	0	114	0	5	0	0	0
0.01	CDC2Plate14F07	3250	1383	594	1770	624	0	1	0	34	202	512	39	0	1	0	0	0	28	0	29	107	0	54	1	89	51	0	112	0	6	0	97	0	61	125	0	56	0	0	0	0	0	17	8	0	53	0	0
0.01	CDC2Plate14F12	3250	758	2	993	4	793	1	43	79	1	222	85	831	0	271	0	0	0	0	0	0	1310	13	0	5	0	247	98	0	291	0	111	0	0	1	9	0	0	0	0	0	0	0	0	0	18	0	0
0.01	CDC2Plate14G01	3250	1834	438	0	76	203	300	89	0	648	55	1194	233	157	112	0	715	0	0	0	0	0	3	0	0	102	0	34	0	0	0	6	0	0	0	0	0	0	0	0	0	0	20	17	0	0	0	5
0.01	CDC2Plate14G02	3250	631	839	2612	40	0	379	13	2	308	703	0	508	4	0	0	0	0	0	76	101	0	0	0	248	60	0	0	0	0	0	0	0	0	18	14	0	0	0	0	0	0	20	0	0	0	0	0
0.01	CDC2Plate14G03	3250	1012	394	1634	1247	0	308	1	0	224	404	83	1	0	0	0	0	188	0	12	13	0	6	96	106	0	0	0	0	93	0	3	0	177	79	1	73	0	0	0	0	0	9	91	0	26	0	0
0.01	CDC2Plate14G04	3250	1039	1	346	219	1365	0	6	72	1	103	53	426	0	226	0	0	0	0	0	1699	20	0	0	0	4	0	0	0	124	0	0	0	0	237	0	0	0	0	0	0	0	0	2	0	110	0	0
0.01	CDC2Plate14G05	3250	1692	341	0	639	210	412	39	746	732	1169	7	4	10	294	0	13	0	0	0	0	0	0	0	0	30	2	21	0	0	0	109	0	0	0	0	0	0	0	0	0	0	16	8	0	0	0	54
0.01	CDC2Plate14G06	3250	850	1164	716	2097	0	502	3	8	564	240	0	85	0	0	0	0	0	0	128	1	0	0	0	3	61	0	0	0	1	0	6	0	0	0	0	0	0	0	0	0	0	12	0	0	0	0	0
0.01	CDC2Plate14G07	3250	1170	399	2799	445	0	4	0	13	250	25	0	0	0	0	0	0	49	0	44	1	0	1	164	21	15	27	16	0	0	0	2	0	316	0	0	247	0	0	0	0	0	2	9	0	35	0	0
0.01	CDC2Plate14G08	3250	800	1	1205	500	1349	1	18	23	1	148	75	419	0	314	0	0	43	0	0	0	268	8	0	3	3	43	60	229	186	0	24	0	0	0	2	25	0	0	0	0	0	0	47	0	303	0	0
0.01	CDC2Plate14G09	3250	526	600	0	0	1299	12	97	234	350	136	0	35	0	133	0	1448	301	0	0	0	0	42	0	0	22	164	242	0	0	0	51	0	0	0	116	0	0	0	0	0	0	61	0	0	0	0	19
0.01	CDC2Plate14G10	3250	923	1002	1178	710	0	521	31	2	314	161	0	53	0	0	0	1	0	0	725	0	0	0	0	17	19	0	0	0	0	0	11	0	0	0	0	0	0	0	0	0	0	17	0	328	0	0	0
0.01	CDC2Plate14G11	3250	1076	399	2172	1034	0	537	0	3	283	344	23	18	0	0	0	0	47	0	40	2	0	11	95	37	40	0	79	0	0	0	27	0	76	0	2	24	0	0	0	0	0	0	26	0	27	0	0
0.01	CDC2Plate14H08	3250	1015	5	1255	980	1034	0	30	48	0	186	120	205	0	105	0	0	24	0	0	1	502	57	1	5	12	3	159	19	277	0	26	0	0	0	1	20	0	0	0	0	0	0	8	0	257	0	0
0.01	CDC2Plate14H09	3250	845	482	0	1	1019	406	52	0	478	415	0	41	384	109	0	894	2	0	0	0	0	29	0	0	18	140	103	0	0	0	11	0	0	0	0	0	0	0	0	0	0	75	9	0	0	0	22
0.01	CDC2Plate14H10	3250	1146	702	1510	27	0	408	31	3	278	258	0	169	0	0	0	0	0	0	380	0	1	0	0	20	19	0	0	0	0	0	18	0	0	0	0	0	0	0	0	0	0	7	0	483	0	0	0
0.01	CDC2Plate14H12	3250	1954	1	4	1	0	0	0	0	1	0	0	1	0	0	1674	0	0	499	0	1	0	0	1	0	1	860	0	0	0	0	0	0	0	1	0	0	0	0	0	0	0	0	0	0	0	0	0
0.01	CDC2Plate15A01	3250	1234	474	1618	1	0	15	0	3	131	524	455	128	1	0	0	0	62	0	167	0	0	142	55	142	41	77	160	0	0	0	22	0	91	0	11	90	0	0	0	0	0	3	0	0	11	0	0
0.01	CDC2Plate15A02	3250	563	2	0	941	537	1	38	0	0	113	74	238	959	93	0	0	17	0	0	698	365	20	0	0	6	5	3	36	19	0	29	0	0	0	7	4	0	0	6	0	0	0	26	0	3	0	28
0.01	CDC2Plate15A03	3250	73	330	0	431	935	964	82	521	471	86	0	24	12	88	0	1474	95	0	0	6	0	29	1	0	3	0	3	0	0	0	23	0	0	14	64	0	0	0	0	0	0	21	7	0	0	0	42
0.01	CDC2Plate15A04	3250	1873	845	900	4	0	613	114	1	199	229	0	198	1	1	0	2	0	0	402	228	0	0	0	55	101	6	0	0	0	0	2	0	0	0	105	0	0	0	0	0	0	116	0	212	0	0	0
0.01	CDC2Plate15A05	3250	1033	216	2265	541	0	0	0	1	148	220	7	0	0	0	0	0	21	0	47	0	0	119	106	57	14	0	0	0	26	0	0	0	158	109	3	42	0	0	0	0	0	25	349	0	47	0	0
0.01	CDC2Plate15E11	3250	641	368	0	784	1	355	2	0	0	425	1	109	12	310	0	0	0	0	0	0	0	119	0	0	40	0	0	0	0	0	0	0	0	0	75	0	0	213	0	0	0	58	0	0	0	0	8
0.01	CDC2Plate15H12	3250	1814	2	3	2	0	0	0	0	0	0	0	0	0	0	1615	0	0	537	1	0	0	0	0	0	0	1004	0	0	0	0	0	0	0	0	0	0	0	0	0	0	0	1	0	0	0	0	0
0.01	CDC2Plate16B06	3250	2205	459	0	649	0	861	1	24	0	176	1	448	854	22	0	0	0	0	0	0	0	116	0	0	102	0	0	0	1	561	0	0	0	0	10	0	0	7	0	0	0	65	0	0	0	0	29
0.01	CDC2Plate16B10	3250	1634	546	0	465	1	512	0	33	0	159	0	319	1316	157	0	0	0	0	0	0	0	149	0	0	98	0	0	0	0	969	0	0	0	0	16	0	0	87	1	0	1	25	0	0	0	0	50
0.01	CDC2Plate16H12Pos	3250	1934	4	3	0	0	0	0	0	0	0	0	0	0	1	1812	0	0	453	1	0	0	0	0	0	0	911	0	0	0	0	0	0	0	0	0	0	0	0	0	0	0	0	0	0	0	0	0
0.01	CDC2Plate1A09	3250	808	681	70	1076	220	278	28	37	192	108	1052	122	0	238	0	0	92	0	0	0	0	0	3	0	32	0	0	0	0	0	135	0	0	0	0	57	0	23	0	0	0	30	0	0	0	0	0
0.01	CDC2Plate1A10	3250	544	373	632	0	1311	0	97	0	96	309	1	2	1	150	0	249	123	0	0	0	0	10	0	35	49	5	232	0	197	1	33	0	63	0	44	249	23	0	0	708	0	36	0	0	0	0	0
0.01	CDC2Plate1A11	3250	2122	1	570	104	1644	0	44	67	0	161	85	240	0	143	0	0	99	0	0	0	198	8	0	0	37	8	16	192	116	0	17	0	0	0	3	73	0	0	0	0	0	0	1	0	9	0	0
0.01	CDC2Plate1A12	3250	202	615	0	0	1842	283	161	232	165	173	1	23	0	174	0	411	759	0	0	0	0	7	1	0	39	53	64	0	0	0	207	0	0	0	247	0	0	0	0	0	0	17	9	0	0	0	10
0.01	CDC2Plate1B09	3250	724	686	0	500	220	93	154	0	278	21	1440	218	164	303	0	0	0	0	0	0	0	0	0	0	57	0	0	0	0	0	11	0	0	0	38	69	0	104	0	0	0	7	4	0	0	0	24
0.01	CDC2Plate1B10	3250	917	442	1381	0	527	0	332	0	140	126	1	0	0	136	0	21	414	0	0	0	0	6	0	9	37	15	98	0	92	0	119	0	16	0	15	59	0	0	0	485	0	25	0	0	0	0	0
0.01	CDC2Plate1B11	3250	1076	2	804	457	1683	0	206	120	0	193	86	376	0	343	0	1	57	0	0	0	0	30	22	27	1	173	40	19	7	0	53	0	0	0	48	37	0	0	0	0	0	0	0	0	0	0	0
0.01	CDC2Plate1B12	3250	738	696	0	754	2004	3	33	0	481	292	1	22	183	147	0	94	15	0	0	0	0	0	0	0	13	48	12	0	0	0	98	0	0	1	15	0	0	0	0	0	0	2	7	0	0	0	14
0.01	CDC2Plate1C04	3250	1534	465	135	679	121	201	144	2	227	12	1809	0	0	323	0	0	221	0	0	0	0	0	17	92	0	0	0	0	0	0	0	0	0	84	40	32	0	31	0	0	0	29	1	0	0	0	0
0.01	CDC2Plate1C05	3250	948	600	685	0	1159	0	81	0	67	250	1	0	0	190	0	0	217	0	0	0	0	0	0	4	9	19	44	0	674	0	0	0	0	0	32	164	0	0	0	399	0	87	0	0	0	0	0
0.01	CDC2Plate1C06	3250	756	0	0	696	2164	0	162	0	0	193	78	200	523	367	0	0	163	1	0	0	0	101	4	112	8	11	162	0	139	0	63	0	0	9	33	20	0	0	0	0	0	0	0	0	0	0	7
0.01	CDC2Plate1C07	3250	149	625	0	1036	1968	8	72	131	238	131	0	8	0	212	0	388	54	0	0	0	0	15	0	0	33	220	371	0	0	0	5	0	0	13	5	0	0	0	0	0	0	34	24	0	0	0	14
0.01	CDC2Plate1C08	3250	717	693	344	953	562	251	107	14	127	10	646	259	0	202	0	0	26	0	0	0	0	0	10	2	7	0	0	0	0	0	36	0	0	0	13	59	0	29	0	0	0	31	0	0	0	0	0
0.01	CDC2Plate1C09	3250	890	412	1389	0	942	0	88	4	82	153	0	20	0	215	0	47	163	0	0	0	0	5	0	2	56	111	102	0	125	0	52	0	14	0	23	114	0	0	0	454	0	3	0	0	0	0	0
0.01	CDC2Plate1C10	3250	319	1	1156	850	1998	1	177	49	0	138	86	191	0	334	0	0	65	0	0	0	0	3	0	122	3	0	198	0	10	0	50	0	0	0	9	107	0	0	0	0	0	0	0	0	0	0	0
0.01	CDC2Plate1C11	3250	426	402	0	2	2381	427	324	0	192	230	1	13	76	331	0	0	0	0	0	0	0	0	6	0	37	97	0	0	0	0	3	0	0	97	127	0	0	0	0	0	0	47	1	0	0	0	8
0.01	CDC2Plate1C12	3250	575	651	276	1473	266	0	194	0	181	32	1588	18	0	301	0	0	112	0	0	0	0	0	11	14	19	0	0	0	134	0	3	0	0	9	70	80	0	14	0	0	0	7	44	0	0	0	0
0.01	CDC2Plate1D01	3250	772	343	911	0	1098	0	126	0	81	196	0	0	0	234	0	0	276	0	0	0	0	0	0	0	66	0	4	0	296	0	0	0	13	0	20	254	5	0	0	991	0	32	0	0	0	0	0
0.01	CDC2Plate1D02	3250	2096	0	20	136	1910	0	154	0	0	99	42	130	505	287	0	0	302	0	0	0	0	1	0	64	0	34	2	0	100	0	116	0	0	139	68	0	0	0	0	0	0	0	0	0	0	0	2
0.01	CDC2Plate1D03	3250	1872	0	0	745	2	0	1826	0	342	0	0	0	0	0	0	1	0	1	0	0	0	0	0	0	0	322	0	0	0	0	0	0	0	0	0	0	0	0	0	0	0	29	0	0	0	0	0
0.01	CDC2Plate1D12	3250	1045	689	223	638	179	31	135	0	267	11	1943	28	16	227	0	0	193	0	0	0	0	0	69	1	42	0	0	0	168	0	1	0	0	65	49	92	0	26	0	0	0	26	1	0	0	0	0
0.01	CDC2Plate1E01	3250	756	289	1441	0	852	0	77	0	119	249	0	0	0	241	0	0	70	0	0	0	0	0	1	1	90	14	6	0	114	0	0	0	4	0	112	108	0	0	0	832	0	73	0	0	0	0	0
0.01	CDC2Plate1E02	3250	1443	0	62	0	2191	0	162	281	0	182	63	131	0	326	0	0	367	0	0	0	0	5	0	119	0	161	72	0	145	0	25	0	0	0	45	61	0	0	0	0	0	0	0	0	0	0	0
0.01	CDC2Plate1E03	3250	385	254	0	0	2310	14	293	0	108	120	227	6	110	446	0	0	0	0	0	0	0	0	0	0	20	234	0	0	0	0	0	0	0	375	89	0	0	0	0	0	0	63	94	0	0	0	6
0.01	CDC2Plate1E04	3250	971	544	199	1668	131	289	62	13	106	52	1516	0	0	220	0	0	101	0	0	0	0	0	57	47	0	0	0	0	0	0	0	0	0	142	68	0	0	31	0	0	0	28	1	0	0	0	0
0.01	CDC2Plate1E05	3250	1358	273	574	0	1107	0	46	0	113	312	0	0	0	244	0	0	192	0	0	0	0	0	0	54	0	27	2	0	414	0	0	0	0	0	38	206	7	0	0	894	0	22	0	0	0	0	0
0.01	CDC2Plate1E06	3250	1072	4	454	573	2467	0	238	15	0	23	145	0	0	372	0	0	402	0	0	0	0	46	0	66	0	74	15	0	34	0	0	0	0	1	68	0	0	0	0	0	0	0	7	0	0	0	0
0.01	CDC2Plate1E07	3250	1678	424	0	135	2175	294	18	0	175	254	25	0	50	297	0	1	0	0	0	0	0	2	0	0	5	43	0	0	0	0	0	0	0	0	78	0	0	0	0	0	0	32	23	0	0	0	6
0.01	CDC2Plate1F08	3250	79	1813	0	93	1	47	1	1	0	322	0	302	163	136	1119	454	0	0	0	0	0	171	0	0	11	0	0	190	0	7	3	0	0	0	34	0	0	532	0	0	0	39	0	0	0	0	193
0.01	CDC2Plate1F09	3250	968	942	85	935	161	263	92	51	271	112	1083	241	0	309	0	0	1	0	0	0	0	0	22	1	28	0	0	0	0	0	155	0	0	0	21	195	0	27	0	0	0	82	1	0	0	0	0
0.01	CDC2Plate1F10	3250	1012	314	675	1	1141	0	196	6	162	237	1	8	0	166	0	252	245	1	0	0	0	1	0	15	42	7	82	0	108	0	14	0	74	0	21	92	0	0	0	708	0	0	0	0	0	0	0
0.01	CDC2Plate1F11	3250	1152	1	348	194	1552	0	104	83	0	127	116	373	0	296	0	0	115	0	0	0	383	138	0	0	59	55	34	135	265	0	29	0	0	0	8	67	0	0	0	28	0	0	3	0	109	0	0
0.01	CDC2Plate1F12	3250	187	550	0	0	1291	400	197	140	221	138	1	53	0	244	0	945	676	1	0	0	0	35	1	0	55	24	93	0	0	0	102	0	0	0	143	0	0	0	0	0	0	13	2	0	0	0	12
0.01	CDC2Plate1G09	3250	1000	481	477	1090	157	208	312	6	265	36	496	25	1	943	0	0	0	0	0	0	0	0	0	0	121	0	0	0	0	0	0	0	0	0	0	2	0	41	0	0	0	1	0	0	0	0	0
0.01	CDC2Plate1G10	3250	1911	651	206	0	557	0	337	0	371	248	1	0	0	164	0	0	497	0	0	0	0	41	0	0	116	0	2	0	396	0	16	0	19	0	96	22	0	0	0	5	0	168	0	0	0	0	0
0.01	CDC2Plate1G11	3250	1721	0	0	419	1852	0	17	0	0	94	130	319	782	200	0	1	105	0	0	0	0	236	107	10	11	61	4	2	0	0	49	0	0	0	0	1	0	0	0	0	0	0	2	0	0	0	24
0.01	CDC2Plate1G12	3250	594	565	0	172	1665	1	57	0	484	148	1	31	138	143	0	472	83	0	0	0	0	8	0	0	43	192	677	0	0	0	181	0	0	0	10	0	0	0	0	0	0	45	78	0	0	0	13
0.01	CDC2Plate1H04	3250	1674	1211	56	657	873	681	58	0	247	16	201	0	0	198	0	1	39	0	0	0	0	0	233	30	0	0	0	0	1	0	0	0	0	106	4	0	0	92	0	0	0	106	0	0	0	0	0
0.01	CDC2Plate1H05	3250	1677	1211	251	0	895	0	87	2	440	312	0	0	0	128	0	0	248	0	0	0	0	0	0	26	37	168	3	0	103	0	0	0	0	0	94	36	0	0	0	16	0	127	0	0	0	0	0
0.01	CDC2Plate1H06	3250	1183	1	0	621	163	0	192	0	2	166	646	194	1514	186	0	0	438	0	0	0	0	28	4	45	41	8	20	0	292	0	131	0	1	154	96	0	0	0	1	0	0	0	1	0	85	0	12
0.01	CDC2Plate1H07	3250	391	679	0	941	2015	100	29	303	331	307	1	63	2	222	0	9	110	0	0	0	0	23	0	0	81	229	22	0	0	0	101	0	0	168	5	0	0	0	0	0	0	52	26	0	0	0	13
0.01	CDC2Plate1H08	3250	765	62	17	1303	264	238	743	0	152	19	1473	303	488	133	0	0	0	0	0	0	0	0	170	11	0	0	0	0	0	0	6	0	0	0	0	7	0	46	0	0	0	22	0	0	0	0	0
0.01	CDC2Plate1H09	3250	1137	385	791	0	273	0	1008	3	172	45	0	47	0	197	0	0	131	0	0	0	0	28	0	0	172	380	0	0	1354	1	212	0	16	0	137	6	0	0	0	0	0	1	0	0	0	0	0
0.01	CDC2Plate1H10	3250	377	2	510	1699	206	0	275	6	0	74	0	361	0	337	0	0	36	0	0	0	0	0	0	33	0	0	2	0	17	0	36	0	0	0	0	9	0	0	0	0	0	0	0	0	0	0	0
0.01	CDC2Plate1H12	3250	1	0	0	0	0	0	0	0	0	0	0	0	0	0	0	0	0	6940	0	0	0	0	0	0	0	0	0	0	0	0	0	0	0	0	0	0	0	0	0	0	0	0	0	0	0	0	0
0.01	CDC2Plate2A01	3250	1007	503	0	25	1910	1492	122	0	370	262	51	35	30	414	0	0	5	0	0	0	0	0	15	5	77	37	0	0	1	0	25	0	0	12	2	6	0	17	0	0	0	99	2	0	0	0	1
0.01	CDC2Plate2A02	3250	1237	884	171	401	350	0	148	0	358	77	1156	173	0	260	0	0	114	0	0	0	0	0	214	205	45	1	0	0	16	0	0	0	0	16	33	79	0	71	0	0	0	25	66	0	0	0	0
0.01	CDC2Plate2A03	3250	1626	241	656	0	0	0	585	6	325	151	0	18	0	135	0	0	564	0	1154	0	0	6	0	1	81	0	15	0	405	0	3	0	6	0	16	19	0	0	0	18	0	17	0	0	0	0	0
0.01	CDC2Plate2A04	3250	800	3	376	1051	1859	0	228	234	0	122	101	629	1	193	0	0	62	0	0	0	0	16	0	19	0	122	60	0	117	0	176	0	0	84	107	0	0	0	0	0	0	0	0	0	0	0	0
0.01	CDC2Plate2A05	3250	1973	685	0	711	83	3	224	243	187	6	1437	1	0	127	0	0	0	0	0	2	0	0	0	7	20	315	0	0	1	0	1	0	0	1	50	0	0	0	0	0	0	17	43	0	0	0	10
0.01	CDC2Plate2B02	3250	1831	580	0	834	40	390	13	0	355	1	1588	94	25	270	0	0	101	0	0	0	0	0	31	7	49	3	0	0	0	0	1	0	0	33	9	6	0	191	0	0	0	38	0	0	0	0	4
0.01	CDC2Plate2B03	3250	1077	17	2209	0	311	0	24	16	670	265	0	16	1	78	1	0	99	0	0	0	0	7	0	0	220	77	6	0	515	0	0	0	26	0	43	0	0	0	0	2	0	330	0	0	0	0	0
0.01	CDC2Plate2B04	3250	2388	0	0	0	4	0	5	595	0	3	1666	356	0	85	0	0	405	0	0	0	0	3	0	39	1	416	1	0	208	0	3	0	0	0	20	1	0	0	0	0	0	0	0	0	0	0	0
0.01	CDC2Plate2B05	3250	95	57	0	0	42	206	689	0	190	40	3	10	1253	345	0	1	1	0	0	0	0	0	0	0	111	1494	0	0	0	0	0	0	0	480	0	0	0	0	0	0	0	330	1026	0	0	0	11
0.01	CDC2Plate2B06	3250	1110	777	203	1501	89	568	40	4	380	35	1260	0	1	170	0	0	74	0	0	0	0	0	47	60	0	0	0	0	0	0	0	0	0	38	16	0	0	27	0	0	0	43	0	0	0	0	0
0.01	CDC2Plate2B07	3250	769	1219	566	0	1320	0	99	2	181	326	0	0	0	116	0	0	202	0	0	0	0	0	0	44	25	215	0	0	17	0	4	0	6	0	98	21	4	0	0	336	0	40	0	0	0	0	0
0.01	CDC2Plate2B08	3250	1480	2	240	811	1998	0	264	30	0	20	285	43	0	177	1	0	372	0	0	0	0	89	0	100	0	48	9	0	246	0	2	0	0	0	42	0	0	0	0	0	0	0	14	0	0	0	0
0.01	CDC2Plate2B09	3250	2130	374	0	369	588	229	36	0	348	1590	190	11	290	120	0	12	0	0	0	0	0	6	0	0	27	12	1	0	0	0	0	0	0	0	4	0	0	0	0	0	0	9	26	0	0	0	23
0.01	CDC2Plate2C11	3250	653	1194	193	457	158	473	119	50	439	91	949	636	0	295	0	0	2	0	0	0	1	0	29	0	53	0	0	0	0	0	102	0	1	0	136	176	0	108	0	0	0	117	6	0	0	0	0
0.01	CDC2Plate2C12	3250	1671	290	707	0	1068	0	166	4	303	172	2	48	0	105	0	399	90	0	0	0	0	2	0	17	35	5	70	0	62	0	16	0	81	0	17	60	0	0	0	498	0	0	0	0	0	0	0
0.01	CDC2Plate2D01	3250	978	0	335	274	1862	0	21	110	0	117	93	362	0	204	0	0	92	0	0	0	257	46	0	6	81	3	30	76	524	0	20	0	0	0	2	182	0	0	0	15	0	0	7	0	60	0	0
0.01	CDC2Plate2D02	3250	96	677	0	0	1289	721	180	316	189	126	0	51	1	163	0	952	336	0	0	0	0	43	5	0	59	2	114	0	0	0	109	0	1	0	67	1	0	0	0	0	0	10	1	0	0	0	27
0.01	CDC2Plate2D11	3250	820	841	784	1753	118	723	302	9	228	53	273	48	0	202	0	0	0	0	0	0	0	0	0	0	136	0	0	0	0	0	10	0	0	0	0	10	0	78	0	0	0	32	19	0	0	0	0
0.01	CDC2Plate2D12	3250	1504	859	428	1	440	1	336	1	430	177	0	0	0	181	0	0	277	0	0	0	0	112	0	2	287	2	83	0	304	0	36	0	37	0	105	18	0	0	0	19	0	69	0	0	0	0	0
0.01	CDC2Plate2E06	3250	859	1252	146	947	280	643	138	11	292	41	1118	0	0	245	0	0	75	0	0	0	0	0	185	22	0	0	1	0	0	0	0	0	0	17	68	19	0	80	0	0	0	38	1	0	0	0	0
0.01	CDC2Plate2E07	3250	1134	1950	310	0	537	0	67	0	243	284	1	0	0	159	0	0	179	0	0	0	0	0	0	21	31	189	108	0	354	0	0	0	0	0	115	19	0	0	0	122	0	101	0	0	0	0	0
0.01	CDC2Plate2E08	3250	1281	1	0	602	527	0	54	0	0	101	918	132	1702	155	0	0	111	0	0	0	0	11	2	6	24	3	41	0	403	0	21	0	0	25	132	3	0	0	0	0	0	0	8	0	70	0	11
0.01	CDC2Plate2E09	3250	337	564	0	831	1543	220	47	199	367	199	1	58	0	227	0	580	146	0	0	0	0	95	0	0	66	108	83	0	0	0	83	0	0	17	86	0	0	0	0	0	0	63	13	0	0	0	6
0.01	CDC2Plate2E10	3250	865	75	47	1247	188	219	837	284	257	18	1268	204	2	173	0	0	0	0	0	0	0	0	77	7	2	0	0	0	0	0	4	0	0	0	0	10	0	90	0	0	0	19	0	0	0	0	0
0.01	CDC2Plate2E11	3250	1130	643	2081	1	375	0	432	14	195	147	1	25	0	223	0	0	90	0	0	1	0	21	0	0	190	321	0	0	135	0	364	0	33	0	87	4	0	0	0	0	0	21	0	0	0	0	0
0.01	CDC2Plate2E12	3250	196	3	1660	1153	599	0	216	18	2	201	5	137	0	351	0	0	11	0	0	1	0	0	0	30	1	0	4	0	22	0	14	0	0	0	0	12	0	0	0	0	0	0	0	0	0	0	0
0.01	CDC2Plate2F01	3250	151	361	0	1	2409	1411	496	0	520	132	3	102	72	313	0	1	0	0	0	0	0	0	0	0	87	8	0	0	0	0	41	0	0	24	0	0	0	0	0	0	0	46	0	0	0	0	5
0.01	CDC2Plate2F02	3250	941	977	56	1121	344	0	149	1	143	55	1240	89	0	195	0	0	139	0	0	0	0	0	157	109	27	0	0	0	139	0	4	0	0	3	4	24	0	58	0	0	0	12	161	0	0	0	0
0.01	CDC2Plate2F03	3250	1254	349	815	1	356	1	447	4	245	122	2	6	0	155	0	0	406	0	0	0	0	5	0	0	28	0	44	0	657	0	5	0	22	0	32	9	0	0	0	501	0	13	0	0	0	0	0
0.01	CDC2Plate2F04	3250	819	1	0	1088	2081	0	154	0	0	89	260	464	586	170	0	0	45	0	0	0	0	13	0	6	0	110	44	0	139	0	41	0	0	33	99	0	0	0	0	0	0	0	0	0	0	0	16
0.01	CDC2Plate2F05	3250	1933	1013	0	237	2	1	219	294	248	0	1145	0	0	0	0	0	0	0	2	0	0	0	0	0	50	413	0	0	1	0	0	0	0	0	0	0	0	0	0	0	0	43	188	0	0	0	32
0.01	CDC2Plate2G02	3250	1176	994	135	921	179	486	34	2	311	34	1144	120	1	307	0	0	128	0	0	0	0	0	48	9	57	1	0	0	1	0	7	0	0	12	18	49	0	67	0	0	0	25	5	0	0	0	0
0.01	CDC2Plate2G03	3250	595	314	1620	0	679	0	70	7	258	307	1	16	1	171	0	0	591	0	0	0	0	41	0	0	523	45	32	0	228	0	0	0	67	0	159	8	0	0	0	5	0	129	0	0	0	0	0
0.01	CDC2Plate2G04	3250	1574	0	148	0	740	0	201	1800	1	80	447	220	0	359	0	0	52	0	0	0	0	206	0	0	22	47	46	0	70	0	3	0	0	0	59	27	0	0	0	0	0	0	24	0	0	0	0
0.01	CDC2Plate2G05	3250	279	629	0	0	2891	17	132	0	212	356	223	35	279	289	0	0	0	0	0	0	0	0	0	0	92	55	1	0	0	0	0	0	0	42	1	0	0	0	0	0	0	129	43	0	0	0	5
0.01	CDC2Plate2G07	3250	561	2296	462	0	692	0	113	2	171	175	0	0	0	200	0	0	157	0	0	0	0	0	0	4	14	111	0	0	5	0	2	0	1	0	75	31	0	0	0	250	0	77	0	0	0	0	0
0.01	CDC2Plate2G08	3250	1458	2	185	698	2102	0	276	28	0	71	321	91	0	201	0	0	251	1	0	0	0	42	0	42	0	32	14	0	251	0	0	0	0	0	103	0	0	0	0	0	0	0	10	0	0	0	0
0.01	CDC2Plate2G09	3250	2007	619	0	300	338	210	43	0	366	1317	102	35	208	143	0	414	0	0	0	0	0	34	0	0	33	7	0	0	0	0	0	0	0	0	47	0	0	0	0	0	0	25	33	0	0	0	17
0.01	CDC2Plate2H02	3250	295	1356	0	67	59	317	1	0	0	598	48	277	329	171	2100	30	0	0	0	0	0	64	0	0	56	0	0	184	0	287	12	0	1	0	20	0	0	231	0	0	0	14	0	0	0	0	2
0.01	CDC2Plate2H03	3250	448	719	1114	0	498	0	205	10	0	0	25	123	0	278	0	524	140	0	0	0	0	15	11	198	4	0	285	150	23	1	26	0	99	0	0	104	0	41	0	409	0	0	17	0	139	0	0
0.01	CDC2Plate2H04	3250	933	744	178	1019	676	0	282	1	107	0	7	196	0	179	0	0	0	0	0	0	173	43	0	11	43	0	46	29	5	0	62	0	135	171	0	92	0	0	2	0	0	0	65	0	177	0	0
0.01	CDC2Plate2H05	3250	984	419	237	0	0	341	90	0	228	0	767	86	0	135	0	0	278	0	870	0	0	110	3	0	127	0	0	0	5	0	59	0	0	0	33	17	0	220	0	0	0	19	0	0	0	0	0
0.01	CDC2Plate2H09	3250	1505	912	769	84	630	0	164	5	0	0	8	26	0	107	0	439	103	0	0	434	0	23	0	103	0	0	20	194	3	0	40	0	101	0	1	76	0	68	0	186	0	0	14	0	42	0	0
0.01	CDC2Plate3A02	3250	1660	388	591	0	861	15	182	19	0	0	36	100	0	234	0	582	53	0	0	0	0	11	0	199	3	0	53	326	3	0	3	0	84	0	76	168	0	43	0	0	0	0	29	0	10	0	0
0.01	CDC2Plate3A03	3250	440	597	410	900	1299	0	359	1	16	0	3	233	0	177	0	0	0	0	0	0	233	4	0	11	62	5	319	129	20	0	3	0	97	223	0	105	0	0	2	0	0	0	32	0	23	0	0
0.01	CDC2Plate3A04	3250	1749	501	104	0	0	109	455	0	303	0	637	79	0	165	0	0	246	0	813	0	0	115	0	0	31	0	0	0	0	0	17	0	0	0	58	27	0	162	0	0	0	14	0	0	0	0	0
0.01	CDC2Plate3A05	3250	522	969	494	6	1229	0	169	14	0	0	68	71	4	172	0	614	193	0	0	0	0	32	9	267	5	0	71	340	22	0	5	0	112	0	2	105	0	62	0	234	0	1	41	0	4	0	0
0.01	CDC2Plate3A06	3250	253	769	272	281	1154	0	362	0	55	0	240	141	0	287	0	0	0	0	0	0	208	32	0	31	75	0	310	144	5	0	18	0	112	51	0	143	0	0	2	0	0	0	169	0	63	0	0
0.01	CDC2Plate3A07	3250	631	437	255	0	0	248	132	0	190	0	704	149	0	220	0	0	80	0	944	0	0	111	25	0	87	0	0	0	8	0	8	0	0	0	27	7	0	284	0	0	0	40	0	0	0	0	0
0.01	CDC2Plate3A11	3250	1284	764	312	654	513	0	145	92	0	0	35	173	10	143	0	395	98	0	0	479	0	43	0	198	1	0	19	193	10	0	51	0	130	0	4	64	1	49	0	4	0	0	51	0	15	0	1
0.01	CDC2Plate3A12	3250	389	465	0	960	1420	0	260	0	98	0	7	470	166	218	0	1	0	0	0	1	68	6	0	19	131	0	74	15	55	0	105	0	212	379	0	68	0	1	0	0	0	0	114	0	19	0	14
0.01	CDC2Plate3B01	3250	1092	615	246	0	0	289	454	1	159	0	117	5	0	160	0	0	242	0	1241	0	0	118	10	0	93	0	0	0	0	0	10	0	1	0	70	11	0	210	0	0	0	40	0	0	0	0	0
0.01	CDC2Plate3B05	3250	423	1004	266	36	1229	0	218	18	0	0	35	122	1	169	0	389	186	0	0	149	0	18	0	328	1	0	105	496	65	0	3	0	70	0	2	175	0	65	0	221	0	0	44	0	27	0	0
0.01	CDC2Plate3B06	3250	68	570	326	108	1178	0	708	0	2	0	30	66	0	235	0	0	0	0	0	1	191	44	0	168	37	0	477	258	19	0	7	0	77	10	0	72	0	0	1	0	0	0	178	0	49	0	0
0.01	CDC2Plate3B07	3250	1557	514	194	1	0	115	308	0	226	0	353	66	0	159	0	0	74	0	971	0	0	177	14	0	95	0	0	0	0	0	26	0	0	0	42	0	0	260	0	0	0	28	0	0	0	0	0
0.01	CDC2Plate3B08	3250	1234	794	259	1	799	0	267	20	0	0	67	87	0	165	0	392	192	0	0	0	0	12	0	266	3	21	57	392	59	0	4	0	69	0	0	99	0	50	0	310	0	0	59	0	13	0	1
0.01	CDC2Plate3B09	3250	475	434	232	1445	1053	0	377	0	1	0	8	395	0	149	0	1	0	0	0	0	165	9	0	34	16	0	289	169	119	0	2	0	96	1	0	166	0	0	0	0	0	0	47	0	14	0	0
0.01	CDC2Plate3B10	3250	1122	622	173	0	0	335	898	0	383	0	195	100	0	167	0	0	217	0	568	1	0	161	0	0	105	0	0	0	0	0	36	0	0	0	146	15	0	105	0	1	0	42	0	0	0	0	0
0.01	CDC2Plate3D08	3250	1178	431	707	7	875	0	187	39	0	0	463	212	9	164	0	360	73	0	0	3	1	14	0	124	3	0	47	351	7	0	3	0	100	0	10	141	0	57	0	281	0	0	28	0	11	0	0
0.01	CDC2Plate3D09	3250	1214	471	205	952	1036	0	251	2	46	0	7	152	0	95	0	0	0	0	0	1	215	5	0	33	3	0	52	71	28	0	7	0	158	8	0	58	0	61	0	1	0	0	36	0	75	0	0
0.01	CDC2Plate3D10	3250	1272	497	159	1	0	331	472	0	266	0	655	214	0	123	0	0	152	0	554	0	0	164	0	0	22	0	0	0	7	0	20	0	0	0	28	17	0	202	0	0	0	17	0	0	0	0	0
0.01	CDC2Plate3E05	3250	976	520	845	0	774	0	209	18	0	0	34	109	0	189	0	482	33	0	0	0	0	21	9	280	9	0	241	164	24	1	28	0	67	0	0	175	0	112	0	351	0	0	17	0	48	0	0
0.01	CDC2Plate3E06	3250	395	1386	130	1083	440	1	222	22	96	0	3	331	1	296	0	0	0	0	0	1	352	37	0	10	40	0	161	18	0	0	13	0	111	145	0	67	0	0	1	1	0	0	54	0	84	0	0
0.01	CDC2Plate3E07	3250	426	462	257	0	0	274	157	0	297	0	843	51	0	212	0	0	343	0	1003	0	0	79	88	0	30	0	0	0	0	0	17	0	0	0	104	14	0	181	0	0	0	41	0	0	0	0	0
0.01	CDC2Plate3F02	3250	1865	1591	0	0	231	751	68	0	1	0	123	364	251	168	0	26	43	0	0	0	0	8	0	200	9	0	40	27	0	0	0	0	100	0	11	32	0	25	0	0	0	0	1	0	0	0	55
0.01	CDC2Plate3F03	3250	436	517	338	1292	1175	0	276	0	2	0	3	350	0	508	0	0	0	0	0	0	6	0	0	105	174	11	193	15	2	0	3	0	49	456	0	3	0	0	0	0	0	0	7	0	0	0	0
0.01	CDC2Plate3F04	3250	731	409	157	1	0	216	748	0	351	0	315	37	0	182	0	0	575	0	697	0	0	147	0	0	46	0	0	0	1	0	36	0	0	0	172	43	0	141	0	0	0	29	0	0	0	0	0
0.01	CDC2Plate3F05	3250	1506	770	287	127	719	0	214	26	0	0	44	112	5	657	0	478	269	0	0	0	0	31	0	33	6	0	318	148	2	0	20	0	131	0	1	8	0	37	0	0	0	0	52	0	2	0	0
0.01	CDC2Plate3F06	3250	193	915	203	307	706	2	295	1	25	0	38	125	0	266	0	0	0	0	0	0	369	10	0	100	96	0	1862	73	0	0	20	0	79	131	0	59	0	0	5	0	0	0	87	0	0	0	0
0.01	CDC2Plate3F07	3250	1506	880	235	0	0	484	560	0	382	0	241	94	0	307	0	0	321	0	258	0	0	99	147	0	9	0	0	0	0	0	0	0	0	0	81	0	0	121	0	0	0	102	0	0	0	0	0
0.01	CDC2Plate3F11	3250	1484	232	0	1322	328	16	385	0	0	0	1	235	203	289	0	2	90	0	0	586	0	32	0	395	0	0	1	21	4	0	86	0	213	0	1	7	0	64	0	0	0	0	3	0	5	0	5
0.01	CDC2Plate3F12	3250	1033	793	0	1224	269	0	511	0	172	0	0	804	7	200	0	0	1	0	0	0	1	1	0	16	107	0	1	0	0	0	39	0	288	68	0	0	0	0	0	0	0	0	0	0	0	0	3
0.01	CDC2Plate3G01	3250	1349	375	339	0	0	10	917	1	445	0	176	24	0	249	0	1	260	0	232	0	0	56	443	1	130	0	0	0	0	0	9	0	0	0	132	0	0	33	0	0	0	226	0	0	0	0	0
0.01	CDC2Plate3G05	3250	1525	1800	261	928	40	1	53	13	1	0	292	154	0	250	0	35	26	0	0	405	1	7	0	42	0	0	1	129	238	0	12	0	53	0	0	30	0	22	0	0	0	0	1	0	0	0	0
0.01	CDC2Plate3G06	3250	111	649	0	1125	1	0	979	0	0	0	0	610	434	227	0	0	0	0	0	0	0	15	0	58	43	0	0	17	0	0	0	0	44	671	0	1	0	0	0	0	0	0	5	0	0	0	35
0.01	CDC2Plate3G07	3250	2556	246	268	0	0	368	607	0	276	0	330	48	0	185	0	0	201	0	21	0	0	9	216	0	26	0	0	0	0	0	10	0	0	0	147	0	0	58	0	0	0	48	0	0	0	0	0
0.01	CDC2Plate3G08	3250	1279	895	0	0	208	909	365	0	0	0	141	181	192	298	0	0	31	0	0	0	0	12	0	354	16	19	53	18	0	0	48	0	32	0	8	4	0	18	0	0	0	0	1	0	0	0	15
0.01	CDC2Plate3G09	3250	1548	124	34	2077	1013	1	36	0	2	0	0	483	0	332	0	0	0	0	0	0	0	1	0	71	138	0	0	6	178	0	11	0	42	0	1	7	0	1	0	0	0	0	0	0	0	0	0
0.01	CDC2Plate3G10	3250	1838	871	485	0	0	250	628	0	345	0	13	82	0	295	0	0	279	0	142	0	0	14	95	0	48	0	0	0	0	0	39	0	0	0	249	8	0	128	0	0	0	82	0	0	0	0	0
0.01	CDC2Plate4A04	3250	1331	714	418	614	41	0	293	83	0	0	549	809	0	273	0	628	8	0	0	42	0	0	0	86	2	0	0	7	1	0	214	0	24	0	0	34	0	2	0	0	0	0	0	0	0	0	0
0.01	CDC2Plate4A05	3250	1574	626	205	1489	0	27	457	2	174	0	89	473	0	204	0	0	25	0	179	1	1	60	0	21	15	0	2	8	0	0	43	0	81	9	32	1	0	23	0	0	0	7	0	0	2	0	0
0.01	CDC2Plate4A06	3250	856	547	244	0	0	128	542	0	479	0	346	146	0	221	0	0	142	0	474	0	0	9	0	0	0	0	1	0	0	0	75	0	0	0	115	0	0	73	0	0	0	26	0	0	0	0	0
0.01	CDC2Plate4B07	3250	1390	492	662	0	713	1	272	39	0	0	76	112	0	172	0	686	26	0	0	0	0	59	11	153	10	0	142	129	11	0	67	0	134	0	0	99	0	111	0	214	0	0	21	0	12	0	0
0.01	CDC2Plate4B08	3250	328	1522	0	1021	276	0	223	0	257	1	1	372	158	320	0	0	0	0	0	0	258	104	1	46	114	0	190	5	0	0	40	0	134	27	0	64	0	0	0	0	0	0	29	0	29	0	15
0.01	CDC2Plate4B09	3250	1819	478	160	0	0	424	140	0	247	0	965	40	0	79	0	0	328	0	632	0	0	74	64	0	15	0	0	0	0	0	19	0	0	0	70	5	0	145	0	0	0	12	0	0	0	0	0
0.01	CDC2Plate4C04	3250	1818	1170	0	0	243	994	75	0	0	0	235	491	337	119	0	111	18	1	0	0	0	12	0	113	1	0	9	63	0	0	1	0	91	0	20	35	0	34	0	0	0	0	2	0	0	0	34
0.01	CDC2Plate4C05	3250	393	840	318	1463	1274	0	273	5	12	1	0	234	0	265	0	0	0	0	0	0	12	1	0	51	134	4	215	30	1	0	7	0	107	278	1	33	0	0	0	0	0	0	4	0	0	0	0
0.01	CDC2Plate4C06	3250	1416	596	171	0	0	129	771	0	434	0	291	65	0	157	0	0	291	0	524	0	0	107	0	0	22	0	0	2	0	0	52	0	1	0	142	21	0	208	0	0	0	10	0	0	0	0	0
0.01	CDC2Plate4C07	3250	1540	761	299	157	433	0	283	57	0	0	120	136	7	346	0	516	434	0	0	0	0	46	0	95	7	0	103	227	2	0	124	0	161	0	16	46	0	53	0	4	0	0	29	0	3	0	0
0.01	CDC2Plate4C08	3250	316	1461	273	292	780	0	631	1	37	0	80	81	0	273	0	0	0	0	0	0	394	9	0	203	131	0	462	186	0	0	22	0	115	103	0	53	0	0	2	0	0	0	90	0	0	0	0
0.01	CDC2Plate4C09	3250	1368	915	279	0	0	554	467	0	436	0	430	66	0	234	0	0	155	0	225	0	0	92	250	0	2	0	0	0	0	0	29	0	0	0	104	0	0	106	0	0	0	61	0	0	0	0	0
0.01	CDC2Plate4D01	3250	1259	546	0	1471	325	2	196	0	0	0	11	129	568	233	0	137	35	0	0	545	0	25	0	107	1	0	12	78	14	0	279	0	214	0	4	38	0	29	0	0	0	1	0	0	5	0	22
0.01	CDC2Plate4D02	3250	1147	730	0	1347	344	0	321	0	123	0	0	402	245	252	0	0	0	0	0	0	1	3	0	8	138	0	13	0	0	0	29	0	325	37	0	53	0	0	0	0	0	0	0	0	0	0	5
0.01	CDC2Plate4D03	3250	834	612	504	1	0	9	595	0	414	0	196	22	0	359	0	0	136	0	269	0	1	66	357	0	124	0	0	0	0	0	16	0	1	0	89	27	0	130	0	0	0	306	0	0	0	0	0
0.01	CDC2Plate4D04	3250	1695	1563	384	813	196	0	121	49	0	0	237	146	9	269	0	76	15	0	0	141	0	22	0	53	0	0	23	120	134	0	22	0	135	0	2	33	0	25	0	1	0	0	1	0	0	0	0
0.01	CDC2Plate4D05	3250	185	669	646	791	2	0	1585	210	0	0	0	440	18	415	0	0	0	0	0	0	0	35	0	96	69	0	0	10	0	0	0	0	170	169	0	80	0	0	0	0	0	0	2	0	0	0	0
0.01	CDC2Plate4D06	3250	2233	339	498	1	0	348	472	0	315	0	402	40	0	128	0	0	318	0	56	0	0	4	191	0	92	0	0	0	0	0	20	0	0	0	180	0	0	84	0	0	0	44	0	1	0	0	0
0.01	CDC2Plate4D07	3250	694	1326	0	1	117	1333	191	0	1	0	39	115	303	263	0	0	80	0	0	0	0	78	1	99	43	20	103	155	0	0	71	0	111	0	0	16	0	38	0	0	0	0	3	0	1	0	5
0.01	CDC2Plate4D08	3250	1109	520	395	1591	406	0	439	0	2	0	0	317	0	403	0	0	0	0	0	0	0	1	0	46	74	0	0	6	169	0	54	0	303	0	0	187	0	0	0	0	0	0	0	0	0	0	0
0.01	CDC2Plate4D09	3250	1508	723	419	0	0	418	731	0	323	0	119	81	0	173	0	0	247	0	230	0	0	32	224	0	43	0	0	0	0	0	17	0	0	0	145	16	0	99	0	0	0	39	0	0	0	0	0
0.01	CDC2Plate4E07	3250	1268	698	331	932	387	0	209	95	1	0	568	533	11	329	0	479	29	0	0	53	0	6	0	98	0	0	0	8	0	0	162	0	66	0	0	34	0	0	0	27	0	0	0	0	0	0	1
0.01	CDC2Plate4E08	3250	1172	876	326	1704	0	0	699	18	80	0	0	284	0	160	0	0	0	0	0	0	0	134	0	135	4	0	3	10	1	0	28	0	283	14	0	68	0	0	0	0	0	0	6	0	19	0	0
0.01	CDC2Plate4E09	3250	828	791	247	0	0	40	1018	0	543	0	254	82	0	213	0	0	156	0	514	0	0	18	0	0	11	0	0	0	0	0	37	0	0	0	108	7	0	132	0	0	0	14	0	0	0	0	0
0.01	CDC2Plate4G07	3250	1792	586	1437	0	0	73	4	8	173	350	0	52	0	0	0	0	0	0	783	18	0	0	0	210	40	0	0	0	0	0	8	0	0	0	0	0	0	0	0	0	0	7	0	96	0	0	0
0.01	CDC2Plate4G08	3250	1532	497	2499	708	0	0	0	9	112	166	21	51	0	0	0	0	113	0	37	3	0	6	141	124	16	0	9	0	57	0	2	0	72	116	1	78	0	0	0	0	0	0	123	0	0	0	0
0.01	CDC2Plate4H01	3250	789	1145	1292	373	0	388	23	26	311	444	0	357	6	0	0	0	0	0	406	1	0	0	0	277	46	1	0	0	0	0	4	0	0	1	0	0	0	0	0	0	0	32	0	4	0	0	0
0.01	CDC2Plate4H02	3250	1526	423	1865	1629	0	6	0	14	108	167	154	0	0	0	0	0	114	0	57	11	0	5	32	48	0	0	0	0	71	0	0	0	27	105	0	65	0	0	0	0	0	7	89	0	0	0	0
0.01	CDC2Plate4H05	3250	974	808	1369	0	0	500	9	4	306	482	0	94	0	0	0	0	0	0	239	20	0	0	0	265	116	3	0	1	0	0	0	0	1	0	0	0	0	0	0	0	0	94	0	403	0	0	0
0.01	CDC2Plate4H06	3250	1308	328	2248	896	0	1	2	0	243	265	26	0	0	0	0	0	197	0	44	103	0	19	173	76	32	0	8	0	14	0	10	0	47	36	3	73	0	0	0	0	0	13	16	0	28	0	0
0.01	CDC2Plate4H07	3250	1119	708	1293	132	0	293	42	3	537	299	0	168	0	0	0	0	1	0	210	33	0	0	0	199	52	0	0	0	0	0	17	0	0	0	0	0	0	0	0	0	0	8	0	219	0	0	0
0.01	CDC2Plate4H08	3250	1448	493	2013	714	0	123	1	0	229	303	25	1	0	0	0	0	182	0	39	0	0	27	0	176	58	0	85	0	1	0	8	0	54	25	6	118	0	0	0	0	0	11	60	0	10	0	0
0.01	CDC2Plate4H09	3250	949	888	923	372	0	358	12	2	595	512	0	0	0	0	0	0	0	0	664	0	0	0	36	128	118	0	0	0	0	0	10	0	0	0	6	0	0	0	0	0	0	36	0	159	0	0	0
0.01	CDC2Plate4H10	3250	1408	381	2259	191	0	2	0	0	301	509	19	0	0	0	0	0	577	0	41	0	0	13	86	229	10	0	13	0	0	0	2	0	58	18	8	50	0	0	0	0	0	1	241	0	0	0	0
0.01	CDC2Plate4H12	3250	1	0	0	0	0	0	0	0	0	0	0	0	0	0	0	0	0	6939	0	0	0	0	0	0	0	0	0	0	0	0	0	0	0	0	0	0	0	0	0	0	0	1	0	0	0	0	0
0.01	CDC2Plate5A05	3250	1746	751	1696	154	0	35	7	3	357	182	21	171	3	0	0	0	111	0	272	362	0	1	33	93	55	0	3	0	1	0	11	0	20	1	1	26	0	0	0	0	0	6	43	94	0	0	0
0.01	CDC2Plate5A06	3250	1393	553	1662	687	0	0	0	0	269	158	86	0	0	0	0	0	776	0	85	49	0	13	85	145	22	0	15	0	1	0	0	0	56	0	7	77	0	0	0	0	0	0	217	0	0	0	0
0.01	CDC2Plate5A07	3250	1162	560	2040	0	0	474	10	10	432	395	0	89	0	0	0	0	1	0	179	0	0	0	73	184	94	0	0	0	0	0	18	0	0	0	0	0	0	0	0	0	0	13	0	107	0	0	0
0.01	CDC2Plate5A08	3250	1227	464	1773	418	0	0	0	51	246	313	42	0	0	0	0	0	278	0	45	0	0	16	111	195	110	0	34	0	2	0	10	0	118	291	5	88	0	0	0	0	0	8	3	0	84	0	0
0.01	CDC2Plate5D10	3250	531	673	954	2	1	549	9	27	478	833	0	10	2	0	0	0	0	0	636	95	0	0	0	103	36	0	0	0	0	0	2	0	0	0	0	1	0	0	0	0	0	25	0	297	0	0	0
0.01	CDC2Plate5D11	3250	1275	384	873	802	0	0	0	2	506	664	11	3	0	0	0	0	373	1	12	13	0	39	274	24	16	0	7	0	54	0	1	0	357	188	0	10	0	0	0	0	0	1	247	0	0	0	0
0.01	CDC2Plate5E04	3250	1991	761	742	679	0	466	29	72	478	488	0	431	16	0	0	0	0	0	177	4	0	0	0	37	92	1	0	0	0	0	2	0	0	17	0	0	0	0	0	0	2	37	0	4	0	0	0
0.01	CDC2Plate5E05	3250	1786	222	358	1161	0	23	0	462	317	213	1367	0	5	0	0	0	69	0	29	21	0	73	216	32	0	0	15	0	24	0	0	0	25	93	0	0	0	0	0	0	0	9	2	0	0	0	0
0.01	CDC2Plate5E08	3250	2458	325	2114	3	0	551	13	0	260	183	0	135	0	1	0	0	0	0	157	57	0	0	0	62	84	1	0	0	0	0	14	0	0	0	0	0	0	0	0	0	0	116	0	62	0	0	0
0.01	CDC2Plate5E09	3250	1257	230	1089	1400	0	0	0	1	269	428	5	2	0	1	0	0	191	0	0	129	0	0	508	160	19	0	0	0	3	0	8	0	150	430	0	1	0	0	0	0	0	6	1	0	0	0	0
0.01	CDC2Plate5E10	3250	1146	1446	507	338	0	413	1	2	593	1036	0	101	0	0	0	0	1	0	222	78	0	0	0	13	15	0	0	0	0	0	0	0	0	68	0	1	0	0	0	0	0	120	0	0	0	0	0
0.01	CDC2Plate5E11	3250	1877	631	676	1196	0	336	1	1	453	265	1	0	0	0	0	1	1	0	0	37	0	8	0	5	456	0	2	0	0	0	5	0	152	44	0	0	0	0	0	0	0	2	27	0	0	0	0
0.01	CDC2Plate5E12	3250	950	1141	758	413	0	421	10	1	692	532	1	1	1	0	0	0	0	0	194	0	0	0	230	15	90	0	0	0	0	0	0	0	0	53	4	0	0	0	0	0	0	37	0	705	0	0	0
0.01	CDC2Plate5F01	3250	1768	858	1257	283	0	6	1	1	414	184	56	0	0	0	0	0	336	0	34	4	0	36	160	217	32	0	34	0	1	0	12	0	125	47	14	29	0	0	0	0	0	6	200	0	0	0	0
0.01	CDC2Plate5F06	3250	1218	276	1096	0	0	750	14	14	842	1044	3	24	1	0	0	0	0	0	505	131	0	0	0	16	122	0	0	1	0	0	0	0	0	123	0	0	0	0	0	0	0	81	0	4	0	0	0
0.01	CDC2Plate5F07	3250	1791	693	16	902	0	0	0	0	323	38	1597	0	0	0	0	0	318	0	35	9	0	13	161	185	7	0	4	0	0	0	0	0	135	0	0	1	0	0	0	0	0	0	154	0	0	0	0
0.01	CDC2Plate5F08	3250	1264	654	1152	1	0	636	12	4	669	751	0	179	0	0	0	1	0	0	109	0	0	0	41	250	64	2	0	0	0	0	41	0	0	0	3	0	0	0	0	0	0	147	0	177	0	0	0
0.01	CDC2Plate5F09	3250	1536	770	1706	487	0	0	0	45	248	484	1	0	0	0	0	0	26	0	47	0	0	52	187	37	71	0	0	0	219	0	9	0	111	121	11	39	0	0	0	0	0	0	10	0	2	0	0
0.01	CDC2Plate5H12	3250	0	0	1	0	1	0	0	0	0	0	0	0	0	0	0	0	0	6940	0	0	0	0	0	0	0	0	0	0	0	0	0	0	0	0	0	0	0	0	0	0	0	0	0	0	0	0	0
0.01	CDC2Plate6B01	3250	353	826	913	1	0	544	21	18	423	1123	0	9	3	0	0	0	0	0	393	119	0	0	0	84	75	1	0	0	0	0	5	0	0	0	0	0	0	0	0	0	0	91	0	202	0	0	0
0.01	CDC2Plate6B02	3250	1153	282	1018	900	0	0	0	8	490	547	14	4	0	0	1	0	298	0	32	23	0	126	178	85	18	0	28	0	85	0	12	0	408	104	0	30	0	0	0	0	0	0	188	0	0	0	0
0.01	CDC2Plate6B07	3250	1242	866	821	552	0	449	19	84	599	701	0	600	8	0	0	0	0	0	182	2	0	0	0	43	110	0	0	0	0	0	7	0	0	28	0	0	0	0	0	0	0	63	0	39	0	0	0
0.01	CDC2Plate6B08	3250	1125	289	319	1075	0	37	0	633	312	324	1585	1	15	0	0	0	39	0	22	22	0	81	219	55	1	0	5	0	1	0	0	0	15	128	0	4	0	0	0	0	0	27	6	0	0	0	2
0.01	CDC2Plate6B11	3250	1116	607	1621	1	0	494	13	0	441	524	0	435	0	0	0	0	0	1	226	75	0	0	0	139	188	0	0	0	0	0	92	0	0	0	0	0	0	0	0	0	0	126	0	356	0	0	0
0.01	CDC2Plate6B12	3250	931	366	1210	1792	0	1	2	0	82	308	3	1	0	0	1	0	438	0	10	112	0	1	251	65	41	0	0	0	0	0	10	0	170	256	0	11	0	0	0	0	0	3	3	0	0	0	0
0.01	CDC2Plate6C01	3250	1156	1341	607	387	0	391	0	0	464	865	0	173	0	0	1	0	0	1	130	69	0	0	0	33	23	0	0	0	1	0	0	0	0	132	0	0	0	0	0	0	0	132	0	143	0	0	0
0.01	CDC2Plate6C02	3250	1032	493	873	1235	0	511	0	5	198	763	2	0	0	0	0	0	0	0	12	63	0	14	0	4	494	0	0	0	0	0	34	0	139	87	7	26	0	0	0	0	0	7	15	0	1	0	0
0.01	CDC2Plate6C03	3250	749	763	577	561	0	673	5	1	554	538	0	0	0	0	0	0	1	1	187	0	0	1	132	72	52	0	0	0	0	0	2	1	2	196	47	0	0	0	0	0	0	117	0	745	0	0	0
0.01	CDC2Plate6C04	3250	1401	814	1083	320	0	0	1	0	336	274	75	1	1	0	0	0	425	0	41	2	0	88	134	307	8	0	13	0	2	0	4	0	154	59	15	36	0	0	0	0	0	5	290	0	0	0	0
0.01	CDC2Plate6C09	3250	734	774	978	1	0	573	7	24	692	925	0	18	0	0	0	0	0	0	47	230	0	0	4	71	265	1	0	0	0	0	5	0	0	118	0	0	0	0	0	0	0	279	0	118	0	0	0
0.01	CDC2Plate6C10	3250	1546	1020	255	1160	0	1	0	6	158	99	1270	0	0	0	0	0	303	0	21	33	0	32	164	111	24	1	5	0	0	0	0	0	85	1	1	18	0	0	0	0	0	1	66	0	0	0	0
0.01	CDC2Plate6C11	3250	1075	646	756	3	0	739	3	2	504	450	0	369	0	0	1	0	0	0	120	0	0	0	13	966	167	2	0	0	0	0	60	0	0	66	1	0	0	0	0	0	0	84	0	106	0	0	0
0.01	CDC2Plate6C12	3250	1159	745	1715	563	0	1	0	61	188	422	10	0	0	0	2	0	46	0	75	0	0	83	167	38	112	0	0	0	194	0	2	0	131	114	21	42	0	0	0	0	0	0	14	0	0	0	0
0.01	CDC2Plate6G02	3250	92	568	0	16	0	720	0	21	0	190	0	331	836	209	1817	0	0	0	0	0	0	330	0	0	9	9	0	0	0	628	0	0	0	21	112	0	0	131	0	0	0	77	0	0	0	0	19
0.01	CDC2Plate6G03	3250	701	935	434	0	1317	10	327	3	137	1	0	127	6	0	798	0	0	0	0	0	0	0	0	212	113	163	0	0	0	0	1	0	40	0	80	36	0	0	377	0	118	72	0	111	0	95	0
0.01	CDC2Plate6G04	3250	1164	1	1111	779	1	0	94	1562	1	216	158	2	14	0	0	0	41	0	0	0	0	0	110	76	66	0	0	0	0	0	63	558	0	0	22	7	0	0	0	0	0	12	1	0	0	0	0
0.01	CDC2Plate6G05	3250	266	1781	0	759	0	257	0	6	3	53	0	333	523	218	1238	0	0	0	0	0	0	157	0	0	59	73	0	0	0	14	0	1	0	0	54	0	0	109	0	0	0	32	0	0	0	0	300
0.01	CDC2Plate6G06	3250	678	629	1131	0	1705	18	337	0	138	48	0	159	5	0	1	0	0	0	0	0	0	0	0	79	88	51	0	0	0	0	0	0	18	38	66	35	0	0	91	0	353	41	0	112	0	0	0
0.01	CDC2Plate6G07	3250	431	5	2517	1518	1	1	238	220	1	32	124	3	3	0	0	0	211	0	1	0	0	0	87	85	73	0	0	0	3	0	13	627	0	0	1	133	0	0	0	9	0	7	0	0	0	0	0
0.01	CDC2Plate6G08	3250	941	866	0	198	1	127	0	19	0	127	0	607	1108	234	44	0	0	1	0	0	0	331	0	1	15	1	0	0	0	953	1	0	0	0	185	0	0	184	0	0	0	45	0	0	0	0	31
0.01	CDC2Plate6G09	3250	1714	454	791	1	735	577	431	0	255	13	0	187	0	0	0	0	0	0	0	0	0	0	0	219	84	91	0	0	0	0	0	0	41	59	79	84	0	0	77	0	94	61	0	60	0	0	0
0.01	CDC2Plate6G10	3250	2866	2	729	1208	0	3	628	81	2	58	24	1	1	0	0	0	41	0	0	0	0	0	0	3	14	4	0	0	0	0	0	0	1	43	90	0	0	0	0	0	0	7	0	0	0	0	0
0.01	CDC2Plate6H12	3250	0	0	0	1	1	0	0	0	0	0	0	0	0	0	0	0	1	6940	0	0	0	0	0	0	0	0	0	0	0	0	0	0	0	0	0	0	0	0	0	0	0	0	0	0	0	0	0
0.01	CDC2Plate7A10	3250	1378	663	198	0	1545	252	362	0	136	0	0	102	0	1	0	0	0	0	0	1	0	1	5	113	52	9	0	0	0	0	21	0	66	6	30	109	0	0	318	0	125	20	0	329	0	0	0
0.01	CDC2Plate7A11	3250	843	0	2063	421	0	0	183	309	1	158	198	0	35	0	0	0	87	0	0	0	52	73	157	65	0	0	0	84	0	0	25	1241	0	259	1	31	0	0	0	0	0	1	2	0	0	0	0
0.01	CDC2Plate7A12	3250	396	889	0	36	0	742	0	16	0	53	0	244	1006	113	1564	0	0	1	1	2	0	163	0	0	83	0	0	0	0	676	4	0	0	1	9	0	0	130	0	0	0	17	0	0	0	0	12
0.01	CDC2Plate7B01	3250	541	396	299	0	1115	122	415	0	82	0	0	110	0	0	10	0	0	0	0	0	0	0	25	109	94	3	0	0	0	0	13	0	30	0	55	125	0	0	440	0	738	18	0	428	0	1	0
0.01	CDC2Plate7B02	3250	850	2	868	650	2	1	68	1551	0	146	163	39	13	0	0	0	145	0	0	0	341	5	87	40	2	1	0	144	0	0	3	892	0	0	20	30	0	0	0	25	0	1	4	0	0	0	1
0.01	CDC2Plate7B09	3250	978	912	0	0	0	132	0	35	0	243	0	453	1529	208	0	0	0	0	0	0	0	288	0	0	63	54	0	0	0	45	0	0	0	0	49	0	0	150	0	0	0	25	0	0	0	0	1094
0.01	CDC2Plate7B10	3250	1017	600	185	0	1227	156	507	0	128	2	0	0	1	0	0	0	0	0	0	1	0	0	62	103	58	0	0	0	1	0	0	0	0	0	155	140	0	0	8	0	333	9	0	663	0	0	0
0.01	CDC2Plate7B11	3250	1372	3	2511	0	1	0	384	1	1	618	140	1	0	0	1	0	196	0	0	0	0	0	0	79	0	1	0	1	1	0	0	1	0	157	18	57	0	0	0	0	0	5	254	0	0	1	0
0.01	CDC2Plate7B12	3250	1296	2209	0	176	0	458	1	0	1	438	0	0	312	337	1	0	0	0	0	0	0	55	0	0	99	61	0	0	0	0	0	0	0	0	31	0	0	127	0	0	0	25	0	0	0	0	17
0.01	CDC2Plate7C01	3250	1046	14	7	10	6	24	3	0	0	3	0	36	7	0	0	0	0	0	0	860	0	1	1	0	2	0	0	1	0	0	0	0	0	916	291	0	0	0	2	0	2	359	0	0	0	11	1
0.01	CDC2Plate7C02	3250	1187	1	1695	0	1	4	261	543	0	254	119	0	18	0	1	0	247	0	0	0	56	9	76	202	69	0	0	5	0	0	10	1247	0	0	17	71	0	0	0	16	0	5	0	0	0	2	0
0.01	CDC2Plate7D03	3250	72	396	0	3	0	977	0	13	0	205	0	523	1085	87	1411	0	0	0	0	0	0	137	0	0	31	15	0	0	0	823	2	1	0	476	15	0	0	55	0	0	0	96	0	0	0	0	17
0.01	CDC2Plate7D04	3250	741	2037	0	0	256	45	74	0	256	0	0	149	137	0	1043	0	1	0	0	0	0	0	0	187	47	153	0	0	0	0	0	0	29	0	0	1	0	0	230	0	129	102	0	17	0	453	21
0.01	CDC2Plate7D05	3250	1335	0	713	920	0	0	12	1762	0	38	169	0	14	0	1	1	42	0	0	0	8	0	135	4	47	0	0	0	0	0	7	207	0	0	7	0	0	0	0	0	0	11	0	0	0	0	0
0.01	CDC2Plate7D06	3250	916	1834	0	426	0	493	0	4	0	52	0	531	418	113	774	0	0	0	0	0	0	203	0	0	31	69	0	0	0	175	0	0	0	0	142	0	0	117	0	0	0	91	0	0	0	1	2
0.01	CDC2Plate7D07	3250	757	916	196	1	418	155	276	0	225	5	0	479	1	0	1	0	0	0	0	0	0	0	0	152	153	154	0	0	0	0	0	0	30	28	75	1	0	0	664	0	675	257	0	86	0	0	0
0.01	CDC2Plate7D08	3250	633	1	565	1169	0	0	46	2622	0	94	163	57	42	0	0	0	7	0	0	0	222	0	190	9	385	0	0	0	0	0	0	1	0	0	17	6	0	0	0	0	0	50	0	0	0	0	1
0.01	CDC2Plate7D09	3250	1271	1702	0	280	0	106	0	17	0	197	0	414	747	255	21	0	0	0	0	0	0	133	0	0	16	0	0	0	0	13	4	0	1	0	114	0	0	132	0	0	0	56	0	0	0	0	564
0.01	CDC2Plate7D10	3250	1797	402	503	1	254	614	50	0	278	7	0	399	0	0	0	0	0	0	0	0	1	0	0	24	153	2	0	0	0	0	0	0	179	62	57	5	0	0	285	0	582	363	0	69	0	0	0
0.01	CDC2Plate7D11	3250	736	2	0	1648	0	1	129	0	0	389	143	0	1639	0	0	0	190	0	0	0	0	0	0	11	441	21	0	0	0	0	0	0	0	86	119	6	0	0	0	0	0	3	0	0	0	1	60
0.01	CDC2Plate7F09	3250	2546	618	639	0	26	440	114	0	545	60	0	200	0	0	0	0	0	0	0	0	0	0	1	56	40	4	0	0	0	0	2	0	43	77	29	166	0	0	379	0	211	64	0	15	0	0	0
0.01	CDC2Plate7F10	3250	1435	4	0	1132	0	1	33	0	0	162	67	0	1132	0	0	0	30	0	0	0	0	8	441	28	0	0	0	1	0	0	73	688	0	447	2	0	0	0	0	0	0	0	0	0	669	0	15
0.01	CDC2Plate7F11	3250	665	578	0	356	1	1086	0	0	0	131	0	625	81	52	2404	0	0	0	0	10	0	30	0	0	121	3	0	0	0	30	0	0	0	0	18	0	0	11	0	0	0	83	0	0	0	0	22
0.01	CDC2Plate7F12	3250	980	14	1631	1	0	38	11	2	269	0	1	52	0	0	3	0	0	0	0	0	0	0	3	21	247	2	0	0	0	0	0	0	2	0	3	0	0	0	49	0	1239	54	0	124	0	7	0
0.01	CDC2Plate7G01	3250	1672	0	4	1442	0	1	9	2411	0	3	1	101	0	0	0	0	39	0	0	0	0	8	214	23	2	0	0	2	0	0	2	66	1	0	3	2	0	0	0	0	0	9	0	0	0	0	0
0.01	CDC2Plate7G08	3250	1337	1315	0	0	1	110	2	10	1	243	0	690	862	718	0	0	0	0	0	0	0	192	0	0	38	241	0	0	0	12	0	0	1	0	0	0	0	187	0	0	0	18	0	0	0	0	455
0.01	CDC2Plate7G09	3250	1623	544	0	0	682	414	207	0	312	0	0	15	132	0	1	0	0	0	0	0	0	0	78	12	85	1	0	0	0	0	0	0	2	0	81	1	0	0	269	0	600	4	0	68	0	0	0
0.01	CDC2Plate7G10	3250	1560	0	2028	0	0	6	209	291	0	428	136	0	10	0	0	0	47	0	0	0	27	125	0	10	0	0	0	0	0	0	0	0	0	458	2	3	0	0	0	0	0	0	132	0	0	0	0
0.01	CDC2Plate7G11	3250	548	2163	0	797	1	774	0	0	0	192	0	0	223	298	0	0	0	0	0	0	0	422	0	0	164	144	0	0	0	0	0	0	0	0	42	0	0	6	0	0	0	44	0	0	0	0	2
0.01	CDC2Plate7G12	3250	405	3	7	1	0	11	0	3	0	1	1	523	3	0	4	1	0	0	0	2001	0	1	0	0	49	0	0	0	0	0	0	2	0	385	185	0	0	0	0	0	1	56	0	0	0	0	0
0.01	CDC2Plate7H01	3250	1054	1	2164	1	0	2	57	492	0	428	134	31	23	0	0	0	88	0	0	1	42	11	156	106	63	1	0	0	0	0	15	42	1	0	111	14	0	0	1	0	0	2	15	0	0	0	2
0.01	CDC2Plate7H12	3250	0	0	0	0	0	0	0	0	0	0	0	0	0	0	0	0	0	6939	0	0	0	0	0	1	0	0	0	0	0	0	0	0	0	0	0	0	0	0	0	0	1	0	0	0	0	0	1
0.01	CDC2Plate8A04	3250	121	492	0	0	0	823	2	28	0	235	0	563	1287	153	956	0	0	0	0	0	0	303	0	0	22	19	0	0	0	935	1	0	0	93	73	0	0	51	0	0	0	87	0	0	0	0	32
0.01	CDC2Plate8A05	3250	725	2237	0	0	186	39	145	0	304	2	0	131	164	0	446	0	0	0	0	0	0	0	0	297	80	109	0	0	0	0	0	1	52	0	1	1	0	0	425	0	207	71	0	11	0	772	15
0.01	CDC2Plate8A06	3250	1088	5	486	745	0	0	41	2264	0	200	222	1	22	0	0	0	33	0	0	0	205	0	102	10	99	0	0	0	0	0	41	619	0	0	30	15	0	0	0	0	0	7	2	0	0	0	0
0.01	CDC2Plate8A07	3250	361	1282	0	298	2	414	0	7	0	134	0	608	507	210	926	1	0	0	0	0	0	486	0	0	113	244	0	0	0	5	1	2	0	0	171	0	0	141	0	0	1	63	0	0	0	0	240
0.01	CDC2Plate8A08	3250	639	643	274	0	320	192	707	1	559	3	0	361	1	0	1	0	0	0	0	0	0	0	0	233	143	179	0	0	0	0	0	0	45	47	79	8	0	0	343	0	834	248	0	134	0	0	0
0.01	CDC2Plate8A09	3250	421	0	911	1168	0	0	73	2521	1	106	142	59	33	0	0	0	10	0	0	0	370	43	85	9	277	0	0	0	0	0	1	0	0	0	4	17	0	0	0	0	0	15	2	0	0	0	0
0.01	CDC2Plate8A10	3250	1345	760	0	190	3	106	1	15	1	139	0	330	1352	210	6	0	0	0	0	0	0	461	0	0	21	0	0	0	0	20	0	1	1	0	42	1	0	200	0	0	0	39	0	0	0	0	904
0.01	CDC2Plate8A11	3250	2588	552	1098	0	181	355	106	0	240	0	0	74	0	0	0	0	0	0	0	0	0	0	0	54	76	5	0	0	0	0	0	0	168	86	20	8	0	0	348	0	437	59	0	36	0	0	0
0.01	CDC2Plate8A12	3250	897	1	1472	1540	0	5	147	577	0	581	252	0	38	0	0	0	152	0	0	0	0	0	0	14	238	22	0	0	0	0	2	0	0	37	32	10	0	0	0	0	0	4	0	0	0	0	1
0.01	CDC2Plate8C10	3250	2390	702	242	1	793	231	23	0	301	31	0	79	0	0	1	0	0	0	0	0	0	0	6	43	9	0	0	0	0	0	0	1	39	720	28	57	0	0	528	0	139	38	0	57	0	0	0
0.01	CDC2Plate8C11	3250	829	2	0	1240	0	0	48	0	0	102	111	1	2298	0	0	0	102	0	0	0	0	16	200	115	0	0	0	9	0	0	92	913	0	170	7	1	0	0	0	0	0	0	0	0	164	0	11
0.01	CDC2Plate8C12	3250	413	811	0	95	1	476	1	19	0	308	1	275	962	83	2027	0	0	0	0	6	0	115	0	0	69	0	0	0	0	25	16	0	0	0	28	0	0	121	0	0	0	33	0	0	0	0	634
0.01	CDC2Plate8D01	3250	921	507	523	0	99	174	124	0	188	1	0	94	0	0	1	0	0	0	0	0	0	0	0	10	329	1	0	0	0	0	6	0	60	0	19	3	0	1	311	0	1629	112	0	52	0	47	0
0.01	CDC2Plate8D02	3250	780	2	0	581	0	0	17	3213	0	159	192	158	14	0	0	0	15	0	0	0	310	92	49	6	3	0	0	6	0	0	15	609	0	1	20	10	0	0	0	0	0	1	7	0	0	0	37
0.01	CDC2Plate8D09	3250	720	1641	0	2	0	180	0	7	0	298	0	753	662	243	0	0	0	0	0	0	0	138	0	0	147	937	0	0	0	1	0	0	1	0	1	0	0	140	0	0	0	32	0	0	0	0	330
0.01	CDC2Plate8D10	3250	1037	709	5	4	857	559	290	0	309	0	1	184	211	1	0	1	0	0	0	0	0	0	147	3	115	0	0	0	0	0	1	1	1	0	114	6	0	0	244	0	449	2	0	73	0	0	0
0.01	CDC2Plate8D11	3250	938	5	1828	1	1	11	216	389	0	658	158	1	17	0	0	1	54	0	0	0	310	190	0	4	0	0	0	0	0	0	10	3	0	338	0	21	0	0	0	0	0	4	63	0	0	0	0
0.01	CDC2Plate8D12	3250	568	2281	0	667	0	724	0	0	1	262	0	1	237	199	0	0	0	0	0	0	0	348	0	0	216	147	0	0	0	0	1	0	0	0	23	0	0	138	0	0	0	30	0	0	0	0	29
0.01	CDC2Plate8E01	3250	457	4	2	1	0	54	1	0	1	0	0	492	0	0	0	0	0	0	0	2055	0	0	0	1	50	1	0	0	0	0	0	0	0	198	180	0	0	0	0	0	0	20	0	0	0	0	0
0.01	CDC2Plate8E02	3250	1052	3	1260	0	0	1	161	607	0	234	170	14	15	0	0	0	441	0	0	0	364	0	91	77	265	0	0	0	0	0	5	7	0	0	190	90	0	1	0	0	1	0	11	0	0	0	0
0.01	CDC2Plate8H12	3250	0	1	0	0	0	0	0	0	0	0	0	0	0	0	0	0	0	6940	0	0	0	0	0	0	0	0	0	0	0	0	0	0	0	0	0	0	0	0	0	0	1	0	0	0	0	0	0
0.01	CDC2Plate9A01	3250	2	18	304	0	153	0	562	69	0	0	57	1	11	7	0	1	4	0	0	0	0	13	652	0	0	0	253	389	9	0	0	0	115	0	0	32	784	20	0	23	0	0	53	0	43	0	0
0.01	CDC2Plate9A02	3250	18	2	0	3	575	0	65	0	5	0	29	1	46	13	0	0	0	0	0	0	807	81	55	2	1	0	19	820	23	1	11	0	24	0	0	15	4	0	1	15	0	0	61	1	13	0	0
0.01	CDC2Plate9A03	3250	21	115	67	3	0	23	722	0	448	0	59	0	0	24	0	1	5	0	444	0	0	82	27	3	1	0	0	0	17	0	2	1	0	0	3	1	93	158	0	20	0	0	0	0	0	0	0
0.01	CDC2Plate9A04	3250	1	131	0	0	0	5	1	0	0	262	0	2	24	14	0	1309	0	0	0	0	0	738	2	0	4	0	0	67	0	11	2	0	0	0	10	0	200	119	0	0	0	3	0	0	0	0	0
0.01	CDC2Plate9A05	3250	100	94	0	0	77	0	322	0	228	2	2	19	194	2	0	11	0	0	0	0	0	13	373	12	16	6	0	1	209	0	0	0	21	0	22	33	282	0	10	0	0	3	0	219	0	0	0
0.01	CDC2Plate9A06	3250	29	0	2	0	1	3	113	66	0	5	24	1	0	0	0	0	1	0	0	0	459	52	445	0	0	0	8	861	5	0	1	0	0	0	0	2	96	0	0	4	0	0	18	0	42	1	0
0.01	CDC2Plate9A07	3250	38	12	0	1	135	1	422	0	147	1	75	4	133	2	0	1	0	0	0	0	0	1	472	10	2	0	0	0	15	0	1	0	0	0	2	8	1593	0	0	0	0	0	22	0	0	0	0
0.01	CDC2Plate9A08	3250	1	76	46	0	150	0	434	1	213	15	0	0	0	18	0	245	42	0	0	0	0	7	119	18	1	0	49	0	42	0	2	0	1	1	2	86	331	0	0	55	0	0	0	0	0	0	0
0.01	CDC2Plate9A09	3250	10	2	224	1	181	2	512	5	0	6	28	1	0	24	0	0	0	0	0	1	0	7	103	34	0	0	32	523	189	0	0	0	0	0	1	4	883	0	0	37	0	0	44	0	4	0	0
0.01	CDC2Plate9A10	3250	177	27	4	1	228	2	855	107	132	18	154	0	1	24	0	910	0	0	0	0	0	14	28	0	0	0	2	35	0	0	3	0	0	0	3	0	69	0	0	33	0	1	173	0	25	0	0
0.01	CDC2Plate9A11	3250	41	15	188	0	0	2	270	9	462	3	0	6	0	0	135	0	0	0	128	0	0	0	267	463	1	0	0	0	0	0	0	0	0	0	13	0	189	0	0	0	0	35	0	65	0	0	0
0.01	CDC2Plate9A12	3250	8	34	70	0	0	16	0	10	48	0	35	0	0	1	1	2	0	0	18	0	0	1	528	0	0	0	15	0	45	0	0	0	25	1	0	6	253	0	0	16	0	27	39	0	2	0	0
0.01	CDC2Plate9B01	3250	2	27	260	2	184	0	476	49	0	0	53	0	4	3	0	1	6	0	0	0	0	30	585	0	0	0	221	419	7	0	0	0	98	0	0	44	731	20	0	28	0	0	69	0	49	0	0
0.01	CDC2Plate9B02	3250	18	7	0	0	735	0	114	0	5	0	44	0	41	12	0	0	0	0	0	0	1007	77	57	0	0	0	23	660	13	1	0	0	23	0	0	12	1	0	1	20	0	0	43	0	17	0	0
0.01	CDC2Plate9B03	3250	8	154	4	0	0	25	587	2	334	0	50	3	0	32	0	1	9	0	378	0	0	77	35	4	5	0	0	1	17	0	2	1	0	1	4	0	106	164	0	26	0	0	0	0	0	0	0
0.01	CDC2Plate9B04	3250	3	109	0	2	0	2	1	0	0	245	1	3	38	11	3	1162	0	0	0	0	0	819	4	0	4	0	0	66	0	0	8	0	0	0	8	0	291	81	0	0	0	1	0	0	0	0	14
0.01	CDC2Plate9B05	3250	118	45	0	0	49	3	206	0	228	0	0	16	140	0	0	0	0	0	0	1	0	0	387	13	25	1	0	0	261	0	0	0	23	0	32	40	220	0	9	0	0	1	0	241	0	0	0
0.01	CDC2Plate9B06	3250	22	3	4	1	0	1	152	55	1	7	23	1	0	3	0	1	4	0	0	0	301	57	513	0	3	0	3	681	10	0	0	0	0	0	0	6	167	0	0	9	0	0	24	0	42	0	0
0.01	CDC2Plate9B07	3250	38	16	0	1	129	0	534	0	164	0	92	1	183	3	0	0	0	0	0	0	0	1	404	6	1	0	0	1	20	0	5	0	0	0	1	3	1587	1	0	0	0	0	17	0	0	0	0
0.01	CDC2Plate9B08	3250	6	86	35	0	221	1	566	6	205	15	2	2	0	8	0	238	43	0	0	2	0	10	136	11	2	0	51	1	69	0	0	0	0	0	1	69	330	0	0	62	0	9	1	0	0	1	0
0.01	CDC2Plate9B09	3250	17	0	183	0	206	2	557	8	0	5	23	0	0	23	0	0	0	0	0	0	0	6	110	23	0	0	29	515	207	0	0	0	0	0	2	3	773	0	0	30	0	0	39	0	2	0	0
0.01	CDC2Plate9B10	3250	156	13	0	0	181	0	656	0	135	24	156	2	98	19	3	729	0	0	3	0	1	9	21	0	0	0	7	54	1	0	2	0	0	1	0	0	73	0	0	23	0	2	174	1	20	0	0
0.01	CDC2Plate9B11	3250	50	29	213	0	0	1	265	11	355	6	2	8	0	0	107	2	0	0	156	0	1	0	217	530	3	0	0	0	0	0	0	1	0	0	15	0	214	0	0	0	0	34	0	94	0	0	0
0.01	CDC2Plate9B12	3250	7	32	39	0	0	29	0	6	38	0	23	0	0	0	0	0	0	0	16	0	0	0	511	0	0	0	8	0	46	0	0	0	36	0	0	6	278	0	0	20	0	26	29	0	3	0	0
0.01	CDC2Plate9C01	3250	1	28	306	0	187	0	509	68	0	0	48	3	9	4	0	2	4	0	0	0	0	14	597	0	0	0	250	369	2	0	0	0	118	0	0	33	838	20	0	31	0	0	72	0	37	0	0
0.01	CDC2Plate9C02	3250	13	5	0	0	602	1	84	0	4	0	31	0	38	12	2	0	0	0	0	1	973	72	55	0	1	0	17	885	13	0	0	0	19	0	0	19	2	0	0	20	0	0	47	0	9	0	0
0.01	CDC2Plate9C03	3250	26	152	70	3	0	12	593	1	274	1	56	4	0	20	2	0	0	1	463	0	0	102	33	2	6	0	0	0	28	0	2	0	0	0	0	0	97	140	0	44	0	0	0	0	0	0	0
0.01	CDC2Plate9C04	3250	3	105	0	1	0	2	1	0	2	155	1	1	35	13	0	922	0	0	1	0	0	578	7	0	2	0	0	78	0	2	4	0	0	0	17	0	258	72	0	0	0	8	0	0	0	0	0
0.01	CDC2Plate9C05	3250	107	64	2	2	43	0	235	0	281	1	1	14	123	0	0	0	0	0	0	0	1	0	333	10	11	7	0	0	275	0	1	0	30	0	21	31	308	0	5	1	0	6	0	194	0	0	0
0.01	CDC2Plate9C06	3250	29	2	2	0	1	1	120	61	1	7	13	0	0	0	0	0	0	0	0	0	412	30	376	0	0	0	2	660	8	0	0	0	0	0	1	4	123	0	0	9	0	1	19	0	53	0	0
0.01	CDC2Plate9C07	3250	26	10	0	1	91	0	466	0	143	0	55	1	104	7	0	0	0	0	0	0	0	0	303	6	0	0	1	0	35	0	0	1	0	0	2	2	1483	0	0	0	0	0	22	0	0	0	1
0.01	CDC2Plate9C08	3250	4	72	66	1	201	0	521	5	183	6	0	0	3	6	0	249	48	0	0	0	0	10	102	24	0	0	66	1	46	0	0	0	2	0	4	74	324	0	0	76	0	2	0	0	0	0	0
0.01	CDC2Plate9C09	3250	9	2	176	0	246	5	491	7	0	3	38	1	0	17	2	0	1	0	0	0	2	9	154	0	0	0	40	526	192	0	0	0	0	0	2	5	836	0	0	47	0	0	25	0	5	0	0
0.01	CDC2Plate9C10	3250	164	33	4	1	194	0	752	125	106	23	172	6	3	33	1	716	0	0	3	1	0	6	28	0	0	1	10	32	1	0	9	0	0	0	1	0	75	0	0	21	0	0	129	1	28	1	0
0.01	CDC2Plate9C11	3250	42	29	213	0	0	0	226	11	406	12	0	11	0	1	115	1	0	0	189	0	0	0	195	518	16	0	0	1	0	1	2	0	0	0	16	0	218	0	0	0	1	36	0	90	0	0	0
0.01	CDC2Plate9C12	3250	16	17	62	3	0	19	0	14	30	0	27	1	1	0	0	0	2	0	18	0	0	1	458	0	7	0	5	1	34	0	0	0	33	0	0	8	248	0	0	27	0	40	44	0	4	0	0
0.01	CDC2Plate9D09	3250	2027	873	799	1	388	0	131	43	1	0	8	114	2	185	0	374	63	0	0	0	1	3	28	105	6	0	25	68	9	0	12	0	47	0	6	77	0	24	0	75	0	0	35	0	1	0	0
0.01	CDC2Plate9D10	3250	1029	1097	296	0	799	0	333	9	116	0	0	319	3	187	2	0	0	0	0	0	168	93	0	4	11	608	48	70	75	0	7	0	32	0	0	102	0	0	0	0	0	0	31	0	5	0	0
0.01	CDC2Plate9D11	3250	1111	661	317	0	0	401	77	0	213	0	776	31	1	164	0	0	425	0	528	0	0	372	1	0	61	0	0	0	3	0	42	0	0	0	27	9	0	156	0	0	0	51	0	0	0	0	0
0.01	CDC2Plate9D12	3250	48	377	0	1	1	458	0	0	0	149	0	208	1108	140	1592	470	0	0	0	0	0	235	0	0	26	45	1	179	0	680	36	0	0	1	24	0	0	73	0	0	0	5	0	0	0	0	29
0.01	CDC2Plate9E09	3250	757	571	459	1832	516	0	130	34	0	0	4	18	1	150	0	369	282	0	0	0	0	12	3	227	0	0	32	45	155	0	5	0	38	0	0	42	0	21	0	60	0	0	43	0	7	0	0
0.01	CDC2Plate9E10	3250	292	1285	213	970	463	0	560	2	17	0	56	126	0	259	0	0	4	0	0	0	248	76	1	60	3	0	47	36	12	0	4	0	34	3	1	20	0	0	1	0	0	0	152	0	130	0	0
0.01	CDC2Plate9E11	3250	691	731	306	34	0	602	26	0	315	1	726	23	0	232	0	0	427	0	502	1	0	389	2	3	59	0	0	0	1	0	68	0	2	0	15	27	0	93	0	0	0	47	0	0	0	1	0
0.01	CDC2Plate9E12	3250	180	343	0	230	0	424	0	0	0	104	0	117	1107	106	1746	346	0	0	0	0	0	103	0	0	15	0	0	168	0	727	14	0	0	0	18	0	0	118	0	0	0	3	0	0	0	0	23
0.01	CDC2Plate9F05	3250	600	771	815	69	1015	0	262	65	0	0	36	94	4	186	1	775	63	0	0	61	0	20	95	178	1	0	94	228	44	0	11	0	50	0	3	139	1	57	0	209	0	0	49	0	1	0	0
0.01	CDC2Plate9F06	3250	259	751	478	947	1162	0	467	0	29	0	13	186	0	297	0	0	20	0	0	0	246	8	9	4	31	2	236	65	115	0	1	0	34	0	6	165	0	0	0	0	0	0	35	0	0	0	0
0.01	CDC2Plate9F07	3250	912	836	340	1	0	147	435	0	191	0	225	33	0	199	0	0	322	0	503	0	0	407	9	0	36	0	0	0	81	0	17	0	0	0	91	30	0	144	0	0	0	164	1	0	0	0	0
0.01	CDC2Plate9F08	3250	745	456	2194	0	174	0	271	42	0	0	0	14	3	226	0	410	235	0	0	0	0	6	4	229	1	0	150	90	44	0	17	0	69	0	7	114	0	39	0	180	0	0	36	0	1	0	0
0.01	CDC2Plate9F09	3250	188	1100	155	1529	255	0	430	0	27	0	3	151	2	263	2	0	0	0	0	0	255	65	0	75	9	1	176	16	2	0	2	0	39	277	3	36	0	0	1	1	0	0	149	0	110	0	0
0.01	CDC2Plate9F10	3250	1241	715	258	26	0	256	128	0	198	0	1047	37	0	193	0	1	314	0	333	3	0	393	11	0	50	0	0	0	0	0	15	0	0	0	32	10	0	121	0	0	0	29	0	0	0	0	0
0.01	CDC2Plate9F11	3250	294	485	0	273	0	37	0	14	0	111	0	201	1006	209	818	280	1	0	0	105	0	192	0	0	42	0	0	157	0	765	21	0	0	0	36	0	0	132	0	0	0	8	1	0	0	0	22
0.01	CDC2Plate9F12	3250	1261	989	824	1083	186	0	61	82	0	0	5	133	12	131	0	537	52	0	0	2	0	11	13	151	6	0	38	103	13	0	11	0	45	0	0	59	1	43	0	118	0	0	62	0	7	0	0
0.01	CDC2Plate9G01	3250	474	997	187	305	594	0	392	0	95	0	26	154	0	221	1	0	0	0	0	14	362	166	0	8	46	0	178	24	0	0	6	0	58	298	6	73	0	0	9	0	0	0	54	0	216	0	0
0.01	CDC2Plate9G02	3250	770	736	220	0	0	98	133	0	208	0	1330	73	1	270	0	0	386	0	173	1	0	242	0	0	10	0	0	0	0	0	31	0	0	0	43	31	0	93	0	0	0	6	0	0	0	0	0
0.01	CDC2Plate9G03	3250	117	295	0	516	14	4	5	34	0	173	9	155	1671	219	112	312	1	0	0	174	1	143	0	0	24	0	1	139	0	1095	20	0	0	1	67	3	0	104	1	9	0	0	1	0	0	0	31
0.01	CDC2Plate9G12	3250	1526	1031	461	217	437	1	168	32	0	0	0	37	4	207	1	511	268	0	0	0	0	19	3	180	5	0	40	236	13	0	8	0	78	0	2	85	0	45	0	156	0	0	59	0	9	0	0
0.01	CDC2Plate9H01	3250	122	1208	230	1423	566	0	317	3	6	0	10	196	0	190	0	1	0	0	0	0	227	26	0	13	13	19	76	51	22	0	22	0	72	39	0	46	0	0	1	0	0	0	29	0	21	0	0
0.01	CDC2Plate9H02	3250	898	936	196	13	0	208	437	0	287	0	758	84	0	134	0	0	149	0	320	14	0	312	0	0	22	0	0	0	0	0	29	0	0	0	32	10	0	147	0	0	0	16	0	0	0	0	0
0.01	CDC2Plate9H03	3250	599	514	0	113	1	279	0	35	0	142	0	244	1348	120	584	574	0	0	0	4	0	73	0	0	20	0	0	391	0	1015	32	0	0	0	7	0	0	76	0	1	0	6	0	0	0	0	23
0.01	CDC2Plate9H04	3250	1480	1022	377	215	328	639	285	44	0	0	5	90	3	104	0	614	21	0	0	0	0	24	1	82	12	0	44	157	0	0	11	0	108	0	0	47	0	48	0	103	0	0	85	0	47	0	1
0.01	CDC2Plate9H05	3250	396	1099	283	1342	1073	0	69	1	119	0	13	334	0	158	0	0	0	0	0	0	276	5	18	3	93	0	45	1	1	0	20	0	75	162	6	44	0	0	1	0	0	0	50	0	116	0	0
0.01	CDC2Plate9H06	3250	916	539	122	1	0	239	77	0	130	0	1291	125	0	178	0	0	60	0	303	0	0	179	9	0	69	0	0	0	0	0	51	0	0	0	59	26	0	312	0	0	0	54	1	0	0	0	0
0.01	CDC2Plate9H07	3250	114	544	0	901	2	425	0	0	0	156	0	206	1453	127	932	2	0	0	0	0	0	80	0	0	34	0	0	154	0	31	5	0	0	0	32	0	0	120	0	0	0	5	0	0	0	0	886
0.01	CDC2Plate9H12	3250	1957	0	0	0	0	0	0	0	0	0	0	0	0	0	1746	0	0	512	0	0	0	0	0	0	1	859	0	1	0	0	0	0	0	0	0	0	0	0	0	0	0	0	0	0	0	0	0
[truncated: 3,203 more columns]

## Sheet: Table S7
Table S7: Data for simple.metadata.csv
Group	Time	Stool
CDC2Plate3B06	1	FS02
CDC2Plate2H04	1	FS02
CDC2Plate3G06	2	FS02
CDC2Plate3E06	2	FS02
CDC2Plate4D05	3	FS02
CDC2Plate4B08	3	FS02
CDC2Plate9A01	Inoculum	FS01
CDC2Plate9B01	Inoculum	FS01
CDC2Plate9C01	Inoculum	FS01
CDC2Plate9A02	Inoculum	FS02
CDC2Plate9B02	Inoculum	FS02
CDC2Plate9C02	Inoculum	FS02
CDC2Plate9A03	Inoculum	FS03
CDC2Plate9B03	Inoculum	FS03
CDC2Plate9C03	Inoculum	FS03
CDC2Plate9A04	Inoculum	FS04
CDC2Plate9B04	Inoculum	FS04
CDC2Plate9C04	Inoculum	FS04
CDC2Plate9A05	Inoculum	FS05
CDC2Plate9B05	Inoculum	FS05
CDC2Plate9C05	Inoculum	FS05
CDC2Plate9A06	Inoculum	FS06
CDC2Plate9B06	Inoculum	FS06
CDC2Plate9C06	Inoculum	FS06
CDC2Plate9A07	Inoculum	FS07
CDC2Plate9B07	Inoculum	FS07
CDC2Plate9C07	Inoculum	FS07
CDC2Plate9A08	Inoculum	FS08
CDC2Plate9B08	Inoculum	FS08
CDC2Plate9C08	Inoculum	FS08
CDC2Plate9A09	Inoculum	FS09
CDC2Plate9B09	Inoculum	FS09
CDC2Plate9C09	Inoculum	FS09
CDC2Plate9A10	Inoculum	FS10
CDC2Plate9B10	Inoculum	FS10
CDC2Plate9C10	Inoculum	FS10
CDC2Plate9A11	Inoculum	FS11
CDC2Plate9B11	Inoculum	FS11
CDC2Plate9A12	Inoculum	FS12
CDC2Plate9B12	Inoculum	FS12
CDC2Plate9C12	Inoculum	FS12
CDC2Plate10H12	MockCommunity	NA
CDC2Plate11H12	MockCommunity	NA
CDC2Plate12H12	MockCommunity	NA
CDC2Plate13H12	MockCommunity	NA
CDC2Plate14H12	MockCommunity	NA
CDC2Plate15H12	MockCommunity	NA
CDC2Plate16H12Pos	MockCommunity	NA
CDC2Plate1H12	PositiveControlBacillussubtilis	NA
CDC2Plate4H12	PositiveControlBacillussubtilis	NA
CDC2Plate5H12	PositiveControlBacillussubtilis	NA
CDC2Plate6H12	PositiveControlBacillussubtilis	NA
CDC2Plate7H12	PositiveControlBacillussubtilis	NA
CDC2Plate8H12	PositiveControlBacillussubtilis	NA
CDC2Plate10A10	1	FS05
CDC2Plate10A11	1	FS06
CDC2Plate10B01	1	FS08
CDC2Plate10B10	1	FS05
CDC2Plate10B11	1	FS06
CDC2Plate10B12	1	FS07
CDC2Plate10C06	1	FS05
CDC2Plate10D02	1	FS05
CDC2Plate10D03	1	FS06
CDC2Plate10E02	1	FS05
CDC2Plate10E03	1	FS06
CDC2Plate13C02	1	FS09
CDC2Plate13C05	1	FS12
CDC2Plate13D02	1	FS09
CDC2Plate13D04	1	FS11
CDC2Plate13D05	1	FS12
CDC2Plate13D11	1	FS10
CDC2Plate13D12	1	FS11
CDC2Plate13E01	1	FS12
CDC2Plate13E08	1	FS11
CDC2Plate13E09	1	FS12
CDC2Plate13F07	1	FS10
CDC2Plate13F08	1	FS11
CDC2Plate13F10	1	FS09
CDC2Plate13G01	1	FS12
CDC2Plate1A11	1	FS09
CDC2Plate1B09	1	FS07
CDC2Plate1B10	1	FS08
CDC2Plate1B11	1	FS09
CDC2Plate1B12	1	FS10
CDC2Plate1C06	1	FS09
CDC2Plate1C12	1	FS07
CDC2Plate1D01	1	FS08
CDC2Plate1D12	1	FS07
CDC2Plate1E01	1	FS08
CDC2Plate1E02	1	FS09
CDC2Plate3A02	1	FS01
CDC2Plate3A04	1	FS03
CDC2Plate3A05	1	FS01
CDC2Plate3A06	1	FS02
CDC2Plate3A07	1	FS03
CDC2Plate3A11	1	FS01
CDC2Plate3B01	1	FS03
CDC2Plate4G08	1	FS12
CDC2Plate4H01	1	FS11
CDC2Plate4H09	1	FS11
CDC2Plate4H10	1	FS12
CDC2Plate5A06	1	FS12
CDC2Plate5A07	1	FS11
CDC2Plate6G02	1	FS04
CDC2Plate6G03	1	FS05
CDC2Plate6G04	1	FS06
CDC2Plate6G06	1	FS05
CDC2Plate6G07	1	FS06
CDC2Plate6G09	1	FS05
CDC2Plate6G10	1	FS06
CDC2Plate7A10	1	FS05
CDC2Plate7B01	1	FS05
CDC2Plate7B02	1	FS06
CDC2Plate7B09	1	FS04
CDC2Plate7B10	1	FS05
CDC2Plate7B11	1	FS06
CDC2Plate7B12	1	FS04
CDC2Plate7C02	1	FS06
CDC2Plate9D10	1	FS02
CDC2Plate9D11	1	FS03
CDC2Plate9D12	1	FS04
CDC2Plate9E09	1	FS01
CDC2Plate9E10	1	FS02
CDC2Plate9E11	1	FS03
CDC2Plate9E12	1	FS04
CDC2Plate9F09	1	FS02
CDC2Plate9G01	1	FS02
CDC2Plate9H03	1	FS04
CDC2Plate9H04	1	FS01
CDC2Plate9H05	1	FS02
CDC2Plate9H06	1	FS03
CDC2Plate9H07	1	FS04
CDC2Plate13C04	1	FS11
CDC2Plate13D10	1	FS09
CDC2Plate13F12	1	FS11
CDC2Plate3B07	1	FS03
CDC2Plate3D08	1	FS01
CDC2Plate4H06	1	FS12
CDC2Plate9F07	1	FS03
CDC2Plate9H01	1	FS02
CDC2Plate13D03	1	FS10
CDC2Plate1C05	1	FS08
CDC2Plate1C11	1	FS10
CDC2Plate1E06	1	FS09
CDC2Plate1E07	1	FS10
CDC2Plate3B05	1	FS01
CDC2Plate10F11	2	FS02
CDC2Plate10F12	2	FS03
CDC2Plate10G01	2	FS04
CDC2Plate10G10	2	FS01
CDC2Plate10G11	2	FS02
CDC2Plate10G12	2	FS03
CDC2Plate10H10	2	FS02
CDC2Plate11B06	2	FS04
CDC2Plate11B07	2	FS01
CDC2Plate11B08	2	FS02
CDC2Plate11B09	2	FS03
CDC2Plate11B10	2	FS04
CDC2Plate11C11	2	FS05
CDC2Plate11C12	2	FS06
CDC2Plate11D01	2	FS07
CDC2Plate11D02	2	FS08
CDC2Plate11D11	2	FS05
CDC2Plate11D12	2	FS06
CDC2Plate11E01	2	FS07
CDC2Plate11E02	2	FS08
CDC2Plate11E07	2	FS05
CDC2Plate11F03	2	FS05
CDC2Plate11F04	2	FS06
CDC2Plate11G03	2	FS05
CDC2Plate11G04	2	FS06
CDC2Plate11G07	2	FS05
CDC2Plate13H02	2	FS09
CDC2Plate13H05	2	FS12
CDC2Plate14A04	2	FS09
CDC2Plate14A06	2	FS11
CDC2Plate14A07	2	FS12
CDC2Plate14B01	2	FS10
CDC2Plate14B02	2	FS11
CDC2Plate14B03	2	FS12
CDC2Plate14B10	2	FS11
CDC2Plate14B11	2	FS12
CDC2Plate14C09	2	FS10
CDC2Plate14C10	2	FS11
CDC2Plate14C12	2	FS09
CDC2Plate14D03	2	FS12
CDC2Plate1F11	2	FS09
CDC2Plate1G09	2	FS07
CDC2Plate1G10	2	FS08
CDC2Plate1G11	2	FS09
CDC2Plate1G12	2	FS10
CDC2Plate1H06	2	FS09
CDC2Plate2A02	2	FS07
CDC2Plate2A03	2	FS08
CDC2Plate2B02	2	FS07
CDC2Plate2B03	2	FS08
CDC2Plate2B04	2	FS09
CDC2Plate3F02	2	FS01
CDC2Plate3F04	2	FS03
CDC2Plate3F05	2	FS01
CDC2Plate3F06	2	FS02
CDC2Plate3F07	2	FS03
CDC2Plate3F11	2	FS01
CDC2Plate3G01	2	FS03
CDC2Plate5D11	2	FS12
CDC2Plate5E04	2	FS11
CDC2Plate5E12	2	FS11
CDC2Plate5F01	2	FS12
CDC2Plate5F07	2	FS12
CDC2Plate5F08	2	FS11
CDC2Plate7D03	2	FS04
CDC2Plate7D04	2	FS05
CDC2Plate7D05	2	FS06
CDC2Plate7D07	2	FS05
CDC2Plate7D08	2	FS06
CDC2Plate7D10	2	FS05
CDC2Plate7D11	2	FS06
CDC2Plate7F09	2	FS05
CDC2Plate7F12	2	FS05
CDC2Plate7G01	2	FS06
CDC2Plate7G08	2	FS04
CDC2Plate7G09	2	FS05
CDC2Plate7G10	2	FS06
CDC2Plate7G11	2	FS04
CDC2Plate7H01	2	FS06
CDC2Plate10H08	2	FS03
CDC2Plate11B04	2	FS02
CDC2Plate13H04	2	FS11
CDC2Plate14A12	2	FS09
CDC2Plate14D02	2	FS11
CDC2Plate3G07	2	FS03
CDC2Plate4A04	2	FS01
CDC2Plate5E09	2	FS12
CDC2Plate14A05	2	FS10
CDC2Plate1H05	2	FS08
CDC2Plate2A01	2	FS10
CDC2Plate2B08	2	FS09
CDC2Plate2B09	2	FS10
CDC2Plate3G05	2	FS01
CDC2Plate12A02	3	FS02
CDC2Plate12A03	3	FS03
CDC2Plate12A04	3	FS04
CDC2Plate12B01	3	FS01
CDC2Plate12B02	3	FS02
CDC2Plate12B03	3	FS03
CDC2Plate12B04	3	FS04
CDC2Plate12C01	3	FS02
CDC2Plate12C05	3	FS02
CDC2Plate12D07	3	FS04
CDC2Plate12D08	3	FS01
CDC2Plate12D09	3	FS02
CDC2Plate12D10	3	FS03
CDC2Plate12D11	3	FS04
CDC2Plate12F01	3	FS06
CDC2Plate12F02	3	FS07
CDC2Plate12F03	3	FS08
CDC2Plate12F12	3	FS05
CDC2Plate12G01	3	FS06
CDC2Plate12G02	3	FS07
CDC2Plate12G03	3	FS08
CDC2Plate12G08	3	FS05
CDC2Plate12H04	3	FS05
CDC2Plate12H05	3	FS06
CDC2Plate13A06	3	FS05
CDC2Plate13A07	3	FS06
CDC2Plate13A10	3	FS05
CDC2Plate14E04	3	FS09
CDC2Plate14E07	3	FS12
CDC2Plate14F04	3	FS09
CDC2Plate14F06	3	FS11
CDC2Plate14F07	3	FS12
CDC2Plate14G01	3	FS10
CDC2Plate14G02	3	FS11
CDC2Plate14G03	3	FS12
CDC2Plate14G10	3	FS11
CDC2Plate14G11	3	FS12
CDC2Plate14H09	3	FS10
CDC2Plate14H10	3	FS11
CDC2Plate15A02	3	FS09
CDC2Plate15A05	3	FS12
CDC2Plate2D01	3	FS09
CDC2Plate2D11	3	FS07
CDC2Plate2D12	3	FS08
CDC2Plate2E08	3	FS09
CDC2Plate2F02	3	FS07
CDC2Plate2F03	3	FS08
CDC2Plate2G02	3	FS07
CDC2Plate2G03	3	FS08
CDC2Plate2G04	3	FS09
CDC2Plate4C04	3	FS01
CDC2Plate4C06	3	FS03
CDC2Plate4C07	3	FS01
CDC2Plate4C08	3	FS02
CDC2Plate4C09	3	FS03
CDC2Plate4D01	3	FS01
CDC2Plate4D03	3	FS03
CDC2Plate6B02	3	FS12
CDC2Plate6B07	3	FS11
CDC2Plate6C03	3	FS11
CDC2Plate6C04	3	FS12
CDC2Plate6C10	3	FS12
CDC2Plate6C11	3	FS11
CDC2Plate8A04	3	FS04
CDC2Plate8A05	3	FS05
CDC2Plate8A06	3	FS06
CDC2Plate8A08	3	FS05
CDC2Plate8A09	3	FS06
CDC2Plate8A11	3	FS05
CDC2Plate8A12	3	FS06
CDC2Plate8C10	3	FS05
CDC2Plate8D01	3	FS05
CDC2Plate8D02	3	FS06
CDC2Plate8D09	3	FS04
CDC2Plate8D10	3	FS05
CDC2Plate8D11	3	FS06
CDC2Plate8D12	3	FS04
CDC2Plate8E02	3	FS06
CDC2Plate12B11	3	FS03
CDC2Plate12D05	3	FS02
CDC2Plate14E06	3	FS11
CDC2Plate14F12	3	FS09
CDC2Plate15A04	3	FS11
CDC2Plate4D06	3	FS03
CDC2Plate4E07	3	FS01
CDC2Plate6B12	3	FS12
CDC2Plate14F05	3	FS10
CDC2Plate2E07	3	FS08
CDC2Plate2F01	3	FS10
CDC2Plate2G08	3	FS09
CDC2Plate2G09	3	FS10
CDC2Plate4D04	3	FS01
CDC2Plate13F09	1	FS12
CDC2Plate1D02	1	FS09
CDC2Plate1E04	1	FS07
CDC2Plate3A12	1	FS02
CDC2Plate4G07	1	FS11
CDC2Plate4H02	1	FS12
CDC2Plate9G02	1	FS03
CDC2Plate1C10	1	FS09
CDC2Plate5A05	1	FS11
CDC2Plate5A08	1	FS12
CDC2Plate10C08	1	FS07
CDC2Plate10C12	1	FS07
CDC2Plate13E05	1	FS12
CDC2Plate4H08	1	FS12
CDC2Plate1D03	1	FS10
CDC2Plate1C07	1	FS10
CDC2Plate2H03	1	FS01
CDC2Plate3D09	1	FS02
CDC2Plate11A05	2	FS03
CDC2Plate14C11	2	FS12
CDC2Plate2A04	2	FS09
CDC2Plate2B06	2	FS07
CDC2Plate3F12	2	FS02
CDC2Plate5D10	2	FS11
CDC2Plate5E05	2	FS12
CDC2Plate1H10	2	FS09
CDC2Plate5F06	2	FS11
CDC2Plate5F09	2	FS12
CDC2Plate11E09	2	FS07
CDC2Plate11F01	2	FS07
CDC2Plate14B07	2	FS12
CDC2Plate5E11	2	FS12
CDC2Plate2A05	2	FS10
CDC2Plate1H07	2	FS10
CDC2Plate3E05	2	FS01
CDC2Plate4A05	2	FS02
CDC2Plate12C06	3	FS03
CDC2Plate15A01	3	FS12
CDC2Plate2F04	3	FS09
CDC2Plate4D02	3	FS02
CDC2Plate6B01	3	FS11
CDC2Plate6B08	3	FS12
CDC2Plate2E12	3	FS09
CDC2Plate6C09	3	FS11
CDC2Plate6C12	3	FS12
CDC2Plate12G10	3	FS07
CDC2Plate12H02	3	FS07
CDC2Plate14G07	3	FS12
CDC2Plate6C02	3	FS12
CDC2Plate2F05	3	FS10
CDC2Plate2E09	3	FS10
CDC2Plate4B07	3	FS01
CDC2Plate4E08	3	FS02
CDC2Plate10E08	1	FS07
CDC2Plate10E09	1	FS08
CDC2Plate1A09	1	FS07
CDC2Plate9D09	1	FS01
CDC2Plate10C11	1	FS06
CDC2Plate3A03	1	FS02
CDC2Plate3B08	1	FS01
CDC2Plate4H05	1	FS11
CDC2Plate10C07	1	FS06
CDC2Plate10D04	1	FS07
CDC2Plate1C04	1	FS07
CDC2Plate1C09	1	FS08
CDC2Plate6G05	1	FS04
CDC2Plate9F12	1	FS01
CDC2Plate9G03	1	FS04
CDC2Plate13C03	1	FS10
CDC2Plate1A12	1	FS10
CDC2Plate1E03	1	FS10
CDC2Plate3B09	1	FS02
CDC2Plate10F10	2	FS01
CDC2Plate11G09	2	FS07
CDC2Plate11G10	2	FS08
CDC2Plate1F09	2	FS07
CDC2Plate11E12	2	FS06
CDC2Plate3F03	2	FS02
CDC2Plate3G08	2	FS01
CDC2Plate5E08	2	FS11
CDC2Plate11A03	2	FS01
CDC2Plate11E08	2	FS06
CDC2Plate11F05	2	FS07
CDC2Plate1H04	2	FS07
CDC2Plate1H09	2	FS08
CDC2Plate7D06	2	FS04
CDC2Plate11A06	2	FS04
CDC2Plate13H03	2	FS10
CDC2Plate1F12	2	FS10
CDC2Plate2B05	2	FS10
CDC2Plate3G09	2	FS02
CDC2Plate12A01	3	FS01
CDC2Plate13A12	3	FS07
CDC2Plate13B01	3	FS08
CDC2Plate2C11	3	FS07
CDC2Plate12H01	3	FS06
CDC2Plate4C05	3	FS02
CDC2Plate4D07	3	FS01
CDC2Plate6B11	3	FS11
CDC2Plate12C04	3	FS01
CDC2Plate12G09	3	FS06
CDC2Plate12H06	3	FS07
CDC2Plate2E06	3	FS07
CDC2Plate2E11	3	FS08
CDC2Plate8A07	3	FS04
CDC2Plate12C07	3	FS04
CDC2Plate14E05	3	FS10
CDC2Plate2D02	3	FS10
CDC2Plate2G05	3	FS10
CDC2Plate4D08	3	FS02
CDC2Plate2H05	1	FS03
CDC2Plate3B10	1	FS03
CDC2Plate10C10	1	FS05
CDC2Plate10E07	1	FS06
CDC2Plate3D10	1	FS03
CDC2Plate1F08	1	FS04
CDC2Plate4H07	1	FS11
CDC2Plate6G08	1	FS04
CDC2Plate10C09	1	FS08
CDC2Plate10E04	1	FS07
CDC2Plate13E06	1	FS09
CDC2Plate13E07	1	FS10
CDC2Plate1A10	1	FS08
CDC2Plate1C08	1	FS07
CDC2Plate7A11	1	FS06
CDC2Plate9F06	1	FS02
CDC2Plate9H02	1	FS03
CDC2Plate3E07	2	FS03
CDC2Plate3G10	2	FS03
CDC2Plate11E11	2	FS05
CDC2Plate11G08	2	FS06
CDC2Plate4A06	2	FS03
CDC2Plate5E10	2	FS11
CDC2Plate7D09	2	FS04
CDC2Plate10H07	2	FS02
CDC2Plate11B05	2	FS03
CDC2Plate11E10	2	FS08
CDC2Plate11G05	2	FS07
CDC2Plate14B08	2	FS09
CDC2Plate14B09	2	FS10
CDC2Plate1F10	2	FS08
CDC2Plate1H08	2	FS07
CDC2Plate7F10	2	FS06
CDC2Plate4B09	3	FS03
CDC2Plate4D09	3	FS03
CDC2Plate12G12	3	FS05
CDC2Plate13A11	3	FS06
CDC2Plate4E09	3	FS03
CDC2Plate2H02	3	FS04
CDC2Plate6C01	3	FS11
CDC2Plate8A10	3	FS04
CDC2Plate12B10	3	FS02
CDC2Plate12D06	3	FS03
CDC2Plate12G11	3	FS08
CDC2Plate13A08	3	FS07
CDC2Plate14G08	3	FS09
CDC2Plate14G09	3	FS10
CDC2Plate2C12	3	FS08
CDC2Plate2E10	3	FS07
CDC2Plate8C11	3	FS06
CDC2Plate10D01	1	FS08
CDC2Plate15E11	1	FS04
CDC2Plate10D05	1	FS08
CDC2Plate10E05	1	FS08
CDC2Plate13F06	1	FS09
CDC2Plate13F11	1	FS10
CDC2Plate9F11	1	FS04
CDC2Plate13E02	1	FS09
CDC2Plate13E03	1	FS10
CDC2Plate13E04	1	FS11
CDC2Plate1E05	1	FS08
CDC2Plate7A12	1	FS04
CDC2Plate7C01	1	FS05
CDC2Plate9F05	1	FS01
CDC2Plate9F08	1	FS01
CDC2Plate9F10	1	FS03
CDC2Plate9G12	1	FS01
CDC2Plate11F02	2	FS08
CDC2Plate16B06	2	FS04
CDC2Plate11A02	2	FS04
CDC2Plate11F06	2	FS08
CDC2Plate11G06	2	FS08
CDC2Plate14C08	2	FS09
CDC2Plate14D01	2	FS10
CDC2Plate10H06	2	FS01
CDC2Plate10H09	2	FS01
CDC2Plate11A01	2	FS03
CDC2Plate11B03	2	FS01
CDC2Plate14B04	2	FS09
CDC2Plate14B05	2	FS10
CDC2Plate14B06	2	FS11
CDC2Plate2B07	2	FS08
CDC2Plate7F11	2	FS04
CDC2Plate7G12	2	FS05
CDC2Plate12H03	3	FS08
CDC2Plate16B10	3	FS04
CDC2Plate12C03	3	FS04
CDC2Plate12H07	3	FS08
CDC2Plate13A09	3	FS08
CDC2Plate14H08	3	FS09
CDC2Plate15A03	3	FS10
CDC2Plate12B09	3	FS01
CDC2Plate12B12	3	FS01
CDC2Plate12C02	3	FS03
CDC2Plate14G04	3	FS09
CDC2Plate14G05	3	FS10
CDC2Plate14G06	3	FS11
CDC2Plate2G07	3	FS08
CDC2Plate8C12	3	FS04
CDC2Plate8E01	3	FS05

## Sheet: Table S8
Table S8: Huang.final.abund.opti_mcc.0.01.cons.subsample.cons.taxonomy
OTU	Size	Taxonomy
Otu0001	486674	Bacteria(100);Proteobacteria(100);Gammaproteobacteria(100);Enterobacteriales(100);Enterobacteriaceae(100);Escherichia-Shigella(100);
Otu0002	331040	Bacteria(100);Bacteroidetes(100);Bacteroidia(100);Bacteroidales(100);Bacteroidaceae(100);Bacteroides(100);
Otu0003	283514	Bacteria(100);Bacteroidetes(100);Bacteroidia(100);Bacteroidales(100);Bacteroidaceae(100);Bacteroides(100);
Otu0004	219163	Bacteria(100);Firmicutes(100);Clostridia(100);Clostridiales(100);Clostridiaceae_1(100);Clostridium_sensu_stricto_1(100);
Otu0005	217788	Bacteria(100);Bacteroidetes(100);Bacteroidia(100);Bacteroidales(100);Bacteroidaceae(100);Bacteroides(100);
Otu0006	96945	Bacteria(100);Firmicutes(100);Erysipelotrichia(100);Erysipelotrichales(100);Erysipelotrichaceae(100);Erysipelatoclostridium(100);
Otu0007	99030	Bacteria(100);Bacteroidetes(100);Bacteroidia(100);Bacteroidales(100);Bacteroidaceae(100);Bacteroides(100);
Otu0008	97960	Bacteria(100);Bacteroidetes(100);Bacteroidia(100);Bacteroidales(100);Bacteroidaceae(100);Bacteroides(100);
Otu0009	90070	Bacteria(100);Firmicutes(100);Negativicutes(100);Selenomonadales(100);Acidaminococcaceae(100);Phascolarctobacterium(100);
Otu0010	75387	Bacteria(100);Bacteroidetes(100);Bacteroidia(100);Bacteroidales(100);Bacteroidaceae(100);Bacteroides(100);
Otu0011	86992	Bacteria(100);Bacteroidetes(100);Bacteroidia(100);Bacteroidales(100);Bacteroidaceae(100);Bacteroides(100);
Otu0012	75962	Bacteria(100);Firmicutes(100);Clostridia(100);Clostridiales(100);Lachnospiraceae(100);Lachnoclostridium(100);
Otu0013	69534	Bacteria(100);Bacteroidetes(100);Bacteroidia(100);Bacteroidales(100);Bacteroidaceae(100);Bacteroides(100);
Otu0014	73446	Bacteria(100);Proteobacteria(100);Deltaproteobacteria(100);Desulfovibrionales(100);Desulfovibrionaceae(100);Bilophila(100);
Otu0015	52806	Bacteria(100);Proteobacteria(100);Gammaproteobacteria(100);Enterobacteriales(100);Enterobacteriaceae(100);Enterobacteriaceae_unclassified(100);
Otu0016	51665	Bacteria(100);Verrucomicrobia(100);Verrucomicrobiae(100);Verrucomicrobiales(100);Akkermansiaceae(100);Akkermansia(100);
Otu0017	44310	Bacteria(100);Firmicutes(100);Clostridia(100);Clostridiales(100);Lachnospiraceae(100);Lachnospiraceae_UCG-004(100);
Otu0018	45483	Bacteria(100);Firmicutes(100);Bacilli(100);Bacillales(100);Bacillaceae(100);Bacillus(100);
Otu0019	37615	Bacteria(100);Bacteroidetes(100);Bacteroidia(100);Bacteroidales(100);Bacteroidaceae(100);Bacteroides(100);
Otu0020	28862	Bacteria(100);Firmicutes(100);Clostridia(100);Clostridiales(100);Clostridiaceae_1(100);Clostridium_sensu_stricto_1(100);
Otu0021	26485	Bacteria(100);Verrucomicrobia(100);Verrucomicrobiae(100);Verrucomicrobiales(100);Akkermansiaceae(100);Akkermansia(100);
Otu0022	27498	Bacteria(100);Bacteroidetes(100);Bacteroidia(100);Bacteroidales(100);Rikenellaceae(100);Alistipes(100);
Otu0023	27014	Bacteria(100);Firmicutes(100);Clostridia(100);Clostridiales(100);Lachnospiraceae(100);Agathobacter(100);
Otu0024	25978	Bacteria(100);Firmicutes(100);Clostridia(100);Clostridiales(100);Ruminococcaceae(100);Ruminococcaceae_UCG-002(100);
Otu0025	24791	Bacteria(100);Firmicutes(100);Clostridia(100);Clostridiales(100);Lachnospiraceae(100);Lachnoclostridium(100);
Otu0026	23620	Bacteria(100);Firmicutes(100);Bacilli(100);Lactobacillales(100);Enterococcaceae(100);Enterococcus(100);
Otu0027	21805	Bacteria(100);Proteobacteria(100);Gammaproteobacteria(100);Betaproteobacteriales(100);Burkholderiaceae(100);Parasutterella(100);
Otu0028	21420	Bacteria(100);Firmicutes(100);Negativicutes(100);Selenomonadales(100);Veillonellaceae(100);Dialister(100);
Otu0029	21262	Bacteria(100);Firmicutes(100);Erysipelotrichia(100);Erysipelotrichales(100);Erysipelotrichaceae(100);Erysipelotrichaceae_UCG-003(100);
Otu0030	17943	Bacteria(100);Bacteroidetes(100);Bacteroidia(100);Bacteroidales(100);Bacteroidaceae(100);Bacteroides(100);
Otu0031	20367	Bacteria(100);Firmicutes(100);Clostridia(100);Clostridiales(100);Lachnospiraceae(100);Eisenbergiella(100);
Otu0032	19168	Bacteria(100);Firmicutes(100);Clostridia(100);Clostridiales(100);Clostridiaceae_1(100);Clostridium_sensu_stricto_13(100);
Otu0033	18302	Bacteria(100);Bacteroidetes(100);Bacteroidia(100);Bacteroidales(100);Bacteroidaceae(100);Bacteroides(100);
Otu0034	17534	Bacteria(100);Firmicutes(100);Clostridia(100);Clostridiales(100);Peptostreptococcaceae(100);Paeniclostridium(100);
Otu0035	18326	Bacteria(100);Firmicutes(100);Clostridia(100);Clostridiales(100);Ruminococcaceae(100);Flavonifractor(100);
Otu0036	17515	Bacteria(100);Firmicutes(100);Clostridia(100);Clostridiales(100);Ruminococcaceae(100);Ruminococcaceae_UCG-003(100);
Otu0037	14405	Bacteria(100);Firmicutes(100);Clostridia(100);Clostridiales(100);Ruminococcaceae(100);Faecalibacterium(100);
Otu0038	15762	Bacteria(100);Bacteroidetes(100);Bacteroidia(100);Bacteroidales(100);Tannerellaceae(100);Parabacteroides(100);
Otu0039	15602	Bacteria(100);Bacteroidetes(100);Bacteroidia(100);Bacteroidales(100);Bacteroidaceae(100);Bacteroides(100);
Otu0040	16099	Bacteria(100);Firmicutes(100);Clostridia(100);Clostridiales(100);Ruminococcaceae(100);Ruminococcaceae_UCG-002(100);
Otu0041	15518	Bacteria(100);Fusobacteria(100);Fusobacteriia(100);Fusobacteriales(100);Fusobacteriaceae(100);Fusobacterium(100);
Otu0042	13803	Bacteria(100);Firmicutes(100);Clostridia(100);Clostridiales(100);Lachnospiraceae(100);Blautia(100);
Otu0043	13926	Bacteria(100);Bacteroidetes(100);Bacteroidia(100);Bacteroidales(100);Tannerellaceae(100);Parabacteroides(100);
Otu0044	12130	Bacteria(100);Firmicutes(100);Clostridia(100);Clostridiales(100);Lachnospiraceae(100);Tyzzerella(100);
Otu0045	10846	Bacteria(100);Bacteroidetes(100);Bacteroidia(100);Bacteroidales(100);Bacteroidales_unclassified(100);Bacteroidales_unclassified(100);
Otu0046	12787	Bacteria(100);Firmicutes(100);Clostridia(100);Clostridiales(100);Ruminococcaceae(100);Oscillibacter(100);
Otu0047	10955	Bacteria(100);Bacteroidetes(100);Bacteroidia(100);Bacteroidales(100);Bacteroidaceae(100);Bacteroides(100);
Otu0048	10056	Bacteria(100);Bacteroidetes(100);Bacteroidia(100);Bacteroidales(100);Tannerellaceae(100);Parabacteroides(100);
Otu0049	9450	Bacteria(100);Firmicutes(100);Clostridia(100);Clostridiales(100);Ruminococcaceae(100);Subdoligranulum(100);
Otu0050	9672	Bacteria(100);Fusobacteria(100);Fusobacteriia(100);Fusobacteriales(100);Fusobacteriaceae(100);Fusobacterium(100);
Otu0051	9416	Bacteria(100);Firmicutes(100);Clostridia(100);Clostridiales(100);Ruminococcaceae(100);Ruminiclostridium_9(100);
Otu0052	10160	Bacteria(100);Firmicutes(100);Clostridia(100);Clostridiales(100);Lachnospiraceae(100);Lachnospiraceae_unclassified(100);
Otu0053	7947	Bacteria(100);Firmicutes(100);Clostridia(100);Clostridiales(100);Lachnospiraceae(100);Lachnoclostridium(100);
Otu0054	9079	Bacteria(100);Firmicutes(100);Clostridia(100);Clostridiales(100);Lachnospiraceae(100);Anaerostipes(100);
Otu0055	8976	Bacteria(100);Bacteroidetes(100);Bacteroidia(100);Bacteroidales(100);Bacteroidaceae(100);Bacteroides(100);
Otu0056	8161	Bacteria(100);Firmicutes(100);Clostridia(100);Clostridiales(100);Lachnospiraceae(100);Lachnospiraceae_unclassified(100);
Otu0057	8644	Bacteria(100);Firmicutes(100);Clostridia(100);Clostridiales(100);Clostridiaceae_1(100);Clostridium_sensu_stricto_1(100);
Otu0058	7874	Bacteria(100);Synergistetes(100);Synergistia(100);Synergistales(100);Synergistaceae(100);Cloacibacillus(100);
Otu0059	7927	Bacteria(100);Firmicutes(100);Clostridia(100);Clostridiales(100);Ruminococcaceae(100);Butyricicoccus(100);
Otu0060	6727	Bacteria(100);Firmicutes(100);Clostridia(100);Clostridiales(100);Lachnospiraceae(100);Hungatella(100);
Otu0061	7610	Bacteria(100);Bacteroidetes(100);Bacteroidia(100);Bacteroidales(100);Bacteroidaceae(100);Bacteroides(100);
Otu0062	7061	Bacteria(100);Firmicutes(100);Clostridia(100);Clostridiales(100);Lachnospiraceae(100);Sellimonas(100);
Otu0063	6903	Bacteria(100);Firmicutes(100);Bacilli(100);Bacillales(100);Staphylococcaceae(100);Staphylococcus(100);
Otu0064	7798	Bacteria(100);Firmicutes(100);Bacilli(100);Lactobacillales(100);Streptococcaceae(100);Streptococcus(100);
Otu0065	7483	Bacteria(100);Proteobacteria(100);Gammaproteobacteria(100);Enterobacteriales(100);Enterobacteriaceae(100);Enterobacteriaceae_unclassified(100);
Otu0066	7301	Bacteria(100);Bacteroidetes(100);Bacteroidia(100);Bacteroidales(100);Rikenellaceae(100);Alistipes(100);
Otu0067	7042	Bacteria(100);Firmicutes(100);Clostridia(100);Clostridiales(100);Lachnospiraceae(100);Fusicatenibacter(100);
Otu0068	6746	Bacteria(100);Firmicutes(100);Clostridia(100);Clostridiales(100);Ruminococcaceae(100);Ruminococcaceae_UCG-002(100);
Otu0069	5606	Bacteria(100);Bacteroidetes(100);Bacteroidia(100);Bacteroidales(100);Bacteroidaceae(100);Bacteroides(100);
Otu0070	5428	Bacteria(100);Bacteroidetes(100);Bacteroidia(100);Bacteroidales(100);Rikenellaceae(100);Alistipes(100);
Otu0071	6322	Bacteria(100);Bacteroidetes(100);Bacteroidia(100);Bacteroidales(100);Bacteroidaceae(100);Bacteroides(100);
Otu0072	6241	Bacteria(100);Firmicutes(100);Clostridia(100);Clostridiales(100);Lachnospiraceae(100);Coprococcus_3(100);
Otu0073	6149	Bacteria(100);Firmicutes(100);Clostridia(100);Clostridiales(100);Lachnospiraceae(100);Blautia(100);
Otu0074	6045	Bacteria(100);Firmicutes(100);Clostridia(100);Clostridiales(100);Clostridiaceae_1(100);Clostridium_sensu_stricto_1(100);
Otu0075	6550	Bacteria(100);Firmicutes(100);Clostridia(100);Clostridiales(100);Ruminococcaceae(100);Subdoligranulum(100);
Otu0076	6213	Bacteria(100);Bacteroidetes(100);Bacteroidia(100);Bacteroidales(100);Bacteroidaceae(100);Bacteroides(100);
Otu0077	5385	Bacteria(100);Firmicutes(100);Clostridia(100);Clostridiales(100);Ruminococcaceae(100);Ruminococcus_2(100);
Otu0078	5812	Bacteria(100);Firmicutes(100);Clostridia(100);Clostridiales(100);Lachnospiraceae(100);Lachnospiraceae_UCG-004(100);
Otu0079	5043	Bacteria(100);Bacteroidetes(100);Bacteroidia(100);Bacteroidales(100);Bacteroidales_unclassified(100);Bacteroidales_unclassified(100);
Otu0080	5679	Bacteria(100);Firmicutes(100);Clostridia(100);Clostridiales(100);Lachnospiraceae(100);Lachnoclostridium(100);
Otu0081	5940	Bacteria(100);Bacteroidetes(100);Bacteroidia(100);Bacteroidales(100);Bacteroidaceae(100);Bacteroides(100);
Otu0082	5387	Bacteria(100);Firmicutes(100);Clostridia(100);Clostridiales(100);Lachnospiraceae(100);Hungatella(100);
Otu0083	5417	Bacteria(100);Bacteroidetes(100);Bacteroidia(100);Bacteroidales(100);Bacteroidaceae(100);Bacteroides(100);
Otu0084	4649	Bacteria(100);Firmicutes(100);Clostridia(100);Clostridiales(100);Ruminococcaceae(100);Ruminococcaceae_UCG-002(100);
Otu0085	4963	Bacteria(100);Firmicutes(100);Clostridia(100);Clostridiales(100);Ruminococcaceae(100);Ruminococcaceae_UCG-004(100);
Otu0086	4512	Bacteria(100);Bacteroidetes(100);Bacteroidia(100);Bacteroidales(100);Tannerellaceae(100);Parabacteroides(100);
Otu0087	4677	Bacteria(100);Firmicutes(100);Clostridia(100);Clostridiales(100);Peptostreptococcaceae(100);Paraclostridium(100);
Otu0088	4969	Bacteria(100);Firmicutes(100);Erysipelotrichia(100);Erysipelotrichales(100);Erysipelotrichaceae(100);Erysipelotrichaceae_ge(100);
Otu0089	5139	Bacteria(100);Firmicutes(100);Clostridia(100);Clostridiales(100);Peptostreptococcaceae(100);Intestinibacter(100);
Otu0090	4681	Bacteria(100);Firmicutes(100);Clostridia(100);Clostridiales(100);Family_XI(100);Tissierella(100);
Otu0091	4598	Bacteria(100);Bacteroidetes(100);Bacteroidia(100);Bacteroidales(100);Bacteroidaceae(100);Bacteroides(100);
Otu0092	4480	Bacteria(100);Bacteroidetes(100);Bacteroidia(100);Bacteroidales(100);Bacteroidaceae(100);Bacteroides(100);
Otu0093	4740	Bacteria(100);Firmicutes(100);Clostridia(100);Clostridiales(100);Lachnospiraceae(100);Lachnoclostridium(100);
Otu0094	3812	Bacteria(100);Firmicutes(100);Clostridia(100);Clostridiales(100);Clostridiaceae_1(100);Clostridium_sensu_stricto_15(100);
Otu0095	4109	Bacteria(100);Firmicutes(100);Clostridia(100);Clostridiales(100);Family_XIII(100);Family_XIII_AD3011_group(100);
Otu0096	3862	Bacteria(100);Firmicutes(100);Clostridia(100);Clostridiales(100);Clostridiaceae_1(100);Clostridium_sensu_stricto_13(100);
Otu0097	3553	Bacteria(100);Firmicutes(100);Clostridia(100);Clostridiales(100);Lachnospiraceae(100);Dorea(100);
Otu0098	4012	Bacteria(100);Firmicutes(100);Clostridia(100);Clostridiales(100);Lachnospiraceae(100);UC5-1-2E3(100);
Otu0099	1487	Bacteria(100);Proteobacteria(100);Gammaproteobacteria(100);Pasteurellales(100);Pasteurellaceae(100);Pasteurellaceae_unclassified(100);
Otu0100	3983	Bacteria(100);Firmicutes(100);Clostridia(100);Clostridiales(100);Ruminococcaceae(100);Ruminiclostridium_9(100);
Otu0101	3390	Bacteria(100);Bacteroidetes(100);Bacteroidia(100);Bacteroidales(100);Bacteroidaceae(100);Bacteroides(100);
Otu0102	3506	Bacteria(100);Firmicutes(100);Bacilli(100);Lactobacillales(100);Lactobacillaceae(100);Lactobacillus(100);
Otu0103	3606	Bacteria(100);Actinobacteria(100);Actinobacteria(100);Bifidobacteriales(100);Bifidobacteriaceae(100);Bifidobacterium(100);
Otu0104	3318	Bacteria(100);Firmicutes(100);Clostridia(100);Clostridiales(100);Lachnospiraceae(100);Blautia(100);
Otu0105	3704	Bacteria(100);Firmicutes(100);Clostridia(100);Clostridiales(100);Lachnospiraceae(100);Coprococcus_2(100);
Otu0106	3691	Bacteria(100);Firmicutes(100);Clostridia(100);Clostridiales(100);Lachnospiraceae(100);Lachnospiraceae_unclassified(100);
Otu0107	3398	Bacteria(100);Firmicutes(100);Clostridia(100);Clostridiales(100);Lachnospiraceae(100);Blautia(100);
Otu0108	3236	Bacteria(100);Firmicutes(100);Clostridia(100);Clostridiales(100);Ruminococcaceae(100);Ruminococcaceae_UCG-002(100);
Otu0109	2890	Bacteria(100);Firmicutes(100);Clostridia(100);Clostridiales(100);Lachnospiraceae(100);Lachnospiraceae_unclassified(100);
Otu0110	4411	Bacteria(100);Firmicutes(100);Clostridia(100);Clostridiales(100);Clostridiaceae_1(100);Clostridium_sensu_stricto_1(100);
Otu0111	3481	Bacteria(100);Bacteroidetes(100);Bacteroidia(100);Bacteroidales(100);Tannerellaceae(100);Parabacteroides(100);
Otu0112	3221	Bacteria(100);Firmicutes(100);Clostridia(100);Clostridiales(100);Lachnospiraceae(100);Lachnospiraceae_unclassified(100);
Otu0113	1935	Bacteria(100);Firmicutes(100);Negativicutes(100);Selenomonadales(100);Veillonellaceae(100);Veillonella(100);
Otu0114	3502	Bacteria(100);Firmicutes(100);Clostridia(100);Clostridiales(100);Lachnospiraceae(100);Lachnospiraceae_unclassified(100);
Otu0115	3401	Bacteria(100);Firmicutes(100);Clostridia(100);Clostridiales(100);Family_XIII(100);Family_XIII_unclassified(100);
Otu0116	3237	Bacteria(100);Firmicutes(100);Clostridia(100);Clostridiales(100);Ruminococcaceae(100);Ruminococcaceae_UCG-003(100);
Otu0117	2456	Bacteria(100);Firmicutes(100);Clostridia(100);Clostridiales(100);Peptostreptococcaceae(100);Peptostreptococcus(100);
Otu0118	2766	Bacteria(100);Firmicutes(100);Clostridia(100);Clostridiales(100);Ruminococcaceae(100);Faecalibacterium(100);
Otu0119	2962	Bacteria(100);Firmicutes(100);Clostridia(100);Clostridiales(100);Lachnospiraceae(100);Coprococcus_1(100);
Otu0120	2991	Bacteria(100);Firmicutes(100);Clostridia(100);Clostridiales(100);Ruminococcaceae(100);Candidatus_Soleaferrea(100);
Otu0121	1837	Bacteria(100);Bacteroidetes(100);Bacteroidia(100);Bacteroidales(100);Bacteroidaceae(100);Bacteroides(100);
Otu0122	2649	Bacteria(100);Firmicutes(100);Clostridia(100);Clostridiales(100);Ruminococcaceae(100);Ruminococcaceae_ge(100);
Otu0123	3479	Bacteria(100);Proteobacteria(100);Gammaproteobacteria(100);Betaproteobacteriales(100);Burkholderiaceae(100);Sutterella(100);
Otu0124	2839	Bacteria(100);Firmicutes(100);Clostridia(100);Clostridiales(100);Lachnospiraceae(100);GCA-900066755(100);
Otu0125	2933	Bacteria(100);Firmicutes(100);Clostridia(100);Clostridiales(100);Lachnospiraceae(100);Dorea(100);
Otu0126	2963	Bacteria(100);Firmicutes(100);Clostridia(100);Clostridiales(100);Ruminococcaceae(100);Butyricicoccus(100);
Otu0127	2572	Bacteria(100);Actinobacteria(100);Actinobacteria(100);Bifidobacteriales(100);Bifidobacteriaceae(100);Bifidobacterium(100);
Otu0128	2481	Bacteria(100);Firmicutes(100);Clostridia(100);Clostridiales(100);Ruminococcaceae(100);Flavonifractor(100);
Otu0129	2776	Bacteria(100);Firmicutes(100);Clostridia(100);Clostridiales(100);Lachnospiraceae(100);Blautia(100);
Otu0130	3047	Bacteria(100);Firmicutes(100);Clostridia(100);Clostridiales(100);Lachnospiraceae(100);Roseburia(100);
Otu0131	2407	Bacteria(100);Firmicutes(100);Clostridia(100);Clostridiales(100);Ruminococcaceae(100);Ruminococcaceae_UCG-014(100);
Otu0132	2836	Bacteria(100);Firmicutes(100);Clostridia(100);Clostridiales(100);Lachnospiraceae(100);Lachnospiraceae_unclassified(100);
Otu0133	2318	Bacteria(100);Firmicutes(100);Erysipelotrichia(100);Erysipelotrichales(100);Erysipelotrichaceae(100);Catenibacterium(100);
Otu0134	2326	Bacteria(100);Firmicutes(100);Clostridia(100);Clostridiales(100);Ruminococcaceae(100);Ruminococcus_1(100);
Otu0135	1676	Bacteria(100);Firmicutes(100);Clostridia(100);Clostridiales(100);Clostridiaceae_1(100);Clostridium_sensu_stricto_13(100);
Otu0136	2559	Bacteria(100);Firmicutes(100);Clostridia(100);Clostridiales(100);Peptostreptococcaceae(100);Clostridioides(100);
Otu0137	2144	Bacteria(100);Firmicutes(100);Clostridia(100);Clostridiales(100);Lachnospiraceae(100);Lachnoclostridium(100);
Otu0138	1966	Bacteria(100);Bacteroidetes(100);Bacteroidia(100);Bacteroidales(100);Rikenellaceae(100);Alistipes(100);
Otu0139	2444	Bacteria(100);Firmicutes(100);Clostridia(100);Clostridiales(100);Christensenellaceae(100);Christensenellaceae_R-7_group(100);
Otu0140	1989	Bacteria(100);Firmicutes(100);Clostridia(100);Clostridiales(100);Peptostreptococcaceae(100);Terrisporobacter(100);
Otu0141	1861	Bacteria(100);Firmicutes(100);Clostridia(100);Clostridiales(100);Ruminococcaceae(100);Ruminococcaceae_UCG-014(100);
Otu0142	2229	Bacteria(100);Firmicutes(100);Clostridia(100);Clostridiales(100);Ruminococcaceae(100);Faecalibacterium(100);
Otu0143	1983	Bacteria(100);Firmicutes(100);Bacilli(100);Lactobacillales(100);Streptococcaceae(100);Streptococcus(100);
Otu0144	1996	Bacteria(100);Firmicutes(100);Bacilli(100);Bacillales(100);Listeriaceae(100);Listeria(100);
Otu0145	1699	Bacteria(100);Firmicutes(100);Clostridia(100);Clostridiales(100);Family_XIII(100);Family_XIII_AD3011_group(100);
Otu0146	1987	Bacteria(100);Firmicutes(100);Clostridia(100);Clostridiales(100);Ruminococcaceae(100);Oscillospira(100);
Otu0147	1881	Bacteria(100);Firmicutes(100);Clostridia(100);Clostridiales(100);Lachnospiraceae(100);Lachnospiraceae_NK4A136_group(72);
Otu0148	2050	Bacteria(100);Proteobacteria(100);Deltaproteobacteria(100);Desulfovibrionales(100);Desulfovibrionaceae(100);Desulfovibrio(100);
Otu0149	1946	Bacteria(100);Bacteroidetes(100);Bacteroidia(100);Bacteroidales(100);Bacteroidaceae(100);Bacteroides(100);
Otu0150	1891	Bacteria(100);Bacteroidetes(100);Bacteroidia(100);Bacteroidales(100);Bacteroidaceae(100);Bacteroides(100);
Otu0151	1962	Bacteria(100);Firmicutes(100);Clostridia(100);Clostridiales(100);Lachnospiraceae(100);Lachnospiraceae_ge(100);
Otu0152	1917	Bacteria(100);Firmicutes(100);Clostridia(100);Clostridiales(100);Ruminococcaceae(100);Ruminiclostridium_5(100);
Otu0153	1816	Bacteria(100);Bacteroidetes(100);Bacteroidia(100);Bacteroidales(100);Bacteroidaceae(100);Bacteroides(100);
Otu0154	2014	Bacteria(100);Firmicutes(100);Clostridia(100);Clostridiales(100);Ruminococcaceae(100);Oscillibacter(100);
Otu0155	1624	Bacteria(100);Firmicutes(100);Clostridia(100);Clostridiales(100);Lachnospiraceae(100);Lachnospiraceae_UCG-010(100);
Otu0156	2151	Bacteria(100);Firmicutes(100);Clostridia(100);Clostridiales(100);Lachnospiraceae(100);Coprococcus_3(100);
Otu0157	1922	Bacteria(100);Firmicutes(100);Clostridia(100);Clostridiales(100);Lachnospiraceae(100);Lachnospiraceae_ge(100);
Otu0158	1446	Bacteria(100);Firmicutes(100);Negativicutes(100);Selenomonadales(100);Veillonellaceae(100);Dialister(100);
Otu0159	1885	Bacteria(100);Firmicutes(100);Clostridia(100);Clostridiales(100);Lachnospiraceae(100);Eisenbergiella(100);
Otu0160	1690	Bacteria(100);Firmicutes(100);Clostridia(100);Clostridiales(100);Ruminococcaceae(100);Ruminococcaceae_ge(100);
Otu0161	1737	Bacteria(100);Bacteroidetes(100);Bacteroidia(100);Bacteroidales(100);Tannerellaceae(100);Parabacteroides(100);
Otu0162	1856	Bacteria(100);Bacteroidetes(100);Bacteroidia(100);Bacteroidales(100);Bacteroidaceae(100);Bacteroides(100);
Otu0163	1815	Bacteria(100);Firmicutes(100);Clostridia(100);Clostridiales(100);Lachnospiraceae(100);Blautia(100);
Otu0164	1673	Bacteria(100);Proteobacteria(100);Gammaproteobacteria(100);Pseudomonadales(100);Pseudomonadaceae(100);Pseudomonas(100);
Otu0165	1624	Bacteria(100);Firmicutes(100);Clostridia(100);Clostridiales(100);Clostridiaceae_1(100);Clostridiaceae_1_unclassified(100);
Otu0166	1617	Bacteria(100);Bacteroidetes(100);Bacteroidia(100);Bacteroidales(100);Bacteroidaceae(100);Bacteroides(100);
Otu0167	1765	Bacteria(100);Firmicutes(100);Clostridia(100);Clostridiales(100);Ruminococcaceae(100);UBA1819(100);
Otu0168	1715	Bacteria(100);Firmicutes(100);Clostridia(100);Clostridiales(100);Ruminococcaceae(100);Ruminococcaceae_unclassified(100);
Otu0169	1783	Bacteria(100);Firmicutes(100);Clostridia(100);Clostridiales(100);Ruminococcaceae(100);Ruminococcaceae_UCG-005(100);
Otu0170	1574	Bacteria(100);Firmicutes(100);Clostridia(100);Clostridiales(100);Lachnospiraceae(100);Lachnospiraceae_NK4A136_group(100);
Otu0171	1497	Bacteria(100);Bacteroidetes(100);Bacteroidia(100);Bacteroidales(100);Bacteroidaceae(100);Bacteroides(100);
Otu0172	1800	Bacteria(100);Firmicutes(100);Clostridia(100);Clostridiales(100);Ruminococcaceae(100);Ruminococcaceae_UCG-009(100);
Otu0173	1719	Bacteria(100);Firmicutes(100);Clostridia(100);Clostridiales(100);Ruminococcaceae(100);Ruminococcaceae_NK4A214_group(100);
Otu0174	1748	Bacteria(100);Firmicutes(100);Clostridia(100);Clostridiales(100);Family_XI(100);Peptoniphilus(100);
Otu0175	1310	Bacteria(100);Firmicutes(100);Clostridia(100);Clostridiales(100);Lachnospiraceae(100);Lachnospiraceae_unclassified(100);
Otu0176	2088	Bacteria(100);Firmicutes(100);Clostridia(100);Clostridiales(100);Ruminococcaceae(100);Hydrogenoanaerobacterium(100);
Otu0177	1513	Bacteria(100);Firmicutes(100);Clostridia(100);Clostridiales(100);Lachnospiraceae(100);Lachnoclostridium(96);
Otu0178	1603	Bacteria(100);Firmicutes(100);Clostridia(100);Clostridiales(100);Lachnospiraceae(100);Lachnospiraceae_unclassified(100);
Otu0179	1446	Bacteria(100);Firmicutes(100);Clostridia(100);Clostridiales(100);Ruminococcaceae(100);Ruminococcaceae_UCG-013(100);
Otu0180	1145	Bacteria(100);Firmicutes(100);Negativicutes(100);Selenomonadales(100);Veillonellaceae(100);Veillonella(100);
Otu0181	1294	Bacteria(100);Bacteroidetes(100);Bacteroidia(100);Bacteroidales(100);Bacteroidaceae(100);Bacteroides(100);
Otu0182	994	Bacteria(100);Firmicutes(100);Erysipelotrichia(100);Erysipelotrichales(100);Erysipelotrichaceae(100);Coprobacillus(100);
Otu0183	1422	Bacteria(100);Firmicutes(100);Clostridia(100);Clostridiales(100);Lachnospiraceae(100);Roseburia(100);
Otu0184	1010	Bacteria(100);Firmicutes(100);Clostridia(100);Clostridiales(100);Christensenellaceae(100);Christensenellaceae_R-7_group(100);
Otu0185	1371	Bacteria(100);Firmicutes(100);Clostridia(100);Clostridiales(100);Ruminococcaceae(100);Ruminococcaceae_UCG-005(100);
Otu0186	1010	Bacteria(100);Bacteroidetes(100);Bacteroidia(100);Bacteroidales(100);Bacteroidaceae(100);Bacteroides(100);
Otu0187	1514	Bacteria(100);Firmicutes(100);Clostridia(100);Clostridiales(100);Ruminococcaceae(100);Negativibacillus(100);
Otu0188	1399	Bacteria(100);Firmicutes(100);Clostridia(100);Clostridiales(100);Lachnospiraceae(100);Blautia(100);
Otu0189	789	Bacteria(100);Firmicutes(100);Clostridia(100);Clostridiales(100);Ruminococcaceae(100);Ruminococcus_1(100);
Otu0190	1206	Bacteria(100);Firmicutes(100);Clostridia(100);Clostridiales(100);Lachnospiraceae(100);Lachnospiraceae_ge(100);
Otu0191	1256	Bacteria(100);Firmicutes(100);Clostridia(100);Clostridiales(100);Lachnospiraceae(100);Lachnospiraceae_unclassified(100);
Otu0192	1301	Bacteria(100);Bacteroidetes(100);Bacteroidia(100);Bacteroidales(100);Bacteroidaceae(100);Bacteroides(100);
Otu0193	1161	Bacteria(100);Bacteroidetes(100);Bacteroidia(100);Bacteroidales(100);Rikenellaceae(100);Alistipes(100);
Otu0194	1174	Bacteria(100);Firmicutes(100);Clostridia(100);Clostridiales(100);Lachnospiraceae(100);Lachnospiraceae_ge(100);
Otu0195	1196	Bacteria(100);Firmicutes(100);Clostridia(100);Clostridiales(100);Lachnospiraceae(100);Lachnospiraceae_unclassified(100);
Otu0196	1159	Bacteria(100);Firmicutes(100);Clostridia(100);Clostridiales(100);Lachnospiraceae(100);Lachnospiraceae_unclassified(100);
Otu0197	1092	Bacteria(100);Firmicutes(100);Clostridia(100);Clostridiales(100);Ruminococcaceae(100);Faecalibacterium(100);
Otu0198	1196	Bacteria(100);Firmicutes(100);Clostridia(100);Clostridiales(100);Ruminococcaceae(100);Ruminococcaceae_unclassified(90);
Otu0199	1203	Bacteria(100);Bacteroidetes(100);Bacteroidia(100);Bacteroidales(100);Bacteroidaceae(100);Bacteroides(100);
Otu0200	1058	Bacteria(100);Firmicutes(100);Clostridia(100);Clostridiales(100);Clostridiaceae_1(100);Clostridium_sensu_stricto_1(100);
Otu0201	986	Bacteria(100);Proteobacteria(100);Gammaproteobacteria(100);Enterobacteriales(100);Enterobacteriaceae(100);Enterobacteriaceae_unclassified(100);
Otu0202	1321	Bacteria(100);Firmicutes(100);Clostridia(100);Clostridiales(100);Lachnospiraceae(100);Lachnospiraceae_unclassified(100);
Otu0203	899	Bacteria(100);Firmicutes(100);Clostridia(100);Clostridiales(100);Lachnospiraceae(100);Lachnospiraceae_ge(100);
Otu0204	1006	Bacteria(100);Firmicutes(100);Negativicutes(100);Selenomonadales(100);Veillonellaceae(100);Negativicoccus(100);
Otu0205	882	Bacteria(100);Firmicutes(100);Clostridia(100);Clostridiales(100);Ruminococcaceae(100);Ruminococcaceae_UCG-014(100);
Otu0206	882	Bacteria(100);Firmicutes(100);Clostridia(100);Clostridiales(100);Ruminococcaceae(100);Ruminococcaceae_UCG-014(100);
Otu0207	892	Bacteria(100);Fusobacteria(100);Fusobacteriia(100);Fusobacteriales(100);Fusobacteriaceae(100);Fusobacterium(100);
Otu0208	1089	Bacteria(100);Firmicutes(100);Clostridia(100);Clostridiales(100);Eubacteriaceae(100);Eubacterium(100);
Otu0209	729	Bacteria(100);Proteobacteria(100);Deltaproteobacteria(100);Desulfovibrionales(100);Desulfovibrionaceae(100);Desulfovibrio(100);
Otu0210	889	Bacteria(100);Bacteroidetes(100);Bacteroidia(100);Bacteroidales(100);Bacteroidaceae(100);Bacteroides(100);
Otu0211	1042	Bacteria(100);Cyanobacteria(100);Melainabacteria(100);Gastranaerophilales(100);Gastranaerophilales_fa(100);Gastranaerophilales_ge(100);
Otu0212	1135	Bacteria(100);Firmicutes(100);Clostridia(100);Clostridiales(100);Ruminococcaceae(100);Anaerotruncus(100);
Otu0213	1038	Bacteria(100);Firmicutes(100);Clostridia(100);Clostridiales(100);Clostridiaceae_1(100);Clostridium_sensu_stricto_13(100);
Otu0214	1046	Bacteria(100);Firmicutes(100);Clostridia(100);Clostridiales(100);Lachnospiraceae(100);uncultured(95);
Otu0215	911	Bacteria(100);Bacteroidetes(100);Bacteroidia(100);Bacteroidales(100);Bacteroidaceae(100);Bacteroides(100);
Otu0216	749	Bacteria(100);Firmicutes(100);Clostridia(100);Clostridiales(100);Family_XI(100);Finegoldia(100);
Otu0217	888	Bacteria(100);Firmicutes(100);Clostridia(100);Clostridiales(100);Ruminococcaceae(100);Ruminococcaceae_NK4A214_group(100);
Otu0218	954	Bacteria(100);Firmicutes(100);Clostridia(100);Clostridiales(100);Ruminococcaceae(100);Intestinimonas(100);
Otu0219	914	Bacteria(100);Bacteroidetes(100);Bacteroidia(100);Bacteroidales(100);Bacteroidaceae(100);Bacteroides(100);
Otu0220	918	Bacteria(100);Firmicutes(100);Clostridia(100);Clostridiales(100);Lachnospiraceae(100);Lachnospiraceae_unclassified(99);
Otu0221	831	Bacteria(100);Bacteroidetes(100);Bacteroidia(100);Bacteroidales(100);Bacteroidaceae(100);Bacteroides(100);
Otu0222	835	Bacteria(100);Firmicutes(100);Erysipelotrichia(100);Erysipelotrichales(100);Erysipelotrichaceae(100);Erysipelotrichaceae_unclassified(100);
Otu0223	801	Bacteria(100);Bacteroidetes(100);Bacteroidia(100);Bacteroidales(100);Bacteroidaceae(100);Bacteroides(100);
Otu0224	824	Bacteria(100);Firmicutes(100);Clostridia(100);Clostridiales(100);Clostridiaceae_1(100);Clostridiaceae_1_unclassified(100);
Otu0225	843	Bacteria(100);Bacteroidetes(100);Bacteroidia(100);Bacteroidales(100);Bacteroidaceae(100);Bacteroides(100);
Otu0226	934	Bacteria(100);Firmicutes(100);Clostridia(100);Clostridiales(100);Ruminococcaceae(100);Fournierella(100);
Otu0227	812	Bacteria(100);Firmicutes(100);Clostridia(100);Clostridiales(100);Eubacteriaceae(100);Eubacterium(100);
Otu0228	778	Bacteria(100);Bacteroidetes(100);Bacteroidia(100);Bacteroidales(100);Bacteroidaceae(100);Bacteroides(100);
Otu0229	875	Bacteria(100);Firmicutes(100);Clostridia(100);Clostridiales(100);Lachnospiraceae(100);Lachnoclostridium(100);
Otu0230	918	Bacteria(100);Firmicutes(100);Clostridia(100);Clostridiales(100);Lachnospiraceae(100);Blautia(100);
Otu0231	747	Bacteria(100);Proteobacteria(100);Gammaproteobacteria(100);Enterobacteriales(100);Enterobacteriaceae(100);Enterobacteriaceae_unclassified(100);
Otu0232	837	Bacteria(100);Actinobacteria(100);Coriobacteriia(100);Coriobacteriales(100);Coriobacteriaceae(100);Collinsella(100);
Otu0233	919	Bacteria(100);Firmicutes(100);Clostridia(100);DTU014(95);DTU014_fa(95);DTU014_ge(95);
Otu0234	694	Bacteria(100);Firmicutes(100);Clostridia(100);Clostridiales(100);Ruminococcaceae(100);Ruminococcaceae_ge(100);
Otu0235	787	Bacteria(100);Firmicutes(100);Clostridia(100);Clostridiales(100);Lachnospiraceae(100);Lachnospiraceae_unclassified(100);
Otu0236	776	Bacteria(100);Bacteroidetes(100);Bacteroidia(100);Bacteroidales(100);Prevotellaceae(100);Paraprevotella(100);
Otu0237	606	Bacteria(100);Firmicutes(100);Clostridia(100);Clostridiales(100);Ruminococcaceae(100);Ruminococcaceae_ge(100);
Otu0238	744	Bacteria(100);Firmicutes(100);Clostridia(100);Clostridiales(100);Ruminococcaceae(100);Ruminiclostridium_5(100);
Otu0239	566	Bacteria(100);Firmicutes(100);Clostridia(100);Clostridiales(100);Ruminococcaceae(100);Intestinimonas(100);
Otu0240	734	Bacteria(100);Bacteroidetes(100);Bacteroidia(100);Bacteroidales(100);Bacteroidales_unclassified(100);Bacteroidales_unclassified(100);
Otu0241	800	Bacteria(100);Firmicutes(100);Clostridia(100);Clostridiales(100);Family_XI(100);Ezakiella(100);
Otu0242	672	Bacteria(100);Bacteroidetes(100);Bacteroidia(100);Bacteroidales(100);Bacteroidaceae(100);Bacteroides(100);
Otu0243	774	Bacteria(100);Firmicutes(100);Clostridia(100);Clostridiales(100);Ruminococcaceae(100);Ruminococcaceae_UCG-005(100);
Otu0244	747	Bacteria(100);Firmicutes(100);Clostridia(100);Clostridiales(100);Lachnospiraceae(100);Lachnospiraceae_unclassified(100);
Otu0245	939	Bacteria(100);Firmicutes(100);Clostridia(100);Clostridiales(100);Ruminococcaceae(100);Ruminococcaceae_unclassified(100);
Otu0246	599	Bacteria(100);Firmicutes(100);Clostridia(100);Clostridiales(100);Ruminococcaceae(100);Ruminococcaceae_unclassified(100);
Otu0247	706	Bacteria(100);Proteobacteria(100);Gammaproteobacteria(100);Enterobacteriales(100);Enterobacteriaceae(100);Enterobacteriaceae_unclassified(100);
Otu0248	807	Bacteria(100);Proteobacteria(100);Gammaproteobacteria(100);Betaproteobacteriales(100);Burkholderiaceae(100);Sutterella(100);
Otu0249	659	Bacteria(100);Proteobacteria(100);Gammaproteobacteria(100);Betaproteobacteriales(100);Burkholderiaceae(100);Sutterella(100);
Otu0250	652	Bacteria(100);Firmicutes(100);Erysipelotrichia(100);Erysipelotrichales(100);Erysipelotrichaceae(100);Erysipelatoclostridium(100);
Otu0251	719	Bacteria(100);Firmicutes(100);Erysipelotrichia(100);Erysipelotrichales(100);Erysipelotrichaceae(100);Faecalitalea(100);
Otu0252	567	Bacteria(100);Firmicutes(100);Clostridia(100);Clostridiales(100);Ruminococcaceae(100);Ruminococcaceae_UCG-005(100);
Otu0253	698	Bacteria(100);Firmicutes(100);Clostridia(100);Clostridiales(100);Ruminococcaceae(100);Ruminococcaceae_UCG-013(100);
Otu0254	641	Bacteria(100);Firmicutes(100);Clostridia(100);Clostridiales(100);Clostridiaceae_1(100);Clostridium_sensu_stricto_1(100);
Otu0255	819	Bacteria(100);Firmicutes(100);Clostridia(100);Clostridiales(100);Ruminococcaceae(100);Negativibacillus(100);
Otu0256	661	Bacteria(100);Firmicutes(100);Clostridia(100);Clostridiales(100);Lachnospiraceae(100);Lachnoclostridium(100);
Otu0257	561	Bacteria(100);Firmicutes(100);Clostridia(100);Clostridiales(100);Lachnospiraceae(100);Lachnospiraceae_ge(90);
Otu0258	684	Bacteria(100);Proteobacteria(100);Deltaproteobacteria(100);Desulfovibrionales(100);Desulfovibrionaceae(100);Bilophila(100);
Otu0259	701	Bacteria(100);Firmicutes(100);Clostridia(100);Clostridiales(100);Family_XIII(100);Family_XIII_ge(100);
Otu0260	683	Bacteria(100);Firmicutes(100);Negativicutes(100);Selenomonadales(100);Veillonellaceae(100);Dialister(100);
Otu0261	608	Bacteria(100);Firmicutes(100);Clostridia(100);Clostridiales(100);Lachnospiraceae(100);Lachnospiraceae_unclassified(100);
Otu0262	660	Bacteria(100);Firmicutes(100);Clostridia(100);Clostridiales(100);Family_XI(100);Peptoniphilus(100);
Otu0263	701	Bacteria(100);Firmicutes(100);Clostridia(100);Clostridiales(100);Ruminococcaceae(100);Phocea(100);
Otu0264	575	Bacteria(100);Proteobacteria(100);Gammaproteobacteria(100);Enterobacteriales(100);Enterobacteriaceae(100);Enterobacteriaceae_unclassified(100);
Otu0265	466	Bacteria(100);Firmicutes(100);Clostridia(100);Clostridiales(100);Lachnospiraceae(100);Lachnospira(100);
Otu0266	503	Bacteria(100);Firmicutes(100);Clostridia(100);Clostridiales(100);Ruminococcaceae(100);Ruminococcaceae_NK4A214_group(100);
Otu0267	582	Bacteria(100);Bacteroidetes(100);Bacteroidia(100);Bacteroidales(100);Bacteroidaceae(100);Bacteroides(100);
Otu0268	606	Bacteria(100);Firmicutes(100);Clostridia(100);Clostridiales(100);Ruminococcaceae(100);Ruminiclostridium_5(100);
Otu0269	480	Bacteria(100);Bacteroidetes(100);Bacteroidia(100);Bacteroidales(100);Barnesiellaceae(100);Barnesiella(100);
Otu0270	626	Bacteria(100);Firmicutes(100);Negativicutes(100);Selenomonadales(100);Acidaminococcaceae(100);Succiniclasticum(100);
Otu0271	637	Bacteria(100);Firmicutes(100);Erysipelotrichia(100);Erysipelotrichales(100);Erysipelotrichaceae(100);Candidatus_Stoquefichus(100);
Otu0272	590	Bacteria(100);Firmicutes(100);Erysipelotrichia(100);Erysipelotrichales(100);Erysipelotrichaceae(100);Dielma(100);
Otu0273	510	Bacteria(100);Bacteroidetes(100);Bacteroidia(100);Bacteroidales(100);Bacteroidaceae(100);Bacteroides(100);
Otu0274	493	Bacteria(100);Firmicutes(100);Clostridia(100);Clostridiales(100);Ruminococcaceae(100);Ruminococcaceae_NK4A214_group(100);
Otu0275	495	Bacteria(100);Bacteroidetes(100);Bacteroidia(100);Bacteroidales(100);Bacteroidaceae(100);Bacteroides(100);
Otu0276	481	Bacteria(100);Proteobacteria(100);Gammaproteobacteria(100);Enterobacteriales(100);Enterobacteriaceae(100);Enterobacteriaceae_unclassified(100);
Otu0277	535	Bacteria(100);Firmicutes(100);Clostridia(100);Clostridiales(100);Lachnospiraceae(100);Tyzzerella_4(100);
Otu0278	619	Bacteria(100);Firmicutes(100);Clostridia(100);Clostridiales(100);Ruminococcaceae(100);Ruminiclostridium_6(100);
Otu0279	625	Bacteria(100);Firmicutes(100);Clostridia(100);Clostridiales(100);Lachnospiraceae(100);Lachnoclostridium(100);
Otu0280	529	Bacteria(100);Bacteroidetes(100);Bacteroidia(100);Bacteroidales(100);Bacteroidaceae(100);Bacteroides(100);
Otu0281	541	Bacteria(100);Firmicutes(100);Clostridia(100);Clostridiales(100);Ruminococcaceae(100);Acetanaerobacterium(100);
Otu0282	531	Bacteria(100);Firmicutes(100);Clostridia(100);Clostridiales(100);Lachnospiraceae(100);Lachnospiraceae_ge(100);
Otu0283	515	Bacteria(100);Firmicutes(100);Clostridia(100);Clostridiales(100);Lachnospiraceae(100);uncultured(100);
Otu0284	540	Bacteria(100);Firmicutes(100);Clostridia(100);Clostridiales(100);Ruminococcaceae(100);Butyricicoccus(100);
Otu0285	501	Bacteria(100);Bacteroidetes(100);Bacteroidia(100);Bacteroidales(100);Bacteroidaceae(100);Bacteroides(100);
Otu0286	524	Bacteria(100);Firmicutes(100);Erysipelotrichia(100);Erysipelotrichales(100);Erysipelotrichaceae(100);Erysipelotrichaceae_ge(100);
Otu0287	562	Bacteria(100);Firmicutes(100);Clostridia(100);Clostridiales(100);Lachnospiraceae(100);Blautia(100);
Otu0288	423	Bacteria(100);Firmicutes(100);Clostridia(100);Clostridiales(100);Ruminococcaceae(100);Ruminococcus_1(100);
Otu0289	502	Bacteria(100);Firmicutes(100);Clostridia(100);Clostridiales(100);Lachnospiraceae(100);Lachnoclostridium(100);
Otu0290	546	Bacteria(100);Firmicutes(100);Clostridia(100);Clostridiales(100);Family_XIII(100);Family_XIII_AD3011_group(100);
Otu0291	485	Bacteria(100);Bacteroidetes(100);Bacteroidia(100);Bacteroidales(100);Bacteroidaceae(100);Bacteroides(100);
Otu0292	461	Bacteria(100);Firmicutes(100);Clostridia(100);Clostridiales(100);Clostridiales_unclassified(100);Clostridiales_unclassified(100);
Otu0293	535	Bacteria(100);Firmicutes(100);Clostridia(100);Clostridiales(100);Lachnospiraceae(100);Lachnospiraceae_unclassified(100);
Otu0294	400	Bacteria(100);Bacteroidetes(100);Bacteroidia(100);Bacteroidales(100);Bacteroidaceae(100);Bacteroides(100);
Otu0295	492	Bacteria(100);Proteobacteria(100);Gammaproteobacteria(100);Enterobacteriales(100);Enterobacteriaceae(100);Enterobacteriaceae_unclassified(100);
Otu0296	514	Bacteria(100);Firmicutes(100);Clostridia(100);Clostridiales(100);Lachnospiraceae(100);Lachnospiraceae_unclassified(100);
Otu0297	467	Bacteria(100);Firmicutes(100);Clostridia(100);Clostridiales(100);Clostridiaceae_1(100);Clostridium_sensu_stricto_1(100);
Otu0298	449	Bacteria(100);Bacteroidetes(100);Bacteroidia(100);Bacteroidales(100);Bacteroidaceae(100);Bacteroides(100);
Otu0299	412	Bacteria(100);Bacteroidetes(100);Bacteroidia(100);Bacteroidales(100);Bacteroidaceae(100);Bacteroides(100);
Otu0300	437	Bacteria(100);Firmicutes(100);Clostridia(100);Clostridiales(100);Family_XIII(100);Family_XIII_ge(100);
Otu0301	479	Bacteria(100);Firmicutes(100);Clostridia(100);Clostridiales(100);Christensenellaceae(100);Christensenellaceae_R-7_group(100);
Otu0302	482	Bacteria(100);Bacteroidetes(100);Bacteroidia(100);Bacteroidales(100);Bacteroidaceae(100);Bacteroides(100);
Otu0303	494	Bacteria(100);Firmicutes(100);Clostridia(100);Clostridiales(100);Family_XIII(100);Family_XIII_ge(100);
Otu0304	369	Bacteria(100);Firmicutes(100);Clostridia(100);Clostridiales(100);Lachnospiraceae(100);Lachnospiraceae_unclassified(87);
Otu0305	569	Bacteria(100);Bacteroidetes(100);Bacteroidia(100);Bacteroidales(100);Bacteroidaceae(100);Bacteroides(100);
Otu0306	471	Bacteria(100);Firmicutes(100);Clostridia(100);Clostridiales(100);Lachnospiraceae(100);Hungatella(100);
Otu0307	464	Bacteria(100);Proteobacteria(100);Gammaproteobacteria(100);Enterobacteriales(100);Enterobacteriaceae(100);Enterobacteriaceae_unclassified(100);
Otu0308	462	Bacteria(100);Firmicutes(100);Clostridia(100);Clostridiales(100);Lachnospiraceae(100);Lachnospiraceae_unclassified(100);
Otu0309	515	Bacteria(100);Bacteroidetes(100);Bacteroidia(100);Bacteroidales(100);Bacteroidaceae(100);Bacteroides(100);
Otu0310	420	Bacteria(100);Firmicutes(100);Clostridia(100);Clostridiales(100);Lachnospiraceae(100);Coprococcus_2(100);
Otu0311	382	Bacteria(100);Epsilonbacteraeota(100);Campylobacteria(100);Campylobacterales(100);Campylobacteraceae(100);Campylobacter(100);
Otu0312	338	Bacteria(100);Bacteroidetes(100);Bacteroidia(100);Bacteroidales(100);Bacteroidaceae(100);Bacteroides(100);
Otu0313	431	Bacteria(100);Bacteroidetes(100);Bacteroidia(100);Bacteroidales(100);Bacteroidaceae(100);Bacteroides(100);
Otu0314	451	Bacteria(100);Bacteroidetes(100);Bacteroidia(100);Bacteroidales(100);Bacteroidaceae(100);Bacteroides(100);
Otu0315	469	Bacteria(100);Firmicutes(100);Clostridia(100);Clostridiales(100);Lachnospiraceae(100);Agathobacter(100);
Otu0316	446	Bacteria(100);Bacteroidetes(100);Bacteroidia(100);Bacteroidales(100);Bacteroidaceae(100);Bacteroides(100);
Otu0317	381	Bacteria(100);Bacteroidetes(100);Bacteroidia(100);Bacteroidales(100);Bacteroidaceae(100);Bacteroides(100);
Otu0318	430	Bacteria(100);Firmicutes(100);Clostridia(100);Clostridiales(100);Lachnospiraceae(100);Roseburia(100);
Otu0319	427	Bacteria(100);Bacteroidetes(100);Bacteroidia(100);Bacteroidales(100);Rikenellaceae(100);Alistipes(100);
Otu0320	514	Bacteria(100);Firmicutes(100);Clostridia(100);Clostridiales(100);Lachnospiraceae(100);Lachnospiraceae_unclassified(100);
Otu0321	435	Bacteria(100);Bacteroidetes(100);Bacteroidia(100);Bacteroidales(100);Bacteroidaceae(100);Bacteroides(100);
Otu0322	378	Bacteria(100);Bacteroidetes(100);Bacteroidia(100);Bacteroidales(100);Bacteroidaceae(100);Bacteroides(100);
Otu0323	384	Bacteria(100);Proteobacteria(100);Deltaproteobacteria(100);Desulfovibrionales(100);Desulfovibrionaceae(100);Desulfovibrio(100);
Otu0324	415	Bacteria(100);Firmicutes(100);Bacilli(100);Lactobacillales(100);Streptococcaceae(100);Streptococcus(100);
Otu0325	389	Bacteria(100);Firmicutes(100);Clostridia(100);Clostridiales(100);Lachnospiraceae(100);Anaerostipes(100);
Otu0326	352	Bacteria(100);Firmicutes(100);Clostridia(100);Clostridiales(100);Ruminococcaceae(100);Ruminiclostridium_9(100);
Otu0327	343	Bacteria(100);Bacteroidetes(100);Bacteroidia(100);Bacteroidales(100);Bacteroidaceae(100);Bacteroides(100);
Otu0328	402	Bacteria(100);Firmicutes(100);Clostridia(100);Clostridiales(100);Clostridiales_unclassified(100);Clostridiales_unclassified(100);
Otu0329	365	Bacteria(100);Firmicutes(100);Clostridia(100);Clostridiales(100);Lachnospiraceae(100);Lachnoclostridium(100);
Otu0330	383	Bacteria(100);Firmicutes(100);Clostridia(100);Clostridiales(100);Ruminococcaceae(100);Angelakisella(100);
Otu0331	379	Bacteria(100);Bacteroidetes(100);Bacteroidia(100);Bacteroidales(100);Bacteroidaceae(100);Bacteroides(100);
Otu0332	424	Bacteria(100);Bacteroidetes(100);Bacteroidia(100);Bacteroidales(100);Bacteroidaceae(100);Bacteroides(100);
Otu0333	419	Bacteria(100);Firmicutes(100);Clostridia(100);Clostridiales(100);Ruminococcaceae(100);Ruminococcaceae_unclassified(100);
Otu0334	395	Bacteria(100);Bacteroidetes(100);Bacteroidia(100);Bacteroidales(100);Bacteroidaceae(100);Bacteroides(100);
Otu0335	441	Bacteria(100);Firmicutes(100);Clostridia(100);Clostridiales(100);Ruminococcaceae(100);uncultured(100);
Otu0336	377	Bacteria(100);Firmicutes(100);Clostridia(100);Clostridiales(100);Lachnospiraceae(100);Blautia(100);
Otu0337	395	Bacteria(100);Firmicutes(100);Clostridia(100);Clostridiales(100);Lachnospiraceae(100);Lachnoclostridium(100);
Otu0338	370	Bacteria(100);Bacteroidetes(100);Bacteroidia(100);Bacteroidales(100);Bacteroidaceae(100);Bacteroides(100);
Otu0339	405	Bacteria(100);Firmicutes(100);Clostridia(100);Clostridiales(100);Ruminococcaceae(100);Ruminiclostridium_9(100);
Otu0340	318	Bacteria(100);Firmicutes(100);Clostridia(100);Clostridiales(100);Clostridiaceae_1(100);Clostridiaceae_1_unclassified(100);
Otu0341	301	Bacteria(100);Firmicutes(100);Clostridia(100);Clostridiales(100);Lachnospiraceae(100);Lachnospiraceae_unclassified(100);
Otu0342	359	Bacteria(100);Bacteroidetes(100);Bacteroidia(100);Bacteroidales(100);Bacteroidaceae(100);Bacteroides(100);
Otu0343	343	Bacteria(100);Firmicutes(100);Erysipelotrichia(100);Erysipelotrichales(100);Erysipelotrichaceae(100);Erysipelatoclostridium(100);
Otu0344	304	Bacteria(100);Firmicutes(100);Clostridia(100);Clostridiales(100);Lachnospiraceae(100);CAG-56(100);
Otu0345	370	Bacteria(100);Bacteroidetes(100);Bacteroidia(100);Bacteroidales(100);Bacteroidaceae(100);Bacteroides(100);
Otu0346	342	Bacteria(100);Firmicutes(100);Clostridia(100);Clostridiales(100);Family_XIII(100);Family_XIII_ge(100);
Otu0347	382	Bacteria(100);Firmicutes(100);Clostridia(100);Clostridiales(100);Ruminococcaceae(100);Ruminiclostridium_5(100);
Otu0348	346	Bacteria(100);Firmicutes(100);Clostridia(100);Clostridiales(100);Lachnospiraceae(100);Lachnospira(100);
Otu0349	291	Bacteria(100);Bacteroidetes(100);Bacteroidia(100);Bacteroidales(100);Bacteroidaceae(100);Bacteroides(100);
Otu0350	322	Bacteria(100);Firmicutes(100);Clostridia(100);Clostridiales(100);Clostridiales_unclassified(100);Clostridiales_unclassified(100);
Otu0351	319	Bacteria(100);Bacteroidetes(100);Bacteroidia(100);Bacteroidales(100);Marinifilaceae(100);Odoribacter(100);
Otu0352	332	Bacteria(100);Bacteroidetes(100);Bacteroidia(100);Bacteroidales(100);Bacteroidaceae(100);Bacteroides(100);
Otu0353	240	Bacteria(100);Firmicutes(100);Clostridia(100);Clostridiales(100);Ruminococcaceae(100);Ruminococcaceae_UCG-014(100);
Otu0354	303	Bacteria(100);Firmicutes(100);Clostridia(100);Clostridiales(100);Lachnospiraceae(100);Hungatella(100);
Otu0355	357	Bacteria(100);Firmicutes(100);Clostridia(100);Clostridiales(100);Ruminococcaceae(100);Ruminococcaceae_unclassified(100);
Otu0356	373	Bacteria(100);Bacteroidetes(100);Bacteroidia(100);Bacteroidales(100);Bacteroidaceae(100);Bacteroides(100);
Otu0357	212	Bacteria(100);Firmicutes(100);Clostridia(100);Clostridiales(100);Ruminococcaceae(100);CAG-352(100);
Otu0358	356	Bacteria(100);Firmicutes(100);Clostridia(100);Clostridiales(100);Ruminococcaceae(100);Ruminococcaceae_unclassified(100);
Otu0359	333	Bacteria(100);Firmicutes(100);Clostridia(100);Clostridiales(100);Lachnospiraceae(100);Lachnospiraceae_UCG-001(100);
Otu0360	349	Bacteria(100);Firmicutes(100);Clostridia(100);Clostridiales(100);Ruminococcaceae(100);Ruminococcus_2(100);
Otu0361	272	Bacteria(100);Actinobacteria(100);Actinobacteria(100);Bifidobacteriales(100);Bifidobacteriaceae(100);Bifidobacterium(100);
Otu0362	307	Bacteria(100);Firmicutes(100);Clostridia(100);Clostridiales(100);Lachnospiraceae(100);Blautia(100);
Otu0363	236	Bacteria(100);Bacteroidetes(100);Bacteroidia(100);Bacteroidales(100);Bacteroidales_unclassified(100);Bacteroidales_unclassified(100);
Otu0364	282	Bacteria(100);Bacteroidetes(100);Bacteroidia(100);Bacteroidales(100);Bacteroidaceae(100);Bacteroides(100);
Otu0365	290	Bacteria(100);Firmicutes(100);Clostridia(100);Clostridiales(100);Ruminococcaceae(100);GCA-900066225(100);
Otu0366	312	Bacteria(100);Bacteroidetes(100);Bacteroidia(100);Bacteroidales(100);Prevotellaceae(100);Paraprevotella(100);
Otu0367	278	Bacteria(100);Firmicutes(100);Erysipelotrichia(100);Erysipelotrichales(100);Erysipelotrichaceae(100);Candidatus_Stoquefichus(100);
Otu0368	330	Bacteria(100);Firmicutes(100);Clostridia(100);Clostridiales(100);Ruminococcaceae(100);Fournierella(60);
Otu0369	300	Bacteria(100);Firmicutes(100);Clostridia(100);Clostridiales(100);Ruminococcaceae(100);Ruminococcaceae_unclassified(100);
Otu0370	332	Bacteria(100);Firmicutes(100);Clostridia(100);Clostridiales(100);Lachnospiraceae(100);Lachnospiraceae_unclassified(100);
Otu0371	268	Bacteria(100);Firmicutes(100);Clostridia(100);Clostridiales(100);Lachnospiraceae(100);Lachnospiraceae_unclassified(100);
Otu0372	291	Bacteria(100);Bacteroidetes(100);Bacteroidia(100);Bacteroidales(100);Bacteroidaceae(100);Bacteroides(100);
Otu0373	288	Bacteria(100);Firmicutes(100);Clostridia(100);Clostridiales(100);Ruminococcaceae(100);Ruminococcaceae_unclassified(100);
Otu0374	307	Bacteria(100);Bacteroidetes(100);Bacteroidia(100);Bacteroidales(100);Bacteroidaceae(100);Bacteroides(100);
Otu0375	279	Bacteria(100);Bacteroidetes(100);Bacteroidia(100);Bacteroidales(100);Bacteroidaceae(100);Bacteroides(100);
Otu0376	277	Bacteria(100);Firmicutes(100);Clostridia(100);Clostridiales(100);Lachnospiraceae(100);Lachnospiraceae_unclassified(100);
Otu0377	306	Bacteria(100);Bacteroidetes(100);Bacteroidia(100);Bacteroidales(100);Bacteroidaceae(100);Bacteroides(100);
Otu0378	279	Bacteria(100);Firmicutes(100);Clostridia(100);Clostridiales(100);Lachnospiraceae(100);Lachnospiraceae_UCG-004(100);
Otu0379	259	Bacteria(100);Bacteroidetes(100);Bacteroidia(100);Bacteroidales(100);Rikenellaceae(100);Alistipes(100);
Otu0380	277	Bacteria(100);Bacteroidetes(100);Bacteroidia(100);Bacteroidales(100);Bacteroidaceae(100);Bacteroides(100);
Otu0381	320	Bacteria(100);Firmicutes(100);Clostridia(100);Clostridiales(100);Lachnospiraceae(100);Blautia(100);
Otu0382	210	Bacteria(100);Bacteroidetes(100);Bacteroidia(100);Bacteroidales(100);Tannerellaceae(100);Parabacteroides(100);
Otu0383	303	Bacteria(100);Firmicutes(100);Clostridia(100);Clostridiales(100);Clostridiales_unclassified(100);Clostridiales_unclassified(100);
Otu0384	254	Bacteria(100);Proteobacteria(100);Gammaproteobacteria(100);Betaproteobacteriales(100);Burkholderiaceae(100);Sutterella(100);
Otu0385	287	Bacteria(100);Bacteroidetes(100);Bacteroidia(100);Bacteroidales(100);Bacteroidaceae(100);Bacteroides(100);
Otu0386	321	Bacteria(100);Firmicutes(100);Clostridia(100);Clostridiales(100);Lachnospiraceae(100);Lachnospiraceae_UCG-010(100);
Otu0387	235	Bacteria(100);Bacteroidetes(100);Bacteroidia(100);Bacteroidales(100);Rikenellaceae(100);Alistipes(100);
Otu0388	270	Bacteria(100);Firmicutes(100);Clostridia(100);Clostridiales(100);Christensenellaceae(100);uncultured(100);
Otu0389	306	Bacteria(100);Firmicutes(100);Clostridia(100);Clostridiales(100);Ruminococcaceae(100);Ruminococcaceae_UCG-004(100);
Otu0390	245	Bacteria(100);Firmicutes(100);Clostridia(100);Clostridiales(100);Christensenellaceae(100);uncultured(100);
Otu0391	234	Bacteria(100);Firmicutes(100);Negativicutes(100);Selenomonadales(100);Veillonellaceae(100);Dialister(100);
Otu0392	258	Bacteria(100);Firmicutes(100);Clostridia(100);Clostridiales(100);Clostridiaceae_1(100);Clostridium_sensu_stricto_18(100);
Otu0393	225	Bacteria(100);Firmicutes(100);Clostridia(100);Clostridiales(100);Ruminococcaceae(100);Ruminococcaceae_UCG-014(100);
Otu0394	271	Bacteria(100);Proteobacteria(100);Gammaproteobacteria(100);Enterobacteriales(100);Enterobacteriaceae(100);Enterobacteriaceae_unclassified(100);
Otu0395	252	Bacteria(100);Actinobacteria(100);Coriobacteriia(100);Coriobacteriales(100);Coriobacteriales_Incertae_Sedis(100);uncultured(100);
Otu0396	289	Bacteria(100);Firmicutes(100);Erysipelotrichia(100);Erysipelotrichales(100);Erysipelotrichaceae(100);Holdemania(100);
Otu0397	260	Bacteria(100);Firmicutes(100);Clostridia(100);Clostridiales(100);Lachnospiraceae(100);GCA-900066575(100);
Otu0398	259	Bacteria(100);Firmicutes(100);Clostridia(100);Clostridiales(100);Ruminococcaceae(100);Ruminococcaceae_UCG-005(100);
Otu0399	225	Bacteria(100);Bacteroidetes(100);Bacteroidia(100);Bacteroidales(100);Dysgonomonadaceae(100);Dysgonomonas(100);
Otu0400	225	Bacteria(100);Fusobacteria(100);Fusobacteriia(100);Fusobacteriales(100);Fusobacteriaceae(100);Fusobacterium(100);
Otu0401	235	Bacteria(100);Firmicutes(100);Clostridia(100);Clostridiales(100);Family_XIII(100);Family_XIII_unclassified(100);
Otu0402	233	Bacteria(100);Firmicutes(100);Clostridia(100);Clostridiales(100);Ruminococcaceae(100);Ruminococcaceae_unclassified(100);
Otu0403	227	Bacteria(100);Bacteroidetes(100);Bacteroidia(100);Bacteroidales(100);Bacteroidaceae(100);Bacteroides(100);
Otu0404	261	Bacteria(100);Firmicutes(100);Negativicutes(100);Selenomonadales(100);Acidaminococcaceae(100);Phascolarctobacterium(100);
Otu0405	252	Bacteria(100);Firmicutes(100);Clostridia(100);Clostridiales(100);Ruminococcaceae(100);Ruminiclostridium_5(100);
Otu0406	234	Bacteria(100);Firmicutes(100);Clostridia(100);Clostridiales(100);Lachnospiraceae(100);Agathobacter(100);
Otu0407	225	Bacteria(100);Firmicutes(100);Firmicutes_unclassified(100);Firmicutes_unclassified(100);Firmicutes_unclassified(100);Firmicutes_unclassified(100);
Otu0408	217	Bacteria(100);Firmicutes(100);Clostridia(100);Clostridiales(100);Lachnospiraceae(100);Blautia(100);
Otu0409	325	Bacteria(100);Firmicutes(100);Clostridia(100);Clostridiales(100);Lachnospiraceae(100);Lachnospiraceae_NK4A136_group(91);
Otu0410	257	Bacteria(100);Firmicutes(100);Clostridia(100);Clostridiales(100);Lachnospiraceae(100);Lachnospiraceae_UCG-004(100);
Otu0411	246	Bacteria(100);Firmicutes(100);Clostridia(100);Clostridiales(100);Ruminococcaceae(100);Ruminiclostridium_9(100);
Otu0412	277	Bacteria(100);Firmicutes(100);Clostridia(100);Clostridiales(100);Ruminococcaceae(100);Ruminococcaceae_unclassified(100);
Otu0413	257	Bacteria(100);Firmicutes(100);Clostridia(100);Clostridiales(100);Family_XI(100);Anaerococcus(100);
Otu0414	216	Bacteria(100);Firmicutes(100);Clostridia(100);Clostridiales(100);Ruminococcaceae(100);Candidatus_Soleaferrea(100);
Otu0415	222	Bacteria(100);Firmicutes(100);Clostridia(100);Clostridiales(100);Ruminococcaceae(100);Oscillibacter(100);
Otu0416	196	Bacteria(100);Firmicutes(100);Clostridia(100);Clostridiales(100);Lachnospiraceae(100);Lachnoclostridium(100);
Otu0417	266	Bacteria(100);Firmicutes(100);Clostridia(100);Clostridiales(100);Family_XIII(100);Family_XIII_AD3011_group(100);
Otu0418	196	Bacteria(100);Firmicutes(100);Clostridia(100);Clostridiales(100);Clostridiales_unclassified(100);Clostridiales_unclassified(100);
Otu0419	202	Bacteria(100);Bacteroidetes(100);Bacteroidia(100);Bacteroidales(100);Bacteroidaceae(100);Bacteroides(100);
Otu0420	248	Bacteria(100);Firmicutes(100);Clostridia(100);Clostridiales(100);Ruminococcaceae(100);Ruminiclostridium_5(100);
Otu0421	253	Bacteria(100);Firmicutes(100);Clostridia(100);Clostridiales(100);Lachnospiraceae(100);Lachnoclostridium(100);
Otu0422	224	Bacteria(100);Bacteroidetes(100);Bacteroidia(100);Bacteroidales(100);Bacteroidaceae(100);Bacteroides(100);
Otu0423	226	Bacteria(100);Firmicutes(100);Clostridia(100);Clostridiales(100);Clostridiales_unclassified(100);Clostridiales_unclassified(100);
Otu0424	201	Bacteria(100);Bacteroidetes(100);Bacteroidia(100);Bacteroidales(100);Bacteroidaceae(100);Bacteroides(100);
Otu0425	212	Bacteria(100);Bacteroidetes(100);Bacteroidia(100);Bacteroidales(100);Bacteroidaceae(100);Bacteroides(100);
Otu0426	265	Bacteria(100);Firmicutes(100);Clostridia(100);Clostridiales(100);Ruminococcaceae(100);Ruminococcus_1(100);
Otu0427	240	Bacteria(100);Firmicutes(100);Erysipelotrichia(100);Erysipelotrichales(100);Erysipelotrichaceae(100);Turicibacter(100);
Otu0428	218	Bacteria(100);Firmicutes(100);Clostridia(100);Clostridiales(100);Ruminococcaceae(100);Ruminococcaceae_ge(100);
Otu0429	241	Bacteria(100);Firmicutes(100);Negativicutes(100);Selenomonadales(100);Acidaminococcaceae(100);Phascolarctobacterium(100);
Otu0430	228	Bacteria(100);Firmicutes(100);Clostridia(100);Clostridiales(100);Clostridiales_unclassified(100);Clostridiales_unclassified(100);
Otu0431	244	Bacteria(100);Firmicutes(100);Clostridia(100);Clostridiales(100);Lachnospiraceae(100);Tyzzerella_3(100);
Otu0432	188	Bacteria(100);Bacteroidetes(100);Bacteroidia(100);Bacteroidales(100);Bacteroidaceae(100);Bacteroides(100);
Otu0433	173	Bacteria(100);Firmicutes(100);Clostridia(100);Clostridiales(100);Christensenellaceae(100);Christensenellaceae_R-7_group(100);
Otu0434	215	Bacteria(100);Proteobacteria(100);Gammaproteobacteria(100);Enterobacteriales(100);Enterobacteriaceae(100);Escherichia-Shigella(100);
Otu0435	206	Bacteria(100);Firmicutes(100);Clostridia(100);Clostridiales(100);Peptostreptococcaceae(100);Romboutsia(100);
Otu0436	215	Bacteria(100);Firmicutes(100);Erysipelotrichia(100);Erysipelotrichales(100);Erysipelotrichaceae(100);Erysipelatoclostridium(100);
Otu0437	200	Bacteria(100);Firmicutes(100);Clostridia(100);Clostridiales(100);Lachnospiraceae(100);Lachnospiraceae_ge(100);
Otu0438	237	Bacteria(100);Firmicutes(100);Clostridia(100);Clostridiales(100);Peptococcaceae(100);uncultured(100);
Otu0439	268	Bacteria(100);Firmicutes(100);Clostridia(100);Clostridiales(100);Ruminococcaceae(100);Ruminococcaceae_unclassified(100);
Otu0440	216	Bacteria(100);Firmicutes(100);Clostridia(100);Clostridiales(100);Clostridiaceae_1(100);Clostridium_sensu_stricto_1(100);
Otu0441	171	Bacteria(100);Firmicutes(100);Clostridia(100);Clostridiales(100);Clostridiaceae_1(100);Clostridium_sensu_stricto_1(81);
Otu0442	244	Bacteria(100);Firmicutes(100);Clostridia(100);Clostridiales(100);Lachnospiraceae(100);Agathobacter(100);
Otu0443	254	Bacteria(100);Bacteroidetes(100);Bacteroidia(100);Bacteroidales(100);Bacteroidaceae(100);Bacteroides(100);
Otu0444	172	Bacteria(100);Bacteroidetes(100);Bacteroidia(100);Bacteroidales(100);Bacteroidaceae(100);Bacteroides(100);
Otu0445	240	Bacteria(100);Firmicutes(100);Clostridia(100);Clostridiales(100);Ruminococcaceae(100);Ruminococcaceae_NK4A214_group(100);
Otu0446	203	Bacteria(100);Firmicutes(100);Erysipelotrichia(100);Erysipelotrichales(100);Erysipelotrichaceae(100);Erysipelotrichaceae_UCG-003(100);
Otu0447	206	Bacteria(100);Firmicutes(100);Erysipelotrichia(100);Erysipelotrichales(100);Erysipelotrichaceae(100);Erysipelatoclostridium(100);
Otu0448	188	Bacteria(100);Firmicutes(100);Clostridia(100);Clostridiales(100);Ruminococcaceae(100);Intestinimonas(100);
Otu0449	189	Bacteria(100);Firmicutes(100);Clostridia(100);Clostridiales(100);Ruminococcaceae(100);DTU089(100);
Otu0450	212	Bacteria(100);Bacteroidetes(100);Bacteroidia(100);Bacteroidales(100);Bacteroidaceae(100);Bacteroides(100);
Otu0451	139	Bacteria(100);Bacteroidetes(100);Bacteroidia(100);Bacteroidales(100);Rikenellaceae(100);Alistipes(100);
Otu0452	195	Bacteria(100);Firmicutes(100);Clostridia(100);Clostridiales(100);Clostridiaceae_1(100);Clostridium_sensu_stricto_7(100);
Otu0453	188	Bacteria(100);Firmicutes(100);Erysipelotrichia(100);Erysipelotrichales(100);Erysipelotrichaceae(100);Erysipelatoclostridium(100);
Otu0454	162	Bacteria(100);Firmicutes(100);Clostridia(100);Clostridia_unclassified(100);Clostridia_unclassified(100);Clostridia_unclassified(100);
Otu0455	184	Bacteria(100);Firmicutes(100);Clostridia(100);Clostridiales(100);Ruminococcaceae(100);Phocea(100);
Otu0456	200	Bacteria(100);Bacteroidetes(100);Bacteroidia(100);Bacteroidales(100);Bacteroidaceae(100);Bacteroides(100);
Otu0457	172	Bacteria(100);Proteobacteria(100);Gammaproteobacteria(100);Enterobacteriales(100);Enterobacteriaceae(100);Escherichia-Shigella(100);
Otu0458	141	Bacteria(100);Firmicutes(100);Clostridia(100);Clostridiales(100);Lachnospiraceae(100);Lachnospiraceae_unclassified(99);
Otu0459	241	Bacteria(100);Firmicutes(100);Clostridia(100);Clostridiales(100);Clostridiaceae_1(100);Clostridium_sensu_stricto_1(100);
Otu0460	180	Bacteria(100);Bacteroidetes(100);Bacteroidia(100);Bacteroidales(100);Bacteroidaceae(100);Bacteroides(100);
Otu0461	187	Bacteria(100);Proteobacteria(100);Gammaproteobacteria(100);Enterobacteriales(100);Enterobacteriaceae(100);Escherichia-Shigella(96);
Otu0462	197	Bacteria(100);Actinobacteria(100);Coriobacteriia(100);Coriobacteriales(100);Atopobiaceae(100);Atopobium(100);
Otu0463	171	Bacteria(100);Firmicutes(100);Clostridia(100);Clostridiales(100);Clostridiaceae_1(100);Clostridium_sensu_stricto_1(100);
Otu0464	211	Bacteria(100);Firmicutes(100);Clostridia(100);Clostridiales(100);Family_XI(100);Ezakiella(100);
Otu0465	158	Bacteria(100);Bacteroidetes(100);Bacteroidia(100);Bacteroidales(100);Bacteroidaceae(100);Bacteroides(100);
Otu0466	173	Bacteria(100);Bacteroidetes(100);Bacteroidia(100);Bacteroidales(100);Bacteroidales_unclassified(100);Bacteroidales_unclassified(100);
Otu0467	184	Bacteria(100);Firmicutes(100);Clostridia(100);Clostridiales(100);Ruminococcaceae(100);Ruminiclostridium_6(100);
Otu0468	145	Bacteria(100);Bacteroidetes(100);Bacteroidia(100);Bacteroidales(100);Bacteroidaceae(100);Bacteroides(100);
Otu0469	242	Bacteria(100);Bacteroidetes(100);Bacteroidia(100);Bacteroidales(100);Bacteroidaceae(100);Bacteroides(100);
Otu0470	166	Bacteria(100);Bacteroidetes(100);Bacteroidia(100);Bacteroidales(100);Bacteroidaceae(100);Bacteroides(100);
Otu0471	161	Bacteria(100);Bacteroidetes(100);Bacteroidia(100);Bacteroidales(100);Rikenellaceae(100);Alistipes(100);
Otu0472	188	Bacteria(100);Proteobacteria(100);Gammaproteobacteria(100);Enterobacteriales(100);Enterobacteriaceae(100);Enterobacteriaceae_unclassified(100);
Otu0473	209	Bacteria(100);Firmicutes(100);Clostridia(100);Clostridiales(100);Lachnospiraceae(100);Lachnospiraceae_unclassified(100);
Otu0474	143	Bacteria(100);Bacteroidetes(100);Bacteroidia(100);Bacteroidales(100);Bacteroidaceae(100);Bacteroides(100);
Otu0475	163	Bacteria(100);Firmicutes(100);Erysipelotrichia(100);Erysipelotrichales(100);Erysipelotrichaceae(100);Erysipelatoclostridium(100);
Otu0476	217	Bacteria(100);Bacteroidetes(100);Bacteroidia(100);Bacteroidales(100);Bacteroidaceae(100);Bacteroides(100);
Otu0477	183	Bacteria(100);Proteobacteria(100);Gammaproteobacteria(100);Enterobacteriales(100);Enterobacteriaceae(100);Enterobacteriaceae_unclassified(100);
Otu0478	200	Bacteria(100);Fusobacteria(100);Fusobacteriia(100);Fusobacteriales(100);Fusobacteriaceae(100);Fusobacterium(100);
Otu0479	192	Bacteria(100);Firmicutes(100);Clostridia(100);Clostridiales(100);Ruminococcaceae(100);Ruminococcaceae_unclassified(100);
Otu0480	156	Bacteria(100);Proteobacteria(100);Gammaproteobacteria(100);Enterobacteriales(100);Enterobacteriaceae(100);Enterobacteriaceae_unclassified(100);
Otu0481	152	Bacteria(100);Bacteroidetes(100);Bacteroidia(100);Bacteroidales(100);Bacteroidaceae(100);Bacteroides(100);
Otu0482	169	Bacteria(100);Bacteroidetes(100);Bacteroidia(100);Bacteroidales(100);Bacteroidaceae(100);Bacteroides(100);
Otu0483	185	Bacteria(100);Actinobacteria(100);Coriobacteriia(100);Coriobacteriales(100);Eggerthellaceae(100);Eggerthella(100);
Otu0484	155	Bacteria(100);Firmicutes(100);Clostridia(100);Clostridiales(100);Lachnospiraceae(100);Lachnospiraceae_unclassified(100);
Otu0485	150	Bacteria(100);Bacteroidetes(100);Bacteroidia(100);Bacteroidales(100);Bacteroidaceae(100);Bacteroides(100);
Otu0486	186	Bacteria(100);Bacteroidetes(100);Bacteroidia(100);Bacteroidales(100);Bacteroidaceae(100);Bacteroides(100);
Otu0487	145	Bacteria(100);Firmicutes(100);Clostridia(100);Clostridiales(100);Ruminococcaceae(100);Ruminococcaceae_unclassified(100);
Otu0488	162	Bacteria(100);Firmicutes(100);Clostridia(100);Clostridiales(100);Clostridiaceae_1(100);Clostridiaceae_1_unclassified(100);
Otu0489	180	Bacteria(100);Firmicutes(100);Clostridia(100);Clostridiales(100);Clostridiaceae_1(100);Clostridiaceae_1_unclassified(98);
Otu0490	151	Bacteria(100);Firmicutes(100);Clostridia(100);Clostridiales(100);Ruminococcaceae(100);uncultured(100);
Otu0491	179	Bacteria(100);Firmicutes(100);Clostridia(100);Clostridiales(100);Lachnospiraceae(100);uncultured(100);
Otu0492	159	Bacteria(100);Bacteroidetes(100);Bacteroidia(100);Bacteroidales(100);Barnesiellaceae(100);Barnesiella(100);
Otu0493	153	Bacteria(100);Firmicutes(100);Clostridia(100);Clostridiales(100);Lachnospiraceae(100);Lachnospiraceae_UCG-004(100);
Otu0494	105	Bacteria(100);Bacteroidetes(100);Bacteroidia(100);Bacteroidales(100);Bacteroidaceae(100);Bacteroides(100);
Otu0495	160	Bacteria(100);Bacteroidetes(100);Bacteroidia(100);Bacteroidales(100);Bacteroidaceae(100);Bacteroides(100);
Otu0496	155	Bacteria(100);Bacteroidetes(100);Bacteroidia(100);Bacteroidales(100);Bacteroidaceae(100);Bacteroides(100);
Otu0497	163	Bacteria(100);Bacteroidetes(100);Bacteroidia(100);Bacteroidales(100);Rikenellaceae(100);Alistipes(100);
Otu0498	141	Bacteria(100);Firmicutes(100);Clostridia(100);Clostridiales(100);Lachnospiraceae(100);Lachnospiraceae_FCS020_group(100);
Otu0499	163	Bacteria(100);Firmicutes(100);Clostridia(100);Clostridiales(100);Lachnospiraceae(100);Lachnospiraceae_unclassified(100);
Otu0500	154	Bacteria(100);Firmicutes(100);Clostridia(100);Clostridiales(100);Lachnospiraceae(100);Lachnospiraceae_ge(100);
Otu0501	173	Bacteria(100);Firmicutes(100);Clostridia(100);Clostridiales(100);Ruminococcaceae(100);Flavonifractor(100);
Otu0502	86	Bacteria(100);Bacteroidetes(100);Bacteroidia(100);Bacteroidales(100);Bacteroidaceae(100);Bacteroides(100);
Otu0503	148	Bacteria(100);Firmicutes(100);Clostridia(100);Clostridiales(100);Lachnospiraceae(100);Lachnospiraceae_unclassified(99);
Otu0504	157	Bacteria(100);Firmicutes(100);Clostridia(100);Clostridiales(100);Lachnospiraceae(100);Lachnoclostridium(100);
Otu0505	175	Bacteria(100);Bacteroidetes(100);Bacteroidia(100);Bacteroidales(100);Bacteroidaceae(100);Bacteroides(100);
Otu0506	142	Bacteria(100);Firmicutes(100);Clostridia(100);Clostridiales(100);Ruminococcaceae(100);Ruminococcaceae_unclassified(100);
Otu0507	144	Bacteria(100);Firmicutes(100);Clostridia(100);Clostridiales(100);Ruminococcaceae(100);Butyricicoccus(96);
Otu0508	142	Bacteria(100);Firmicutes(100);Negativicutes(100);Selenomonadales(100);Acidaminococcaceae(100);Phascolarctobacterium(100);
Otu0509	184	Bacteria(100);Firmicutes(100);Clostridia(100);Clostridiales(100);Clostridiales_unclassified(100);Clostridiales_unclassified(100);
Otu0510	157	Bacteria(100);Bacteroidetes(100);Bacteroidia(100);Bacteroidales(100);Bacteroidaceae(100);Bacteroides(100);
Otu0511	150	Bacteria(100);Firmicutes(100);Clostridia(100);Clostridiales(100);Family_XIII(100);Family_XIII_AD3011_group(100);
Otu0512	158	Bacteria(100);Bacteroidetes(100);Bacteroidia(100);Bacteroidales(100);Bacteroidaceae(100);Bacteroides(100);
Otu0513	151	Bacteria(100);Bacteroidetes(100);Bacteroidia(100);Bacteroidales(100);Bacteroidaceae(100);Bacteroides(100);
Otu0514	125	Bacteria(100);Firmicutes(100);Clostridia(100);Clostridiales(100);Lachnospiraceae(100);Tyzzerella(100);
Otu0515	144	Bacteria(100);Bacteroidetes(100);Bacteroidia(100);Bacteroidales(100);Bacteroidaceae(100);Bacteroides(100);
Otu0516	150	Bacteria(100);Proteobacteria(100);Gammaproteobacteria(100);Enterobacteriales(100);Enterobacteriaceae(100);Enterobacteriaceae_unclassified(100);
Otu0517	146	Bacteria(100);Firmicutes(100);Clostridia(100);Clostridiales(100);Family_XIII(100);Family_XIII_unclassified(100);
Otu0518	55	Bacteria(100);Proteobacteria(100);Gammaproteobacteria(100);Betaproteobacteriales(100);Burkholderiaceae(100);Parasutterella(100);
Otu0519	143	Bacteria(100);Bacteroidetes(100);Bacteroidia(100);Bacteroidales(100);Bacteroidaceae(100);Bacteroides(100);
Otu0520	147	Bacteria(100);Bacteroidetes(100);Bacteroidia(100);Bacteroidales(100);Bacteroidaceae(100);Bacteroides(100);
Otu0521	163	Bacteria(100);Firmicutes(100);Clostridia(100);Clostridiales(100);Ruminococcaceae(100);Ruminiclostridium_5(100);
Otu0522	129	Bacteria(100);Firmicutes(100);Clostridia(100);Clostridiales(100);Christensenellaceae(100);Christensenellaceae_R-7_group(100);
Otu0523	135	Bacteria(100);Firmicutes(100);Clostridia(100);Clostridiales(100);Lachnospiraceae(100);Agathobacter(100);
Otu0524	132	Bacteria(100);Proteobacteria(100);Gammaproteobacteria(100);Betaproteobacteriales(100);Burkholderiaceae(100);Oxalobacter(73);
Otu0525	137	Bacteria(100);Firmicutes(100);Clostridia(100);Clostridiales(100);Ruminococcaceae(100);Ruminococcaceae_UCG-014(100);
Otu0526	132	Bacteria(100);Firmicutes(100);Clostridia(100);Clostridiales(100);Ruminococcaceae(100);Subdoligranulum(100);
Otu0527	145	Bacteria(100);Firmicutes(100);Clostridia(100);Clostridiales(100);Lachnospiraceae(100);Lachnospiraceae_ND3007_group(100);
Otu0528	144	Bacteria(100);Firmicutes(100);Clostridia(100);Clostridiales(100);Lachnospiraceae(100);Lachnospiraceae_unclassified(100);
Otu0529	137	Bacteria(100);Bacteroidetes(100);Bacteroidia(100);Bacteroidales(100);Bacteroidaceae(100);Bacteroides(100);
Otu0530	148	Bacteria(100);Bacteroidetes(100);Bacteroidia(100);Bacteroidales(100);Bacteroidaceae(100);Bacteroides(100);
Otu0531	140	Bacteria(100);Firmicutes(100);Clostridia(100);Clostridiales(100);Lachnospiraceae(100);Lachnospiraceae_unclassified(87);
Otu0532	136	Bacteria(100);Firmicutes(100);Clostridia(100);Clostridiales(100);Lachnospiraceae(100);Lachnoclostridium(85);
Otu0533	141	Bacteria(100);Bacteroidetes(100);Bacteroidia(100);Bacteroidales(100);Bacteroidaceae(100);Bacteroides(100);
Otu0534	119	Bacteria(100);Firmicutes(100);Erysipelotrichia(100);Erysipelotrichales(100);Erysipelotrichaceae(100);Erysipelatoclostridium(100);
Otu0535	142	Bacteria(100);Firmicutes(100);Clostridia(100);Clostridiales(100);Ruminococcaceae(100);Ruminococcaceae_UCG-013(100);
Otu0536	143	Bacteria(100);Fusobacteria(100);Fusobacteriia(100);Fusobacteriales(100);Fusobacteriaceae(100);Fusobacterium(100);
Otu0537	113	Bacteria(100);Bacteroidetes(100);Bacteroidia(100);Bacteroidales(100);Dysgonomonadaceae(100);Dysgonomonas(100);
Otu0538	111	Bacteria(100);Bacteroidetes(100);Bacteroidia(100);Bacteroidales(100);Bacteroidaceae(100);Bacteroides(100);
Otu0539	141	Bacteria(100);Firmicutes(100);Clostridia(100);Clostridiales(100);Lachnospiraceae(100);Lachnospiraceae_unclassified(100);
Otu0540	120	Bacteria(100);Firmicutes(100);Clostridia(100);Clostridiales(100);Ruminococcaceae(100);Ruminococcaceae_UCG-014(100);
Otu0541	146	Bacteria(100);Firmicutes(100);Erysipelotrichia(100);Erysipelotrichales(100);Erysipelotrichaceae(100);Holdemania(100);
Otu0542	130	Bacteria(100);Firmicutes(100);Clostridia(100);Clostridiales(100);Ruminococcaceae(100);Ruminococcaceae_UCG-004(100);
Otu0543	118	Bacteria(100);Firmicutes(100);Clostridia(100);Clostridiales(100);Lachnospiraceae(100);Lachnospiraceae_unclassified(100);
Otu0544	154	Bacteria(100);Firmicutes(100);Clostridia(100);Clostridiales(100);Ruminococcaceae(100);Ruminococcaceae_ge(100);
Otu0545	134	Bacteria(100);Firmicutes(100);Erysipelotrichia(100);Erysipelotrichales(100);Erysipelotrichaceae(100);Holdemania(100);
Otu0546	102	Bacteria(100);Firmicutes(100);Clostridia(100);Clostridiales(100);Lachnospiraceae(100);Lachnoclostridium(100);
Otu0547	110	Bacteria(100);Firmicutes(100);Clostridia(100);Clostridiales(100);Clostridiaceae_1(100);Clostridiaceae_1_unclassified(100);
Otu0548	114	Bacteria(100);Tenericutes(100);Mollicutes(100);Mollicutes_RF39(100);Mollicutes_RF39_fa(100);Mollicutes_RF39_ge(100);
Otu0549	78	Bacteria(100);Lentisphaerae(100);Lentisphaeria(100);Victivallales(100);Victivallaceae(100);Victivallis(100);
Otu0550	126	Bacteria(100);Firmicutes(100);Clostridia(100);Clostridiales(100);Ruminococcaceae(100);Anaerotruncus(100);
Otu0551	139	Bacteria(100);Firmicutes(100);Clostridia(100);Clostridiales(100);Ruminococcaceae(100);Ruminococcaceae_UCG-014(100);
Otu0552	103	Bacteria(100);Bacteroidetes(100);Bacteroidia(100);Bacteroidales(100);Bacteroidaceae(100);Bacteroides(100);
Otu0553	79	Bacteria(100);Firmicutes(100);Clostridia(100);Clostridiales(100);Ruminococcaceae(100);Ruminococcaceae_UCG-005(100);
Otu0554	106	Bacteria(100);Bacteroidetes(100);Bacteroidia(100);Bacteroidales(100);Bacteroidaceae(100);Bacteroides(100);
Otu0555	66	Bacteria(100);Bacteroidetes(100);Bacteroidia(100);Bacteroidales(100);Bacteroidaceae(100);Bacteroides(100);
Otu0556	106	Bacteria(100);Firmicutes(100);Clostridia(100);Clostridiales(100);Lachnospiraceae(100);Lachnospiraceae_unclassified(100);
Otu0557	128	Bacteria(100);Firmicutes(100);Clostridia(100);Clostridiales(100);Lachnospiraceae(100);Lachnoclostridium(100);
Otu0558	117	Bacteria(100);Firmicutes(100);Clostridia(100);Clostridiales(100);Lachnospiraceae(100);Lachnospiraceae_UCG-004(100);
Otu0559	107	Bacteria(100);Verrucomicrobia(100);Verrucomicrobiae(100);Verrucomicrobiales(100);Akkermansiaceae(100);Akkermansia(100);
Otu0560	102	Bacteria(100);Firmicutes(100);Bacilli(100);Lactobacillales(100);Enterococcaceae(100);Enterococcaceae_unclassified(100);
Otu0561	104	Bacteria(100);Firmicutes(100);Negativicutes(100);Selenomonadales(100);Acidaminococcaceae(100);Phascolarctobacterium(100);
Otu0562	105	Bacteria(100);Bacteroidetes(100);Bacteroidia(100);Bacteroidales(100);Bacteroidaceae(100);Bacteroides(100);
Otu0563	97	Bacteria(100);Proteobacteria(100);Deltaproteobacteria(100);Desulfovibrionales(100);Desulfovibrionaceae(100);Bilophila(100);
Otu0564	120	Bacteria(100);Firmicutes(100);Clostridia(100);Clostridiales(100);Ruminococcaceae(100);Ruminococcaceae_unclassified(100);
Otu0565	77	Bacteria(100);Firmicutes(100);Clostridia(100);Clostridiales(100);Ruminococcaceae(100);Subdoligranulum(100);
Otu0566	90	Bacteria(100);Firmicutes(100);Clostridia(100);Clostridiales(100);Ruminococcaceae(100);Ruminococcaceae_UCG-005(100);
Otu0567	148	Bacteria(100);Bacteroidetes(100);Bacteroidia(100);Bacteroidales(100);Bacteroidaceae(100);Bacteroides(100);
Otu0568	106	Bacteria(100);Verrucomicrobia(100);Verrucomicrobiae(100);Verrucomicrobiales(100);Akkermansiaceae(100);Akkermansia(100);
Otu0569	111	Bacteria(100);Firmicutes(100);Clostridia(100);Clostridiales(100);Lachnospiraceae(100);Sellimonas(100);
Otu0570	114	Bacteria(100);Firmicutes(100);Bacilli(100);Lactobacillales(100);Streptococcaceae(100);Streptococcus(100);
Otu0571	111	Bacteria(100);Firmicutes(100);Clostridia(100);Clostridiales(100);Lachnospiraceae(100);Lachnospiraceae_unclassified(100);
Otu0572	123	Bacteria(100);Firmicutes(100);Clostridia(100);Clostridiales(100);Lachnospiraceae(100);Eisenbergiella(100);
Otu0573	105	Bacteria(100);Bacteroidetes(100);Bacteroidia(100);Bacteroidales(100);Bacteroidaceae(100);Bacteroides(100);
Otu0574	113	Bacteria(100);Firmicutes(94);Clostridia(75);Clostridia_unclassified(75);Clostridia_unclassified(75);Clostridia_unclassified(75);
Otu0575	99	Bacteria(100);Firmicutes(100);Clostridia(100);Clostridiales(100);Ruminococcaceae(100);Ruminiclostridium_5(100);
Otu0576	118	Bacteria(100);Proteobacteria(100);Gammaproteobacteria(100);Enterobacteriales(100);Enterobacteriaceae(100);Enterobacteriaceae_unclassified(100);
Otu0577	103	Bacteria(100);Firmicutes(100);Clostridia(100);Clostridiales(100);Ruminococcaceae(100);Ruminococcaceae_unclassified(100);
Otu0578	111	Bacteria(100);Firmicutes(100);Clostridia(100);Clostridiales(100);Lachnospiraceae(100);Lachnospiraceae_unclassified(100);
Otu0579	78	Bacteria(100);Firmicutes(100);Clostridia(100);Clostridiales(100);Clostridiaceae_1(100);Clostridium_sensu_stricto_13(100);
Otu0580	90	Bacteria(100);Proteobacteria(100);Gammaproteobacteria(100);Enterobacteriales(100);Enterobacteriaceae(100);Enterobacteriaceae_unclassified(100);
Otu0581	76	Bacteria(100);Bacteroidetes(100);Bacteroidia(100);Bacteroidales(100);Bacteroidales_unclassified(100);Bacteroidales_unclassified(100);
Otu0582	86	Bacteria(100);Firmicutes(100);Clostridia(100);Clostridiales(100);Lachnospiraceae(100);Lachnospiraceae_unclassified(100);
Otu0583	103	Bacteria(100);Firmicutes(100);Clostridia(100);Clostridiales(100);Lachnospiraceae(100);Lachnoclostridium(84);
Otu0584	124	Bacteria(100);Bacteroidetes(100);Bacteroidia(100);Bacteroidales(100);Bacteroidaceae(100);Bacteroides(100);
Otu0585	85	Bacteria(100);Proteobacteria(100);Gammaproteobacteria(100);Enterobacteriales(100);Enterobacteriaceae(100);Enterobacteriaceae_unclassified(100);
Otu0586	106	Bacteria(100);Bacteroidetes(100);Bacteroidia(100);Bacteroidales(100);Marinifilaceae(100);Butyricimonas(100);
Otu0587	67	Bacteria(100);Firmicutes(100);Clostridia(100);Clostridiales(100);Ruminococcaceae(100);Ruminococcaceae_unclassified(100);
Otu0588	93	Bacteria(100);Bacteroidetes(100);Bacteroidia(100);Bacteroidales(100);Bacteroidaceae(100);Bacteroides(100);
Otu0589	95	Bacteria(100);Firmicutes(100);Clostridia(100);Clostridiales(100);Lachnospiraceae(100);Lachnospiraceae_unclassified(100);
Otu0590	86	Bacteria(100);Firmicutes(100);Clostridia(100);Clostridiales(100);Lachnospiraceae(100);Tyzzerella(100);
Otu0591	106	Bacteria(100);Firmicutes(100);Clostridia(100);Clostridiales(100);Clostridiaceae_1(100);Clostridiaceae_1_unclassified(96);
Otu0592	122	Bacteria(100);Firmicutes(100);Clostridia(100);Clostridiales(100);Lachnospiraceae(100);Lachnospiraceae_unclassified(100);
Otu0593	71	Bacteria(100);Firmicutes(100);Clostridia(100);Clostridiales(100);Lachnospiraceae(100);Lachnospiraceae_unclassified(100);
Otu0594	77	Bacteria(100);Firmicutes(100);Clostridia(100);Clostridiales(100);Ruminococcaceae(100);Ruminococcaceae_unclassified(100);
Otu0595	63	Bacteria(100);Firmicutes(100);Clostridia(100);Clostridiales(100);Family_XIII(100);Mogibacterium(100);
Otu0596	85	Bacteria(100);Firmicutes(100);Clostridia(100);Clostridiales(100);Clostridiaceae_1(100);Clostridium_sensu_stricto_1(98);
Otu0597	90	Bacteria(100);Firmicutes(100);Clostridia(100);Clostridiales(100);Lachnospiraceae(100);Lachnospiraceae_unclassified(100);
Otu0598	61	Bacteria(100);Firmicutes(100);Clostridia(100);Clostridiales(100);Ruminococcaceae(100);Subdoligranulum(73);
Otu0599	119	Bacteria(100);Bacteroidetes(100);Bacteroidia(100);Bacteroidales(100);Bacteroidaceae(100);Bacteroides(100);
Otu0600	108	Bacteria(100);Proteobacteria(100);Gammaproteobacteria(100);Betaproteobacteriales(100);Burkholderiaceae(100);Parasutterella(100);
Otu0601	116	Bacteria(100);Bacteroidetes(100);Bacteroidia(100);Bacteroidales(100);Bacteroidaceae(100);Bacteroides(100);
Otu0602	80	Bacteria(100);Firmicutes(100);Clostridia(100);Clostridiales(100);Ruminococcaceae(100);Butyricicoccus(100);
Otu0603	85	Bacteria(100);Bacteroidetes(100);Bacteroidia(100);Bacteroidales(100);Bacteroidaceae(100);Bacteroides(100);
Otu0604	78	Bacteria(100);Firmicutes(100);Clostridia(100);Clostridiales(100);Christensenellaceae(100);Christensenellaceae_unclassified(100);
Otu0605	101	Bacteria(100);Firmicutes(100);Clostridia(100);Clostridiales(100);Christensenellaceae(100);Catabacter(100);
Otu0606	92	Bacteria(100);Firmicutes(100);Clostridia(100);Clostridiales(100);Ruminococcaceae(100);Butyricicoccus(100);
Otu0607	90	Bacteria(100);Firmicutes(100);Clostridia(100);Clostridiales(100);Ruminococcaceae(100);Ruminococcaceae_unclassified(100);
Otu0608	99	Bacteria(100);Firmicutes(100);Clostridia(100);Clostridiales(100);Lachnospiraceae(100);Lachnospiraceae_unclassified(100);
Otu0609	80	Bacteria(100);Firmicutes(100);Clostridia(100);Clostridiales(100);Ruminococcaceae(100);Ruminococcaceae_UCG-005(100);
Otu0610	82	Bacteria(100);Firmicutes(100);Clostridia(100);Clostridiales(100);Peptococcaceae(100);Peptococcaceae_unclassified(100);
Otu0611	80	Bacteria(100);Bacteroidetes(100);Bacteroidia(100);Bacteroidales(100);Bacteroidaceae(100);Bacteroides(100);
Otu0612	107	Bacteria(100);Firmicutes(100);Clostridia(100);Clostridiales(100);Lachnospiraceae(100);Lachnospiraceae_UCG-010(100);
Otu0613	54	Bacteria(100);Firmicutes(100);Clostridia(100);Clostridiales(100);Ruminococcaceae(100);Ruminococcaceae_unclassified(99);
Otu0614	79	Bacteria(100);Firmicutes(100);Clostridia(100);Clostridiales(100);Lachnospiraceae(100);Lachnospiraceae_unclassified(100);
Otu0615	60	Bacteria(100);Bacteroidetes(100);Bacteroidia(100);Bacteroidales(100);Prevotellaceae(100);Paraprevotella(100);
Otu0616	80	Bacteria(100);Firmicutes(100);Bacilli(100);Lactobacillales(100);Enterococcaceae(66);Enterococcus(66);
Otu0617	70	Bacteria(100);Bacteroidetes(100);Bacteroidia(100);Bacteroidales(100);Bacteroidales_unclassified(100);Bacteroidales_unclassified(100);
Otu0618	74	Bacteria(100);Firmicutes(100);Clostridia(100);Clostridiales(100);Lachnospiraceae(100);Lachnospiraceae_unclassified(100);
Otu0619	84	Bacteria(100);Firmicutes(100);Erysipelotrichia(100);Erysipelotrichales(100);Erysipelotrichaceae(100);Erysipelatoclostridium(100);
Otu0620	88	Bacteria(100);Firmicutes(100);Erysipelotrichia(100);Erysipelotrichales(100);Erysipelotrichaceae(100);Erysipelatoclostridium(100);
Otu0621	80	Bacteria(100);Firmicutes(100);Clostridia(100);Clostridiales(100);Ruminococcaceae(100);Ruminiclostridium_9(100);
Otu0622	102	Bacteria(100);Firmicutes(100);Clostridia(100);Clostridiales(100);Lachnospiraceae(100);Lachnospiraceae_unclassified(100);
Otu0623	93	Bacteria(100);Firmicutes(100);Erysipelotrichia(100);Erysipelotrichales(100);Erysipelotrichaceae(100);Erysipelotrichaceae_UCG-003(100);
Otu0624	58	Bacteria(100);Firmicutes(100);Clostridia(100);Clostridiales(100);Lachnospiraceae(100);Lachnospiraceae_unclassified(100);
Otu0625	98	Bacteria(100);Bacteroidetes(100);Bacteroidia(100);Bacteroidales(100);Bacteroidaceae(100);Bacteroides(100);
Otu0626	88	Bacteria(100);Firmicutes(100);Clostridia(100);Clostridiales(100);Clostridiaceae_1(100);Clostridiaceae_1_unclassified(100);
Otu0627	71	Bacteria(100);Firmicutes(100);Clostridia(100);Clostridiales(100);Family_XIII(100);S5-A14a(100);
Otu0628	58	Bacteria(100);Firmicutes(100);Clostridia(100);Clostridiales(100);Lachnospiraceae(100);Tyzzerella_3(100);
Otu0629	66	Bacteria(100);Firmicutes(100);Clostridia(100);Clostridiales(100);Lachnospiraceae(100);Lachnospiraceae_unclassified(100);
Otu0630	102	Bacteria(100);Firmicutes(100);Clostridia(100);Clostridiales(100);Lachnospiraceae(100);Lachnospiraceae_unclassified(100);
Otu0631	79	Bacteria(100);Bacteroidetes(100);Bacteroidia(100);Bacteroidales(100);Rikenellaceae(100);Alistipes(100);
Otu0632	87	Bacteria(100);Firmicutes(100);Clostridia(100);Clostridiales(100);Lachnospiraceae(100);Agathobacter(62);
Otu0633	85	Bacteria(100);Bacteroidetes(100);Bacteroidia(100);Bacteroidales(100);Bacteroidaceae(100);Bacteroides(100);
Otu0634	86	Bacteria(100);Firmicutes(100);Clostridia(100);Clostridiales(100);Lachnospiraceae(100);Lachnospiraceae_unclassified(100);
Otu0635	76	Bacteria(100);Firmicutes(100);Clostridia(100);Clostridiales(100);Ruminococcaceae(100);Ruminococcaceae_UCG-010(100);
Otu0636	79	Bacteria(100);Firmicutes(100);Clostridia(100);Clostridiales(100);Lachnospiraceae(100);Agathobacter(100);
Otu0637	102	Bacteria(100);Bacteroidetes(100);Bacteroidia(100);Bacteroidales(100);Bacteroidaceae(100);Bacteroides(100);
Otu0638	71	Bacteria(100);Firmicutes(100);Negativicutes(100);Selenomonadales(100);Veillonellaceae(100);Dialister(100);
Otu0639	66	Bacteria(100);Bacteroidetes(100);Bacteroidia(100);Bacteroidales(100);Bacteroidaceae(100);Bacteroides(100);
Otu0640	66	Bacteria(100);Firmicutes(100);Clostridia(100);Clostridiales(100);Lachnospiraceae(100);Lachnoclostridium(88);
Otu0641	65	Bacteria(100);Proteobacteria(100);Gammaproteobacteria(100);Pasteurellales(100);Pasteurellaceae(100);Haemophilus(100);
Otu0642	88	Bacteria(100);Firmicutes(100);Clostridia(100);Clostridiales(100);Ruminococcaceae(100);Intestinimonas(100);
Otu0643	60	Bacteria(100);Firmicutes(100);Clostridia(100);Clostridiales(100);Lachnospiraceae(100);Lachnoclostridium(100);
Otu0644	72	Bacteria(100);Fusobacteria(100);Fusobacteriia(100);Fusobacteriales(100);Fusobacteriaceae(100);Fusobacterium(100);
Otu0645	82	Bacteria(100);Bacteroidetes(100);Bacteroidia(100);Bacteroidales(100);Bacteroidaceae(100);Bacteroides(100);
Otu0646	67	Bacteria(100);Firmicutes(100);Clostridia(100);Clostridiales(100);Lachnospiraceae(100);Agathobacter(100);
Otu0647	75	Bacteria(100);Firmicutes(100);Clostridia(100);Clostridiales(100);Clostridiales_unclassified(100);Clostridiales_unclassified(100);
Otu0648	64	Bacteria(100);Firmicutes(100);Clostridia(100);Clostridiales(100);Lachnospiraceae(100);Marvinbryantia(100);
Otu0649	86	Bacteria(100);Firmicutes(100);Clostridia(100);Clostridiales(100);Lachnospiraceae(100);Lachnospiraceae_unclassified(100);
Otu0650	48	Bacteria(100);Firmicutes(100);Clostridia(100);Clostridiales(100);Lachnospiraceae(100);Lachnoclostridium(100);
Otu0651	78	Bacteria(100);Verrucomicrobia(100);Verrucomicrobiae(100);Verrucomicrobiales(100);Akkermansiaceae(100);Akkermansia(100);
Otu0652	77	Bacteria(100);Bacteroidetes(100);Bacteroidia(100);Bacteroidales(100);Bacteroidaceae(100);Bacteroides(100);
Otu0653	78	Bacteria(100);Firmicutes(100);Erysipelotrichia(100);Erysipelotrichales(100);Erysipelotrichaceae(100);Erysipelotrichaceae_UCG-003(100);
Otu0654	80	Bacteria(100);Bacteroidetes(100);Bacteroidia(100);Bacteroidales(100);Bacteroidaceae(100);Bacteroides(100);
Otu0655	96	Bacteria(100);Firmicutes(100);Clostridia(100);Clostridiales(100);Ruminococcaceae(100);Anaerotruncus(100);
Otu0656	95	Bacteria(100);Firmicutes(100);Clostridia(100);Clostridiales(100);Lachnospiraceae(100);Lachnospiraceae_unclassified(100);
Otu0657	63	Bacteria(100);Firmicutes(100);Clostridia(100);Clostridiales(100);Lachnospiraceae(100);Lachnospira(100);
Otu0658	77	Bacteria(100);Firmicutes(100);Clostridia(100);Clostridiales(100);Lachnospiraceae(100);Lachnospiraceae_unclassified(100);
Otu0659	60	Bacteria(100);Tenericutes(100);Mollicutes(100);Mollicutes_RF39(100);Mollicutes_RF39_fa(100);Mollicutes_RF39_ge(100);
Otu0660	73	Bacteria(100);Firmicutes(100);Clostridia(100);Clostridiales(100);Ruminococcaceae(100);Candidatus_Soleaferrea(100);
Otu0661	48	Bacteria(100);Bacteroidetes(100);Bacteroidia(100);Bacteroidales(100);Bacteroidaceae(100);Bacteroides(100);
Otu0662	72	Bacteria(100);Firmicutes(100);Clostridia(100);Clostridiales(100);Ruminococcaceae(100);Ruminococcaceae_ge(100);
Otu0663	67	Bacteria(100);Firmicutes(100);Bacilli(100);Lactobacillales(100);Enterococcaceae(80);Enterococcaceae_unclassified(80);
Otu0664	77	Bacteria(100);Proteobacteria(100);Gammaproteobacteria(100);Enterobacteriales(100);Enterobacteriaceae(100);Escherichia-Shigella(100);
Otu0665	59	Bacteria(100);Firmicutes(100);Clostridia(100);Clostridiales(100);Clostridiaceae_1(100);Clostridiaceae_1_unclassified(100);
Otu0666	71	Bacteria(100);Bacteroidetes(100);Bacteroidia(100);Bacteroidales(100);Bacteroidaceae(100);Bacteroides(100);
Otu0667	72	Bacteria(100);Firmicutes(100);Clostridia(100);Clostridiales(100);Lachnospiraceae(100);Blautia(98);
Otu0668	96	Bacteria(100);Firmicutes(100);Erysipelotrichia(100);Erysipelotrichales(100);Erysipelotrichaceae(100);Erysipelotrichaceae_ge(100);
Otu0669	58	Bacteria(100);Firmicutes(100);Clostridia(100);Clostridiales(100);Ruminococcaceae(100);uncultured(100);
Otu0670	67	Bacteria(100);Bacteroidetes(100);Bacteroidia(100);Bacteroidales(100);Bacteroidaceae(100);Bacteroides(100);
Otu0671	75	Bacteria(100);Firmicutes(100);Erysipelotrichia(100);Erysipelotrichales(100);Erysipelotrichaceae(100);Erysipelatoclostridium(100);
Otu0672	48	Bacteria(100);Tenericutes(100);Mollicutes(100);Mollicutes_RF39(100);Mollicutes_RF39_fa(100);Mollicutes_RF39_ge(100);
Otu0673	68	Bacteria(100);Bacteroidetes(100);Bacteroidia(100);Bacteroidales(100);Bacteroidaceae(100);Bacteroides(100);
Otu0674	61	Bacteria(100);Firmicutes(100);Clostridia(100);Clostridiales(100);Clostridiaceae_1(100);Clostridiaceae_1_unclassified(98);
Otu0675	77	Bacteria(100);Firmicutes(100);Clostridia(100);Clostridiales(100);Ruminococcaceae(100);Butyricicoccus(100);
Otu0676	66	Bacteria(100);Firmicutes(100);Clostridia(100);Clostridiales(100);Clostridiales_unclassified(100);Clostridiales_unclassified(100);
Otu0677	52	Bacteria(100);Bacteroidetes(100);Bacteroidia(100);Bacteroidales(100);Bacteroidaceae(100);Bacteroides(100);
Otu0678	52	Bacteria(100);Firmicutes(100);Clostridia(100);Clostridiales(100);Ruminococcaceae(100);Ruminiclostridium_9(100);
Otu0679	58	Bacteria(100);Firmicutes(100);Clostridia(100);Clostridiales(100);Lachnospiraceae(100);Hungatella(85);
Otu0680	67	Bacteria(100);Proteobacteria(100);Gammaproteobacteria(100);Enterobacteriales(100);Enterobacteriaceae(100);Enterobacteriaceae_unclassified(100);
Otu0681	89	Bacteria(100);Firmicutes(100);Clostridia(100);Clostridiales(100);Ruminococcaceae(100);GCA-900066225(100);
Otu0682	63	Bacteria(100);Firmicutes(100);Erysipelotrichia(100);Erysipelotrichales(100);Erysipelotrichaceae(100);Erysipelatoclostridium(100);
Otu0683	62	Bacteria(100);Firmicutes(100);Clostridia(100);Clostridiales(100);Lachnospiraceae(100);Lachnospiraceae_unclassified(100);
Otu0684	74	Bacteria(100);Firmicutes(100);Clostridia(100);Clostridiales(100);Lachnospiraceae(100);Agathobacter(100);
Otu0685	75	Bacteria(100);Firmicutes(100);Clostridia(100);Clostridiales(100);Lachnospiraceae(100);Eisenbergiella(100);
Otu0686	67	Bacteria(100);Firmicutes(100);Clostridia(100);Clostridiales(100);Clostridiales_unclassified(100);Clostridiales_unclassified(100);
Otu0687	74	Bacteria(100);Firmicutes(100);Clostridia(100);Clostridiales(100);Peptostreptococcaceae(100);Paeniclostridium(100);
Otu0688	67	Bacteria(100);Firmicutes(100);Negativicutes(100);Selenomonadales(100);Acidaminococcaceae(100);Phascolarctobacterium(100);
Otu0689	76	Bacteria(100);Firmicutes(100);Clostridia(100);Clostridiales(100);Lachnospiraceae(100);Lachnospiraceae_unclassified(100);
Otu0690	53	Bacteria(100);Firmicutes(100);Clostridia(100);Clostridiales(100);Lachnospiraceae(100);Lachnospiraceae_unclassified(100);
Otu0691	58	Bacteria(100);Firmicutes(100);Clostridia(100);Clostridiales(100);Ruminococcaceae(100);Ruminococcaceae_UCG-005(100);
Otu0692	75	Bacteria(100);Bacteroidetes(100);Bacteroidia(100);Bacteroidales(100);Bacteroidaceae(100);Bacteroides(100);
Otu0693	66	Bacteria(100);Firmicutes(100);Clostridia(100);Clostridiales(100);Christensenellaceae(100);Christensenellaceae_R-7_group(100);
Otu0694	93	Bacteria(100);Firmicutes(100);Clostridia(100);Clostridiales(100);Ruminococcaceae(100);Ruminococcaceae_NK4A214_group(100);
Otu0695	57	Bacteria(100);Bacteroidetes(100);Bacteroidia(100);Bacteroidales(100);Prevotellaceae(100);Prevotellaceae_NK3B31_group(100);
Otu0696	63	Bacteria(100);Firmicutes(100);Clostridia(100);Clostridiales(100);Clostridiaceae_1(100);Clostridium_sensu_stricto_1(87);
Otu0697	63	Bacteria(100);Firmicutes(100);Clostridia(100);Clostridiales(100);Ruminococcaceae(100);Ruminococcaceae_unclassified(100);
Otu0698	48	Bacteria(100);Bacteroidetes(100);Bacteroidia(100);Bacteroidales(100);Bacteroidaceae(100);Bacteroides(100);
Otu0699	49	Bacteria(100);Firmicutes(100);Clostridia(100);Clostridiales(100);Lachnospiraceae(100);Lachnospiraceae_unclassified(100);
Otu0700	62	Bacteria(100);Firmicutes(100);Clostridia(100);Clostridiales(100);Lachnospiraceae(100);Lachnospiraceae_unclassified(100);
Otu0701	60	Bacteria(100);Bacteroidetes(100);Bacteroidia(100);Bacteroidales(100);Bacteroidaceae(100);Bacteroides(100);
Otu0702	59	Bacteria(100);Firmicutes(100);Clostridia(100);Clostridiales(100);Family_XIII(100);Family_XIII_UCG-001(100);
Otu0703	53	Bacteria(100);Bacteroidetes(100);Bacteroidia(100);Bacteroidales(100);Bacteroidaceae(100);Bacteroides(100);
Otu0704	67	Bacteria(100);Firmicutes(100);Negativicutes(100);Selenomonadales(100);Veillonellaceae(100);Veillonellaceae_unclassified(100);
Otu0705	64	Bacteria(100);Bacteroidetes(100);Bacteroidia(100);Bacteroidales(100);Bacteroidaceae(100);Bacteroides(100);
Otu0706	75	Bacteria(100);Bacteroidetes(100);Bacteroidia(100);Bacteroidales(100);Bacteroidaceae(100);Bacteroides(100);
Otu0707	51	Bacteria(100);Firmicutes(100);Clostridia(100);Clostridiales(100);Ruminococcaceae(100);uncultured(100);
Otu0708	79	Bacteria(100);Firmicutes(100);Clostridia(100);Clostridiales(100);Ruminococcaceae(100);uncultured(100);
Otu0709	70	Bacteria(100);Fusobacteria(100);Fusobacteriia(100);Fusobacteriales(100);Fusobacteriaceae(100);Fusobacterium(100);
Otu0710	73	Bacteria(100);Firmicutes(100);Clostridia(100);Clostridiales(100);Lachnospiraceae(100);Lachnoclostridium(100);
Otu0711	60	Bacteria(100);Bacteroidetes(100);Bacteroidia(100);Bacteroidales(100);Rikenellaceae(100);Alistipes(100);
Otu0712	62	Bacteria(100);Verrucomicrobia(100);Verrucomicrobiae(100);Verrucomicrobiales(100);Akkermansiaceae(100);Akkermansia(100);
Otu0713	61	Bacteria(100);Firmicutes(100);Clostridia(100);Clostridiales(100);Ruminococcaceae(100);Ruminococcaceae_unclassified(100);
Otu0714	57	Bacteria(100);Firmicutes(100);Clostridia(100);Clostridiales(100);Clostridiaceae_1(100);Clostridium_sensu_stricto_1(97);
Otu0715	58	Bacteria(100);Firmicutes(100);Clostridia(100);Clostridiales(100);Clostridiaceae_1(100);Clostridium_sensu_stricto_1(58);
Otu0716	61	Bacteria(100);Firmicutes(100);Clostridia(100);Clostridiales(100);Lachnospiraceae(100);Lachnospiraceae_unclassified(100);
Otu0717	66	Bacteria(100);Firmicutes(100);Clostridia(100);Clostridiales(100);Lachnospiraceae(100);Lachnospiraceae_unclassified(100);
Otu0718	63	Bacteria(100);Proteobacteria(100);Gammaproteobacteria(100);Enterobacteriales(100);Enterobacteriaceae(100);Enterobacteriaceae_unclassified(100);
Otu0719	81	Bacteria(100);Proteobacteria(100);Deltaproteobacteria(100);Desulfovibrionales(100);Desulfovibrionaceae(100);Bilophila(100);
Otu0720	51	Bacteria(100);Bacteroidetes(100);Bacteroidia(100);Bacteroidales(100);Bacteroidaceae(100);Bacteroides(100);
Otu0721	54	Bacteria(100);Verrucomicrobia(100);Verrucomicrobiae(100);Verrucomicrobiales(100);Akkermansiaceae(100);Akkermansia(100);
Otu0722	60	Bacteria(100);Firmicutes(100);Clostridia(100);Clostridiales(100);Clostridiaceae_1(100);Clostridium_sensu_stricto_1(100);
Otu0723	56	Bacteria(100);Proteobacteria(100);Gammaproteobacteria(100);Enterobacteriales(100);Enterobacteriaceae(100);Enterobacteriaceae_unclassified(100);
Otu0724	62	Bacteria(100);Firmicutes(100);Clostridia(100);Clostridiales(100);Lachnospiraceae(100);Sellimonas(100);
Otu0725	54	Bacteria(100);Proteobacteria(100);Gammaproteobacteria(100);Enterobacteriales(100);Enterobacteriaceae(100);Enterobacteriaceae_unclassified(100);
Otu0726	56	Bacteria(100);Bacteroidetes(100);Bacteroidia(100);Bacteroidales(100);Bacteroidaceae(100);Bacteroides(100);
Otu0727	65	Bacteria(100);Proteobacteria(100);Gammaproteobacteria(100);Betaproteobacteriales(100);Burkholderiaceae(100);Parasutterella(100);
Otu0728	60	Bacteria(100);Firmicutes(100);Clostridia(100);Clostridiales(100);Ruminococcaceae(100);Ruminococcaceae_UCG-010(100);
Otu0729	51	Bacteria(100);Firmicutes(100);Clostridia(100);Clostridiales(100);Family_XIII(100);Family_XIII_unclassified(100);
Otu0730	61	Bacteria(100);Proteobacteria(100);Deltaproteobacteria(100);Desulfovibrionales(100);Desulfovibrionaceae(100);Bilophila(100);
Otu0731	67	Bacteria(100);Firmicutes(100);Clostridia(100);Clostridiales(100);Lachnospiraceae(100);Lachnospiraceae_unclassified(100);
Otu0732	54	Bacteria(100);Proteobacteria(100);Gammaproteobacteria(100);Enterobacteriales(100);Enterobacteriaceae(100);Escherichia-Shigella(100);
Otu0733	40	Bacteria(100);Bacteroidetes(100);Bacteroidia(100);Bacteroidales(100);Bacteroidaceae(100);Bacteroides(100);
Otu0734	65	Bacteria(100);Bacteroidetes(100);Bacteroidia(100);Bacteroidales(100);Bacteroidaceae(100);Bacteroides(100);
Otu0735	36	Bacteria(100);Bacteroidetes(100);Bacteroidia(100);Bacteroidales(100);Bacteroidales_unclassified(100);Bacteroidales_unclassified(100);
Otu0736	68	Bacteria(100);Firmicutes(100);Clostridia(100);Clostridiales(100);Lachnospiraceae(100);Lachnospiraceae_UCG-004(100);
Otu0737	59	Bacteria(100);Firmicutes(100);Clostridia(100);Clostridiales(100);Ruminococcaceae(100);Ruminiclostridium_1(100);
Otu0738	56	Bacteria(100);Firmicutes(100);Clostridia(100);Clostridiales(100);Lachnospiraceae(100);Lachnospiraceae_unclassified(100);
Otu0739	69	Bacteria(100);Firmicutes(100);Bacilli(100);Lactobacillales(100);Streptococcaceae(100);Lactococcus(100);
Otu0740	73	Bacteria(100);Actinobacteria(100);Actinobacteria(100);Actinomycetales(100);Actinomycetaceae(100);Actinomyces(100);
Otu0741	53	Bacteria(100);Bacteroidetes(100);Bacteroidia(100);Bacteroidales(100);Bacteroidaceae(100);Bacteroides(100);
Otu0742	47	Bacteria(100);Firmicutes(100);Clostridia(100);Clostridiales(100);Ruminococcaceae(100);Ruminococcaceae_unclassified(100);
Otu0743	52	Bacteria(100);Firmicutes(100);Clostridia(100);Clostridiales(100);Ruminococcaceae(100);Ruminococcaceae_UCG-002(100);
Otu0744	48	Bacteria(100);Bacteroidetes(100);Bacteroidia(100);Bacteroidales(100);Bacteroidaceae(100);Bacteroides(100);
Otu0745	55	Bacteria(100);Firmicutes(100);Clostridia(100);Clostridiales(100);Ruminococcaceae(100);Oscillibacter(100);
Otu0746	45	Bacteria(100);Firmicutes(100);Clostridia(100);Clostridiales(100);Ruminococcaceae(100);Ruminococcaceae_UCG-014(100);
Otu0747	45	Bacteria(100);Firmicutes(100);Bacilli(100);Lactobacillales(100);Lactobacillaceae(100);Lactobacillus(100);
Otu0748	47	Bacteria(100);Bacteroidetes(100);Bacteroidia(100);Bacteroidales(100);Rikenellaceae(100);Alistipes(100);
Otu0749	56	Bacteria(100);Firmicutes(100);Clostridia(100);Clostridiales(100);Ruminococcaceae(100);Ruminococcaceae_UCG-002(100);
Otu0750	58	Bacteria(100);Proteobacteria(100);Gammaproteobacteria(100);Enterobacteriales(100);Enterobacteriaceae(100);Escherichia-Shigella(100);
Otu0751	43	Bacteria(100);Firmicutes(100);Clostridia(100);Clostridiales(100);Lachnospiraceae(100);Hungatella(100);
Otu0752	42	Bacteria(100);Firmicutes(100);Clostridia(100);Clostridiales(100);Ruminococcaceae(100);Ruminococcus_1(100);
Otu0753	54	Bacteria(100);Bacteroidetes(100);Bacteroidia(100);Bacteroidales(100);Bacteroidaceae(100);Bacteroides(100);
Otu0754	49	Bacteria(100);Firmicutes(100);Clostridia(100);Clostridiales(100);Lachnospiraceae(100);Lachnospiraceae_unclassified(100);
Otu0755	50	Bacteria(100);Bacteroidetes(100);Bacteroidia(100);Bacteroidales(100);Bacteroidales_unclassified(100);Bacteroidales_unclassified(100);
Otu0756	49	Bacteria(100);Bacteroidetes(100);Bacteroidia(100);Bacteroidales(100);Bacteroidaceae(100);Bacteroides(100);
Otu0757	53	Bacteria(100);Bacteroidetes(100);Bacteroidia(100);Bacteroidales(100);Bacteroidaceae(100);Bacteroides(100);
Otu0758	49	Bacteria(100);Firmicutes(100);Clostridia(100);Clostridiales(100);Ruminococcaceae(100);Ruminiclostridium_9(100);
Otu0759	53	Bacteria(100);Firmicutes(100);Clostridia(100);Clostridiales(100);Lachnospiraceae(100);Lachnospiraceae_UCG-004(100);
Otu0760	40	Bacteria(100);Firmicutes(100);Clostridia(100);Clostridiales(100);Lachnospiraceae(100);Tyzzerella(100);
Otu0761	41	Bacteria(100);Bacteroidetes(100);Bacteroidia(100);Bacteroidales(100);Bacteroidaceae(100);Bacteroides(100);
Otu0762	37	Bacteria(100);Bacteroidetes(100);Bacteroidia(100);Bacteroidales(100);Bacteroidaceae(100);Bacteroides(100);
Otu0763	45	Bacteria(100);Bacteroidetes(100);Bacteroidia(100);Bacteroidales(100);Bacteroidales_unclassified(100);Bacteroidales_unclassified(100);
Otu0764	58	Bacteria(100);Proteobacteria(100);Gammaproteobacteria(100);Enterobacteriales(100);Enterobacteriaceae(100);Enterobacteriaceae_unclassified(100);
Otu0765	50	Bacteria(100);Firmicutes(100);Clostridia(100);Clostridiales(100);Ruminococcaceae(100);Ruminococcaceae_UCG-002(100);
Otu0766	47	Bacteria(100);Firmicutes(100);Clostridia(100);Clostridiales(100);Ruminococcaceae(100);Flavonifractor(100);
Otu0767	43	Bacteria(100);Firmicutes(100);Clostridia(100);Clostridiales(100);Lachnospiraceae(100);Lachnospiraceae_ge(100);
Otu0768	52	Bacteria(100);Firmicutes(100);Clostridia(100);Clostridiales(100);Lachnospiraceae(100);Lachnoclostridium(100);
Otu0769	51	Bacteria(100);Firmicutes(100);Clostridia(100);Clostridiales(100);Ruminococcaceae(100);Ruminococcaceae_unclassified(100);
Otu0770	55	Bacteria(100);Firmicutes(100);Clostridia(100);Clostridiales(100);Clostridiaceae_1(100);Clostridiaceae_1_unclassified(100);
Otu0771	58	Bacteria(100);Firmicutes(100);Negativicutes(100);Selenomonadales(100);Acidaminococcaceae(100);Phascolarctobacterium(100);
Otu0772	67	Bacteria(100);Firmicutes(100);Clostridia(100);Clostridiales(100);Defluviitaleaceae(100);Defluviitaleaceae_UCG-011(100);
Otu0773	57	Bacteria(100);Bacteroidetes(100);Bacteroidia(100);Bacteroidales(100);Bacteroidaceae(100);Bacteroides(100);
Otu0774	39	Bacteria(100);Firmicutes(100);Bacilli(100);Lactobacillales(100);Enterococcaceae(100);Enterococcaceae_unclassified(100);
Otu0775	54	Bacteria(100);Bacteroidetes(100);Bacteroidia(100);Bacteroidales(100);Bacteroidaceae(100);Bacteroides(100);
Otu0776	47	Bacteria(100);Bacteroidetes(100);Bacteroidia(100);Bacteroidales(100);Bacteroidaceae(100);Bacteroides(100);
Otu0777	39	Bacteria(100);Firmicutes(100);Clostridia(100);Clostridiales(100);Lachnospiraceae(100);Lachnospiraceae_UCG-001(100);
Otu0778	56	Bacteria(100);Firmicutes(100);Bacilli(100);Lactobacillales(100);Lactobacillaceae(100);Lactobacillus(100);
Otu0779	58	Bacteria(100);Firmicutes(100);Clostridia(100);Clostridiales(100);Lachnospiraceae(100);Sellimonas(100);
Otu0780	49	Bacteria(100);Bacteroidetes(100);Bacteroidia(100);Bacteroidales(100);Tannerellaceae(100);Parabacteroides(100);
Otu0781	48	Bacteria(100);Proteobacteria(100);Gammaproteobacteria(100);Enterobacteriales(100);Enterobacteriaceae(100);Escherichia-Shigella(100);
Otu0782	52	Bacteria(100);Proteobacteria(100);Deltaproteobacteria(100);Desulfovibrionales(100);Desulfovibrionaceae(100);Bilophila(100);
Otu0783	38	Bacteria(100);Bacteroidetes(100);Bacteroidia(100);Bacteroidales(100);Bacteroidaceae(100);Bacteroides(100);
Otu0784	52	Bacteria(100);Firmicutes(100);Bacilli(100);Lactobacillales(100);Streptococcaceae(100);Streptococcus(100);
Otu0785	48	Bacteria(100);Bacteroidetes(100);Bacteroidia(100);Bacteroidales(100);Bacteroidaceae(100);Bacteroides(100);
Otu0786	38	Bacteria(100);Bacteroidetes(100);Bacteroidia(100);Bacteroidales(100);Bacteroidaceae(100);Bacteroides(100);
Otu0787	39	Bacteria(100);Firmicutes(100);Clostridia(100);Clostridiales(100);Ruminococcaceae(100);Ruminococcaceae_unclassified(100);
Otu0788	54	Bacteria(100);Firmicutes(100);Clostridia(100);Clostridiales(100);Ruminococcaceae(100);Ruminococcaceae_UCG-002(100);
Otu0789	23	Bacteria(100);Firmicutes(100);Clostridia(100);Clostridiales(100);Family_XIII(100);Family_XIII_ge(100);
Otu0790	46	Bacteria(100);Firmicutes(100);Clostridia(100);Clostridiales(100);Lachnospiraceae(100);Lachnospiraceae_unclassified(100);
Otu0791	45	Bacteria(100);Bacteroidetes(100);Bacteroidia(100);Bacteroidales(100);Bacteroidaceae(100);Bacteroides(100);
Otu0792	46	Bacteria(100);Firmicutes(100);Clostridia(100);Clostridiales(100);Clostridiaceae_1(100);Clostridiaceae_1_unclassified(100);
Otu0793	46	Bacteria(100);Firmicutes(100);Clostridia(100);Clostridiales(100);Clostridiaceae_1(100);Clostridiaceae_1_unclassified(91);
Otu0794	47	Bacteria(100);Bacteroidetes(100);Bacteroidia(100);Bacteroidales(100);Bacteroidaceae(100);Bacteroides(100);
Otu0795	41	Bacteria(100);Firmicutes(100);Erysipelotrichia(100);Erysipelotrichales(100);Erysipelotrichaceae(100);Erysipelatoclostridium(100);
Otu0796	55	Bacteria(100);Bacteroidetes(100);Bacteroidia(100);Bacteroidales(100);Bacteroidaceae(100);Bacteroides(100);
Otu0797	57	Bacteria(100);Firmicutes(100);Clostridia(100);Clostridiales(100);Lachnospiraceae(100);Lachnospiraceae_UCG-010(100);
Otu0798	26	Bacteria(100);Firmicutes(100);Clostridia(100);Clostridiales(100);Clostridiaceae_1(100);Clostridiaceae_1_unclassified(100);
Otu0799	51	Bacteria(100);Firmicutes(100);Clostridia(100);Clostridiales(100);Lachnospiraceae(100);Lachnospiraceae_UCG-010(93);
Otu0800	54	Bacteria(100);Actinobacteria(100);Coriobacteriia(100);Coriobacteriales(100);Eggerthellaceae(100);Adlercreutzia(100);
Otu0801	46	Bacteria(100);Firmicutes(100);Clostridia(100);Clostridiales(100);Lachnospiraceae(100);Lachnospiraceae_UCG-004(100);
Otu0802	62	Bacteria(100);Bacteroidetes(100);Bacteroidia(100);Bacteroidales(100);Bacteroidaceae(100);Bacteroides(100);
Otu0803	39	Bacteria(100);Firmicutes(100);Clostridia(100);Clostridiales(100);Lachnospiraceae(100);Tyzzerella(100);
Otu0804	40	Bacteria(100);Firmicutes(100);Clostridia(100);Clostridiales(100);Ruminococcaceae(100);Ruminococcaceae_unclassified(100);
Otu0805	47	Bacteria(100);Bacteroidetes(100);Bacteroidia(100);Bacteroidales(100);Bacteroidales_unclassified(100);Bacteroidales_unclassified(100);
Otu0806	33	Bacteria(100);Firmicutes(100);Clostridia(100);Clostridiales(100);Lachnospiraceae(100);Lachnospiraceae_unclassified(100);
Otu0807	45	Bacteria(100);Firmicutes(100);Clostridia(100);Clostridiales(100);Lachnospiraceae(100);Lachnospiraceae_unclassified(100);
Otu0808	62	Bacteria(100);Bacteroidetes(100);Bacteroidia(100);Bacteroidales(100);Bacteroidaceae(100);Bacteroides(100);
Otu0809	52	Bacteria(100);Firmicutes(100);Clostridia(100);Clostridiales(100);Lachnospiraceae(100);Eisenbergiella(100);
Otu0810	44	Bacteria(100);Firmicutes(100);Clostridia(100);Clostridiales(100);Lachnospiraceae(100);Lachnospiraceae_unclassified(100);
Otu0811	50	Bacteria(100);Firmicutes(100);Clostridia(100);Clostridiales(100);Lachnospiraceae(100);Lachnospiraceae_UCG-004(100);
Otu0812	46	Bacteria(100);Firmicutes(100);Clostridia(100);Clostridiales(100);Clostridiales_unclassified(100);Clostridiales_unclassified(100);
Otu0813	36	Bacteria(100);Firmicutes(100);Clostridia(100);Clostridiales(100);Lachnospiraceae(100);Blautia(100);
Otu0814	38	Bacteria(100);Proteobacteria(100);Gammaproteobacteria(100);Enterobacteriales(100);Enterobacteriaceae(100);Enterobacteriaceae_unclassified(77);
Otu0815	35	Bacteria(100);Firmicutes(100);Clostridia(100);Clostridiales(100);Lachnospiraceae(100);Lachnospiraceae_unclassified(100);
Otu0816	55	Bacteria(100);Bacteroidetes(100);Bacteroidia(100);Bacteroidales(100);Rikenellaceae(100);Alistipes(100);
Otu0817	34	Bacteria(100);Firmicutes(100);Clostridia(100);Clostridiales(100);Lachnospiraceae(100);Coprococcus_3(100);
Otu0818	49	Bacteria(100);Bacteroidetes(100);Bacteroidia(100);Bacteroidales(100);Bacteroidaceae(100);Bacteroides(100);
Otu0819	39	Bacteria(100);Bacteroidetes(100);Bacteroidia(100);Bacteroidales(100);Bacteroidaceae(100);Bacteroides(100);
Otu0820	35	Bacteria(100);Bacteroidetes(100);Bacteroidia(100);Bacteroidales(100);Bacteroidaceae(100);Bacteroides(100);
Otu0821	56	Bacteria(100);Firmicutes(100);Clostridia(100);Clostridiales(100);Christensenellaceae(100);uncultured(100);
Otu0822	48	Bacteria(100);Bacteroidetes(100);Bacteroidia(100);Bacteroidales(100);Bacteroidaceae(100);Bacteroides(100);
Otu0823	42	Bacteria(100);Firmicutes(100);Bacilli(100);Lactobacillales(100);Streptococcaceae(100);Streptococcus(100);
Otu0824	45	Bacteria(100);Actinobacteria(100);Actinobacteria(100);Bifidobacteriales(100);Bifidobacteriaceae(100);Bifidobacterium(100);
Otu0825	44	Bacteria(100);Firmicutes(100);Clostridia(100);Clostridiales(100);Clostridiaceae_1(100);Clostridiaceae_1_unclassified(100);
Otu0826	40	Bacteria(100);Firmicutes(100);Negativicutes(100);Selenomonadales(100);Acidaminococcaceae(100);Phascolarctobacterium(100);
Otu0827	38	Bacteria(100);Bacteroidetes(100);Bacteroidia(100);Bacteroidales(100);Bacteroidaceae(100);Bacteroides(100);
Otu0828	34	Bacteria(100);Bacteroidetes(100);Bacteroidia(100);Bacteroidales(100);Bacteroidaceae(100);Bacteroides(100);
Otu0829	34	Bacteria(100);Firmicutes(100);Clostridia(100);Clostridiales(100);Lachnospiraceae(100);Lachnospiraceae_unclassified(100);
Otu0830	63	Bacteria(100);Firmicutes(100);Clostridia(100);Clostridiales(100);Christensenellaceae(100);uncultured(100);
Otu0831	31	Bacteria(100);Firmicutes(100);Clostridia(100);Clostridiales(100);Ruminococcaceae(100);Ruminococcaceae_UCG-013(100);
Otu0832	37	Bacteria(100);Bacteroidetes(100);Bacteroidia(100);Bacteroidales(100);Bacteroidaceae(100);Bacteroides(100);
Otu0833	40	Bacteria(100);Firmicutes(100);Clostridia(100);Clostridiales(100);Lachnospiraceae(100);Lachnoclostridium(100);
Otu0834	21	Bacteria(100);Firmicutes(100);Clostridia(100);Clostridiales(100);Family_XIII(100);Mogibacterium(100);
Otu0835	38	Bacteria(100);Firmicutes(100);Clostridia(100);Clostridiales(100);Lachnospiraceae(100);Lachnospiraceae_unclassified(100);
Otu0836	25	Bacteria(100);Bacteroidetes(100);Bacteroidia(100);Bacteroidales(100);Bacteroidaceae(100);Bacteroides(100);
Otu0837	53	Bacteria(100);Bacteroidetes(100);Bacteroidia(100);Bacteroidales(100);Bacteroidaceae(100);Bacteroides(100);
Otu0838	31	Bacteria(100);Bacteroidetes(100);Bacteroidia(100);Bacteroidales(100);Muribaculaceae(100);Muribaculaceae_ge(100);
Otu0839	41	Bacteria(100);Proteobacteria(100);Gammaproteobacteria(100);Enterobacteriales(100);Enterobacteriaceae(100);Enterobacteriaceae_unclassified(100);
Otu0840	34	Bacteria(100);Fusobacteria(100);Fusobacteriia(100);Fusobacteriales(100);Fusobacteriaceae(100);Fusobacterium(100);
Otu0841	39	Bacteria(100);Firmicutes(100);Clostridia(100);Clostridiales(100);Ruminococcaceae(100);Ruminococcaceae_unclassified(100);
Otu0842	33	Bacteria(100);Bacteroidetes(100);Bacteroidia(100);Bacteroidales(100);Bacteroidaceae(100);Bacteroides(100);
Otu0843	33	Bacteria(100);Bacteroidetes(100);Bacteroidia(100);Bacteroidales(100);Bacteroidaceae(100);Bacteroides(100);
Otu0844	39	Bacteria(100);Bacteroidetes(100);Bacteroidia(100);Bacteroidales(100);Bacteroidaceae(100);Bacteroides(100);
Otu0845	25	Bacteria(100);Firmicutes(100);Clostridia(100);Clostridiales(100);Lachnospiraceae(100);Lachnoclostridium(100);
Otu0846	45	Bacteria(100);Firmicutes(100);Clostridia(100);Clostridiales(100);Ruminococcaceae(100);Ruminococcaceae_UCG-005(100);
Otu0847	43	Bacteria(100);Firmicutes(100);Clostridia(100);Clostridiales(100);Ruminococcaceae(100);Caproiciproducens(100);
Otu0848	25	Bacteria(100);Verrucomicrobia(100);Verrucomicrobiae(100);Verrucomicrobiales(100);Akkermansiaceae(100);Akkermansia(100);
Otu0849	34	Bacteria(100);Firmicutes(100);Clostridia(100);Clostridiales(100);Clostridiaceae_1(100);Clostridiaceae_1_unclassified(89);
Otu0850	36	Bacteria(100);Firmicutes(100);Clostridia(100);Clostridiales(100);Ruminococcaceae(100);Ruminococcaceae_UCG-002(100);
Otu0851	41	Bacteria(100);Firmicutes(100);Erysipelotrichia(100);Erysipelotrichales(100);Erysipelotrichaceae(100);Erysipelatoclostridium(100);
Otu0852	33	Bacteria(100);Firmicutes(100);Clostridia(100);Clostridiales(100);Lachnospiraceae(100);GCA-900066755(100);
Otu0853	53	Bacteria(100);Bacteroidetes(100);Bacteroidia(100);Bacteroidales(100);Bacteroidaceae(100);Bacteroides(100);
Otu0854	44	Bacteria(100);Bacteroidetes(100);Bacteroidia(100);Bacteroidales(100);Bacteroidaceae(100);Bacteroides(100);
Otu0855	42	Bacteria(100);Firmicutes(100);Clostridia(100);Clostridiales(100);Ruminococcaceae(100);Oscillibacter(96);
Otu0856	20	Bacteria(100);Firmicutes(100);Clostridia(100);Clostridiales(100);Lachnospiraceae(100);Lachnospiraceae_unclassified(94);
Otu0857	41	Bacteria(100);Proteobacteria(100);Deltaproteobacteria(100);Desulfovibrionales(100);Desulfovibrionaceae(100);Bilophila(100);
Otu0858	45	Bacteria(100);Firmicutes(100);Negativicutes(100);Selenomonadales(100);Veillonellaceae(100);Dialister(100);
Otu0859	31	Bacteria(100);Firmicutes(100);Clostridia(100);Clostridiales(100);Christensenellaceae(100);uncultured(100);
Otu0860	39	Bacteria(100);Bacteroidetes(100);Bacteroidia(100);Bacteroidales(100);Bacteroidaceae(100);Bacteroides(100);
Otu0861	33	Bacteria(100);Firmicutes(100);Clostridia(100);Clostridiales(100);Ruminococcaceae(100);Ruminococcaceae_unclassified(100);
Otu0862	28	Bacteria(100);Proteobacteria(100);Deltaproteobacteria(100);Desulfovibrionales(100);Desulfovibrionaceae(100);Bilophila(100);
Otu0863	33	Bacteria(100);Firmicutes(100);Clostridia(100);Clostridiales(100);Family_XIII(100);Family_XIII_ge(100);
Otu0864	39	Bacteria(100);Firmicutes(100);Clostridia(100);Clostridiales(100);Ruminococcaceae(100);Flavonifractor(100);
Otu0865	37	Bacteria(100);Firmicutes(100);Clostridia(100);Clostridiales(100);Lachnospiraceae(100);Lachnoclostridium(100);
Otu0866	42	Bacteria(100);Bacteroidetes(100);Bacteroidia(100);Bacteroidales(100);Bacteroidaceae(100);Bacteroides(100);
Otu0867	50	Bacteria(100);Firmicutes(100);Bacilli(100);Bacillales(100);Bacillaceae(100);Bacillaceae_unclassified(100);
Otu0868	34	Bacteria(100);Firmicutes(100);Clostridia(100);Clostridiales(100);Lachnospiraceae(100);Lachnospiraceae_UCG-004(100);
Otu0869	41	Bacteria(100);Firmicutes(100);Erysipelotrichia(100);Erysipelotrichales(100);Erysipelotrichaceae(100);Erysipelotrichaceae_UCG-003(100);
Otu0870	45	Bacteria(100);Firmicutes(100);Clostridia(100);Clostridiales(100);Clostridiaceae_1(100);Clostridiaceae_1_unclassified(100);
Otu0871	42	Bacteria(100);Firmicutes(100);Clostridia(100);Clostridiales(100);Lachnospiraceae(100);Lachnospiraceae_ge(100);
Otu0872	36	Bacteria(100);Firmicutes(100);Clostridia(100);Clostridiales(100);Ruminococcaceae(100);Ruminococcaceae_unclassified(100);
Otu0873	37	Bacteria(100);Proteobacteria(100);Gammaproteobacteria(100);Enterobacteriales(100);Enterobacteriaceae(100);Enterobacteriaceae_unclassified(100);
Otu0874	37	Bacteria(100);Firmicutes(100);Clostridia(100);Clostridiales(100);Family_XI(100);Peptoniphilus(100);
Otu0875	29	Bacteria(100);Firmicutes(100);Clostridia(100);Clostridiales(100);Ruminococcaceae(100);Ruminococcaceae_UCG-011(100);
Otu0876	38	Bacteria(100);Bacteroidetes(100);Bacteroidia(100);Bacteroidales(100);Tannerellaceae(100);Parabacteroides(100);
Otu0877	39	Bacteria(100);Bacteroidetes(100);Bacteroidia(100);Bacteroidales(100);Bacteroidaceae(100);Bacteroides(100);
Otu0878	22	Bacteria(100);Firmicutes(100);Clostridia(100);Clostridiales(100);Lachnospiraceae(100);Lachnospiraceae_unclassified(100);
Otu0879	44	Bacteria(100);Bacteroidetes(100);Bacteroidia(100);Bacteroidales(100);Bacteroidaceae(100);Bacteroides(100);
Otu0880	54	Bacteria(100);Bacteroidetes(100);Bacteroidia(100);Bacteroidales(100);Bacteroidaceae(100);Bacteroides(100);
Otu0881	34	Bacteria(100);Proteobacteria(100);Gammaproteobacteria(100);Betaproteobacteriales(100);Burkholderiaceae(100);Parasutterella(100);
Otu0882	37	Bacteria(100);Firmicutes(100);Clostridia(100);Clostridiales(100);Lachnospiraceae(100);Blautia(100);
Otu0883	47	Bacteria(100);Proteobacteria(100);Gammaproteobacteria(100);Enterobacteriales(100);Enterobacteriaceae(100);Enterobacteriaceae_unclassified(100);
Otu0884	28	Bacteria(100);Bacteroidetes(100);Bacteroidia(100);Bacteroidales(100);Rikenellaceae(100);Alistipes(100);
Otu0885	35	Bacteria(100);Bacteroidetes(100);Bacteroidia(100);Bacteroidales(100);Bacteroidaceae(100);Bacteroides(100);
Otu0886	17	Bacteria(100);Bacteroidetes(100);Bacteroidia(100);Bacteroidales(100);Bacteroidaceae(100);Bacteroides(100);
Otu0887	37	Bacteria(100);Firmicutes(100);Clostridia(100);Clostridiales(100);Peptococcaceae(100);uncultured(100);
Otu0888	32	Bacteria(100);Firmicutes(100);Clostridia(100);Clostridiales(100);Lachnospiraceae(100);Lachnospiraceae_FCS020_group(100);
Otu0889	34	Bacteria(100);Firmicutes(100);Erysipelotrichia(100);Erysipelotrichales(100);Erysipelotrichaceae(100);Erysipelotrichaceae_UCG-003(100);
Otu0890	38	Bacteria(100);Bacteroidetes(100);Bacteroidia(100);Bacteroidales(100);Bacteroidaceae(100);Bacteroides(100);
Otu0891	35	Bacteria(100);Firmicutes(100);Clostridia(100);Clostridiales(100);Lachnospiraceae(100);Sellimonas(100);
Otu0892	35	Bacteria(100);Firmicutes(100);Clostridia(100);Clostridiales(100);Lachnospiraceae(100);Lachnospiraceae_unclassified(51);
Otu0893	32	Bacteria(100);Bacteroidetes(100);Bacteroidia(100);Bacteroidales(100);Bacteroidaceae(100);Bacteroides(100);
Otu0894	29	Bacteria(100);Firmicutes(100);Clostridia(100);Clostridiales(100);Clostridiaceae_1(100);Clostridiaceae_1_unclassified(100);
Otu0895	31	Bacteria(100);Bacteroidetes(100);Bacteroidia(100);Bacteroidales(100);Tannerellaceae(100);Parabacteroides(100);
Otu0896	32	Bacteria(100);Proteobacteria(100);Deltaproteobacteria(100);Desulfovibrionales(100);Desulfovibrionaceae(100);uncultured(100);
Otu0897	48	Bacteria(100);Bacteroidetes(100);Bacteroidia(100);Bacteroidales(100);Bacteroidaceae(100);Bacteroides(100);
Otu0898	36	Bacteria(100);Firmicutes(100);Clostridia(100);Clostridiales(100);Lachnospiraceae(100);Hungatella(100);
Otu0899	30	Bacteria(100);Firmicutes(100);Clostridia(100);Clostridiales(100);Ruminococcaceae(100);Butyricicoccus(100);
Otu0900	28	Bacteria(100);Firmicutes(100);Clostridia(100);Clostridiales(100);Lachnospiraceae(100);Lachnospiraceae_unclassified(71);
Otu0901	30	Bacteria(100);Bacteroidetes(100);Bacteroidia(100);Bacteroidales(100);Bacteroidaceae(100);Bacteroides(100);
Otu0902	45	Bacteria(100);Bacteroidetes(100);Bacteroidia(100);Bacteroidales(100);Bacteroidaceae(100);Bacteroides(100);
Otu0903	31	Bacteria(100);Actinobacteria(100);Coriobacteriia(100);Coriobacteriales(100);Eggerthellaceae(100);uncultured(100);
Otu0904	40	Bacteria(100);Firmicutes(100);Clostridia(100);Clostridiales(100);Ruminococcaceae(100);Ruminiclostridium_5(100);
Otu0905	44	Bacteria(100);Tenericutes(100);Mollicutes(100);Mollicutes_RF39(100);Mollicutes_RF39_fa(100);Mollicutes_RF39_ge(100);
Otu0906	36	Bacteria(100);Bacteroidetes(100);Bacteroidia(100);Bacteroidales(100);Bacteroidaceae(100);Bacteroides(100);
Otu0907	33	Bacteria(100);Firmicutes(100);Clostridia(100);Clostridiales(100);Christensenellaceae(100);Christensenellaceae_unclassified(100);
Otu0908	40	Bacteria(100);Bacteroidetes(100);Bacteroidia(100);Bacteroidales(100);Bacteroidaceae(100);Bacteroides(100);
Otu0909	28	Bacteria(100);Bacteroidetes(100);Bacteroidia(100);Bacteroidales(100);Bacteroidales_unclassified(100);Bacteroidales_unclassified(100);
Otu0910	31	Bacteria(100);Bacteroidetes(100);Bacteroidia(100);Bacteroidales(100);Bacteroidaceae(100);Bacteroides(100);
Otu0911	34	Bacteria(100);Firmicutes(100);Clostridia(100);Clostridiales(100);Lachnospiraceae(100);Lachnospiraceae_UCG-010(100);
Otu0912	31	Bacteria(100);Firmicutes(100);Clostridia(100);Clostridiales(100);Family_XIII(100);Family_XIII_UCG-001(100);
Otu0913	30	Bacteria(100);Bacteroidetes(100);Bacteroidia(100);Bacteroidales(100);Bacteroidaceae(100);Bacteroides(100);
Otu0914	29	Bacteria(100);Firmicutes(100);Clostridia(100);Clostridiales(100);Ruminococcaceae(100);Ruminococcaceae_UCG-002(100);
Otu0915	32	Bacteria(100);Firmicutes(100);Clostridia(100);Clostridiales(100);Christensenellaceae(100);Christensenellaceae_R-7_group(100);
Otu0916	20	Bacteria(100);Firmicutes(100);Clostridia(100);Clostridiales(100);Family_XI(100);Murdochiella(100);
Otu0917	31	Bacteria(100);Proteobacteria(100);Gammaproteobacteria(100);Enterobacteriales(100);Enterobacteriaceae(100);Enterobacteriaceae_unclassified(100);
Otu0918	30	Bacteria(100);Firmicutes(100);Clostridia(100);Clostridiales(100);Clostridiales_unclassified(100);Clostridiales_unclassified(100);
Otu0919	36	Bacteria(100);Firmicutes(100);Clostridia(100);Clostridiales(100);Clostridiaceae_1(100);Clostridium_sensu_stricto_1(79);
Otu0920	32	Bacteria(100);Bacteroidetes(100);Bacteroidia(100);Bacteroidales(100);Bacteroidaceae(100);Bacteroides(100);
Otu0921	34	Bacteria(100);Firmicutes(100);Clostridia(100);Clostridiales(100);Family_XIII(100);Family_XIII_AD3011_group(100);
Otu0922	30	Bacteria(100);Bacteroidetes(100);Bacteroidia(100);Bacteroidales(100);Bacteroidaceae(100);Bacteroides(100);
Otu0923	38	Bacteria(100);Firmicutes(100);Clostridia(100);Clostridiales(100);Lachnospiraceae(100);Lachnoclostridium(77);
Otu0924	41	Bacteria(100);Proteobacteria(100);Gammaproteobacteria(100);Enterobacteriales(100);Enterobacteriaceae(100);Enterobacteriaceae_unclassified(100);
Otu0925	31	Bacteria(100);Actinobacteria(100);Actinobacteria(100);Bifidobacteriales(100);Bifidobacteriaceae(100);Bifidobacterium(100);
Otu0926	37	Bacteria(100);Bacteroidetes(100);Bacteroidia(100);Bacteroidales(100);Bacteroidaceae(100);Bacteroides(100);
Otu0927	20	Bacteria(100);Firmicutes(100);Clostridia(100);Clostridiales(100);Ruminococcaceae(100);Subdoligranulum(100);
Otu0928	30	Bacteria(100);Firmicutes(100);Clostridia(100);Clostridiales(100);Ruminococcaceae(100);Ruminiclostridium_5(100);
Otu0929	26	Bacteria(100);Firmicutes(100);Clostridia(100);Clostridiales(100);Lachnospiraceae(100);Lachnospiraceae_unclassified(100);
Otu0930	38	Bacteria(100);Bacteroidetes(100);Bacteroidia(100);Bacteroidales(100);Bacteroidaceae(100);Bacteroides(100);
Otu0931	33	Bacteria(100);Bacteroidetes(100);Bacteroidia(100);Bacteroidales(100);Bacteroidaceae(100);Bacteroides(100);
Otu0932	23	Bacteria(100);Bacteroidetes(100);Bacteroidia(100);Bacteroidales(100);Bacteroidales_unclassified(100);Bacteroidales_unclassified(100);
Otu0933	35	Bacteria(100);Firmicutes(100);Erysipelotrichia(100);Erysipelotrichales(100);Erysipelotrichaceae(100);Erysipelatoclostridium(100);
Otu0934	31	Bacteria(100);Firmicutes(100);Clostridia(100);Clostridiales(100);Ruminococcaceae(100);Ruminococcaceae_UCG-010(100);
Otu0935	24	Bacteria(100);Firmicutes(100);Clostridia(100);Clostridiales(100);Lachnospiraceae(100);Agathobacter(100);
Otu0936	29	Bacteria(100);Bacteroidetes(100);Bacteroidia(100);Bacteroidales(100);Bacteroidaceae(100);Bacteroides(100);
Otu0937	27	Bacteria(100);Firmicutes(100);Clostridia(100);Clostridiales(100);Lachnospiraceae(100);Lachnoclostridium(94);
Otu0938	38	Bacteria(100);Bacteroidetes(100);Bacteroidia(100);Bacteroidales(100);Barnesiellaceae(100);Coprobacter(100);
Otu0939	25	Bacteria(100);Firmicutes(100);Clostridia(100);Clostridiales(100);Clostridiaceae_1(100);Clostridiaceae_1_unclassified(100);
Otu0940	29	Bacteria(100);Firmicutes(100);Clostridia(100);Clostridiales(100);Family_XIII(100);Family_XIII_AD3011_group(100);
Otu0941	29	Bacteria(100);Bacteroidetes(100);Bacteroidia(100);Bacteroidales(100);Bacteroidaceae(100);Bacteroides(100);
Otu0942	34	Bacteria(100);Firmicutes(100);Clostridia(100);Clostridiales(100);Ruminococcaceae(100);Oscillibacter(100);
Otu0943	28	Bacteria(100);Firmicutes(100);Bacilli(100);Lactobacillales(100);Carnobacteriaceae(100);Granulicatella(100);
Otu0944	30	Bacteria(100);Firmicutes(100);Clostridia(100);Clostridiales(100);Peptostreptococcaceae(100);Paeniclostridium(100);
Otu0945	27	Bacteria(100);Firmicutes(100);Clostridia(100);Clostridiales(100);Lachnospiraceae(100);Lachnospiraceae_unclassified(100);
Otu0946	20	Bacteria(100);Bacteroidetes(100);Bacteroidia(100);Bacteroidales(100);Bacteroidaceae(100);Bacteroides(100);
Otu0947	36	Bacteria(100);Firmicutes(100);Clostridia(100);Clostridiales(100);Ruminococcaceae(100);Ruminococcaceae_UCG-002(100);
Otu0948	36	Bacteria(100);Bacteroidetes(100);Bacteroidia(100);Bacteroidales(100);Bacteroidaceae(100);Bacteroides(100);
Otu0949	25	Bacteria(100);Firmicutes(100);Clostridia(100);Clostridiales(100);Clostridiaceae_1(100);Clostridiaceae_1_unclassified(100);
Otu0950	29	Bacteria(100);Firmicutes(100);Clostridia(100);Clostridiales(100);Ruminococcaceae(100);Flavonifractor(100);
Otu0951	31	Bacteria(100);Firmicutes(100);Clostridia(100);Clostridiales(100);Lachnospiraceae(100);Lachnospiraceae_unclassified(100);
Otu0952	41	Bacteria(100);Proteobacteria(100);Gammaproteobacteria(100);Betaproteobacteriales(100);Burkholderiaceae(100);Parasutterella(100);
Otu0953	27	Bacteria(100);Bacteroidetes(100);Bacteroidia(100);Bacteroidales(100);Bacteroidaceae(100);Bacteroides(100);
Otu0954	39	Bacteria(100);Firmicutes(100);Clostridia(100);Clostridiales(100);Clostridiales_unclassified(100);Clostridiales_unclassified(100);
Otu0955	26	Bacteria(100);Verrucomicrobia(100);Verrucomicrobiae(100);Verrucomicrobiales(100);Akkermansiaceae(100);Akkermansia(100);
Otu0956	27	Bacteria(100);Firmicutes(100);Clostridia(100);Clostridiales(100);Lachnospiraceae(100);Lachnospiraceae_unclassified(100);
Otu0957	34	Bacteria(100);Firmicutes(100);Clostridia(100);Clostridiales(100);Lachnospiraceae(100);UC5-1-2E3(100);
Otu0958	21	Bacteria(100);Firmicutes(100);Clostridia(100);Clostridiales(100);Lachnospiraceae(100);Tyzzerella(95);
Otu0959	30	Bacteria(100);Firmicutes(100);Clostridia(100);Clostridiales(100);Ruminococcaceae(100);Ruminococcaceae_UCG-004(100);
Otu0960	26	Bacteria(100);Bacteroidetes(100);Bacteroidia(100);Bacteroidales(100);Bacteroidaceae(100);Bacteroides(100);
Otu0961	31	Bacteria(100);Bacteroidetes(100);Bacteroidia(100);Bacteroidales(100);Bacteroidaceae(100);Bacteroides(100);
Otu0962	30	Bacteria(100);Proteobacteria(100);Deltaproteobacteria(100);Desulfovibrionales(100);Desulfovibrionaceae(100);Bilophila(100);
Otu0963	23	Bacteria(100);Firmicutes(100);Clostridia(100);Clostridiales(100);Ruminococcaceae(100);Ruminococcaceae_UCG-010(100);
Otu0964	25	Bacteria(100);Firmicutes(100);Clostridia(100);Clostridiales(100);Lachnospiraceae(100);Lachnospiraceae_unclassified(100);
Otu0965	13	Bacteria(100);Bacteroidetes(100);Bacteroidia(100);Bacteroidales(100);Bacteroidaceae(100);Bacteroides(100);
Otu0966	33	Bacteria(100);Bacteroidetes(100);Bacteroidia(100);Bacteroidales(100);Tannerellaceae(100);Parabacteroides(100);
Otu0967	58	Bacteria(100);Firmicutes(100);Clostridia(100);Clostridiales(100);Lachnospiraceae(100);Lachnospiraceae_unclassified(100);
Otu0968	31	Bacteria(100);Firmicutes(100);Clostridia(100);Clostridiales(100);Ruminococcaceae(100);GCA-900066225(100);
Otu0969	32	Bacteria(100);Proteobacteria(100);Gammaproteobacteria(100);Betaproteobacteriales(100);Burkholderiaceae(100);Parasutterella(100);
Otu0970	24	Bacteria(100);Proteobacteria(100);Gammaproteobacteria(100);Enterobacteriales(100);Enterobacteriaceae(100);Enterobacteriaceae_unclassified(100);
Otu0971	30	Bacteria(100);Firmicutes(100);Clostridia(100);Clostridiales(100);Clostridiaceae_1(100);Clostridium_sensu_stricto_1(100);
Otu0972	34	Bacteria(100);Firmicutes(100);Clostridia(100);Clostridiales(100);Clostridiaceae_1(100);Clostridiaceae_1_unclassified(100);
Otu0973	27	Bacteria(100);Firmicutes(100);Clostridia(100);Clostridiales(100);Ruminococcaceae(100);Ruminococcaceae_UCG-005(100);
Otu0974	34	Bacteria(100);Bacteroidetes(100);Bacteroidia(100);Bacteroidales(100);Bacteroidaceae(100);Bacteroides(100);
Otu0975	24	Bacteria(100);Firmicutes(100);Clostridia(100);Clostridiales(100);Lachnospiraceae(100);Lachnospiraceae_unclassified(66);
Otu0976	37	Bacteria(100);Bacteroidetes(100);Bacteroidia(100);Bacteroidales(100);Bacteroidaceae(100);Bacteroides(100);
Otu0977	27	Bacteria(100);Firmicutes(100);Clostridia(100);Clostridiales(100);Eubacteriaceae(100);Anaerofustis(100);
Otu0978	32	Bacteria(100);Firmicutes(100);Clostridia(100);Clostridiales(100);Ruminococcaceae(100);Flavonifractor(100);
Otu0979	25	Bacteria(100);Firmicutes(100);Negativicutes(100);Selenomonadales(100);Acidaminococcaceae(100);Phascolarctobacterium(100);
Otu0980	31	Bacteria(100);Firmicutes(100);Clostridia(100);Clostridiales(100);Lachnospiraceae(100);Lachnospiraceae_UCG-010(100);
Otu0981	27	Bacteria(100);Firmicutes(100);Clostridia(100);Clostridiales(100);Lachnospiraceae(100);Coprococcus_3(100);
Otu0982	31	Bacteria(100);Bacteroidetes(100);Bacteroidia(100);Bacteroidales(100);Bacteroidaceae(100);Bacteroides(100);
Otu0983	32	Bacteria(100);Actinobacteria(100);Coriobacteriia(100);Coriobacteriales(100);Eggerthellaceae(100);DNF00809(100);
Otu0984	24	Bacteria(100);Firmicutes(100);Clostridia(100);Clostridiales(100);Ruminococcaceae(100);Ruminococcaceae_unclassified(100);
Otu0985	29	Bacteria(100);Firmicutes(100);Clostridia(100);Clostridiales(100);Lachnospiraceae(100);Coprococcus_3(100);
Otu0986	27	Bacteria(100);Firmicutes(100);Clostridia(100);Clostridiales(100);Lachnospiraceae(100);Lachnoclostridium(100);
Otu0987	31	Bacteria(100);Bacteroidetes(100);Bacteroidia(100);Bacteroidales(100);Bacteroidaceae(100);Bacteroides(100);
Otu0988	23	Bacteria(100);Firmicutes(100);Clostridia(100);Clostridiales(100);Ruminococcaceae(100);Ruminococcaceae_unclassified(100);
Otu0989	20	Bacteria(100);Bacteroidetes(100);Bacteroidia(100);Bacteroidales(100);Muribaculaceae(100);Muribaculaceae_ge(100);
Otu0990	25	Bacteria(100);Firmicutes(100);Clostridia(100);Clostridiales(100);Lachnospiraceae(100);Lachnospiraceae_unclassified(100);
Otu0991	29	Bacteria(100);Bacteroidetes(100);Bacteroidia(100);Bacteroidales(100);Bacteroidaceae(100);Bacteroides(100);
Otu0992	25	Bacteria(100);Firmicutes(100);Bacilli(100);Lactobacillales(88);Lactobacillales_unclassified(88);Lactobacillales_unclassified(88);
Otu0993	32	Bacteria(100);Firmicutes(100);Clostridia(100);Clostridiales(100);Lachnospiraceae(100);Tyzzerella(64);
Otu0994	20	Bacteria(100);Firmicutes(100);Clostridia(100);Clostridiales(100);Lachnospiraceae(100);Lachnoclostridium(89);
Otu0995	25	Bacteria(100);Firmicutes(100);Clostridia(100);Clostridiales(100);Lachnospiraceae(100);Marvinbryantia(100);
Otu0996	19	Bacteria(100);Firmicutes(100);Clostridia(100);Clostridiales(100);Lachnospiraceae(100);Lachnospiraceae_UCG-004(100);
Otu0997	38	Bacteria(100);Firmicutes(100);Clostridia(100);Clostridiales(100);Lachnospiraceae(100);Lachnospiraceae_unclassified(54);
Otu0998	29	Bacteria(100);Firmicutes(100);Clostridia(100);Clostridiales(100);Ruminococcaceae(100);Ruminococcaceae_UCG-003(100);
Otu0999	21	Bacteria(100);Firmicutes(100);Clostridia(100);Clostridiales(100);Peptostreptococcaceae(100);Intestinibacter(100);
Otu1000	27	Bacteria(100);Firmicutes(100);Clostridia(100);Clostridiales(100);Ruminococcaceae(100);Ruminococcaceae_UCG-003(100);
Otu1001	22	Bacteria(100);Proteobacteria(100);Gammaproteobacteria(100);Betaproteobacteriales(100);Burkholderiaceae(100);Parasutterella(100);
Otu1002	29	Bacteria(100);Firmicutes(100);Clostridia(100);Clostridiales(100);Lachnospiraceae(100);Lachnoclostridium(100);
Otu1003	30	Bacteria(100);Firmicutes(100);Clostridia(100);Clostridiales(100);Lachnospiraceae(100);Lachnoclostridium(100);
Otu1004	28	Bacteria(100);Firmicutes(100);Clostridia(100);Clostridiales(100);Ruminococcaceae(100);Ruminococcaceae_unclassified(100);
Otu1005	19	Bacteria(100);Bacteroidetes(100);Bacteroidia(100);Bacteroidales(100);Bacteroidaceae(100);Bacteroides(100);
Otu1006	32	Bacteria(100);Proteobacteria(100);Gammaproteobacteria(100);Enterobacteriales(100);Enterobacteriaceae(100);Escherichia-Shigella(100);
Otu1007	19	Bacteria(100);Bacteroidetes(100);Bacteroidia(100);Bacteroidales(100);Bacteroidaceae(100);Bacteroides(100);
Otu1008	26	Bacteria(100);Firmicutes(100);Clostridia(100);Clostridiales(100);Clostridiaceae_1(100);Clostridium_sensu_stricto_1(100);
Otu1009	20	Bacteria(100);Bacteroidetes(100);Bacteroidia(100);Bacteroidales(100);Bacteroidaceae(100);Bacteroides(100);
Otu1010	17	Bacteria(100);Bacteroidetes(100);Bacteroidia(100);Bacteroidales(100);Bacteroidaceae(100);Bacteroides(100);
Otu1011	25	Bacteria(100);Firmicutes(100);Clostridia(100);Clostridiales(100);Peptostreptococcaceae(100);Peptostreptococcus(100);
Otu1012	23	Bacteria(100);Bacteroidetes(100);Bacteroidia(100);Bacteroidales(100);Bacteroidaceae(100);Bacteroides(100);
Otu1013	25	Bacteria(100);Firmicutes(100);Bacilli(100);Bacillales(67);Listeriaceae(67);Listeria(67);
Otu1014	22	Bacteria(100);Firmicutes(100);Clostridia(100);Clostridiales(100);Ruminococcaceae(100);Ruminococcaceae_UCG-003(100);
Otu1015	20	Bacteria(100);Firmicutes(100);Clostridia(100);Clostridiales(100);Ruminococcaceae(100);Ruminococcaceae_UCG-005(100);
Otu1016	24	Bacteria(100);Firmicutes(100);Clostridia(100);Clostridiales(100);Christensenellaceae(100);Christensenellaceae_R-7_group(100);
Otu1017	22	Bacteria(100);Firmicutes(100);Clostridia(100);Clostridiales(100);Ruminococcaceae(100);Ruminococcaceae_UCG-005(100);
Otu1018	21	Bacteria(100);Firmicutes(100);Clostridia(100);Clostridiales(100);Ruminococcaceae(100);Ruminococcaceae_UCG-010(100);
Otu1019	22	Bacteria(100);Firmicutes(100);Bacilli(100);Lactobacillales(100);Streptococcaceae(100);Streptococcus(100);
Otu1020	23	Bacteria(100);Firmicutes(100);Clostridia(100);Clostridiales(100);Lachnospiraceae(100);Marvinbryantia(100);
Otu1021	26	Bacteria(100);Firmicutes(100);Clostridia(100);Clostridiales(100);Lachnospiraceae(100);Lachnospiraceae_unclassified(100);
Otu1022	28	Bacteria(100);Bacteroidetes(100);Bacteroidia(100);Bacteroidales(100);Rikenellaceae(100);Alistipes(100);
Otu1023	26	Bacteria(100);Bacteroidetes(100);Bacteroidia(100);Bacteroidales(100);Bacteroidaceae(100);Bacteroides(100);
Otu1024	19	Bacteria(100);Firmicutes(100);Clostridia(100);Clostridiales(100);Lachnospiraceae(100);Lachnospiraceae_unclassified(100);
Otu1025	23	Bacteria(100);Proteobacteria(100);Gammaproteobacteria(100);Enterobacteriales(100);Enterobacteriaceae(100);Enterobacteriaceae_unclassified(100);
Otu1026	27	Bacteria(100);Firmicutes(100);Clostridia(100);Clostridiales(100);Lachnospiraceae(100);Coprococcus_3(100);
Otu1027	14	Bacteria(100);Firmicutes(100);Clostridia(100);Clostridiales(100);Lachnospiraceae(100);Lachnospiraceae_unclassified(100);
Otu1028	19	Bacteria(100);Firmicutes(100);Clostridia(100);Clostridiales(100);Christensenellaceae(100);Catabacter(100);
Otu1029	32	Bacteria(100);Firmicutes(100);Clostridia(100);Clostridiales(100);Lachnospiraceae(100);Lachnospiraceae_unclassified(100);
Otu1030	25	Bacteria(100);Firmicutes(100);Erysipelotrichia(100);Erysipelotrichales(100);Erysipelotrichaceae(100);Dielma(100);
Otu1031	18	Bacteria(100);Firmicutes(100);Clostridia(100);Clostridiales(100);Family_XIII(100);Family_XIII_AD3011_group(100);
Otu1032	31	Bacteria(100);Firmicutes(100);Clostridia(100);Clostridiales(100);Ruminococcaceae(100);Oscillibacter(100);
Otu1033	25	Bacteria(100);Proteobacteria(100);Gammaproteobacteria(100);Enterobacteriales(100);Enterobacteriaceae(100);Enterobacteriaceae_unclassified(100);
Otu1034	32	Bacteria(100);Firmicutes(100);Clostridia(100);Clostridiales(100);Lachnospiraceae(100);Lachnospiraceae_unclassified(100);
Otu1035	24	Bacteria(100);Firmicutes(100);Clostridia(100);Clostridiales(100);Ruminococcaceae(100);Ruminococcaceae_unclassified(100);
Otu1036	18	Bacteria(100);Firmicutes(100);Clostridia(100);Clostridiales(100);Ruminococcaceae(100);Faecalibacterium(68);
Otu1037	26	Bacteria(100);Firmicutes(100);Clostridia(100);Clostridiales(100);Lachnospiraceae(100);Lachnospiraceae_unclassified(100);
Otu1038	32	Bacteria(100);Firmicutes(100);Clostridia(100);Clostridiales(100);Ruminococcaceae(100);Ruminiclostridium_9(100);
Otu1039	19	Bacteria(100);Verrucomicrobia(100);Verrucomicrobiae(100);Verrucomicrobiales(100);Akkermansiaceae(100);Akkermansia(100);
Otu1040	18	Bacteria(100);Firmicutes(100);Clostridia(100);Clostridiales(100);Peptococcaceae(100);uncultured(100);
Otu1041	21	Bacteria(100);Firmicutes(100);Clostridia(100);Clostridiales(100);Ruminococcaceae(100);Ruminococcaceae_UCG-003(100);
Otu1042	31	Bacteria(100);Bacteroidetes(100);Bacteroidia(100);Bacteroidales(100);Bacteroidaceae(100);Bacteroides(100);
Otu1043	23	Bacteria(100);Fusobacteria(100);Fusobacteriia(100);Fusobacteriales(100);Fusobacteriaceae(100);Fusobacterium(100);
Otu1044	44	Bacteria(100);Firmicutes(100);Clostridia(100);Clostridiales(100);Ruminococcaceae(100);Ruminococcaceae_unclassified(100);
Otu1045	12	Bacteria(100);Bacteroidetes(100);Bacteroidia(100);Bacteroidales(100);Bacteroidaceae(100);Bacteroides(100);
Otu1046	20	Bacteria(100);Firmicutes(100);Clostridia(100);Clostridiales(100);Clostridiales_unclassified(100);Clostridiales_unclassified(100);
Otu1047	29	Bacteria(100);Firmicutes(100);Negativicutes(100);Selenomonadales(100);Veillonellaceae(100);Dialister(100);
Otu1048	27	Bacteria(100);Bacteroidetes(100);Bacteroidia(100);Bacteroidales(100);Rikenellaceae(100);Alistipes(100);
Otu1049	36	Bacteria(100);Firmicutes(100);Clostridia(100);Clostridiales(100);Ruminococcaceae(100);Ruminococcaceae_UCG-010(100);
Otu1050	32	Bacteria(100);Firmicutes(100);Clostridia(100);Clostridiales(100);Ruminococcaceae(100);Oscillibacter(100);
Otu1051	26	Bacteria(100);Firmicutes(100);Clostridia(100);Clostridiales(100);Family_XIII(100);Family_XIII_unclassified(100);
Otu1052	18	Bacteria(100);Proteobacteria(100);Gammaproteobacteria(100);Enterobacteriales(100);Enterobacteriaceae(100);Escherichia-Shigella(100);
Otu1053	28	Bacteria(100);Firmicutes(100);Clostridia(100);Clostridiales(100);Ruminococcaceae(100);Ruminococcaceae_unclassified(100);
Otu1054	20	Bacteria(100);Firmicutes(100);Clostridia(100);Clostridiales(100);Lachnospiraceae(100);Lachnospiraceae_unclassified(93);
Otu1055	22	Bacteria(100);Firmicutes(100);Clostridia(100);Clostridiales(100);Ruminococcaceae(100);Flavonifractor(100);
Otu1056	24	Bacteria(100);Bacteroidetes(100);Bacteroidia(100);Bacteroidales(100);Bacteroidaceae(100);Bacteroides(100);
Otu1057	30	Bacteria(100);Bacteroidetes(100);Bacteroidia(100);Bacteroidales(100);Bacteroidaceae(100);Bacteroides(100);
Otu1058	15	Bacteria(100);Firmicutes(100);Clostridia(100);Clostridiales(100);Clostridiaceae_1(100);Clostridiaceae_1_unclassified(100);
Otu1059	22	Bacteria(100);Firmicutes(100);Negativicutes(100);Selenomonadales(100);Veillonellaceae(100);Dialister(100);
Otu1060	19	Bacteria(100);Firmicutes(100);Negativicutes(100);Selenomonadales(100);Acidaminococcaceae(100);Phascolarctobacterium(100);
Otu1061	23	Bacteria(100);Firmicutes(100);Clostridia(100);Clostridiales(100);Clostridiaceae_1(100);Clostridium_sensu_stricto_1(66);
Otu1062	13	Bacteria(100);Bacteroidetes(100);Bacteroidia(100);Bacteroidales(100);Bacteroidaceae(100);Bacteroides(100);
Otu1063	20	Bacteria(100);Firmicutes(100);Clostridia(100);Clostridiales(100);Lachnospiraceae(100);Eisenbergiella(100);
Otu1064	21	Bacteria(100);Firmicutes(100);Clostridia(100);Clostridiales(100);Ruminococcaceae(100);Ruminiclostridium_9(100);
Otu1065	25	Bacteria(100);Firmicutes(100);Clostridia(100);Clostridiales(100);Ruminococcaceae(100);Ruminococcaceae_unclassified(100);
Otu1066	26	Bacteria(100);Bacteroidetes(100);Bacteroidia(100);Bacteroidales(100);Bacteroidaceae(100);Bacteroides(100);
Otu1067	17	Bacteria(100);Firmicutes(100);Clostridia(100);Clostridiales(100);Lachnospiraceae(100);Lachnospiraceae_unclassified(77);
Otu1068	29	Bacteria(100);Firmicutes(100);Clostridia(100);Clostridiales(100);Family_XIII(100);Family_XIII_ge(100);
Otu1069	15	Bacteria(100);Firmicutes(100);Clostridia(100);Clostridiales(100);Lachnospiraceae(100);Lachnoclostridium(100);
Otu1070	20	Bacteria(100);Bacteroidetes(100);Bacteroidia(100);Bacteroidales(100);Tannerellaceae(100);Parabacteroides(100);
Otu1071	24	Bacteria(100);Firmicutes(100);Bacilli(100);Lactobacillales(100);Lactobacillaceae(100);Lactobacillus(100);
Otu1072	21	Bacteria(100);Bacteroidetes(100);Bacteroidia(100);Bacteroidales(100);Rikenellaceae(100);Alistipes(100);
Otu1073	25	Bacteria(100);Firmicutes(100);Clostridia(100);Clostridiales(100);Lachnospiraceae(100);Lachnospiraceae_UCG-004(100);
Otu1074	22	Bacteria(100);Firmicutes(100);Clostridia(100);Clostridiales(100);Lachnospiraceae(100);Lachnospiraceae_UCG-004(100);
Otu1075	25	Bacteria(100);Bacteroidetes(100);Bacteroidia(100);Bacteroidales(100);Bacteroidaceae(100);Bacteroides(100);
Otu1076	16	Bacteria(100);Firmicutes(100);Clostridia(100);Clostridiales(100);Lachnospiraceae(100);Lachnospiraceae_unclassified(100);
Otu1077	17	Bacteria(100);Bacteroidetes(100);Bacteroidia(100);Bacteroidales(100);Bacteroidales_unclassified(100);Bacteroidales_unclassified(100);
Otu1078	22	Bacteria(100);Firmicutes(100);Clostridia(100);Clostridiales(100);Lachnospiraceae(100);Lachnoclostridium(76);
Otu1079	21	Bacteria(100);Firmicutes(100);Clostridia(100);Clostridiales(100);Lachnospiraceae(100);GCA-900066575(100);
Otu1080	15	Bacteria(100);Firmicutes(100);Clostridia(100);Clostridiales(100);Lachnospiraceae(100);Lachnospiraceae_unclassified(100);
Otu1081	19	Bacteria(100);Proteobacteria(100);Deltaproteobacteria(100);Desulfovibrionales(100);Desulfovibrionaceae(100);Bilophila(100);
Otu1082	24	Bacteria(100);Proteobacteria(100);Gammaproteobacteria(100);Enterobacteriales(100);Enterobacteriaceae(100);Escherichia-Shigella(100);
Otu1083	26	Bacteria(100);Bacteroidetes(100);Bacteroidia(100);Bacteroidales(100);Bacteroidaceae(100);Bacteroides(100);
Otu1084	19	Bacteria(100);Firmicutes(100);Clostridia(100);Clostridiales(100);Ruminococcaceae(100);Ruminococcaceae_UCG-010(100);
Otu1085	23	Bacteria(100);Proteobacteria(100);Gammaproteobacteria(100);Enterobacteriales(100);Enterobacteriaceae(100);Enterobacteriaceae_unclassified(100);
Otu1086	27	Bacteria(100);Firmicutes(100);Clostridia(100);Clostridiales(100);Ruminococcaceae(100);Ruminococcaceae_unclassified(100);
Otu1087	17	Bacteria(100);Firmicutes(100);Clostridia(100);Clostridiales(100);Lachnospiraceae(100);Anaerocolumna(100);
Otu1088	24	Bacteria(100);Bacteroidetes(100);Bacteroidia(100);Bacteroidales(100);Bacteroidales_unclassified(100);Bacteroidales_unclassified(100);
Otu1089	22	Bacteria(100);Bacteroidetes(100);Bacteroidia(100);Bacteroidales(100);Bacteroidaceae(100);Bacteroides(100);
Otu1090	21	Bacteria(100);Bacteroidetes(100);Bacteroidia(100);Bacteroidales(100);Bacteroidaceae(100);Bacteroides(100);
Otu1091	22	Bacteria(100);Bacteroidetes(100);Bacteroidia(100);Bacteroidales(100);Bacteroidaceae(100);Bacteroides(100);
Otu1092	23	Bacteria(100);Proteobacteria(100);Gammaproteobacteria(100);Enterobacteriales(100);Enterobacteriaceae(100);Enterobacteriaceae_unclassified(100);
Otu1093	24	Bacteria(100);Proteobacteria(100);Deltaproteobacteria(100);Desulfovibrionales(100);Desulfovibrionaceae(100);Bilophila(100);
Otu1094	17	Bacteria(100);Bacteroidetes(100);Bacteroidia(100);Bacteroidales(100);Bacteroidaceae(100);Bacteroides(100);
Otu1095	12	Bacteria(100);Firmicutes(100);Clostridia(100);Clostridiales(100);Lachnospiraceae(100);Lachnospiraceae_unclassified(100);
Otu1096	27	Bacteria(100);Bacteroidetes(100);Bacteroidia(100);Bacteroidales(100);Bacteroidaceae(100);Bacteroides(100);
Otu1097	18	Bacteria(100);Firmicutes(100);Clostridia(100);Clostridiales(100);Clostridiales_vadinBB60_group(100);Clostridiales_vadinBB60_group_ge(100);
Otu1098	32	Bacteria(100);Firmicutes(100);Clostridia(100);Clostridiales(100);Ruminococcaceae(100);Ruminococcaceae_UCG-009(100);
Otu1099	18	Bacteria(100);Bacteroidetes(100);Bacteroidia(100);Bacteroidales(100);Bacteroidaceae(100);Bacteroides(100);
Otu1100	20	Bacteria(100);Firmicutes(100);Clostridia(100);Clostridiales(100);Christensenellaceae(100);Christensenellaceae_R-7_group(100);
Otu1101	16	Bacteria(100);Bacteroidetes(100);Bacteroidia(100);Bacteroidales(100);Bacteroidaceae(100);Bacteroides(100);
Otu1102	18	Bacteria(100);Firmicutes(100);Clostridia(100);Clostridiales(100);Christensenellaceae(100);Christensenellaceae_R-7_group(100);
Otu1103	8	Bacteria(100);Firmicutes(100);Clostridia(100);Clostridiales(100);Ruminococcaceae(100);Faecalibacterium(100);
Otu1104	20	Bacteria(100);Bacteroidetes(100);Bacteroidia(100);Bacteroidales(100);Marinifilaceae(100);Butyricimonas(100);
Otu1105	25	Bacteria(100);Bacteroidetes(100);Bacteroidia(100);Bacteroidales(100);Bacteroidaceae(100);Bacteroides(100);
Otu1106	19	Bacteria(100);Proteobacteria(100);Gammaproteobacteria(100);Enterobacteriales(100);Enterobacteriaceae(100);Enterobacteriaceae_unclassified(100);
Otu1107	22	Bacteria(100);Firmicutes(100);Clostridia(100);Clostridiales(100);Peptostreptococcaceae(100);Paeniclostridium(90);
Otu1108	25	Bacteria(100);Bacteroidetes(100);Bacteroidia(100);Bacteroidales(100);Bacteroidaceae(100);Bacteroides(100);
Otu1109	20	Bacteria(100);Firmicutes(100);Clostridia(100);Clostridiales(100);Lachnospiraceae(100);Lachnospiraceae_unclassified(100);
Otu1110	19	Bacteria(100);Firmicutes(100);Clostridia(100);Clostridiales(100);Lachnospiraceae(100);Sellimonas(100);
Otu1111	29	Bacteria(100);Bacteroidetes(100);Bacteroidia(100);Bacteroidales(100);Bacteroidaceae(100);Bacteroides(100);
Otu1112	11	Bacteria(100);Firmicutes(100);Clostridia(100);Clostridiales(100);Clostridiaceae_1(100);Clostridiaceae_1_unclassified(87);
Otu1113	18	Bacteria(100);Firmicutes(100);Clostridia(100);Clostridiales(100);Lachnospiraceae(100);Anaerostipes(100);
Otu1114	21	Bacteria(100);Firmicutes(100);Clostridia(100);Clostridiales(100);Lachnospiraceae(100);Lachnospiraceae_UCG-010(100);
Otu1115	16	Bacteria(100);Firmicutes(100);Clostridia(100);Clostridiales(100);Clostridiales_unclassified(100);Clostridiales_unclassified(100);
Otu1116	22	Bacteria(100);Firmicutes(100);Erysipelotrichia(100);Erysipelotrichales(100);Erysipelotrichaceae(100);Erysipelatoclostridium(100);
Otu1117	22	Bacteria(100);Firmicutes(100);Clostridia(100);Clostridiales(100);Ruminococcaceae(100);Ruminococcaceae_UCG-002(100);
Otu1118	23	Bacteria(100);Firmicutes(100);Clostridia(100);Clostridiales(100);Clostridiaceae_1(100);Clostridiaceae_1_unclassified(100);
Otu1119	30	Bacteria(100);Firmicutes(100);Clostridia(100);Clostridiales(100);Ruminococcaceae(100);Ruminococcaceae_unclassified(100);
Otu1120	26	Bacteria(100);Firmicutes(100);Clostridia(100);Clostridiales(100);Family_XI(100);Tissierella(91);
Otu1121	25	Bacteria(100);Actinobacteria(100);Coriobacteriia(100);Coriobacteriales(100);uncultured(100);uncultured_ge(100);
Otu1122	15	Bacteria(100);Fusobacteria(100);Fusobacteriia(100);Fusobacteriales(100);Fusobacteriaceae(100);Fusobacterium(100);
Otu1123	20	Bacteria(100);Firmicutes(100);Clostridia(100);Clostridiales(100);Christensenellaceae(100);Christensenellaceae_R-7_group(100);
Otu1124	14	Bacteria(100);Bacteroidetes(100);Bacteroidia(100);Bacteroidales(100);Bacteroidales_unclassified(100);Bacteroidales_unclassified(100);
Otu1125	19	Bacteria(100);Fusobacteria(100);Fusobacteriia(100);Fusobacteriales(100);Fusobacteriaceae(100);Fusobacterium(100);
Otu1126	29	Bacteria(100);Firmicutes(100);Clostridia(100);Clostridiales(100);Ruminococcaceae(100);GCA-900066225(100);
Otu1127	19	Bacteria(100);Firmicutes(100);Clostridia(100);Clostridiales(100);Ruminococcaceae(100);Ruminococcaceae_unclassified(100);
Otu1128	25	Bacteria(100);Firmicutes(100);Clostridia(100);Clostridiales(100);Lachnospiraceae(100);Lachnospiraceae_UCG-004(100);
Otu1129	23	Bacteria(100);Bacteroidetes(100);Bacteroidia(100);Bacteroidales(100);Bacteroidaceae(100);Bacteroides(100);
Otu1130	16	Bacteria(100);Firmicutes(100);Clostridia(100);Clostridiales(100);Lachnospiraceae(100);Sellimonas(100);
Otu1131	19	Bacteria(100);Firmicutes(100);Clostridia(100);Clostridiales(100);Lachnospiraceae(100);Lachnospiraceae_unclassified(100);
Otu1132	20	Bacteria(100);Bacteroidetes(100);Bacteroidia(100);Bacteroidales(100);Bacteroidaceae(100);Bacteroides(100);
Otu1133	17	Bacteria(100);Firmicutes(100);Clostridia(100);Clostridiales(100);Lachnospiraceae(100);Anaerostipes(100);
Otu1134	22	Bacteria(100);Bacteroidetes(100);Bacteroidia(100);Bacteroidales(100);Tannerellaceae(100);Parabacteroides(100);
Otu1135	18	Bacteria(100);Firmicutes(100);Clostridia(100);Clostridiales(100);Christensenellaceae(100);Christensenellaceae_R-7_group(100);
Otu1136	21	Bacteria(100);Firmicutes(100);Clostridia(100);Clostridiales(100);Lachnospiraceae(100);Lachnospiraceae_unclassified(61);
Otu1137	16	Bacteria(100);Firmicutes(100);Clostridia(100);Clostridiales(100);Lachnospiraceae(100);Lachnoclostridium(100);
Otu1138	19	Bacteria(100);Firmicutes(100);Bacilli(100);Lactobacillales(100);Streptococcaceae(100);Streptococcus(100);
Otu1139	7	Bacteria(100);Firmicutes(100);Clostridia(100);Clostridiales(100);Lachnospiraceae(100);Tyzzerella(100);
Otu1140	16	Bacteria(100);Proteobacteria(100);Gammaproteobacteria(100);Enterobacteriales(100);Enterobacteriaceae(100);Enterobacteriaceae_unclassified(100);
Otu1141	16	Bacteria(100);Firmicutes(100);Clostridia(100);Clostridiales(100);Clostridiaceae_1(100);Clostridiaceae_1_unclassified(100);
Otu1142	18	Bacteria(100);Fusobacteria(100);Fusobacteriia(100);Fusobacteriales(100);Fusobacteriaceae(100);Fusobacterium(100);
Otu1143	16	Bacteria(100);Bacteroidetes(100);Bacteroidia(100);Bacteroidales(100);Bacteroidaceae(100);Bacteroides(100);
Otu1144	17	Bacteria(100);Firmicutes(100);Clostridia(100);Clostridiales(100);Ruminococcaceae(100);Ruminococcaceae_ge(62);
Otu1145	17	Bacteria(100);Firmicutes(100);Clostridia(100);Clostridiales(100);Christensenellaceae(100);Christensenellaceae_R-7_group(100);
Otu1146	14	Bacteria(100);Firmicutes(100);Clostridia(100);Clostridiales(100);Clostridiaceae_1(100);Clostridiaceae_1_unclassified(100);
Otu1147	21	Bacteria(100);Bacteroidetes(100);Bacteroidia(100);Bacteroidales(100);Bacteroidaceae(100);Bacteroides(100);
Otu1148	17	Bacteria(100);Firmicutes(100);Clostridia(100);Clostridiales(100);Ruminococcaceae(100);Ruminococcaceae_unclassified(100);
Otu1149	26	Bacteria(100);Firmicutes(100);Clostridia(100);Clostridiales(100);Lachnospiraceae(100);Roseburia(100);
Otu1150	15	Bacteria(100);Firmicutes(100);Clostridia(100);Clostridiales(100);Lachnospiraceae(100);Lachnospiraceae_unclassified(100);
Otu1151	23	Bacteria(100);Firmicutes(100);Clostridia(100);Clostridiales(100);Clostridiales_unclassified(100);Clostridiales_unclassified(100);
Otu1152	16	Bacteria(100);Firmicutes(100);Clostridia(100);Clostridiales(100);Ruminococcaceae(100);Ruminococcaceae_unclassified(100);
Otu1153	20	Bacteria(100);Firmicutes(100);Clostridia(100);Clostridiales(100);Lachnospiraceae(100);Lachnospiraceae_unclassified(100);
Otu1154	29	Bacteria(100);Firmicutes(100);Clostridia(100);Clostridiales(100);Lachnospiraceae(100);Lachnoclostridium(91);
Otu1155	20	Bacteria(100);Proteobacteria(100);Deltaproteobacteria(88);Desulfovibrionales(88);Desulfovibrionaceae(88);Bilophila(88);
Otu1156	18	Bacteria(100);Firmicutes(100);Clostridia(100);Clostridiales(100);Ruminococcaceae(100);Intestinimonas(100);
Otu1157	13	Bacteria(100);Bacteroidetes(100);Bacteroidia(100);Bacteroidales(100);Bacteroidaceae(100);Bacteroides(100);
Otu1158	17	Bacteria(100);Firmicutes(100);Negativicutes(100);Selenomonadales(100);Veillonellaceae(100);Dialister(100);
Otu1159	27	Bacteria(100);Bacteroidetes(100);Bacteroidia(100);Bacteroidales(100);Bacteroidaceae(100);Bacteroides(100);
Otu1160	17	Bacteria(100);Firmicutes(100);Clostridia(100);Clostridiales(100);Lachnospiraceae(100);Anaerostipes(100);
Otu1161	15	Bacteria(100);Firmicutes(100);Clostridia(100);Clostridiales(100);Ruminococcaceae(100);Ruminococcaceae_UCG-002(100);
Otu1162	26	Bacteria(100);Firmicutes(100);Clostridia(100);Clostridiales(100);Lachnospiraceae(100);Lachnoclostridium(87);
Otu1163	18	Bacteria(100);Firmicutes(100);Clostridia(100);Clostridiales(100);Lachnospiraceae(100);Lachnospiraceae_unclassified(100);
Otu1164	11	Bacteria(100);Verrucomicrobia(100);Verrucomicrobiae(100);Verrucomicrobiales(100);Akkermansiaceae(100);Akkermansia(100);
Otu1165	20	Bacteria(100);Bacteroidetes(100);Bacteroidia(100);Bacteroidales(100);Bacteroidaceae(100);Bacteroides(100);
Otu1166	22	Bacteria(100);Proteobacteria(100);Gammaproteobacteria(100);Enterobacteriales(100);Enterobacteriaceae(100);Pluralibacter(100);
Otu1167	21	Bacteria(100);Bacteroidetes(100);Bacteroidia(100);Bacteroidales(100);Bacteroidaceae(100);Bacteroides(100);
Otu1168	19	Bacteria(100);Firmicutes(100);Clostridia(100);Clostridiales(100);Lachnospiraceae(100);GCA-900066575(100);
Otu1169	23	Bacteria(100);Actinobacteria(100);Coriobacteriia(100);Coriobacteriales(100);Eggerthellaceae(100);Senegalimassilia(100);
Otu1170	19	Bacteria(100);Firmicutes(100);Clostridia(100);Clostridiales(100);Lachnospiraceae(100);Lachnospiraceae_FCS020_group(100);
Otu1171	16	Bacteria(100);Firmicutes(100);Clostridia(100);Clostridiales(100);Lachnospiraceae(100);Lachnospiraceae_unclassified(100);
Otu1172	19	Bacteria(100);Firmicutes(100);Clostridia(100);Clostridiales(100);Ruminococcaceae(100);Ruminococcaceae_UCG-002(100);
Otu1173	17	Bacteria(100);Firmicutes(100);Clostridia(100);Clostridiales(100);Ruminococcaceae(100);Oscillibacter(79);
Otu1174	19	Bacteria(100);Firmicutes(100);Clostridia(100);Clostridiales(100);Ruminococcaceae(100);Flavonifractor(100);
Otu1175	19	Bacteria(100);Firmicutes(100);Erysipelotrichia(100);Erysipelotrichales(100);Erysipelotrichaceae(100);Erysipelatoclostridium(100);
Otu1176	13	Bacteria(100);Firmicutes(100);Clostridia(100);Clostridiales(100);Lachnospiraceae(100);Lachnospiraceae_unclassified(100);
Otu1177	17	Bacteria(100);Synergistetes(100);Synergistia(100);Synergistales(100);Synergistaceae(100);Cloacibacillus(100);
Otu1178	19	Bacteria(100);Firmicutes(100);Clostridia(100);Clostridiales(100);Lachnospiraceae(100);Lachnospiraceae_unclassified(100);
Otu1179	16	Bacteria(100);Firmicutes(100);Clostridia(100);Clostridiales(100);Clostridiaceae_1(100);Clostridiaceae_1_unclassified(100);
Otu1180	14	Bacteria(100);Firmicutes(100);Clostridia(100);Clostridiales(100);Ruminococcaceae(100);Ruminococcaceae_unclassified(100);
Otu1181	13	Bacteria(100);Bacteroidetes(100);Bacteroidia(100);Bacteroidales(100);Bacteroidaceae(100);Bacteroides(100);
Otu1182	10	Bacteria(100);Firmicutes(100);Clostridia(100);Clostridiales(100);Lachnospiraceae(100);Lachnospiraceae_unclassified(100);
Otu1183	10	Bacteria(100);Firmicutes(100);Clostridia(100);Clostridiales(100);Lachnospiraceae(100);Sellimonas(100);
Otu1184	19	Bacteria(100);Bacteroidetes(100);Bacteroidia(100);Bacteroidales(100);Bacteroidaceae(100);Bacteroides(100);
Otu1185	21	Bacteria(100);Firmicutes(100);Clostridia(100);Clostridiales(100);Ruminococcaceae(100);GCA-900066225(100);
Otu1186	24	Bacteria(100);Actinobacteria(100);Actinobacteria(100);Actinomycetales(100);Actinomycetaceae(100);Actinomyces(100);
Otu1187	13	Bacteria(100);Bacteroidetes(100);Bacteroidia(100);Bacteroidales(100);Bacteroidaceae(100);Bacteroides(100);
Otu1188	15	Bacteria(100);Bacteria_unclassified(100);Bacteria_unclassified(100);Bacteria_unclassified(100);Bacteria_unclassified(100);Bacteria_unclassified(100);
Otu1189	18	Bacteria(100);Firmicutes(100);Clostridia(100);Clostridiales(100);Christensenellaceae(100);Christensenellaceae_R-7_group(100);
Otu1190	19	Bacteria(100);Firmicutes(100);Clostridia(100);Clostridiales(100);Christensenellaceae(100);Christensenellaceae_R-7_group(100);
Otu1191	20	Bacteria(100);Firmicutes(100);Clostridia(100);Clostridiales(100);Ruminococcaceae(100);Ruminococcaceae_unclassified(100);
Otu1192	16	Bacteria(100);Bacteroidetes(100);Bacteroidia(100);Bacteroidales(100);Bacteroidaceae(100);Bacteroides(100);
Otu1193	18	Bacteria(100);Firmicutes(100);Clostridia(100);Clostridiales(100);Peptostreptococcaceae(100);Paeniclostridium(100);
Otu1194	13	Bacteria(100);Firmicutes(100);Clostridia(100);Clostridiales(100);Clostridiales_unclassified(100);Clostridiales_unclassified(100);
Otu1195	12	Bacteria(100);Bacteroidetes(100);Bacteroidia(100);Bacteroidales(100);Bacteroidaceae(100);Bacteroides(100);
Otu1196	14	Bacteria(100);Firmicutes(100);Clostridia(100);Clostridiales(100);Lachnospiraceae(100);Lachnoclostridium(54);
Otu1197	13	Bacteria(100);Firmicutes(100);Clostridia(100);Clostridiales(100);Clostridiaceae_1(100);Clostridiaceae_1_unclassified(100);
Otu1198	12	Bacteria(100);Firmicutes(100);Clostridia(100);Clostridiales(100);Lachnospiraceae(100);Blautia(100);
Otu1199	22	Bacteria(100);Firmicutes(100);Erysipelotrichia(100);Erysipelotrichales(100);Erysipelotrichaceae(100);Erysipelotrichaceae_ge(100);
Otu1200	15	Bacteria(100);Firmicutes(100);Clostridia(100);Clostridiales(100);Clostridiaceae_1(100);Clostridium_sensu_stricto_1(100);
Otu1201	15	Bacteria(100);Proteobacteria(100);Gammaproteobacteria(100);Enterobacteriales(100);Enterobacteriaceae(100);Enterobacteriaceae_unclassified(100);
Otu1202	26	Bacteria(100);Bacteroidetes(100);Bacteroidia(100);Bacteroidales(100);Bacteroidaceae(100);Bacteroides(100);
Otu1203	8	Bacteria(100);Firmicutes(100);Clostridia(100);Clostridiales(100);Lachnospiraceae(100);Lachnoclostridium(100);
Otu1204	14	Bacteria(100);Firmicutes(100);Clostridia(100);Clostridiales(100);Clostridiales_vadinBB60_group(100);Clostridiales_vadinBB60_group_ge(100);
Otu1205	15	Bacteria(100);Proteobacteria(83);Gammaproteobacteria(83);Enterobacteriales(83);Enterobacteriaceae(83);Enterobacteriaceae_unclassified(83);
Otu1206	13	Bacteria(100);Firmicutes(100);Bacilli(100);Lactobacillales(100);Lactobacillales_unclassified(54);Lactobacillales_unclassified(54);
Otu1207	15	Bacteria(100);Firmicutes(100);Clostridia(100);Clostridiales(100);Lachnospiraceae(100);Lachnospiraceae_unclassified(100);
Otu1208	19	Bacteria(100);Firmicutes(100);Clostridia(100);Clostridiales(100);Peptostreptococcaceae(100);Romboutsia(100);
Otu1209	17	Bacteria(100);Bacteroidetes(100);Bacteroidia(100);Bacteroidales(100);Tannerellaceae(100);Parabacteroides(100);
Otu1210	11	Bacteria(100);Firmicutes(100);Clostridia(100);Clostridiales(100);Clostridiaceae_1(100);Clostridium_sensu_stricto_1(100);
Otu1211	17	Bacteria(100);Firmicutes(100);Clostridia(100);Clostridiales(100);Ruminococcaceae(100);Ruminococcaceae_unclassified(100);
Otu1212	15	Bacteria(100);Bacteroidetes(100);Bacteroidia(100);Bacteroidales(100);Bacteroidaceae(100);Bacteroides(100);
Otu1213	20	Bacteria(100);Bacteroidetes(100);Bacteroidia(100);Bacteroidales(100);Bacteroidaceae(100);Bacteroides(100);
Otu1214	15	Bacteria(100);Firmicutes(100);Clostridia(100);Clostridiales(100);Lachnospiraceae(100);Tyzzerella(100);
Otu1215	13	Bacteria(100);Bacteroidetes(100);Bacteroidia(100);Bacteroidales(100);Bacteroidaceae(100);Bacteroides(100);
Otu1216	14	Bacteria(100);Firmicutes(100);Bacilli(100);Lactobacillales(100);Enterococcaceae(100);Enterococcaceae_unclassified(100);
Otu1217	11	Bacteria(100);Bacteroidetes(100);Bacteroidia(100);Bacteroidales(100);Rikenellaceae(100);Alistipes(100);
Otu1218	8	Bacteria(100);Bacteroidetes(100);Bacteroidia(100);Bacteroidales(100);Bacteroidaceae(100);Bacteroides(100);
Otu1219	19	Bacteria(100);Firmicutes(100);Clostridia(100);Clostridiales(100);Lachnospiraceae(100);Lachnospiraceae_unclassified(100);
Otu1220	25	Bacteria(100);Bacteroidetes(100);Bacteroidia(100);Bacteroidales(100);Bacteroidaceae(100);Bacteroides(100);
Otu1221	9	Bacteria(100);Firmicutes(100);Clostridia(100);Clostridiales(100);Family_XIII(100);Family_XIII_AD3011_group(100);
Otu1222	15	Bacteria(100);Firmicutes(100);Erysipelotrichia(100);Erysipelotrichales(100);Erysipelotrichaceae(100);Faecalitalea(100);
Otu1223	19	Bacteria(100);Bacteroidetes(100);Bacteroidia(100);Bacteroidales(100);Bacteroidaceae(100);Bacteroides(100);
Otu1224	22	Bacteria(100);Firmicutes(100);Bacilli(100);Lactobacillales(100);Enterococcaceae(100);Enterococcaceae_unclassified(100);
Otu1225	17	Bacteria(100);Firmicutes(100);Clostridia(100);Clostridiales(100);Lachnospiraceae(100);Fusicatenibacter(100);
Otu1226	21	Bacteria(100);Firmicutes(100);Clostridia(100);Clostridiales(100);Lachnospiraceae(100);Lachnospiraceae_unclassified(100);
Otu1227	20	Bacteria(100);Firmicutes(100);Clostridia(100);Clostridiales(100);Ruminococcaceae(100);Ruminococcaceae_UCG-002(100);
Otu1228	8	Bacteria(100);Firmicutes(100);Clostridia(100);Clostridiales(100);Ruminococcaceae(100);Ruminococcaceae_unclassified(81);
Otu1229	18	Bacteria(100);Firmicutes(100);Clostridia(100);Clostridiales(100);Ruminococcaceae(100);Ruminococcaceae_UCG-003(100);
Otu1230	14	Bacteria(100);Bacteroidetes(100);Bacteroidia(100);Bacteroidales(100);Bacteroidaceae(100);Bacteroides(100);
Otu1231	9	Bacteria(100);Firmicutes(100);Clostridia(100);Clostridiales(100);Peptococcaceae(100);uncultured(100);
Otu1232	16	Bacteria(100);Bacteroidetes(100);Bacteroidia(100);Bacteroidales(100);Bacteroidaceae(100);Bacteroides(100);
Otu1233	15	Bacteria(100);Bacteroidetes(100);Bacteroidia(100);Bacteroidales(100);Bacteroidaceae(100);Bacteroides(100);
Otu1234	14	Bacteria(100);Firmicutes(100);Clostridia(100);Clostridiales(100);Ruminococcaceae(100);Ruminococcaceae_unclassified(100);
Otu1235	14	Bacteria(100);Bacteroidetes(100);Bacteroidia(100);Bacteroidales(100);Bacteroidaceae(100);Bacteroides(100);
Otu1236	16	Bacteria(100);Firmicutes(100);Negativicutes(100);Selenomonadales(100);Acidaminococcaceae(100);Phascolarctobacterium(100);
Otu1237	19	Bacteria(100);Firmicutes(100);Clostridia(100);Clostridiales(100);Family_XIII(100);Family_XIII_ge(100);
Otu1238	19	Bacteria(100);Firmicutes(100);Erysipelotrichia(100);Erysipelotrichales(100);Erysipelotrichaceae(100);Faecalicoccus(100);
Otu1239	16	Bacteria(100);Firmicutes(100);Clostridia(100);Clostridiales(100);Ruminococcaceae(100);Ruminococcaceae_UCG-002(100);
Otu1240	13	Bacteria(100);Fusobacteria(100);Fusobacteriia(100);Fusobacteriales(100);Fusobacteriaceae(100);Fusobacterium(100);
Otu1241	18	Bacteria(100);Bacteroidetes(100);Bacteroidia(100);Bacteroidales(100);Bacteroidaceae(100);Bacteroides(100);
Otu1242	16	Bacteria(100);Bacteroidetes(100);Bacteroidia(100);Bacteroidales(100);Rikenellaceae(100);Alistipes(100);
Otu1243	19	Bacteria(100);Bacteroidetes(100);Bacteroidia(100);Bacteroidales(100);Bacteroidales_unclassified(100);Bacteroidales_unclassified(100);
Otu1244	17	Bacteria(100);Actinobacteria(100);Coriobacteriia(100);Coriobacteriales(100);Eggerthellaceae(100);Gordonibacter(100);
Otu1245	10	Bacteria(100);Firmicutes(100);Clostridia(100);Clostridiales(100);Lachnospiraceae(100);Anaerostipes(100);
Otu1246	14	Bacteria(100);Firmicutes(100);Clostridia(100);Clostridiales(100);Ruminococcaceae(100);Ruminococcaceae_unclassified(100);
Otu1247	13	Bacteria(100);Bacteroidetes(100);Bacteroidia(100);Bacteroidales(100);Bacteroidaceae(100);Bacteroides(100);
Otu1248	17	Bacteria(100);Firmicutes(100);Clostridia(100);Clostridiales(100);Peptostreptococcaceae(100);Paraclostridium(100);
Otu1249	21	Bacteria(100);Proteobacteria(100);Gammaproteobacteria(100);Enterobacteriales(100);Enterobacteriaceae(100);Enterobacteriaceae_unclassified(100);
Otu1250	14	Bacteria(100);Proteobacteria(100);Deltaproteobacteria(100);Desulfovibrionales(100);Desulfovibrionaceae(100);Bilophila(100);
Otu1251	11	Bacteria(100);Firmicutes(100);Clostridia(100);Clostridiales(100);Lachnospiraceae(100);Lachnospiraceae_UCG-004(100);
Otu1252	18	Bacteria(100);Bacteroidetes(100);Bacteroidia(100);Bacteroidales(100);Tannerellaceae(100);Parabacteroides(100);
Otu1253	13	Bacteria(100);Firmicutes(100);Clostridia(100);Clostridiales(100);Lachnospiraceae(100);Lachnospiraceae_unclassified(100);
Otu1254	12	Bacteria(100);Firmicutes(100);Clostridia(100);Clostridiales(100);Lachnospiraceae(100);Agathobacter(100);
Otu1255	12	Bacteria(100);Bacteroidetes(100);Bacteroidia(100);Bacteroidales(100);Tannerellaceae(100);Parabacteroides(100);
Otu1256	14	Bacteria(100);Firmicutes(100);Clostridia(100);Clostridiales(100);Ruminococcaceae(100);Ruminococcaceae_unclassified(63);
Otu1257	12	Bacteria(100);Firmicutes(100);Clostridia(100);Clostridiales(100);Clostridiaceae_1(100);Clostridiaceae_1_unclassified(100);
Otu1258	19	Bacteria(100);Bacteroidetes(100);Bacteroidia(100);Bacteroidales(100);Bacteroidaceae(100);Bacteroides(100);
Otu1259	20	Bacteria(100);Proteobacteria(100);Gammaproteobacteria(100);Enterobacteriales(100);Enterobacteriaceae(100);Enterobacteriaceae_unclassified(100);
Otu1260	15	Bacteria(100);Firmicutes(100);Clostridia(100);Clostridiales(100);Lachnospiraceae(100);Lachnoclostridium(87);
Otu1261	13	Bacteria(100);Firmicutes(100);Clostridia(100);Clostridiales(100);Ruminococcaceae(100);Subdoligranulum(100);
Otu1262	22	Bacteria(100);Bacteroidetes(100);Bacteroidia(100);Bacteroidales(100);Bacteroidaceae(100);Bacteroides(100);
Otu1263	11	Bacteria(100);Firmicutes(100);Clostridia(100);Clostridiales(100);Ruminococcaceae(100);Oscillospira(100);
Otu1264	13	Bacteria(100);Proteobacteria(100);Gammaproteobacteria(100);Enterobacteriales(100);Enterobacteriaceae(100);Enterobacteriaceae_unclassified(100);
Otu1265	13	Bacteria(100);Firmicutes(100);Bacilli(100);Bacillales(100);Listeriaceae(100);Listeria(100);
Otu1266	18	Bacteria(100);Firmicutes(100);Clostridia(100);Clostridiales(100);Lachnospiraceae(100);Coprococcus_3(100);
Otu1267	17	Bacteria(100);Firmicutes(100);Clostridia(100);Clostridiales(100);Ruminococcaceae(100);Ruminiclostridium_9(100);
Otu1268	16	Bacteria(100);Firmicutes(100);Clostridia(100);Clostridiales(100);Clostridiaceae_1(100);Clostridium_sensu_stricto_1(100);
Otu1269	14	Bacteria(100);Bacteroidetes(100);Bacteroidia(100);Bacteroidales(100);Bacteroidaceae(100);Bacteroides(100);
Otu1270	6	Bacteria(100);Firmicutes(100);Clostridia(100);Clostridiales(100);Family_XI(100);Peptoniphilus(100);
Otu1271	15	Bacteria(100);Firmicutes(100);Clostridia(100);Clostridiales(100);Ruminococcaceae(100);Ruminiclostridium_9(100);
Otu1272	13	Bacteria(100);Firmicutes(100);Clostridia(100);Clostridiales(100);Clostridiaceae_1(100);Clostridiaceae_1_unclassified(100);
Otu1273	23	Bacteria(100);Proteobacteria(100);Gammaproteobacteria(100);Enterobacteriales(100);Enterobacteriaceae(100);Enterobacteriaceae_unclassified(100);
Otu1274	10	Bacteria(100);Firmicutes(100);Clostridia(100);Clostridiales(100);Ruminococcaceae(100);Ruminococcaceae_unclassified(100);
Otu1275	12	Bacteria(100);Bacteroidetes(100);Bacteroidia(100);Bacteroidales(100);Bacteroidaceae(100);Bacteroides(100);
Otu1276	16	Bacteria(100);Proteobacteria(100);Gammaproteobacteria(100);Betaproteobacteriales(100);Burkholderiaceae(100);Parasutterella(100);
Otu1277	18	Bacteria(100);Firmicutes(100);Negativicutes(100);Selenomonadales(100);Acidaminococcaceae(100);Phascolarctobacterium(100);
Otu1278	11	Bacteria(100);Firmicutes(100);Clostridia(100);Clostridiales(100);Lachnospiraceae(100);Lachnospiraceae_unclassified(100);
Otu1279	15	Bacteria(100);Firmicutes(100);Clostridia(100);Clostridiales(100);Ruminococcaceae(100);Ruminococcaceae_UCG-003(100);
Otu1280	17	Bacteria(100);Firmicutes(100);Clostridia(100);Clostridiales(100);Clostridiaceae_1(100);Clostridiaceae_1_unclassified(100);
Otu1281	15	Bacteria(100);Firmicutes(100);Clostridia(100);Clostridiales(100);Peptostreptococcaceae(100);Paeniclostridium(100);
Otu1282	10	Bacteria(100);Firmicutes(100);Clostridia(100);Clostridiales(100);Lachnospiraceae(100);Lachnospiraceae_unclassified(100);
Otu1283	18	Bacteria(100);Firmicutes(100);Clostridia(100);Clostridiales(100);Ruminococcaceae(100);Ruminococcaceae_unclassified(100);
Otu1284	12	Bacteria(100);Firmicutes(100);Bacilli(100);Bacillales(100);Bacillaceae(100);Bacillaceae_unclassified(100);
Otu1285	16	Bacteria(100);Firmicutes(100);Bacilli(100);Lactobacillales(100);Streptococcaceae(100);Lactococcus(100);
Otu1286	19	Bacteria(100);Firmicutes(100);Clostridia(100);Clostridiales(100);Lachnospiraceae(100);Lachnoclostridium(100);
Otu1287	15	Bacteria(100);Firmicutes(100);Clostridia(100);Clostridiales(100);Lachnospiraceae(100);Lachnospiraceae_NK4A136_group(100);
Otu1288	17	Bacteria(100);Firmicutes(100);Clostridia(100);Clostridiales(100);Ruminococcaceae(100);Ruminococcaceae_UCG-002(100);
Otu1289	11	Bacteria(100);Firmicutes(100);Clostridia(100);Clostridiales(100);Ruminococcaceae(100);Ruminococcaceae_UCG-004(100);
Otu1290	10	Bacteria(100);Bacteroidetes(100);Bacteroidia(100);Bacteroidales(100);Bacteroidaceae(100);Bacteroides(100);
Otu1291	17	Bacteria(100);Bacteroidetes(100);Bacteroidia(100);Bacteroidales(100);Bacteroidaceae(100);Bacteroides(100);
Otu1292	14	Bacteria(100);Proteobacteria(100);Deltaproteobacteria(100);Desulfovibrionales(100);Desulfovibrionaceae(100);Bilophila(100);
Otu1293	10	Bacteria(100);Firmicutes(100);Clostridia(100);Clostridiales(100);Clostridiaceae_1(100);Clostridiaceae_1_unclassified(86);
Otu1294	14	Bacteria(100);Firmicutes(100);Clostridia(100);Clostridiales(100);Lachnospiraceae(100);Lachnospiraceae_unclassified(100);
Otu1295	7	Bacteria(100);Firmicutes(100);Clostridia(100);Clostridiales(100);Ruminococcaceae(100);Ruminococcus_1(100);
Otu1296	14	Bacteria(100);Bacteroidetes(100);Bacteroidia(100);Bacteroidales(100);Bacteroidaceae(100);Bacteroides(100);
Otu1297	12	Bacteria(100);Firmicutes(100);Clostridia(100);Clostridiales(100);Lachnospiraceae(100);Lachnospiraceae_unclassified(100);
Otu1298	12	Bacteria(100);Firmicutes(100);Clostridia(100);Clostridiales(100);Ruminococcaceae(100);Fournierella(58);
Otu1299	23	Bacteria(100);Bacteroidetes(100);Bacteroidia(100);Bacteroidales(100);Bacteroidaceae(100);Bacteroides(100);
Otu1300	10	Bacteria(100);Bacteroidetes(100);Bacteroidia(100);Bacteroidales(100);Bacteroidaceae(100);Bacteroides(100);
Otu1301	15	Bacteria(100);Firmicutes(100);Clostridia(100);Clostridiales(100);Peptostreptococcaceae(100);Peptostreptococcaceae_unclassified(100);
Otu1302	13	Bacteria(100);Verrucomicrobia(100);Verrucomicrobiae(100);Verrucomicrobiales(100);Akkermansiaceae(100);Akkermansia(100);
Otu1303	16	Bacteria(100);Proteobacteria(100);Gammaproteobacteria(100);Betaproteobacteriales(100);Burkholderiaceae(100);Burkholderiaceae_unclassified(100);
Otu1304	18	Bacteria(100);Firmicutes(100);Clostridia(100);Clostridiales(100);Ruminococcaceae(100);Ruminiclostridium_5(100);
Otu1305	18	Bacteria(100);Firmicutes(100);Clostridia(100);Clostridiales(100);Lachnospiraceae(100);Coprococcus_1(100);
Otu1306	16	Bacteria(100);Bacteroidetes(100);Bacteroidia(100);Bacteroidales(100);Bacteroidaceae(100);Bacteroides(100);
Otu1307	6	Bacteria(100);Firmicutes(100);Clostridia(100);Clostridiales(100);Clostridiaceae_1(100);Clostridium_sensu_stricto_13(88);
Otu1308	7	Bacteria(100);Bacteroidetes(100);Bacteroidia(100);Bacteroidales(100);Bacteroidaceae(100);Bacteroides(100);
Otu1309	6	Bacteria(100);Firmicutes(100);Clostridia(100);Clostridiales(100);Lachnospiraceae(100);Blautia(71);
Otu1310	6	Bacteria(100);Firmicutes(100);Clostridia(100);Clostridiales(100);Christensenellaceae(100);Christensenellaceae_R-7_group(100);
Otu1311	11	Bacteria(100);Firmicutes(100);Clostridia(100);Clostridiales(100);Ruminococcaceae(100);Ruminococcaceae_unclassified(100);
Otu1312	17	Bacteria(100);Proteobacteria(100);Gammaproteobacteria(100);Enterobacteriales(100);Enterobacteriaceae(100);Enterobacteriaceae_unclassified(100);
Otu1313	18	Bacteria(100);Bacteroidetes(100);Bacteroidia(100);Bacteroidales(100);Bacteroidaceae(100);Bacteroides(100);
Otu1314	11	Bacteria(100);Firmicutes(100);Clostridia(100);Clostridiales(100);Ruminococcaceae(100);Flavonifractor(100);
Otu1315	16	Bacteria(100);Firmicutes(100);Clostridia(100);Clostridiales(100);Lachnospiraceae(100);Lachnospiraceae_unclassified(100);
Otu1316	11	Bacteria(100);Proteobacteria(100);Gammaproteobacteria(100);Enterobacteriales(100);Enterobacteriaceae(100);Enterobacteriaceae_unclassified(100);
Otu1317	16	Bacteria(100);Firmicutes(100);Clostridia(100);Clostridiales(100);Lachnospiraceae(100);Shuttleworthia(100);
Otu1318	11	Bacteria(100);Bacteroidetes(100);Bacteroidia(100);Bacteroidales(100);Bacteroidaceae(100);Bacteroides(100);
Otu1319	20	Bacteria(100);Bacteroidetes(100);Bacteroidia(100);Bacteroidales(100);Rikenellaceae(100);Alistipes(100);
Otu1320	14	Bacteria(100);Firmicutes(100);Clostridia(100);Clostridiales(100);Clostridiaceae_1(100);Clostridium_sensu_stricto_3(100);
Otu1321	15	Bacteria(100);Firmicutes(100);Clostridia(100);Clostridiales(100);Clostridiales_unclassified(100);Clostridiales_unclassified(100);
Otu1322	12	Bacteria(100);Verrucomicrobia(100);Verrucomicrobiae(100);Verrucomicrobiales(100);Akkermansiaceae(100);Akkermansia(100);
Otu1323	17	Bacteria(100);Firmicutes(100);Clostridia(100);Clostridiales(100);Ruminococcaceae(100);Ruminococcaceae_UCG-007(100);
Otu1324	14	Bacteria(100);Firmicutes(100);Clostridia(100);Clostridiales(100);Ruminococcaceae(100);Ruminococcaceae_UCG-002(100);
Otu1325	13	Bacteria(100);Firmicutes(100);Clostridia(100);Clostridiales(100);Clostridiaceae_1(100);Clostridiaceae_1_unclassified(100);
Otu1326	13	Bacteria(100);Firmicutes(100);Clostridia(100);Clostridiales(100);Family_XIII(100);Family_XIII_AD3011_group(83);
Otu1327	19	Bacteria(100);Firmicutes(100);Clostridia(100);Clostridiales(100);Lachnospiraceae(100);Blautia(100);
Otu1328	9	Bacteria(100);Firmicutes(100);Clostridia(100);Clostridiales(100);Christensenellaceae(100);Christensenellaceae_R-7_group(100);
Otu1329	6	Bacteria(100);Firmicutes(100);Clostridia(100);Clostridiales(100);Ruminococcaceae(100);Butyricicoccus(100);
Otu1330	11	Bacteria(100);Firmicutes(100);Clostridia(100);Clostridiales(100);Clostridiales_unclassified(100);Clostridiales_unclassified(100);
Otu1331	14	Bacteria(100);Firmicutes(100);Clostridia(100);Clostridiales(100);Lachnospiraceae(100);Lachnospiraceae_unclassified(100);
Otu1332	16	Bacteria(100);Bacteroidetes(100);Bacteroidia(100);Bacteroidales(100);Bacteroidaceae(100);Bacteroides(100);
Otu1333	17	Bacteria(100);Bacteroidetes(100);Bacteroidia(100);Bacteroidales(100);Bacteroidaceae(100);Bacteroides(100);
Otu1334	9	Bacteria(100);Verrucomicrobia(100);Verrucomicrobiae(100);Verrucomicrobiales(100);Akkermansiaceae(100);Akkermansia(100);
Otu1335	12	Bacteria(100);Bacteroidetes(100);Bacteroidia(100);Bacteroidales(100);Bacteroidales_unclassified(100);Bacteroidales_unclassified(100);
Otu1336	9	Bacteria(100);Firmicutes(100);Clostridia(100);Clostridiales(100);Christensenellaceae(100);Catabacter(100);
Otu1337	8	Bacteria(100);Firmicutes(100);Erysipelotrichia(100);Erysipelotrichales(100);Erysipelotrichaceae(100);Coprobacillus(100);
Otu1338	12	Bacteria(100);Firmicutes(100);Clostridia(100);Clostridiales(100);Clostridiaceae_1(100);Clostridium_sensu_stricto_1(100);
Otu1339	12	Bacteria(100);Bacteroidetes(100);Bacteroidia(100);Bacteroidales(100);Bacteroidaceae(100);Bacteroides(100);
Otu1340	11	Bacteria(100);Firmicutes(100);Negativicutes(100);Selenomonadales(100);Acidaminococcaceae(100);Phascolarctobacterium(100);
Otu1341	14	Bacteria(100);Firmicutes(100);Clostridia(100);Clostridiales(100);Ruminococcaceae(100);Flavonifractor(100);
Otu1342	8	Bacteria(100);Proteobacteria(100);Gammaproteobacteria(100);Betaproteobacteriales(100);Burkholderiaceae(100);Parasutterella(100);
Otu1343	10	Bacteria(100);Firmicutes(100);Clostridia(100);Clostridiales(100);Ruminococcaceae(100);Faecalibacterium(100);
Otu1344	19	Bacteria(100);Firmicutes(100);Clostridia(100);Clostridiales(100);Ruminococcaceae(100);Ruminococcaceae_UCG-002(100);
Otu1345	9	Bacteria(100);Firmicutes(100);Clostridia(100);Clostridiales(100);Lachnospiraceae(100);Lachnospiraceae_unclassified(100);
Otu1346	7	Bacteria(100);Firmicutes(100);Clostridia(100);Clostridiales(100);Lachnospiraceae(100);Lachnospiraceae_UCG-004(100);
Otu1347	14	Bacteria(100);Firmicutes(100);Clostridia(100);Clostridiales(100);Lachnospiraceae(100);Lachnospiraceae_unclassified(100);
Otu1348	14	Bacteria(100);Firmicutes(100);Erysipelotrichia(100);Erysipelotrichales(100);Erysipelotrichaceae(100);Erysipelotrichaceae_UCG-004(100);
Otu1349	14	Bacteria(100);Firmicutes(100);Negativicutes(100);Selenomonadales(100);Veillonellaceae(100);Dialister(100);
Otu1350	6	Bacteria(100);Firmicutes(100);Clostridia(100);Clostridiales(100);Ruminococcaceae(100);Ruminococcaceae_unclassified(100);
Otu1351	4	Bacteria(100);Firmicutes(100);Clostridia(100);Clostridiales(100);Family_XIII(100);Family_XIII_AD3011_group(100);
Otu1352	17	Bacteria(100);Proteobacteria(100);Gammaproteobacteria(100);Enterobacteriales(100);Enterobacteriaceae(100);Enterobacteriaceae_unclassified(100);
Otu1353	17	Bacteria(100);Firmicutes(100);Clostridia(100);Clostridiales(100);Family_XIII(100);Family_XIII_unclassified(100);
Otu1354	10	Bacteria(100);Firmicutes(100);Clostridia(100);Clostridiales(100);Family_XI(100);Murdochiella(100);
Otu1355	12	Bacteria(100);Bacteroidetes(100);Bacteroidia(100);Bacteroidales(100);Bacteroidaceae(100);Bacteroides(100);
Otu1356	12	Bacteria(100);Bacteroidetes(100);Bacteroidia(100);Bacteroidales(100);Bacteroidaceae(100);Bacteroides(100);
Otu1357	10	Bacteria(100);Bacteroidetes(100);Bacteroidia(100);Bacteroidales(100);Bacteroidaceae(100);Bacteroides(100);
Otu1358	11	Bacteria(100);Bacteroidetes(100);Bacteroidia(100);Bacteroidales(100);Bacteroidaceae(100);Bacteroides(100);
Otu1359	8	Bacteria(100);Firmicutes(100);Clostridia(100);Clostridiales(100);Ruminococcaceae(100);Ruminococcaceae_unclassified(100);
Otu1360	7	Bacteria(100);Proteobacteria(100);Gammaproteobacteria(100);Enterobacteriales(100);Enterobacteriaceae(100);Enterobacteriaceae_unclassified(100);
Otu1361	11	Bacteria(100);Firmicutes(100);Clostridia(100);Clostridiales(100);Lachnospiraceae(100);Lachnospiraceae_unclassified(100);
Otu1362	12	Bacteria(100);Bacteroidetes(100);Bacteroidia(100);Bacteroidales(100);Tannerellaceae(100);Parabacteroides(100);
Otu1363	9	Bacteria(100);Proteobacteria(100);Gammaproteobacteria(100);Betaproteobacteriales(100);Burkholderiaceae(100);Parasutterella(100);
Otu1364	10	Bacteria(100);Bacteroidetes(100);Bacteroidia(100);Bacteroidales(100);Bacteroidaceae(100);Bacteroides(100);
Otu1365	11	Bacteria(100);Firmicutes(100);Clostridia(100);Clostridiales(100);Christensenellaceae(100);uncultured(100);
Otu1366	13	Bacteria(100);Firmicutes(100);Bacilli(100);Bacilli_unclassified(100);Bacilli_unclassified(100);Bacilli_unclassified(100);
Otu1367	9	Bacteria(100);Firmicutes(100);Clostridia(100);Clostridiales(100);Lachnospiraceae(100);Lachnoclostridium(100);
Otu1368	8	Bacteria(100);Firmicutes(100);Clostridia(100);Clostridiales(100);Lachnospiraceae(100);Lachnoclostridium(78);
Otu1369	5	Bacteria(100);Firmicutes(100);Clostridia(100);Clostridiales(100);Ruminococcaceae(100);Ruminococcaceae_UCG-014(100);
Otu1370	10	Bacteria(100);Bacteroidetes(100);Bacteroidia(100);Bacteroidales(100);Bacteroidales_unclassified(100);Bacteroidales_unclassified(100);
Otu1371	4	Bacteria(100);Bacteroidetes(100);Bacteroidia(100);Bacteroidales(100);Bacteroidaceae(100);Bacteroides(100);
Otu1372	16	Bacteria(100);Bacteroidetes(100);Bacteroidia(100);Bacteroidales(100);Bacteroidaceae(100);Bacteroides(100);
Otu1373	11	Bacteria(100);Proteobacteria(100);Gammaproteobacteria(100);Enterobacteriales(100);Enterobacteriaceae(100);Enterobacteriaceae_unclassified(100);
Otu1374	13	Bacteria(100);Firmicutes(100);Clostridia(100);Clostridiales(100);Ruminococcaceae(100);Anaerofilum(100);
Otu1375	12	Bacteria(100);Bacteroidetes(100);Bacteroidia(100);Bacteroidales(100);Bacteroidaceae(100);Bacteroides(100);
Otu1376	18	Bacteria(100);Firmicutes(100);Clostridia(100);Clostridiales(100);Lachnospiraceae(100);Lachnospiraceae_UCG-004(100);
Otu1377	16	Bacteria(100);Firmicutes(100);Negativicutes(100);Selenomonadales(100);Acidaminococcaceae(100);Phascolarctobacterium(100);
Otu1378	13	Bacteria(100);Bacteroidetes(100);Bacteroidia(100);Bacteroidales(100);Muribaculaceae(100);Muribaculaceae_ge(100);
Otu1379	14	Bacteria(100);Firmicutes(100);Clostridia(100);Clostridiales(100);Lachnospiraceae(100);Cuneatibacter(100);
Otu1380	7	Bacteria(100);Firmicutes(100);Bacilli(100);Bacillales(100);Listeriaceae(100);Listeria(100);
Otu1381	10	Bacteria(100);Firmicutes(100);Clostridia(100);Clostridiales(100);Peptococcaceae(100);uncultured(100);
Otu1382	9	Bacteria(100);Firmicutes(100);Clostridia(100);Clostridiales(100);Ruminococcaceae(100);Ruminococcaceae_unclassified(100);
Otu1383	10	Bacteria(100);Firmicutes(100);Clostridia(100);Clostridiales(100);Ruminococcaceae(100);Ruminococcaceae_unclassified(100);
Otu1384	11	Bacteria(100);Actinobacteria(100);Actinobacteria(100);Micrococcales(100);Micrococcaceae(100);Rothia(100);
Otu1385	12	Bacteria(100);Firmicutes(100);Clostridia(100);Clostridiales(100);Ruminococcaceae(100);Ruminococcaceae_UCG-004(100);
Otu1386	10	Bacteria(100);Verrucomicrobia(100);Verrucomicrobiae(100);Verrucomicrobiales(100);Akkermansiaceae(100);Akkermansia(100);
Otu1387	5	Bacteria(100);Bacteroidetes(100);Bacteroidia(100);Bacteroidales(100);Bacteroidaceae(100);Bacteroides(100);
Otu1388	10	Bacteria(100);Firmicutes(100);Negativicutes(100);Selenomonadales(100);Acidaminococcaceae(100);Phascolarctobacterium(100);
Otu1389	16	Bacteria(100);Firmicutes(100);Clostridia(100);Clostridiales(100);Ruminococcaceae(100);Oscillibacter(100);
Otu1390	8	Bacteria(100);Lentisphaerae(100);Lentisphaeria(100);Victivallales(100);Victivallaceae(100);Victivallis(100);
Otu1391	6	Bacteria(100);Firmicutes(100);Erysipelotrichia(100);Erysipelotrichales(100);Erysipelotrichaceae(100);Dielma(100);
Otu1392	8	Bacteria(100);Firmicutes(100);Clostridia(100);Clostridiales(100);Lachnospiraceae(100);Agathobacter(59);
Otu1393	10	Bacteria(100);Firmicutes(100);Clostridia(100);Clostridiales(100);Ruminococcaceae(100);Ruminococcaceae_UCG-003(100);
Otu1394	13	Bacteria(100);Firmicutes(100);Clostridia(100);Clostridiales(100);Clostridiaceae_1(66);Clostridiaceae_1_unclassified(66);
Otu1395	7	Bacteria(100);Firmicutes(100);Clostridia(100);Clostridiales(100);Ruminococcaceae(100);Ruminococcaceae_ge(100);
Otu1396	7	Bacteria(100);Bacteroidetes(100);Bacteroidia(100);Bacteroidales(100);Rikenellaceae(100);Alistipes(100);
Otu1397	11	Bacteria(100);Firmicutes(100);Erysipelotrichia(100);Erysipelotrichales(100);Erysipelotrichaceae(100);Erysipelotrichaceae_UCG-003(100);
Otu1398	6	Bacteria(100);Bacteroidetes(100);Bacteroidia(100);Bacteroidales(100);Tannerellaceae(100);Parabacteroides(100);
Otu1399	13	Bacteria(100);Firmicutes(100);Clostridia(100);Clostridiales(100);Lachnospiraceae(100);Tyzzerella(100);
Otu1400	12	Bacteria(100);Bacteroidetes(100);Bacteroidia(100);Bacteroidales(100);Bacteroidaceae(100);Bacteroides(100);
Otu1401	13	Bacteria(100);Firmicutes(100);Clostridia(100);Clostridiales(100);Lachnospiraceae(100);Lachnospiraceae_unclassified(100);
Otu1402	19	Bacteria(100);Proteobacteria(100);Deltaproteobacteria(100);Desulfovibrionales(100);Desulfovibrionaceae(100);Bilophila(100);
Otu1403	6	Bacteria(100);Firmicutes(100);Clostridia(100);Clostridiales(100);Lachnospiraceae(100);Lachnospiraceae_unclassified(100);
Otu1404	14	Bacteria(100);Firmicutes(100);Clostridia(100);Clostridiales(100);Ruminococcaceae(100);Ruminococcaceae_UCG-002(100);
Otu1405	7	Bacteria(100);Firmicutes(100);Clostridia(100);Clostridiales(100);Clostridiaceae_1(100);Clostridiaceae_1_unclassified(86);
Otu1406	13	Bacteria(100);Bacteroidetes(100);Bacteroidia(100);Bacteroidales(100);Bacteroidaceae(100);Bacteroides(100);
Otu1407	7	Bacteria(100);Firmicutes(100);Clostridia(100);Clostridiales(100);Lachnospiraceae(100);Lachnospiraceae_unclassified(100);
Otu1408	13	Bacteria(100);Proteobacteria(100);Gammaproteobacteria(100);Enterobacteriales(100);Enterobacteriaceae(100);Enterobacteriaceae_unclassified(100);
Otu1409	8	Bacteria(100);Firmicutes(100);Clostridia(100);Clostridiales(100);Ruminococcaceae(100);UBA1819(100);
Otu1410	10	Bacteria(100);Bacteroidetes(100);Bacteroidia(100);Bacteroidales(100);Bacteroidaceae(100);Bacteroides(100);
Otu1411	11	Bacteria(100);Firmicutes(100);Clostridia(100);Clostridiales(100);Christensenellaceae(100);Christensenellaceae_R-7_group(100);
Otu1412	13	Bacteria(100);Bacteroidetes(100);Bacteroidia(100);Bacteroidales(100);Bacteroidaceae(100);Bacteroides(100);
Otu1413	15	Bacteria(100);Bacteroidetes(100);Bacteroidia(100);Bacteroidales(100);Rikenellaceae(100);Alistipes(100);
Otu1414	10	Bacteria(100);Firmicutes(100);Clostridia(100);Clostridiales(100);Peptostreptococcaceae(100);Terrisporobacter(100);
Otu1415	7	Bacteria(100);Firmicutes(100);Clostridia(100);Clostridiales(100);Clostridiaceae_1(100);Clostridiaceae_1_unclassified(100);
Otu1416	8	Bacteria(100);Bacteroidetes(100);Bacteroidia(100);Bacteroidales(100);Bacteroidaceae(100);Bacteroides(100);
Otu1417	8	Bacteria(100);Bacteroidetes(100);Bacteroidia(100);Bacteroidales(100);Bacteroidaceae(100);Bacteroides(100);
Otu1418	11	Bacteria(100);Firmicutes(100);Clostridia(100);Clostridiales(100);Lachnospiraceae(100);Lachnospiraceae_unclassified(100);
Otu1419	15	Bacteria(100);Bacteroidetes(100);Bacteroidia(100);Bacteroidales(100);Bacteroidaceae(100);Bacteroides(100);
Otu1420	15	Bacteria(100);Proteobacteria(100);Gammaproteobacteria(100);Enterobacteriales(100);Enterobacteriaceae(100);Enterobacteriaceae_unclassified(61);
Otu1421	13	Bacteria(100);Bacteroidetes(100);Bacteroidia(100);Bacteroidales(100);Bacteroidaceae(100);Bacteroides(100);
Otu1422	13	Bacteria(100);Proteobacteria(100);Gammaproteobacteria(100);Betaproteobacteriales(100);Burkholderiaceae(100);Parasutterella(100);
Otu1423	12	Bacteria(100);Bacteroidetes(100);Bacteroidia(100);Bacteroidales(100);Tannerellaceae(100);Parabacteroides(100);
Otu1424	11	Bacteria(100);Firmicutes(100);Clostridia(100);Clostridiales(100);Family_XIII(100);Family_XIII_AD3011_group(100);
Otu1425	14	Bacteria(100);Firmicutes(100);Clostridia(100);Clostridiales(100);Lachnospiraceae(100);Lachnospiraceae_UCG-001(100);
Otu1426	10	Bacteria(100);Bacteroidetes(100);Bacteroidia(100);Bacteroidales(100);Bacteroidaceae(100);Bacteroides(100);
Otu1427	9	Bacteria(100);Proteobacteria(100);Gammaproteobacteria(100);Enterobacteriales(100);Enterobacteriaceae(100);Enterobacteriaceae_unclassified(86);
Otu1428	11	Bacteria(100);Firmicutes(100);Clostridia(100);Clostridiales(100);Clostridiaceae_1(100);Clostridiaceae_1_unclassified(100);
Otu1429	5	Bacteria(100);Bacteroidetes(100);Bacteroidia(100);Bacteroidales(100);Rikenellaceae(100);Alistipes(100);
Otu1430	11	Bacteria(100);Proteobacteria(100);Gammaproteobacteria(100);Enterobacteriales(100);Enterobacteriaceae(100);Enterobacteriaceae_unclassified(100);
Otu1431	12	Bacteria(100);Actinobacteria(100);Actinobacteria(100);Bifidobacteriales(100);Bifidobacteriaceae(100);Bifidobacterium(100);
Otu1432	11	Bacteria(100);Firmicutes(100);Clostridia(100);Clostridiales(100);Ruminococcaceae(100);Ruminococcaceae_UCG-002(100);
Otu1433	8	Bacteria(100);Firmicutes(100);Erysipelotrichia(100);Erysipelotrichales(100);Erysipelotrichaceae(100);Catenibacterium(100);
Otu1434	10	Bacteria(100);Firmicutes(100);Clostridia(100);Clostridiales(100);Lachnospiraceae(100);Lachnospiraceae_unclassified(100);
Otu1435	5	Bacteria(100);Firmicutes(100);Clostridia(100);Clostridiales(100);Lachnospiraceae(100);Anaerostipes(100);
Otu1436	7	Bacteria(100);Firmicutes(100);Clostridia(100);Clostridiales(100);Peptostreptococcaceae(100);Peptostreptococcus(100);
Otu1437	9	Bacteria(100);Bacteroidetes(100);Bacteroidia(100);Bacteroidales(100);Bacteroidaceae(100);Bacteroides(100);
Otu1438	12	Bacteria(100);Bacteroidetes(100);Bacteroidia(100);Bacteroidales(100);Bacteroidaceae(100);Bacteroides(100);
Otu1439	9	Bacteria(100);Bacteroidetes(100);Bacteroidia(100);Bacteroidales(100);Bacteroidaceae(100);Bacteroides(100);
Otu1440	9	Bacteria(100);Bacteroidetes(100);Bacteroidia(100);Bacteroidales(100);Bacteroidaceae(100);Bacteroides(100);
Otu1441	7	Bacteria(100);Firmicutes(100);Clostridia(100);Clostridiales(100);Lachnospiraceae(100);Lachnoclostridium(100);
Otu1442	12	Bacteria(100);Bacteroidetes(100);Bacteroidia(100);Bacteroidales(100);Bacteroidaceae(100);Bacteroides(100);
Otu1443	14	Bacteria(100);Firmicutes(100);Clostridia(100);Clostridiales(100);Lachnospiraceae(100);Lachnospiraceae_unclassified(100);
Otu1444	11	Bacteria(100);Firmicutes(100);Clostridia(100);Clostridiales(100);Clostridiaceae_1(100);Clostridium_sensu_stricto_1(100);
Otu1445	17	Bacteria(100);Bacteroidetes(100);Bacteroidia(100);Bacteroidales(100);Bacteroidaceae(100);Bacteroides(100);
Otu1446	7	Bacteria(100);Firmicutes(100);Negativicutes(100);Selenomonadales(100);Veillonellaceae(100);Dialister(100);
Otu1447	16	Bacteria(100);Firmicutes(100);Clostridia(100);Clostridiales(100);Lachnospiraceae(100);UC5-1-2E3(100);
Otu1448	13	Bacteria(100);Firmicutes(100);Clostridia(100);Clostridiales(100);Lachnospiraceae(100);Blautia(100);
Otu1449	13	Bacteria(100);Firmicutes(100);Clostridia(100);Clostridiales(100);Lachnospiraceae(100);Lachnospiraceae_unclassified(100);
Otu1450	10	Bacteria(100);Firmicutes(100);Clostridia(100);Clostridiales(100);Lachnospiraceae(100);Lachnospiraceae_unclassified(100);
Otu1451	15	Bacteria(100);Firmicutes(100);Clostridia(100);Clostridiales(100);Lachnospiraceae(100);Eisenbergiella(100);
Otu1452	9	Bacteria(100);Firmicutes(100);Clostridia(100);Clostridiales(100);Family_XI(100);Parvimonas(100);
Otu1453	14	Bacteria(100);Fusobacteria(100);Fusobacteriia(100);Fusobacteriales(100);Fusobacteriaceae(100);Fusobacterium(100);
Otu1454	14	Bacteria(100);Firmicutes(100);Bacilli(100);Bacillales(100);Listeriaceae(100);Listeria(100);
Otu1455	13	Bacteria(100);Firmicutes(100);Negativicutes(100);Selenomonadales(100);Acidaminococcaceae(100);Phascolarctobacterium(100);
Otu1456	7	Bacteria(100);Bacteroidetes(100);Bacteroidia(100);Bacteroidales(100);Bacteroidaceae(100);Bacteroides(100);
Otu1457	7	Bacteria(100);Bacteroidetes(100);Bacteroidia(100);Bacteroidales(100);Bacteroidaceae(100);Bacteroides(100);
Otu1458	16	Bacteria(100);Firmicutes(100);Clostridia(100);Clostridiales(100);Clostridiaceae_1(100);Clostridium_sensu_stricto_1(100);
Otu1459	10	Bacteria(100);Firmicutes(100);Clostridia(100);Clostridiales(100);Clostridiaceae_1(100);Clostridiaceae_1_unclassified(100);
Otu1460	12	Bacteria(100);Bacteroidetes(100);Bacteroidia(100);Bacteroidales(100);Muribaculaceae(100);Muribaculum(100);
Otu1461	12	Bacteria(100);Firmicutes(100);Erysipelotrichia(100);Erysipelotrichales(100);Erysipelotrichaceae(100);Erysipelotrichaceae_UCG-003(100);
Otu1462	7	Bacteria(100);Firmicutes(100);Clostridia(100);Clostridiales(100);Peptostreptococcaceae(100);Paraclostridium(100);
Otu1463	7	Bacteria(100);Firmicutes(100);Clostridia(100);Clostridiales(100);Ruminococcaceae(100);Ruminococcaceae_unclassified(100);
Otu1464	11	Bacteria(100);Firmicutes(100);Clostridia(100);Clostridiales(100);Peptostreptococcaceae(100);Intestinibacter(100);
Otu1465	3	Bacteria(100);Firmicutes(100);Clostridia(100);Clostridiales(100);Ruminococcaceae(100);Ruminococcaceae_unclassified(100);
Otu1466	14	Bacteria(100);Firmicutes(100);Clostridia(100);Clostridiales(100);Lachnospiraceae(100);Lachnospiraceae_unclassified(100);
Otu1467	14	Bacteria(100);Firmicutes(100);Clostridia(100);Clostridiales(100);Ruminococcaceae(100);Oscillibacter(100);
Otu1468	15	Bacteria(100);Bacteroidetes(100);Bacteroidia(100);Bacteroidales(100);Bacteroidaceae(100);Bacteroides(100);
Otu1469	10	Bacteria(100);Firmicutes(100);Clostridia(100);Clostridiales(100);Clostridiaceae_1(100);Clostridiaceae_1_unclassified(100);
Otu1470	8	Bacteria(100);Firmicutes(100);Clostridia(100);Clostridiales(100);Lachnospiraceae(100);Lachnospiraceae_unclassified(100);
Otu1471	5	Bacteria(100);Firmicutes(100);Clostridia(100);Clostridiales(100);Peptostreptococcaceae(100);Paeniclostridium(100);
Otu1472	10	Bacteria(100);Firmicutes(100);Clostridia(100);Clostridiales(100);Ruminococcaceae(100);Ruminiclostridium_9(100);
Otu1473	9	Bacteria(100);Bacteroidetes(100);Bacteroidia(100);Bacteroidales(100);Rikenellaceae(100);Alistipes(100);
Otu1474	12	Bacteria(100);Firmicutes(100);Clostridia(100);Clostridiales(100);Ruminococcaceae(100);Ruminococcaceae_unclassified(100);
Otu1475	11	Bacteria(100);Firmicutes(100);Clostridia(100);Clostridiales(100);Ruminococcaceae(100);Ruminiclostridium_9(100);
Otu1476	8	Bacteria(100);Proteobacteria(100);Gammaproteobacteria(100);Enterobacteriales(100);Enterobacteriaceae(100);Enterobacteriaceae_unclassified(100);
Otu1477	13	Bacteria(100);Firmicutes(100);Clostridia(100);Clostridiales(100);Ruminococcaceae(100);Ruminococcaceae_UCG-003(100);
Otu1478	3	Bacteria(100);Firmicutes(100);Clostridia(100);Clostridiales(100);Family_XIII(100);Family_XIII_ge(100);
Otu1479	14	Bacteria(100);Firmicutes(100);Clostridia(100);Clostridiales(100);Ruminococcaceae(100);Ruminococcaceae_UCG-003(100);
Otu1480	13	Bacteria(100);Bacteroidetes(100);Bacteroidia(100);Bacteroidales(100);Bacteroidaceae(100);Bacteroides(100);
Otu1481	10	Bacteria(100);Proteobacteria(100);Gammaproteobacteria(100);Enterobacteriales(100);Enterobacteriaceae(100);Enterobacteriaceae_unclassified(100);
Otu1482	15	Bacteria(100);Proteobacteria(100);Gammaproteobacteria(100);Enterobacteriales(100);Enterobacteriaceae(100);Enterobacteriaceae_unclassified(100);
Otu1483	16	Bacteria(100);Firmicutes(100);Clostridia(100);Clostridiales(100);Lachnospiraceae(100);Lachnospiraceae_UCG-004(100);
Otu1484	6	Bacteria(100);Firmicutes(100);Negativicutes(100);Selenomonadales(100);Veillonellaceae(100);Dialister(100);
Otu1485	6	Bacteria(100);Firmicutes(100);Clostridia(100);Clostridiales(100);Lachnospiraceae(100);Fusicatenibacter(100);
Otu1486	10	Bacteria(100);Firmicutes(100);Clostridia(100);Clostridiales(100);Ruminococcaceae(100);Ruminococcaceae_ge(100);
Otu1487	12	Bacteria(100);Firmicutes(100);Clostridia(100);Clostridiales(100);Ruminococcaceae(100);uncultured(100);
Otu1488	9	Bacteria(100);Firmicutes(100);Clostridia(100);Clostridiales(100);Ruminococcaceae(100);Subdoligranulum(100);
Otu1489	13	Bacteria(100);Proteobacteria(100);Gammaproteobacteria(100);Enterobacteriales(100);Enterobacteriaceae(100);Enterobacteriaceae_unclassified(100);
Otu1490	10	Bacteria(100);Firmicutes(100);Clostridia(100);Clostridiales(100);Ruminococcaceae(100);Ruminococcaceae_unclassified(100);
Otu1491	10	Bacteria(100);Firmicutes(63);Clostridia(63);Clostridiales(63);Clostridiaceae_1(63);Clostridiaceae_1_unclassified(63);
Otu1492	9	Bacteria(100);Fusobacteria(100);Fusobacteriia(100);Fusobacteriales(100);Fusobacteriaceae(100);Fusobacterium(100);
Otu1493	11	Bacteria(100);Firmicutes(100);Erysipelotrichia(100);Erysipelotrichales(100);Erysipelotrichaceae(100);Erysipelotrichaceae_ge(100);
Otu1494	10	Bacteria(100);Bacteroidetes(100);Bacteroidia(100);Bacteroidales(100);Bacteroidaceae(100);Bacteroides(100);
Otu1495	5	Bacteria(100);Bacteroidetes(100);Bacteroidia(100);Bacteroidales(100);Bacteroidaceae(100);Bacteroides(100);
Otu1496	6	Bacteria(100);Bacteroidetes(100);Bacteroidia(100);Bacteroidales(100);Bacteroidaceae(100);Bacteroides(100);
Otu1497	12	Bacteria(100);Firmicutes(100);Clostridia(100);Clostridiales(100);Clostridiaceae_1(100);Clostridiaceae_1_unclassified(100);
Otu1498	5	Bacteria(100);Bacteroidetes(100);Bacteroidia(100);Bacteroidales(100);Bacteroidales_unclassified(100);Bacteroidales_unclassified(100);
Otu1499	11	Bacteria(100);Firmicutes(100);Clostridia(100);Clostridiales(100);Peptostreptococcaceae(100);Paraclostridium(100);
Otu1500	8	Bacteria(100);Bacteroidetes(100);Bacteroidia(100);Bacteroidales(100);Bacteroidaceae(100);Bacteroides(100);
Otu1501	16	Bacteria(100);Firmicutes(100);Clostridia(100);Clostridiales(100);Ruminococcaceae(100);Candidatus_Soleaferrea(100);
Otu1502	14	Bacteria(100);Firmicutes(100);Clostridia(100);Clostridiales(100);Ruminococcaceae(100);Ruminococcaceae_UCG-002(100);
Otu1503	8	Bacteria(100);Firmicutes(100);Clostridia(100);Clostridiales(100);Ruminococcaceae(100);Butyricicoccus(100);
Otu1504	14	Bacteria(100);Bacteroidetes(100);Bacteroidia(100);Bacteroidales(100);Bacteroidaceae(100);Bacteroides(100);
Otu1505	17	Bacteria(100);Firmicutes(100);Clostridia(100);Clostridiales(100);Clostridiaceae_1(100);Clostridium_sensu_stricto_1(64);
Otu1506	8	Bacteria(100);Firmicutes(100);Clostridia(100);Clostridiales(100);Lachnospiraceae(100);Lachnospiraceae_unclassified(100);
Otu1507	13	Bacteria(100);Verrucomicrobia(100);Verrucomicrobiae(100);Verrucomicrobiales(100);Akkermansiaceae(100);Akkermansia(100);
Otu1508	9	Bacteria(100);Firmicutes(100);Clostridia(100);Clostridiales(100);Family_XIII(100);Family_XIII_AD3011_group(100);
Otu1509	11	Bacteria(100);Firmicutes(100);Clostridia(100);Clostridiales(100);Lachnospiraceae(100);Hungatella(100);
Otu1510	12	Bacteria(100);Bacteroidetes(100);Bacteroidia(100);Bacteroidales(100);Bacteroidaceae(100);Bacteroides(100);
Otu1511	11	Bacteria(100);Firmicutes(100);Clostridia(100);Clostridiales(100);Lachnospiraceae(100);Lachnoclostridium(100);
Otu1512	13	Bacteria(100);Bacteroidetes(100);Bacteroidia(100);Bacteroidales(100);Bacteroidaceae(100);Bacteroides(100);
Otu1513	14	Bacteria(100);Bacteroidetes(100);Bacteroidia(100);Bacteroidales(100);Bacteroidaceae(100);Bacteroides(100);
Otu1514	10	Bacteria(100);Firmicutes(100);Clostridia(100);Clostridiales(100);Lachnospiraceae(100);Eisenbergiella(100);
Otu1515	6	Bacteria(100);Bacteroidetes(100);Bacteroidia(100);Bacteroidales(100);Bacteroidaceae(100);Bacteroides(100);
Otu1516	9	Bacteria(100);Firmicutes(100);Clostridia(100);Clostridiales(100);Peptostreptococcaceae(100);Paeniclostridium(100);
Otu1517	7	Bacteria(100);Bacteroidetes(100);Bacteroidia(100);Bacteroidales(100);Bacteroidaceae(100);Bacteroides(100);
Otu1518	9	Bacteria(100);Firmicutes(100);Clostridia(100);Clostridiales(100);Ruminococcaceae(100);Ruminococcaceae_UCG-014(100);
Otu1519	12	Bacteria(100);Bacteroidetes(100);Bacteroidia(100);Bacteroidales(100);Bacteroidaceae(100);Bacteroides(100);
Otu1520	8	Bacteria(100);Firmicutes(100);Clostridia(100);Clostridiales(100);Ruminococcaceae(100);Butyricicoccus(100);
Otu1521	7	Bacteria(100);Firmicutes(100);Clostridia(100);Clostridiales(100);Ruminococcaceae(100);Faecalibacterium(100);
Otu1522	11	Bacteria(100);Firmicutes(100);Clostridia(100);Clostridiales(100);Ruminococcaceae(100);Ruminococcaceae_unclassified(100);
Otu1523	11	Bacteria(100);Verrucomicrobia(100);Verrucomicrobiae(100);Verrucomicrobiales(100);Akkermansiaceae(100);Akkermansia(100);
Otu1524	5	Bacteria(100);Firmicutes(100);Clostridia(100);Clostridiales(100);Lachnospiraceae(100);Lachnospiraceae_unclassified(100);
Otu1525	11	Bacteria(100);Firmicutes(100);Clostridia(100);Clostridiales(100);Lachnospiraceae(100);Lachnospiraceae_unclassified(100);
Otu1526	6	Bacteria(100);Firmicutes(100);Clostridia(100);Clostridiales(100);Family_XIII(100);Family_XIII_AD3011_group(100);
Otu1527	9	Bacteria(100);Firmicutes(100);Clostridia(100);Clostridiales(100);Lachnospiraceae(100);Agathobacter(100);
Otu1528	7	Bacteria(100);Firmicutes(100);Clostridia(100);Clostridiales(100);Lachnospiraceae(100);Lachnospiraceae_unclassified(100);
Otu1529	14	Bacteria(100);Lentisphaerae(100);Lentisphaeria(100);Victivallales(100);vadinBE97(100);vadinBE97_ge(100);
Otu1530	8	Bacteria(100);Firmicutes(100);Clostridia(100);Clostridiales(100);Ruminococcaceae(100);Harryflintia(100);
Otu1531	8	Bacteria(100);Firmicutes(100);Bacilli(100);Bacillales(100);Staphylococcaceae(100);Staphylococcus(100);
Otu1532	6	Bacteria(100);Firmicutes(100);Clostridia(100);Clostridiales(100);Ruminococcaceae(100);Ruminococcaceae_unclassified(100);
Otu1533	5	Bacteria(100);Bacteroidetes(100);Bacteroidia(100);Bacteroidales(100);Bacteroidaceae(100);Bacteroides(100);
Otu1534	12	Bacteria(100);Bacteroidetes(100);Bacteroidia(100);Bacteroidales(100);Bacteroidaceae(100);Bacteroides(100);
Otu1535	5	Bacteria(100);Bacteroidetes(100);Bacteroidia(100);Bacteroidales(100);Rikenellaceae(100);Alistipes(100);
Otu1536	14	Bacteria(100);Firmicutes(100);Negativicutes(100);Selenomonadales(100);Veillonellaceae(100);Anaeroglobus(100);
Otu1537	8	Bacteria(100);Firmicutes(100);Clostridia(100);Clostridiales(100);Lachnospiraceae(100);Lachnospiraceae_UCG-004(100);
Otu1538	12	Bacteria(100);Firmicutes(100);Clostridia(100);Clostridiales(100);Lachnospiraceae(100);Lachnospiraceae_unclassified(100);
Otu1539	13	Bacteria(100);Firmicutes(100);Clostridia(100);Clostridiales(100);Ruminococcaceae(100);Ruminiclostridium_9(100);
Otu1540	8	Bacteria(100);Proteobacteria(100);Gammaproteobacteria(100);Enterobacteriales(100);Enterobacteriaceae(100);Enterobacteriaceae_unclassified(100);
Otu1541	9	Bacteria(100);Bacteroidetes(100);Bacteroidia(100);Bacteroidales(100);Bacteroidaceae(100);Bacteroides(100);
Otu1542	10	Bacteria(100);Firmicutes(100);Clostridia(100);Clostridiales(100);Clostridiales_unclassified(100);Clostridiales_unclassified(100);
Otu1543	7	Bacteria(100);Firmicutes(100);Clostridia(100);Clostridiales(100);Clostridiaceae_1(100);Clostridiaceae_1_unclassified(100);
Otu1544	11	Bacteria(100);Proteobacteria(100);Gammaproteobacteria(100);Enterobacteriales(100);Enterobacteriaceae(100);Enterobacteriaceae_unclassified(100);
Otu1545	12	Bacteria(100);Firmicutes(100);Clostridia(100);Clostridiales(100);Clostridiaceae_1(100);Clostridiaceae_1_unclassified(100);
Otu1546	13	Bacteria(100);Firmicutes(100);Clostridia(100);Clostridiales(100);Clostridiaceae_1(100);Clostridium_sensu_stricto_1(100);
Otu1547	10	Bacteria(100);Firmicutes(100);Negativicutes(100);Selenomonadales(100);Veillonellaceae(100);Veillonella(100);
Otu1548	14	Bacteria(100);Firmicutes(100);Clostridia(100);Clostridiales(100);Lachnospiraceae(100);Roseburia(100);
Otu1549	7	Bacteria(100);Firmicutes(100);Clostridia(100);Clostridiales(100);Lachnospiraceae(100);Lachnospiraceae_UCG-004(67);
Otu1550	14	Bacteria(100);Firmicutes(100);Bacilli(100);Lactobacillales(100);Enterococcaceae(100);Enterococcaceae_unclassified(100);
Otu1551	12	Bacteria(100);Bacteroidetes(100);Bacteroidia(100);Bacteroidales(100);Bacteroidaceae(100);Bacteroides(100);
Otu1552	8	Bacteria(100);Firmicutes(100);Clostridia(100);Clostridiales(100);Lachnospiraceae(100);Lachnospiraceae_unclassified(100);
Otu1553	9	Bacteria(100);Bacteroidetes(100);Bacteroidia(100);Bacteroidales(100);Bacteroidaceae(100);Bacteroides(100);
Otu1554	6	Bacteria(100);Firmicutes(100);Clostridia(100);Clostridiales(100);Lachnospiraceae(100);Lachnoclostridium(100);
Otu1555	4	Bacteria(100);Proteobacteria(100);Gammaproteobacteria(100);Pasteurellales(100);Pasteurellaceae(100);Pasteurellaceae_unclassified(100);
Otu1556	12	Bacteria(100);Firmicutes(100);Clostridia(100);Clostridiales(100);Lachnospiraceae(100);Coprococcus_3(100);
Otu1557	9	Bacteria(100);Proteobacteria(100);Gammaproteobacteria(100);Betaproteobacteriales(100);Burkholderiaceae(100);Parasutterella(100);
Otu1558	11	Bacteria(100);Proteobacteria(100);Gammaproteobacteria(100);Enterobacteriales(100);Enterobacteriaceae(100);Enterobacteriaceae_unclassified(100);
Otu1559	14	Bacteria(100);Firmicutes(100);Negativicutes(100);Selenomonadales(100);Acidaminococcaceae(100);Phascolarctobacterium(100);
Otu1560	10	Bacteria(100);Firmicutes(100);Negativicutes(100);Selenomonadales(100);Acidaminococcaceae(100);Phascolarctobacterium(100);
Otu1561	11	Bacteria(100);Firmicutes(100);Clostridia(100);Clostridiales(100);Clostridiaceae_1(100);Clostridium_sensu_stricto_1(100);
Otu1562	6	Bacteria(100);Bacteroidetes(100);Bacteroidia(100);Bacteroidales(100);Bacteroidaceae(100);Bacteroides(100);
Otu1563	9	Bacteria(100);Firmicutes(100);Clostridia(100);Clostridiales(100);Ruminococcaceae(100);Ruminococcaceae_unclassified(79);
Otu1564	10	Bacteria(100);Firmicutes(100);Clostridia(100);Clostridiales(100);Christensenellaceae(100);Christensenellaceae_R-7_group(100);
Otu1565	10	Bacteria(100);Firmicutes(100);Erysipelotrichia(100);Erysipelotrichales(100);Erysipelotrichaceae(100);Erysipelatoclostridium(100);
Otu1566	13	Bacteria(100);Bacteroidetes(100);Bacteroidia(100);Bacteroidales(100);Bacteroidaceae(100);Bacteroides(100);
Otu1567	10	Bacteria(100);Firmicutes(100);Clostridia(100);Clostridiales(100);Lachnospiraceae(100);Dorea(100);
Otu1568	5	Bacteria(100);Bacteroidetes(100);Bacteroidia(100);Bacteroidales(100);Bacteroidaceae(100);Bacteroides(100);
Otu1569	5	Bacteria(100);Firmicutes(100);Clostridia(100);Clostridiales(100);Lachnospiraceae(100);Lachnospiraceae_unclassified(100);
Otu1570	7	Bacteria(100);Firmicutes(100);Clostridia(100);Clostridiales(100);Ruminococcaceae(100);Ruminococcaceae_UCG-009(100);
Otu1571	10	Bacteria(100);Firmicutes(100);Clostridia(100);Clostridiales(100);Ruminococcaceae(100);Butyricicoccus(100);
Otu1572	5	Bacteria(100);Firmicutes(100);Clostridia(100);Clostridiales(100);Lachnospiraceae(100);Lachnospiraceae_unclassified(75);
Otu1573	7	Bacteria(100);Firmicutes(100);Clostridia(100);Clostridiales(100);Ruminococcaceae(100);Ruminococcaceae_unclassified(100);
Otu1574	7	Bacteria(100);Firmicutes(100);Clostridia(100);Clostridiales(100);Lachnospiraceae(100);Lachnospiraceae_unclassified(100);
Otu1575	3	Bacteria(100);Firmicutes(100);Clostridia(100);Clostridiales(100);Lachnospiraceae(100);Lachnoclostridium(100);
Otu1576	10	Bacteria(100);Bacteroidetes(100);Bacteroidia(100);Bacteroidales(100);Rikenellaceae(100);Alistipes(100);
Otu1577	13	Bacteria(100);Bacteroidetes(100);Bacteroidia(100);Bacteroidales(100);Bacteroidaceae(100);Bacteroides(100);
Otu1578	6	Bacteria(100);Firmicutes(100);Clostridia(100);Clostridiales(100);Ruminococcaceae(100);Ruminococcus_2(100);
Otu1579	7	Bacteria(100);Firmicutes(100);Erysipelotrichia(100);Erysipelotrichales(100);Erysipelotrichaceae(100);Solobacterium(100);
Otu1580	8	Bacteria(100);Firmicutes(100);Clostridia(100);Clostridiales(100);Lachnospiraceae(100);Tyzzerella(100);
Otu1581	9	Bacteria(100);Firmicutes(100);Clostridia(100);Clostridiales(100);Lachnospiraceae(100);Lachnoclostridium(100);
Otu1582	6	Bacteria(100);Firmicutes(100);Negativicutes(100);Selenomonadales(100);Acidaminococcaceae(100);Phascolarctobacterium(100);
Otu1583	4	Bacteria(100);Firmicutes(100);Clostridia(100);Clostridiales(100);Lachnospiraceae(100);Lachnoclostridium(100);
Otu1584	12	Bacteria(100);Bacteroidetes(100);Bacteroidia(100);Bacteroidales(100);Bacteroidaceae(100);Bacteroides(100);
Otu1585	12	Bacteria(100);Firmicutes(100);Clostridia(100);Clostridiales(100);Ruminococcaceae(100);Oscillibacter(100);
Otu1586	5	Bacteria(100);Bacteroidetes(100);Bacteroidia(100);Bacteroidales(100);Bacteroidaceae(100);Bacteroides(100);
Otu1587	13	Bacteria(100);Firmicutes(100);Bacilli(100);Lactobacillales(100);Streptococcaceae(100);Streptococcus(100);
Otu1588	9	Bacteria(100);Firmicutes(100);Clostridia(100);Clostridiales(100);Lachnospiraceae(100);Lachnospiraceae_unclassified(82);
Otu1589	14	Bacteria(100);Firmicutes(100);Bacilli(100);Bacillales(100);Family_XI(100);Gemella(100);
Otu1590	7	Bacteria(100);Firmicutes(100);Clostridia(100);Clostridiales(100);Peptostreptococcaceae(100);Paraclostridium(100);
Otu1591	9	Bacteria(100);Actinobacteria(100);Actinobacteria(100);Actinomycetales(100);Actinomycetaceae(100);Actinomyces(100);
Otu1592	5	Bacteria(100);Firmicutes(100);Clostridia(100);Clostridiales(100);Peptostreptococcaceae(100);Paraclostridium(100);
Otu1593	8	Bacteria(100);Firmicutes(100);Clostridia(100);Clostridiales(100);Lachnospiraceae(100);Lachnospiraceae_unclassified(100);
Otu1594	7	Bacteria(100);Firmicutes(100);Clostridia(100);Clostridiales(100);Family_XI(100);Finegoldia(100);
Otu1595	7	Bacteria(100);Firmicutes(100);Clostridia(100);Clostridiales(100);Lachnospiraceae(100);Tyzzerella(100);
Otu1596	12	Bacteria(100);Bacteroidetes(100);Bacteroidia(100);Bacteroidales(100);Bacteroidaceae(100);Bacteroides(100);
Otu1597	11	Bacteria(100);Bacteroidetes(100);Bacteroidia(100);Bacteroidales(100);Bacteroidaceae(100);Bacteroides(100);
Otu1598	12	Bacteria(100);Firmicutes(100);Clostridia(100);Clostridiales(100);Christensenellaceae(100);Christensenellaceae_R-7_group(100);
Otu1599	5	Bacteria(100);Firmicutes(100);Clostridia(100);Clostridiales(100);Lachnospiraceae(100);Hungatella(100);
Otu1600	6	Bacteria(100);Proteobacteria(100);Gammaproteobacteria(100);Enterobacteriales(100);Enterobacteriaceae(100);Enterobacteriaceae_unclassified(100);
Otu1601	5	Bacteria(100);Firmicutes(100);Clostridia(100);Clostridiales(100);Peptostreptococcaceae(100);Intestinibacter(100);
Otu1602	4	Bacteria(100);Firmicutes(100);Clostridia(100);Clostridiales(100);Clostridiaceae_1(100);Clostridiaceae_1_unclassified(75);
Otu1603	6	Bacteria(100);Proteobacteria(100);Deltaproteobacteria(100);Desulfovibrionales(100);Desulfovibrionaceae(100);Bilophila(100);
Otu1604	8	Bacteria(100);Firmicutes(100);Clostridia(100);Clostridiales(100);Clostridiaceae_1(100);Clostridium_sensu_stricto_15(100);
Otu1605	6	Bacteria(100);Bacteroidetes(100);Bacteroidia(100);Bacteroidales(100);Bacteroidaceae(100);Bacteroides(100);
Otu1606	15	Bacteria(100);Firmicutes(100);Clostridia(100);Clostridiales(100);Lachnospiraceae(100);Lachnospiraceae_unclassified(100);
Otu1607	10	Bacteria(100);Bacteroidetes(100);Bacteroidia(100);Bacteroidales(100);Bacteroidaceae(100);Bacteroides(100);
Otu1608	10	Bacteria(100);Firmicutes(100);Clostridia(100);Clostridiales(100);Ruminococcaceae(100);Ruminococcaceae_unclassified(100);
Otu1609	20	Bacteria(100);Bacteroidetes(100);Bacteroidia(100);Bacteroidales(100);Bacteroidaceae(100);Bacteroides(100);
Otu1610	9	Bacteria(100);Firmicutes(100);Clostridia(100);Clostridiales(100);Ruminococcaceae(100);Ruminococcaceae_UCG-013(100);
Otu1611	7	Bacteria(100);Firmicutes(100);Clostridia(100);Clostridiales(100);Family_XI(100);Gallicola(100);
Otu1612	7	Bacteria(100);Verrucomicrobia(100);Verrucomicrobiae(100);Verrucomicrobiales(100);Akkermansiaceae(100);Akkermansia(100);
Otu1613	6	Bacteria(100);Firmicutes(100);Clostridia(100);Clostridiales(100);Ruminococcaceae(100);Ruminococcaceae_UCG-005(100);
Otu1614	5	Bacteria(100);Proteobacteria(100);Gammaproteobacteria(100);Enterobacteriales(100);Enterobacteriaceae(100);Escherichia-Shigella(100);
Otu1615	5	Bacteria(100);Firmicutes(100);Clostridia(100);Clostridiales(100);Lachnospiraceae(100);Lachnospiraceae_unclassified(100);
Otu1616	2	Bacteria(100);Synergistetes(100);Synergistia(100);Synergistales(100);Synergistaceae(100);Cloacibacillus(100);
Otu1617	3	Bacteria(100);Proteobacteria(100);Gammaproteobacteria(100);Pasteurellales(100);Pasteurellaceae(100);Pasteurellaceae_unclassified(100);
Otu1618	7	Bacteria(100);Firmicutes(100);Clostridia(100);Clostridiales(100);Lachnospiraceae(100);Lachnospiraceae_unclassified(100);
Otu1619	7	Bacteria(100);Bacteroidetes(100);Bacteroidia(100);Bacteroidales(100);Bacteroidaceae(100);Bacteroides(100);
Otu1620	8	Bacteria(100);Firmicutes(100);Clostridia(100);Clostridiales(100);Clostridiaceae_1(100);Clostridium_sensu_stricto_1(100);
Otu1621	10	Bacteria(100);Firmicutes(100);Clostridia(100);Clostridiales(100);Lachnospiraceae(100);Lachnospiraceae_unclassified(100);
Otu1622	5	Bacteria(100);Bacteroidetes(100);Bacteroidia(100);Bacteroidales(100);Bacteroidaceae(100);Bacteroides(100);
Otu1623	3	Bacteria(100);Firmicutes(100);Clostridia(100);Clostridiales(100);Ruminococcaceae(100);Ruminococcaceae_UCG-010(100);
Otu1624	10	Bacteria(100);Firmicutes(100);Clostridia(100);Clostridiales(100);Lachnospiraceae(100);Sellimonas(100);
Otu1625	11	Bacteria(100);Firmicutes(100);Clostridia(100);Clostridiales(100);Ruminococcaceae(100);Ruminococcaceae_unclassified(100);
Otu1626	13	Bacteria(100);Firmicutes(100);Clostridia(100);Clostridiales(100);Ruminococcaceae(100);Hydrogenoanaerobacterium(100);
Otu1627	10	Bacteria(100);Firmicutes(100);Clostridia(100);Clostridiales(100);Lachnospiraceae(100);Lachnospiraceae_unclassified(100);
Otu1628	10	Bacteria(100);Firmicutes(100);Clostridia(100);Clostridiales(100);Ruminococcaceae(100);Intestinimonas(100);
Otu1629	7	Bacteria(100);Firmicutes(100);Clostridia(100);Clostridiales(100);Christensenellaceae(100);Christensenellaceae_R-7_group(100);
Otu1630	8	Bacteria(100);Proteobacteria(100);Gammaproteobacteria(100);Enterobacteriales(100);Enterobacteriaceae(100);Enterobacteriaceae_unclassified(100);
Otu1631	8	Bacteria(100);Firmicutes(100);Clostridia(100);Clostridiales(100);Ruminococcaceae(100);Ruminiclostridium_9(100);
Otu1632	11	Bacteria(100);Bacteroidetes(100);Bacteroidia(100);Bacteroidales(100);Bacteroidaceae(100);Bacteroides(100);
Otu1633	6	Bacteria(100);Firmicutes(100);Clostridia(100);Clostridia_unclassified(100);Clostridia_unclassified(100);Clostridia_unclassified(100);
Otu1634	6	Bacteria(100);Firmicutes(100);Clostridia(100);Clostridiales(100);Lachnospiraceae(100);Lachnospiraceae_unclassified(77);
Otu1635	8	Bacteria(100);Bacteroidetes(100);Bacteroidia(100);Bacteroidales(100);Bacteroidaceae(100);Bacteroides(100);
Otu1636	8	Bacteria(100);Bacteroidetes(100);Bacteroidia(100);Bacteroidales(100);Bacteroidaceae(100);Bacteroides(100);
Otu1637	11	Bacteria(100);Bacteroidetes(100);Bacteroidia(100);Bacteroidales(100);Bacteroidaceae(100);Bacteroides(100);
Otu1638	15	Bacteria(100);Firmicutes(100);Clostridia(100);Clostridiales(100);Ruminococcaceae(100);Ruminococcaceae_UCG-002(100);
Otu1639	12	Bacteria(100);Firmicutes(100);Bacilli(100);Bacilli_unclassified(100);Bacilli_unclassified(100);Bacilli_unclassified(100);
Otu1640	9	Bacteria(100);Firmicutes(100);Clostridia(100);Clostridiales(100);Ruminococcaceae(100);GCA-900066225(100);
Otu1641	7	Bacteria(100);Firmicutes(100);Clostridia(100);Clostridiales(100);Lachnospiraceae(100);Lachnospiraceae_unclassified(100);
Otu1642	9	Bacteria(100);Firmicutes(100);Clostridia(100);Clostridiales(100);Lachnospiraceae(100);Tyzzerella(100);
Otu1643	8	Bacteria(100);Proteobacteria(100);Gammaproteobacteria(100);Betaproteobacteriales(100);Burkholderiaceae(100);Parasutterella(100);
Otu1644	7	Bacteria(100);Firmicutes(100);Clostridia(100);Clostridiales(100);Clostridiaceae_1(100);Clostridiaceae_1_unclassified(100);
Otu1645	13	Bacteria(100);Verrucomicrobia(100);Verrucomicrobiae(100);Verrucomicrobiales(100);Akkermansiaceae(100);Akkermansia(100);
Otu1646	6	Bacteria(100);Firmicutes(100);Clostridia(100);Clostridiales(100);Lachnospiraceae(100);Coprococcus_2(100);
Otu1647	6	Bacteria(100);Firmicutes(100);Clostridia(100);Clostridiales(100);Peptostreptococcaceae(100);Paeniclostridium(100);
Otu1648	8	Bacteria(100);Firmicutes(100);Clostridia(100);Clostridiales(100);Lachnospiraceae(100);Sellimonas(100);
Otu1649	10	Bacteria(100);Firmicutes(100);Clostridia(100);Clostridiales(100);Lachnospiraceae(100);Lachnospiraceae_unclassified(100);
Otu1650	7	Bacteria(100);Bacteroidetes(100);Bacteroidia(100);Bacteroidales(100);Bacteroidaceae(100);Bacteroides(100);
Otu1651	11	Bacteria(100);Firmicutes(100);Clostridia(100);Clostridiales(100);Ruminococcaceae(100);Oscillibacter(100);
Otu1652	1	Bacteria(100);Firmicutes(100);Clostridia(100);Clostridiales(100);Ruminococcaceae(100);Ruminococcaceae_unclassified(100);
Otu1653	13	Bacteria(100);Firmicutes(100);Erysipelotrichia(100);Erysipelotrichales(100);Erysipelotrichaceae(100);Erysipelatoclostridium(100);
Otu1654	7	Bacteria(100);Firmicutes(100);Clostridia(100);Clostridiales(100);Ruminococcaceae(100);Faecalibacterium(100);
Otu1655	5	Bacteria(100);Firmicutes(100);Clostridia(100);Clostridiales(100);Lachnospiraceae(100);Agathobacter(100);
Otu1656	11	Bacteria(100);Bacteroidetes(100);Bacteroidia(100);Bacteroidales(100);Bacteroidaceae(100);Bacteroides(100);
Otu1657	5	Bacteria(100);Firmicutes(100);Clostridia(100);Clostridiales(100);Lachnospiraceae(100);Lachnospiraceae_UCG-010(100);
Otu1658	11	Bacteria(100);Firmicutes(100);Erysipelotrichia(100);Erysipelotrichales(100);Erysipelotrichaceae(100);Erysipelatoclostridium(100);
Otu1659	8	Bacteria(100);Firmicutes(100);Clostridia(100);Clostridiales(100);Lachnospiraceae(100);Lachnospiraceae_UCG-004(100);
Otu1660	3	Bacteria(100);Firmicutes(100);Clostridia(100);Clostridiales(100);Ruminococcaceae(100);Ruminococcus_1(100);
Otu1661	9	Bacteria(100);Bacteroidetes(100);Bacteroidia(100);Bacteroidales(100);Bacteroidaceae(100);Bacteroides(100);
Otu1662	7	Bacteria(100);Firmicutes(100);Clostridia(100);Clostridiales(100);Lachnospiraceae(100);Lachnospiraceae_unclassified(100);
Otu1663	5	Bacteria(100);Bacteroidetes(100);Bacteroidia(100);Bacteroidales(100);Bacteroidaceae(100);Bacteroides(100);
Otu1664	6	Bacteria(100);Bacteroidetes(100);Bacteroidia(100);Bacteroidales(100);Bacteroidaceae(100);Bacteroides(100);
Otu1665	4	Bacteria(100);Firmicutes(100);Clostridia(100);Clostridiales(100);Christensenellaceae(100);Christensenellaceae_R-7_group(100);
Otu1666	7	Bacteria(100);Firmicutes(100);Clostridia(100);Clostridiales(100);Clostridiaceae_1(100);Clostridiaceae_1_unclassified(100);
Otu1667	7	Bacteria(100);Firmicutes(100);Clostridia(100);Clostridiales(100);Lachnospiraceae(100);Lachnospiraceae_unclassified(100);
Otu1668	8	Bacteria(100);Firmicutes(100);Clostridia(100);Clostridiales(100);Lachnospiraceae(100);Lachnospiraceae_unclassified(52);
Otu1669	9	Bacteria(100);Firmicutes(100);Clostridia(100);Clostridiales(100);Ruminococcaceae(100);Ruminococcaceae_unclassified(100);
Otu1670	7	Bacteria(100);Firmicutes(100);Clostridia(100);Clostridiales(100);Lachnospiraceae(100);Lachnospiraceae_unclassified(100);
Otu1671	7	Bacteria(100);Bacteroidetes(100);Bacteroidia(100);Bacteroidales(100);Bacteroidaceae(100);Bacteroides(100);
Otu1672	10	Bacteria(100);Firmicutes(100);Erysipelotrichia(100);Erysipelotrichales(100);Erysipelotrichaceae(100);Erysipelatoclostridium(100);
Otu1673	6	Bacteria(100);Firmicutes(100);Clostridia(100);Clostridiales(100);Lachnospiraceae(100);Lachnospiraceae_unclassified(100);
Otu1674	3	Bacteria(100);Bacteroidetes(100);Bacteroidia(100);Bacteroidales(100);Bacteroidales_unclassified(100);Bacteroidales_unclassified(100);
Otu1675	7	Bacteria(100);Proteobacteria(100);Deltaproteobacteria(100);Desulfovibrionales(100);Desulfovibrionaceae(100);Bilophila(100);
Otu1676	5	Bacteria(100);Firmicutes(100);Clostridia(100);Clostridiales(100);Ruminococcaceae(100);Subdoligranulum(100);
Otu1677	7	Bacteria(100);Firmicutes(100);Clostridia(100);Clostridiales(100);Family_XIII(100);Family_XIII_ge(100);
Otu1678	10	Bacteria(100);Bacteroidetes(100);Bacteroidia(100);Bacteroidales(100);Tannerellaceae(100);Parabacteroides(100);
Otu1679	9	Bacteria(100);Firmicutes(100);Clostridia(100);Clostridiales(100);Family_XIII(100);Mogibacterium(100);
Otu1680	6	Bacteria(100);Proteobacteria(100);Gammaproteobacteria(100);Enterobacteriales(100);Enterobacteriaceae(100);Escherichia-Shigella(100);
Otu1681	8	Bacteria(100);Firmicutes(100);Clostridia(100);Clostridiales(100);Family_XIII(100);Family_XIII_unclassified(68);
Otu1682	6	Bacteria(100);Proteobacteria(100);Gammaproteobacteria(100);Betaproteobacteriales(100);Burkholderiaceae(100);Parasutterella(100);
Otu1683	4	Bacteria(100);Bacteroidetes(100);Bacteroidia(100);Bacteroidales(100);Bacteroidaceae(100);Bacteroides(100);
Otu1684	5	Bacteria(100);Firmicutes(100);Clostridia(100);Clostridiales(100);Lachnospiraceae(100);Sellimonas(100);
Otu1685	7	Bacteria(100);Firmicutes(100);Clostridia(100);Clostridiales(100);Lachnospiraceae(100);Lachnoclostridium(100);
Otu1686	6	Bacteria(100);Firmicutes(100);Clostridia(100);Clostridiales(100);Lachnospiraceae(100);Lachnospiraceae_ge(100);
Otu1687	7	Bacteria(100);Bacteroidetes(100);Bacteroidia(100);Bacteroidales(100);Bacteroidaceae(100);Bacteroides(100);
Otu1688	10	Bacteria(100);Firmicutes(100);Clostridia(100);Clostridiales(100);Peptostreptococcaceae(100);Terrisporobacter(100);
Otu1689	4	Bacteria(100);Proteobacteria(100);Gammaproteobacteria(100);Enterobacteriales(100);Enterobacteriaceae(100);Enterobacteriaceae_unclassified(100);
Otu1690	5	Bacteria(100);Firmicutes(100);Erysipelotrichia(100);Erysipelotrichales(100);Erysipelotrichaceae(100);Erysipelotrichaceae_unclassified(100);
Otu1691	7	Bacteria(100);Bacteroidetes(100);Bacteroidia(100);Bacteroidales(100);Bacteroidaceae(100);Bacteroides(100);
Otu1692	6	Bacteria(100);Firmicutes(100);Clostridia(100);Clostridiales(100);Lachnospiraceae(100);Lachnospiraceae_unclassified(100);
Otu1693	3	Bacteria(100);Firmicutes(100);Erysipelotrichia(100);Erysipelotrichales(100);Erysipelotrichaceae(100);Erysipelatoclostridium(100);
Otu1694	7	Bacteria(100);Firmicutes(100);Erysipelotrichia(100);Erysipelotrichales(100);Erysipelotrichaceae(100);Erysipelotrichaceae_ge(100);
Otu1695	5	Bacteria(100);Bacteroidetes(100);Bacteroidia(100);Bacteroidales(100);Bacteroidaceae(100);Bacteroides(100);
Otu1696	6	Bacteria(100);Firmicutes(100);Clostridia(100);Clostridiales(100);Lachnospiraceae(100);Lachnospiraceae_unclassified(75);
Otu1697	8	Bacteria(100);Firmicutes(100);Clostridia(100);Clostridiales(100);Ruminococcaceae(100);Oscillibacter(100);
Otu1698	9	Bacteria(100);Bacteroidetes(100);Bacteroidia(100);Bacteroidales(100);Bacteroidaceae(100);Bacteroides(100);
Otu1699	6	Bacteria(100);Firmicutes(100);Clostridia(100);Clostridiales(100);Clostridiaceae_1(100);Clostridium_sensu_stricto_13(100);
Otu1700	11	Bacteria(100);Firmicutes(100);Clostridia(100);Clostridiales(100);Peptostreptococcaceae(100);Paeniclostridium(100);
Otu1701	5	Bacteria(100);Firmicutes(100);Clostridia(100);Clostridiales(100);Lachnospiraceae(100);Lachnospiraceae_unclassified(100);
Otu1702	3	Bacteria(100);Firmicutes(100);Clostridia(100);Clostridiales(100);Lachnospiraceae(100);Lachnospiraceae_unclassified(100);
Otu1703	4	Bacteria(100);Firmicutes(100);Clostridia(100);Clostridiales(100);Lachnospiraceae(100);Lachnospiraceae_unclassified(100);
Otu1704	8	Bacteria(100);Firmicutes(100);Clostridia(100);Clostridiales(100);Lachnospiraceae(100);Sellimonas(100);
Otu1705	2	Bacteria(100);Bacteroidetes(100);Bacteroidia(100);Bacteroidales(100);Rikenellaceae(100);Alistipes(100);
Otu1706	9	Bacteria(100);Firmicutes(100);Clostridia(100);Clostridiales(100);Lachnospiraceae(100);Marvinbryantia(100);
Otu1707	7	Bacteria(100);Bacteroidetes(100);Bacteroidia(100);Bacteroidales(100);Bacteroidaceae(100);Bacteroides(100);
Otu1708	4	Bacteria(100);Firmicutes(100);Clostridia(100);Clostridiales(100);Lachnospiraceae(100);Lachnospiraceae_unclassified(100);
Otu1709	9	Bacteria(100);Firmicutes(100);Clostridia(100);Clostridiales(100);Ruminococcaceae(100);Ruminococcus_1(100);
Otu1710	7	Bacteria(100);Firmicutes(100);Clostridia(100);Clostridiales(100);Ruminococcaceae(100);Ruminococcaceae_UCG-013(100);
Otu1711	10	Bacteria(100);Firmicutes(100);Clostridia(100);Clostridia_unclassified(60);Clostridia_unclassified(60);Clostridia_unclassified(60);
Otu1712	5	Bacteria(100);Firmicutes(100);Clostridia(100);Clostridiales(100);Lachnospiraceae(100);Hungatella(100);
Otu1713	5	Bacteria(100);Firmicutes(100);Clostridia(100);Clostridiales(100);Clostridiaceae_1(100);Clostridiaceae_1_unclassified(100);
Otu1714	7	Bacteria(100);Firmicutes(100);Clostridia(100);Clostridiales(100);Lachnospiraceae(100);Lachnoclostridium(71);
Otu1715	6	Bacteria(100);Firmicutes(100);Clostridia(100);Clostridiales(100);Family_XIII(100);Family_XIII_unclassified(100);
Otu1716	9	Bacteria(100);Bacteroidetes(100);Bacteroidia(100);Bacteroidales(100);Bacteroidaceae(100);Bacteroides(100);
Otu1717	6	Bacteria(100);Firmicutes(100);Erysipelotrichia(100);Erysipelotrichales(100);Erysipelotrichaceae(100);Catenibacterium(100);
Otu1718	8	Bacteria(100);Firmicutes(100);Erysipelotrichia(100);Erysipelotrichales(100);Erysipelotrichaceae(100);Merdibacter(100);
Otu1719	8	Bacteria(100);Proteobacteria(100);Gammaproteobacteria(100);Betaproteobacteriales(100);Burkholderiaceae(100);Sutterella(100);
Otu1720	8	Bacteria(100);Firmicutes(100);Clostridia(100);Clostridiales(100);Ruminococcaceae(100);Ruminococcaceae_unclassified(100);
Otu1721	10	Bacteria(100);Firmicutes(100);Clostridia(100);Clostridiales(100);Lachnospiraceae(100);Lachnoclostridium(63);
Otu1722	15	Bacteria(100);Firmicutes(100);Clostridia(100);Clostridiales(100);Ruminococcaceae(100);Ruminococcaceae_UCG-002(100);
Otu1723	6	Bacteria(100);Firmicutes(100);Clostridia(100);Clostridiales(100);Ruminococcaceae(100);Oscillibacter(100);
Otu1724	9	Bacteria(100);Bacteroidetes(100);Bacteroidia(100);Bacteroidales(100);Bacteroidaceae(100);Bacteroides(100);
Otu1725	10	Bacteria(100);Firmicutes(100);Clostridia(100);Clostridiales(100);Lachnospiraceae(100);Lachnoclostridium(100);
Otu1726	12	Bacteria(100);Bacteroidetes(100);Bacteroidia(100);Bacteroidales(100);Bacteroidaceae(100);Bacteroides(100);
Otu1727	7	Bacteria(100);Firmicutes(100);Clostridia(100);Clostridiales(100);Clostridiaceae_1(100);Clostridium_sensu_stricto_1(100);
Otu1728	9	Bacteria(100);Firmicutes(100);Clostridia(100);Clostridiales(100);Ruminococcaceae(100);Subdoligranulum(100);
Otu1729	6	Bacteria(100);Bacteroidetes(100);Bacteroidia(100);Bacteroidales(100);Bacteroidaceae(100);Bacteroides(100);
Otu1730	7	Bacteria(100);Firmicutes(100);Clostridia(100);Clostridiales(100);Lachnospiraceae(100);Lachnospiraceae_NK4A136_group(100);
Otu1731	8	Bacteria(100);Bacteroidetes(100);Bacteroidia(100);Bacteroidales(100);Bacteroidaceae(100);Bacteroides(100);
Otu1732	6	Bacteria(100);Bacteroidetes(100);Bacteroidia(100);Bacteroidales(100);Rikenellaceae(100);Alistipes(100);
Otu1733	12	Bacteria(100);Firmicutes(100);Erysipelotrichia(100);Erysipelotrichales(100);Erysipelotrichaceae(100);Erysipelatoclostridium(100);
Otu1734	4	Bacteria(100);Firmicutes(100);Clostridia(100);Clostridiales(100);Peptostreptococcaceae(100);Paraclostridium(100);
Otu1735	6	Bacteria(100);Verrucomicrobia(100);Verrucomicrobiae(100);Verrucomicrobiales(100);Akkermansiaceae(100);Akkermansia(100);
Otu1736	8	Bacteria(100);Bacteroidetes(100);Bacteroidia(100);Bacteroidales(100);Bacteroidaceae(100);Bacteroides(100);
Otu1737	4	Bacteria(100);Firmicutes(100);Clostridia(100);Clostridiales(100);Ruminococcaceae(100);Ruminococcaceae_UCG-002(100);
Otu1738	3	Bacteria(100);Firmicutes(100);Clostridia(100);Clostridiales(100);Family_XIII(100);Family_XIII_AD3011_group(100);
Otu1739	7	Bacteria(100);Firmicutes(100);Bacilli(100);Lactobacillales(100);Streptococcaceae(100);Streptococcus(100);
Otu1740	10	Bacteria(100);Firmicutes(100);Clostridia(100);Clostridiales(100);Family_XIII(100);Family_XIII_AD3011_group(100);
Otu1741	9	Bacteria(100);Bacteroidetes(100);Bacteroidia(100);Bacteroidales(100);Bacteroidaceae(100);Bacteroides(100);
Otu1742	6	Bacteria(100);Bacteroidetes(100);Bacteroidia(100);Bacteroidales(100);Bacteroidales_unclassified(70);Bacteroidales_unclassified(70);
Otu1743	12	Bacteria(100);Firmicutes(100);Clostridia(100);Clostridiales(100);Lachnospiraceae(100);Lachnospiraceae_unclassified(100);
Otu1744	7	Bacteria(100);Bacteroidetes(100);Bacteroidia(100);Bacteroidales(100);Bacteroidaceae(100);Bacteroides(100);
Otu1745	3	Bacteria(100);Bacteroidetes(100);Bacteroidia(100);Bacteroidales(100);Prevotellaceae(100);Paraprevotella(100);
Otu1746	10	Bacteria(100);Firmicutes(100);Clostridia(100);Clostridiales(100);Lachnospiraceae(100);Lachnospiraceae_unclassified(100);
Otu1747	3	Bacteria(100);Firmicutes(100);Clostridia(100);Clostridiales(100);Lachnospiraceae(100);Lachnoclostridium(100);
Otu1748	8	Bacteria(100);Bacteroidetes(100);Bacteroidia(100);Bacteroidales(100);Bacteroidaceae(100);Bacteroides(100);
Otu1749	5	Bacteria(100);Bacteroidetes(100);Bacteroidia(100);Bacteroidales(100);Bacteroidaceae(100);Bacteroides(100);
Otu1750	4	Bacteria(100);Fusobacteria(100);Fusobacteriia(100);Fusobacteriales(100);Fusobacteriaceae(100);Fusobacterium(100);
Otu1751	3	Bacteria(100);Bacteroidetes(100);Bacteroidia(100);Bacteroidales(100);Bacteroidales_unclassified(100);Bacteroidales_unclassified(100);
Otu1752	8	Bacteria(100);Firmicutes(100);Clostridia(100);Clostridiales(100);Peptostreptococcaceae(100);Terrisporobacter(100);
Otu1753	11	Bacteria(100);Proteobacteria(100);Gammaproteobacteria(100);Enterobacteriales(100);Enterobacteriaceae(100);Pluralibacter(100);
Otu1754	9	Bacteria(100);Firmicutes(100);Clostridia(100);Clostridiales(100);Ruminococcaceae(100);uncultured(100);
Otu1755	8	Bacteria(100);Firmicutes(100);Clostridia(100);Clostridiales(100);Lachnospiraceae(100);Lachnoclostridium(74);
Otu1756	8	Bacteria(100);Firmicutes(100);Clostridia(100);Clostridiales(100);Ruminococcaceae(100);Butyricicoccus(100);
Otu1757	7	Bacteria(100);Bacteroidetes(100);Bacteroidia(100);Bacteroidales(100);Bacteroidaceae(100);Bacteroides(100);
Otu1758	2	Bacteria(100);Firmicutes(100);Clostridia(100);Clostridiales(100);Clostridiaceae_1(100);Clostridium_sensu_stricto_13(100);
Otu1759	8	Bacteria(100);Firmicutes(100);Clostridia(100);Clostridiales(100);Lachnospiraceae(100);Lachnospiraceae_UCG-010(100);
Otu1760	7	Bacteria(100);Bacteroidetes(100);Bacteroidia(100);Bacteroidales(100);Bacteroidaceae(100);Bacteroides(100);
Otu1761	11	Bacteria(100);Firmicutes(100);Clostridia(100);Clostridiales(100);Ruminococcaceae(100);Ruminiclostridium_9(100);
Otu1762	4	Bacteria(100);Firmicutes(100);Clostridia(100);Clostridiales(100);Lachnospiraceae(100);Eisenbergiella(100);
Otu1763	7	Bacteria(100);Firmicutes(100);Clostridia(100);Clostridiales(100);Lachnospiraceae(100);Lachnospiraceae_unclassified(100);
Otu1764	7	Bacteria(100);Firmicutes(100);Clostridia(100);Clostridiales(100);Ruminococcaceae(100);Flavonifractor(100);
Otu1765	6	Bacteria(100);Bacteroidetes(100);Bacteroidia(100);Bacteroidales(100);Bacteroidales_unclassified(100);Bacteroidales_unclassified(100);
Otu1766	6	Bacteria(100);Proteobacteria(100);Deltaproteobacteria(100);Desulfovibrionales(100);Desulfovibrionaceae(100);Bilophila(100);
Otu1767	6	Bacteria(100);Firmicutes(100);Clostridia(100);Clostridiales(100);Lachnospiraceae(100);Lachnospiraceae_unclassified(72);
Otu1768	3	Bacteria(100);Firmicutes(100);Clostridia(100);Clostridiales(100);Ruminococcaceae(100);Ruminococcaceae_ge(100);
Otu1769	12	Bacteria(100);Firmicutes(100);Clostridia(100);Clostridiales(100);Clostridiaceae_1(100);Clostridium_sensu_stricto_1(72);
Otu1770	7	Bacteria(100);Firmicutes(100);Clostridia(100);Clostridiales(100);Lachnospiraceae(100);Lachnoclostridium(100);
Otu1771	1	Bacteria(100);Firmicutes(100);Negativicutes(100);Selenomonadales(100);Veillonellaceae(100);Veillonella(100);
Otu1772	5	Bacteria(100);Firmicutes(100);Clostridia(100);Clostridiales(100);Clostridiaceae_1(100);Clostridiaceae_1_unclassified(100);
Otu1773	6	Bacteria(100);Firmicutes(100);Clostridia(100);Clostridiales(100);Peptostreptococcaceae(100);Intestinibacter(100);
Otu1774	9	Bacteria(100);Bacteroidetes(100);Bacteroidia(100);Bacteroidales(100);Bacteroidaceae(100);Bacteroides(100);
Otu1775	11	Bacteria(100);Bacteroidetes(100);Bacteroidia(100);Bacteroidales(100);Bacteroidaceae(100);Bacteroides(100);
Otu1776	7	Bacteria(100);Bacteroidetes(100);Bacteroidia(100);Bacteroidales(100);Bacteroidaceae(100);Bacteroides(100);
Otu1777	7	Bacteria(100);Firmicutes(100);Clostridia(100);Clostridiales(100);Lachnospiraceae(100);Lachnospiraceae_unclassified(100);
Otu1778	4	Bacteria(100);Bacteroidetes(100);Bacteroidia(100);Bacteroidales(100);Bacteroidaceae(100);Bacteroides(100);
Otu1779	2	Bacteria(100);Actinobacteria(100);Coriobacteriia(100);Coriobacteriales(100);Atopobiaceae(100);Atopobium(100);
Otu1780	9	Bacteria(100);Firmicutes(100);Clostridia(100);Clostridiales(100);Lachnospiraceae(100);Lachnospiraceae_unclassified(100);
Otu1781	3	Bacteria(100);Firmicutes(100);Clostridia(100);Clostridiales(100);Ruminococcaceae(100);Ruminococcaceae_UCG-014(100);
Otu1782	6	Bacteria(100);Bacteroidetes(100);Bacteroidia(100);Bacteroidales(100);Bacteroidaceae(100);Bacteroides(100);
Otu1783	12	Bacteria(100);Firmicutes(100);Clostridia(100);Clostridiales(100);Lachnospiraceae(100);Hungatella(100);
Otu1784	8	Bacteria(100);Fusobacteria(100);Fusobacteriia(100);Fusobacteriales(100);Fusobacteriaceae(100);Fusobacterium(100);
Otu1785	3	Bacteria(100);Firmicutes(100);Clostridia(100);Clostridiales(100);Family_XI(100);Murdochiella(100);
Otu1786	5	Bacteria(100);Firmicutes(100);Clostridia(100);Clostridiales(100);Lachnospiraceae(100);Lachnospiraceae_unclassified(100);
Otu1787	5	Bacteria(100);Firmicutes(100);Clostridia(100);Clostridiales(100);Lachnospiraceae(100);Lachnospiraceae_unclassified(100);
Otu1788	6	Bacteria(100);Firmicutes(100);Bacilli(100);Bacillales(100);Bacillales_unclassified(100);Bacillales_unclassified(100);
Otu1789	3	Bacteria(100);Bacteroidetes(100);Bacteroidia(100);Bacteroidales(100);Bacteroidaceae(100);Bacteroides(100);
Otu1790	8	Bacteria(100);Firmicutes(100);Clostridia(100);Clostridiales(100);Ruminococcaceae(100);Ruminococcaceae_UCG-002(100);
Otu1791	6	Bacteria(100);Verrucomicrobia(100);Verrucomicrobiae(100);Verrucomicrobiales(100);Akkermansiaceae(100);Akkermansia(100);
Otu1792	4	Bacteria(100);Firmicutes(100);Clostridia(100);Clostridiales(100);Lachnospiraceae(100);Lachnospiraceae_unclassified(100);
Otu1793	5	Bacteria(100);Bacteroidetes(100);Bacteroidia(100);Bacteroidales(100);Bacteroidaceae(100);Bacteroides(100);
Otu1794	9	Bacteria(100);Firmicutes(100);Clostridia(100);Clostridiales(100);Lachnospiraceae(100);Lachnoclostridium(100);
Otu1795	3	Bacteria(100);Bacteroidetes(100);Bacteroidia(100);Bacteroidales(100);Bacteroidaceae(100);Bacteroides(100);
Otu1796	3	Bacteria(100);Firmicutes(100);Clostridia(100);Clostridiales(100);Lachnospiraceae(100);Lachnospiraceae_UCG-004(100);
Otu1797	9	Bacteria(100);Firmicutes(100);Clostridia(100);Clostridiales(100);Lachnospiraceae(100);Fusicatenibacter(100);
Otu1798	5	Bacteria(100);Firmicutes(100);Clostridia(100);Clostridiales(100);Ruminococcaceae(100);Flavonifractor(100);
Otu1799	9	Bacteria(100);Firmicutes(100);Clostridia(100);Clostridiales(100);Lachnospiraceae(100);Lachnoclostridium(100);
Otu1800	8	Bacteria(100);Bacteroidetes(100);Bacteroidia(100);Bacteroidales(100);Bacteroidaceae(100);Bacteroides(100);
Otu1801	10	Bacteria(100);Firmicutes(100);Clostridia(100);Clostridia_unclassified(100);Clostridia_unclassified(100);Clostridia_unclassified(100);
Otu1802	9	Bacteria(100);Firmicutes(100);Clostridia(100);Clostridiales(100);Ruminococcaceae(100);Ruminococcaceae_unclassified(100);
Otu1803	7	Bacteria(100);Firmicutes(100);Bacilli(100);Lactobacillales(100);Streptococcaceae(100);Streptococcus(100);
Otu1804	5	Bacteria(100);Bacteroidetes(100);Bacteroidia(100);Bacteroidales(100);Bacteroidaceae(100);Bacteroides(100);
Otu1805	7	Bacteria(100);Bacteroidetes(100);Bacteroidia(100);Bacteroidales(100);Bacteroidaceae(100);Bacteroides(100);
Otu1806	7	Bacteria(100);Bacteroidetes(100);Bacteroidia(100);Bacteroidales(100);Bacteroidaceae(100);Bacteroides(100);
Otu1807	9	Bacteria(100);Firmicutes(100);Bacilli(100);Lactobacillales(100);Streptococcaceae(100);Streptococcus(100);
Otu1808	7	Bacteria(100);Bacteroidetes(100);Bacteroidia(100);Bacteroidales(100);Bacteroidaceae(100);Bacteroides(100);
Otu1809	8	Bacteria(100);Firmicutes(100);Clostridia(100);Clostridiales(100);Lachnospiraceae(100);Lachnospiraceae_unclassified(100);
Otu1810	6	Bacteria(100);Bacteroidetes(100);Bacteroidia(100);Bacteroidales(100);Bacteroidaceae(100);Bacteroides(100);
Otu1811	8	Bacteria(100);Bacteroidetes(100);Bacteroidia(100);Bacteroidales(100);Bacteroidaceae(100);Bacteroides(100);
Otu1812	8	Bacteria(100);Firmicutes(100);Clostridia(100);Clostridiales(100);Ruminococcaceae(100);Intestinimonas(100);
Otu1813	14	Bacteria(100);Bacteroidetes(100);Bacteroidia(100);Bacteroidales(100);Bacteroidaceae(100);Bacteroides(100);
Otu1814	8	Bacteria(100);Proteobacteria(100);Gammaproteobacteria(100);Enterobacteriales(100);Enterobacteriaceae(100);Escherichia-Shigella(100);
Otu1815	10	Bacteria(100);Firmicutes(100);Clostridia(100);Clostridiales(100);Clostridiaceae_1(100);Clostridium_sensu_stricto_1(100);
Otu1816	7	Bacteria(100);Firmicutes(100);Clostridia(100);Clostridiales(100);Lachnospiraceae(100);Lachnospiraceae_unclassified(100);
Otu1817	8	Bacteria(100);Firmicutes(100);Clostridia(100);Clostridiales(100);Lachnospiraceae(100);Lachnospiraceae_UCG-010(100);
Otu1818	6	Bacteria(100);Firmicutes(100);Clostridia(100);Clostridiales(100);Lachnospiraceae(100);Lachnoclostridium(100);
Otu1819	6	Bacteria(100);Bacteroidetes(100);Bacteroidia(100);Bacteroidales(100);Bacteroidaceae(100);Bacteroides(100);
Otu1820	6	Bacteria(100);Verrucomicrobia(100);Verrucomicrobiae(100);Verrucomicrobiales(100);Akkermansiaceae(100);Akkermansia(100);
Otu1821	11	Bacteria(100);Bacteroidetes(100);Bacteroidia(100);Bacteroidales(100);Bacteroidaceae(100);Bacteroides(100);
Otu1822	2	Bacteria(100);Firmicutes(100);Clostridia(100);Clostridiales(100);Lachnospiraceae(100);Blautia(100);
Otu1823	9	Bacteria(100);Bacteroidetes(100);Bacteroidia(100);Bacteroidales(100);Bacteroidaceae(100);Bacteroides(100);
Otu1824	4	Bacteria(100);Firmicutes(100);Clostridia(100);Clostridiales(100);Clostridiaceae_1(100);Clostridiaceae_1_unclassified(100);
Otu1825	4	Bacteria(100);Firmicutes(100);Clostridia(100);Clostridiales(100);Lachnospiraceae(100);Coprococcus_3(100);
Otu1826	3	Bacteria(100);Firmicutes(100);Erysipelotrichia(100);Erysipelotrichales(100);Erysipelotrichaceae(100);Candidatus_Stoquefichus(100);
Otu1827	6	Bacteria(100);Firmicutes(100);Bacilli(100);Lactobacillales(100);Streptococcaceae(100);Streptococcus(100);
Otu1828	6	Bacteria(100);Bacteroidetes(100);Bacteroidia(100);Bacteroidales(100);Bacteroidaceae(100);Bacteroides(100);
Otu1829	7	Bacteria(100);Firmicutes(100);Clostridia(100);Clostridiales(100);Lachnospiraceae(100);Lachnospiraceae_unclassified(100);
Otu1830	2	Bacteria(100);Bacteroidetes(100);Bacteroidia(100);Bacteroidales(100);Bacteroidaceae(100);Bacteroides(100);
Otu1831	4	Bacteria(100);Verrucomicrobia(100);Verrucomicrobiae(100);Verrucomicrobiales(100);Akkermansiaceae(100);Akkermansia(100);
Otu1832	7	Bacteria(100);Firmicutes(100);Clostridia(100);Clostridiales(100);Lachnospiraceae(100);Hungatella(100);
Otu1833	5	Bacteria(100);Firmicutes(100);Clostridia(100);Clostridiales(100);Lachnospiraceae(100);Agathobacter(100);
Otu1834	6	Bacteria(100);Bacteroidetes(100);Bacteroidia(100);Bacteroidales(100);Bacteroidaceae(100);Bacteroides(100);
Otu1835	7	Bacteria(100);Firmicutes(100);Clostridia(100);Clostridiales(100);Lachnospiraceae(100);Lachnospiraceae_unclassified(100);
Otu1836	3	Bacteria(100);Firmicutes(100);Clostridia(100);Clostridiales(100);Lachnospiraceae(100);Lachnoclostridium(100);
Otu1837	8	Bacteria(100);Firmicutes(100);Clostridia(100);Clostridiales(100);Ruminococcaceae(100);Ruminococcaceae_UCG-002(100);
Otu1838	5	Bacteria(100);Firmicutes(100);Clostridia(100);Clostridiales(100);Christensenellaceae(100);Christensenellaceae_R-7_group(100);
Otu1839	7	Bacteria(100);Bacteroidetes(100);Bacteroidia(100);Bacteroidales(100);Bacteroidaceae(100);Bacteroides(100);
Otu1840	7	Bacteria(100);Firmicutes(100);Clostridia(100);Clostridiales(100);Clostridiaceae_1(100);Clostridium_sensu_stricto_1(70);
Otu1841	4	Bacteria(100);Firmicutes(100);Clostridia(100);Clostridiales(100);Lachnospiraceae(100);Lachnospiraceae_unclassified(100);
Otu1842	7	Bacteria(100);Bacteroidetes(100);Bacteroidia(100);Bacteroidales(100);Bacteroidaceae(100);Bacteroides(100);
Otu1843	8	Bacteria(100);Firmicutes(100);Clostridia(100);Clostridiales(100);Clostridiaceae_1(100);Clostridiaceae_1_unclassified(100);
Otu1844	10	Bacteria(100);Firmicutes(100);Clostridia(100);Clostridiales(100);Clostridiaceae_1(100);Clostridium_sensu_stricto_1(100);
Otu1845	10	Bacteria(100);Proteobacteria(100);Gammaproteobacteria(100);Enterobacteriales(100);Enterobacteriaceae(100);Enterobacteriaceae_unclassified(100);
Otu1846	8	Bacteria(100);Proteobacteria(100);Gammaproteobacteria(100);Enterobacteriales(100);Enterobacteriaceae(100);Enterobacteriaceae_unclassified(100);
Otu1847	7	Bacteria(100);Firmicutes(100);Clostridia(100);Clostridiales(100);Lachnospiraceae(100);Lachnoclostridium(100);
Otu1848	8	Bacteria(100);Firmicutes(100);Clostridia(100);Clostridiales(100);Lachnospiraceae(100);Lachnospiraceae_unclassified(100);
Otu1849	2	Bacteria(100);Firmicutes(100);Clostridia(100);Clostridiales(100);Clostridiaceae_1(100);Clostridiaceae_1_unclassified(100);
Otu1850	7	Bacteria(100);Bacteroidetes(100);Bacteroidia(100);Bacteroidales(100);Bacteroidaceae(100);Bacteroides(100);
Otu1851	4	Bacteria(100);Firmicutes(100);Bacilli(100);Bacilli_unclassified(100);Bacilli_unclassified(100);Bacilli_unclassified(100);
Otu1852	4	Bacteria(100);Bacteroidetes(100);Bacteroidia(100);Bacteroidales(100);Bacteroidaceae(100);Bacteroides(100);
Otu1853	5	Bacteria(100);Bacteroidetes(100);Bacteroidia(100);Bacteroidales(100);Bacteroidaceae(100);Bacteroides(100);
Otu1854	4	Bacteria(100);Firmicutes(100);Erysipelotrichia(100);Erysipelotrichales(100);Erysipelotrichaceae(100);Coprobacillus(100);
Otu1855	8	Bacteria(100);Actinobacteria(100);Actinobacteria(100);Bifidobacteriales(100);Bifidobacteriaceae(100);Bifidobacterium(100);
Otu1856	9	Bacteria(100);Firmicutes(100);Clostridia(100);Clostridiales(100);Ruminococcaceae(100);Ruminococcaceae_UCG-003(100);
Otu1857	8	Bacteria(100);Firmicutes(100);Clostridia(100);Clostridiales(100);Ruminococcaceae(100);Butyricicoccus(100);
Otu1858	3	Bacteria(100);Proteobacteria(100);Deltaproteobacteria(100);Desulfovibrionales(100);Desulfovibrionaceae(100);Bilophila(100);
Otu1859	6	Bacteria(100);Firmicutes(100);Clostridia(100);Clostridiales(100);Ruminococcaceae(100);Ruminococcaceae_UCG-003(100);
Otu1860	5	Bacteria(100);Proteobacteria(100);Proteobacteria_unclassified(100);Proteobacteria_unclassified(100);Proteobacteria_unclassified(100);Proteobacteria_unclassified(100);
Otu1861	6	Bacteria(100);Bacteroidetes(100);Bacteroidia(100);Bacteroidales(100);Bacteroidaceae(100);Bacteroides(100);
Otu1862	8	Bacteria(100);Bacteroidetes(100);Bacteroidia(100);Bacteroidales(100);Bacteroidaceae(100);Bacteroides(100);
Otu1863	4	Bacteria(100);Firmicutes(100);Clostridia(100);Clostridiales(100);Family_XI(100);Peptoniphilus(100);
Otu1864	8	Bacteria(100);Firmicutes(100);Clostridia(100);Clostridiales(100);Clostridiales_vadinBB60_group(100);Clostridiales_vadinBB60_group_ge(100);
Otu1865	6	Bacteria(100);Firmicutes(100);Clostridia(100);Clostridiales(100);Ruminococcaceae(100);Ruminococcaceae_unclassified(100);
Otu1866	5	Bacteria(100);Firmicutes(100);Clostridia(100);Clostridiales(100);Lachnospiraceae(100);Lachnospiraceae_unclassified(100);
Otu1867	6	Bacteria(100);Firmicutes(100);Clostridia(100);Clostridiales(100);Lachnospiraceae(100);Lachnospiraceae_unclassified(100);
Otu1868	3	Bacteria(100);Bacteroidetes(100);Bacteroidia(100);Bacteroidales(100);Tannerellaceae(100);Parabacteroides(100);
Otu1869	4	Bacteria(100);Firmicutes(100);Clostridia(100);Clostridiales(100);Clostridiaceae_1(100);Clostridiaceae_1_unclassified(100);
Otu1870	4	Bacteria(100);Bacteroidetes(100);Bacteroidia(100);Bacteroidales(100);Bacteroidaceae(100);Bacteroides(100);
Otu1871	8	Bacteria(100);Firmicutes(100);Clostridia(100);Clostridiales(100);Clostridiaceae_1(100);Clostridium_sensu_stricto_1(100);
Otu1872	11	Bacteria(100);Firmicutes(100);Clostridia(100);Clostridiales(100);Lachnospiraceae(100);Lachnospiraceae_unclassified(100);
Otu1873	9	Bacteria(100);Firmicutes(100);Clostridia(100);Clostridiales(100);Lachnospiraceae(100);Lachnospiraceae_unclassified(100);
Otu1874	5	Bacteria(100);Firmicutes(100);Clostridia(100);Clostridiales(100);Ruminococcaceae(100);Ruminococcaceae_UCG-002(100);
Otu1875	9	Bacteria(100);Proteobacteria(100);Gammaproteobacteria(100);Betaproteobacteriales(100);Burkholderiaceae(100);Parasutterella(100);
Otu1876	6	Bacteria(100);Proteobacteria(100);Gammaproteobacteria(100);Enterobacteriales(100);Enterobacteriaceae(100);Enterobacteriaceae_unclassified(100);
Otu1877	9	Bacteria(100);Firmicutes(100);Clostridia(100);Clostridiales(100);Lachnospiraceae(100);Roseburia(100);
Otu1878	7	Bacteria(100);Bacteroidetes(100);Bacteroidia(100);Bacteroidales(100);Bacteroidaceae(100);Bacteroides(100);
Otu1879	6	Bacteria(100);Firmicutes(100);Clostridia(100);Clostridiales(100);Lachnospiraceae(100);Lachnospiraceae_UCG-004(100);
Otu1880	6	Bacteria(100);Firmicutes(100);Clostridia(100);Clostridiales(100);Lachnospiraceae(100);Lachnospiraceae_unclassified(100);
Otu1881	6	Bacteria(100);Firmicutes(100);Clostridia(100);Clostridiales(100);Lachnospiraceae(100);Lachnoclostridium(100);
Otu1882	2	Bacteria(100);Verrucomicrobia(100);Verrucomicrobiae(100);Verrucomicrobiales(100);Akkermansiaceae(100);Akkermansia(100);
Otu1883	6	Bacteria(100);Firmicutes(100);Clostridia(100);Clostridiales(100);Ruminococcaceae(100);Ruminococcaceae_UCG-002(100);
Otu1884	13	Bacteria(100);Firmicutes(100);Clostridia(100);Clostridiales(100);Ruminococcaceae(100);Ruminococcaceae_UCG-002(100);
Otu1885	6	Bacteria(100);Firmicutes(100);Clostridia(100);Clostridiales(100);Ruminococcaceae(100);Ruminococcaceae_unclassified(100);
Otu1886	2	Bacteria(100);Firmicutes(100);Clostridia(100);Clostridiales(100);Ruminococcaceae(100);UBA1819(100);
Otu1887	5	Bacteria(100);Proteobacteria(100);Gammaproteobacteria(100);Enterobacteriales(100);Enterobacteriaceae(100);Escherichia-Shigella(100);
Otu1888	8	Bacteria(100);Bacteroidetes(100);Bacteroidia(100);Bacteroidales(100);Bacteroidaceae(100);Bacteroides(100);
Otu1889	7	Bacteria(100);Firmicutes(100);Erysipelotrichia(100);Erysipelotrichales(100);Erysipelotrichaceae(100);Erysipelotrichaceae_UCG-003(100);
Otu1890	7	Bacteria(100);Firmicutes(100);Clostridia(100);Clostridiales(100);Lachnospiraceae(100);Lachnoclostridium(100);
Otu1891	8	Bacteria(100);Proteobacteria(100);Gammaproteobacteria(100);Enterobacteriales(100);Enterobacteriaceae(100);Escherichia-Shigella(100);
Otu1892	2	Bacteria(100);Firmicutes(100);Negativicutes(100);Selenomonadales(100);Acidaminococcaceae(100);Phascolarctobacterium(100);
Otu1893	4	Bacteria(100);Bacteroidetes(100);Bacteroidia(100);Bacteroidales(100);Bacteroidales_unclassified(100);Bacteroidales_unclassified(100);
Otu1894	7	Bacteria(100);Bacteroidetes(100);Bacteroidia(100);Bacteroidales(100);Bacteroidales_unclassified(100);Bacteroidales_unclassified(100);
Otu1895	5	Bacteria(100);Firmicutes(100);Clostridia(100);Clostridiales(100);Lachnospiraceae(100);Dorea(100);
Otu1896	5	Bacteria(100);Firmicutes(100);Clostridia(100);Clostridiales(100);Lachnospiraceae(100);Agathobacter(100);
Otu1897	7	Bacteria(100);Firmicutes(100);Clostridia(100);Clostridiales(100);Ruminococcaceae(100);Oscillibacter(100);
Otu1898	6	Bacteria(100);Firmicutes(100);Clostridia(100);Clostridiales(100);Ruminococcaceae(100);Ruminococcaceae_UCG-004(100);
Otu1899	3	Bacteria(100);Bacteroidetes(100);Bacteroidia(100);Bacteroidales(100);Tannerellaceae(100);Parabacteroides(100);
Otu1900	5	Bacteria(100);Firmicutes(100);Clostridia(100);Clostridiales(100);Lachnospiraceae(100);Lachnospiraceae_unclassified(100);
Otu1901	4	Bacteria(100);Bacteroidetes(100);Bacteroidia(100);Bacteroidales(100);Bacteroidales_unclassified(100);Bacteroidales_unclassified(100);
Otu1902	6	Bacteria(100);Firmicutes(100);Clostridia(100);Clostridiales(100);Lachnospiraceae(100);Eisenbergiella(100);
Otu1903	11	Bacteria(100);Firmicutes(100);Clostridia(100);Clostridiales(100);Ruminococcaceae(100);Ruminococcaceae_UCG-010(100);
Otu1904	6	Bacteria(100);Bacteroidetes(100);Bacteroidia(100);Bacteroidales(100);Rikenellaceae(100);Alistipes(100);
Otu1905	5	Bacteria(100);Proteobacteria(100);Gammaproteobacteria(100);Betaproteobacteriales(100);Burkholderiaceae(100);Parasutterella(100);
Otu1906	5	Bacteria(100);Bacteroidetes(100);Bacteroidia(100);Bacteroidales(100);Rikenellaceae(100);Alistipes(100);
Otu1907	6	Bacteria(100);Firmicutes(100);Clostridia(100);Clostridiales(100);Clostridiales_unclassified(100);Clostridiales_unclassified(100);
Otu1908	1	Bacteria(100);Firmicutes(100);Clostridia(100);Clostridiales(100);Lachnospiraceae(100);Lachnospiraceae_unclassified(100);
Otu1909	6	Bacteria(100);Firmicutes(100);Clostridia(100);Clostridiales(100);Lachnospiraceae(100);Lachnospiraceae_unclassified(100);
Otu1910	4	Bacteria(100);Actinobacteria(100);Actinobacteria(100);Bifidobacteriales(100);Bifidobacteriaceae(100);Bifidobacterium(100);
Otu1911	4	Bacteria(100);Firmicutes(100);Clostridia(100);Clostridiales(100);Lachnospiraceae(100);Lachnospiraceae_unclassified(100);
Otu1912	3	Bacteria(100);Firmicutes(100);Clostridia(100);Clostridiales(100);Lachnospiraceae(100);Lachnospiraceae_unclassified(100);
Otu1913	5	Bacteria(100);Firmicutes(100);Clostridia(100);Clostridiales(100);Lachnospiraceae(100);Lachnospiraceae_unclassified(100);
Otu1914	2	Bacteria(100);Bacteroidetes(100);Bacteroidia(100);Bacteroidales(100);Rikenellaceae(100);Alistipes(100);
Otu1915	7	Bacteria(100);Firmicutes(100);Clostridia(100);Clostridiales(100);Ruminococcaceae(100);Ruminococcaceae_NK4A214_group(100);
Otu1916	8	Bacteria(100);Firmicutes(100);Clostridia(100);Clostridiales(100);Ruminococcaceae(100);uncultured(100);
Otu1917	9	Bacteria(100);Firmicutes(100);Clostridia(100);Clostridiales(100);Clostridiaceae_1(100);Clostridiaceae_1_unclassified(100);
Otu1918	7	Bacteria(100);Firmicutes(100);Clostridia(100);Clostridiales(100);Peptostreptococcaceae(100);Paeniclostridium(100);
Otu1919	6	Bacteria(100);Bacteroidetes(100);Bacteroidia(100);Bacteroidales(100);Bacteroidaceae(100);Bacteroides(100);
Otu1920	5	Bacteria(100);Bacteroidetes(100);Bacteroidia(100);Bacteroidales(100);Bacteroidaceae(100);Bacteroides(100);
Otu1921	4	Bacteria(100);Firmicutes(100);Clostridia(100);Clostridiales(100);Clostridiaceae_1(100);Clostridiaceae_1_unclassified(100);
Otu1922	5	Bacteria(100);Actinobacteria(100);Coriobacteriia(100);Coriobacteriales(100);Coriobacteriaceae(100);Collinsella(100);
Otu1923	3	Bacteria(100);Firmicutes(100);Bacilli(100);Lactobacillales(100);Enterococcaceae(100);Enterococcaceae_unclassified(100);
Otu1924	8	Bacteria(100);Firmicutes(100);Clostridia(100);Clostridiales(100);Lachnospiraceae(100);Lachnospiraceae_unclassified(100);
Otu1925	6	Bacteria(100);Firmicutes(100);Erysipelotrichia(100);Erysipelotrichales(100);Erysipelotrichaceae(100);Erysipelotrichaceae_UCG-003(100);
Otu1926	10	Bacteria(100);Bacteroidetes(100);Bacteroidia(100);Bacteroidales(100);Bacteroidaceae(100);Bacteroides(100);
Otu1927	3	Bacteria(100);Proteobacteria(100);Gammaproteobacteria(100);Betaproteobacteriales(100);Burkholderiaceae(100);Parasutterella(100);
Otu1928	5	Bacteria(100);Firmicutes(100);Clostridia(100);Clostridiales(100);Ruminococcaceae(100);Ruminococcaceae_unclassified(100);
Otu1929	6	Bacteria(100);Bacteroidetes(100);Bacteroidia(100);Bacteroidales(100);Bacteroidaceae(100);Bacteroides(100);
Otu1930	3	Bacteria(100);Bacteroidetes(100);Bacteroidia(100);Bacteroidales(100);Bacteroidaceae(100);Bacteroides(100);
Otu1931	4	Bacteria(100);Bacteroidetes(100);Bacteroidia(100);Bacteroidales(100);Bacteroidales_unclassified(100);Bacteroidales_unclassified(100);
Otu1932	8	Bacteria(100);Firmicutes(100);Clostridia(100);Clostridiales(100);Ruminococcaceae(100);Flavonifractor(100);
Otu1933	6	Bacteria(100);Bacteroidetes(100);Bacteroidia(100);Bacteroidales(100);Bacteroidaceae(100);Bacteroides(100);
Otu1934	3	Bacteria(100);Firmicutes(100);Clostridia(100);Clostridiales(100);Lachnospiraceae(100);Lachnoclostridium(100);
Otu1935	5	Bacteria(100);Firmicutes(100);Clostridia(100);Clostridiales(100);Ruminococcaceae(100);Ruminococcaceae_unclassified(100);
Otu1936	8	Bacteria(100);Bacteroidetes(100);Bacteroidia(100);Bacteroidales(100);Tannerellaceae(100);Parabacteroides(100);
Otu1937	7	Bacteria(100);Firmicutes(100);Clostridia(100);Clostridiales(100);Lachnospiraceae(100);Lachnospiraceae_unclassified(100);
Otu1938	3	Bacteria(100);Firmicutes(100);Clostridia(100);Clostridiales(100);Ruminococcaceae(100);Faecalibacterium(100);
Otu1939	6	Bacteria(100);Firmicutes(100);Clostridia(100);Clostridiales(100);Ruminococcaceae(100);Ruminococcaceae_UCG-002(100);
Otu1940	8	Bacteria(100);Firmicutes(100);Clostridia(100);Clostridiales(100);Peptostreptococcaceae(100);Intestinibacter(100);
Otu1941	8	Bacteria(100);Firmicutes(100);Clostridia(100);Clostridiales(100);Lachnospiraceae(100);Lachnoclostridium(100);
Otu1942	9	Bacteria(100);Firmicutes(100);Clostridia(100);Clostridiales(100);Lachnospiraceae(100);Lachnospiraceae_unclassified(100);
Otu1943	6	Bacteria(100);Proteobacteria(100);Gammaproteobacteria(100);Betaproteobacteriales(100);Burkholderiaceae(100);Sutterella(100);
Otu1944	6	Bacteria(100);Firmicutes(100);Clostridia(100);Clostridiales(100);Ruminococcaceae(100);Ruminiclostridium_9(100);
Otu1945	5	Bacteria(100);Firmicutes(100);Clostridia(100);Clostridiales(100);Lachnospiraceae(100);Blautia(100);
Otu1946	2	Bacteria(100);Firmicutes(100);Clostridia(100);Clostridiales(100);Lachnospiraceae(100);Lachnospiraceae_UCG-004(100);
Otu1947	8	Bacteria(100);Firmicutes(100);Clostridia(100);Clostridiales(100);Lachnospiraceae(100);GCA-900066755(100);
Otu1948	3	Bacteria(100);Bacteroidetes(100);Bacteroidia(100);Bacteroidales(100);Bacteroidaceae(100);Bacteroides(100);
Otu1949	5	Bacteria(100);Bacteroidetes(100);Bacteroidia(100);Bacteroidales(100);Bacteroidaceae(100);Bacteroides(100);
Otu1950	2	Bacteria(100);Bacteroidetes(100);Bacteroidia(100);Bacteroidales(100);Prevotellaceae(100);Prevotella(100);
Otu1951	6	Bacteria(100);Firmicutes(100);Clostridia(100);Clostridiales(100);Ruminococcaceae(100);Anaerotruncus(100);
Otu1952	3	Bacteria(100);Bacteroidetes(100);Bacteroidia(100);Bacteroidales(100);Bacteroidaceae(100);Bacteroides(100);
Otu1953	8	Bacteria(100);Firmicutes(100);Erysipelotrichia(100);Erysipelotrichales(100);Erysipelotrichaceae(100);Erysipelatoclostridium(100);
Otu1954	2	Bacteria(100);Bacteroidetes(100);Bacteroidia(100);Bacteroidales(100);Bacteroidaceae(100);Bacteroides(100);
Otu1955	2	Bacteria(100);Firmicutes(100);Clostridia(100);Clostridiales(100);Ruminococcaceae(100);Ruminococcus_2(100);
Otu1956	4	Bacteria(100);Bacteroidetes(100);Bacteroidia(100);Bacteroidales(100);Bacteroidaceae(100);Bacteroides(100);
Otu1957	3	Bacteria(100);Firmicutes(100);Erysipelotrichia(100);Erysipelotrichales(100);Erysipelotrichaceae(100);Erysipelotrichaceae_ge(100);
Otu1958	7	Bacteria(100);Proteobacteria(100);Gammaproteobacteria(100);Betaproteobacteriales(100);Burkholderiaceae(100);Sutterella(100);
Otu1959	7	Bacteria(100);Bacteroidetes(100);Bacteroidia(100);Bacteroidales(100);Bacteroidaceae(100);Bacteroides(100);
Otu1960	6	Bacteria(100);Firmicutes(100);Clostridia(100);Clostridiales(100);Lachnospiraceae(100);Coprococcus_1(100);
Otu1962	2	Bacteria(100);Firmicutes(100);Clostridia(100);Clostridiales(100);Lachnospiraceae(100);Butyrivibrio(100);
Otu1963	4	Bacteria(100);Firmicutes(100);Clostridia(100);Clostridiales(100);Ruminococcaceae(100);Ruminococcaceae_unclassified(100);
Otu1964	1	Bacteria(100);Bacteroidetes(100);Bacteroidia(100);Bacteroidales(100);Bacteroidaceae(100);Bacteroides(100);
Otu1965	6	Bacteria(100);Firmicutes(100);Clostridia(100);Clostridiales(100);Ruminococcaceae(100);Oscillibacter(100);
Otu1966	6	Bacteria(100);Bacteroidetes(100);Bacteroidia(100);Bacteroidales(100);Bacteroidaceae(100);Bacteroides(100);
Otu1967	5	Bacteria(100);Fusobacteria(100);Fusobacteriia(100);Fusobacteriales(100);Fusobacteriaceae(100);Fusobacterium(100);
Otu1968	5	Bacteria(100);Bacteroidetes(100);Bacteroidia(100);Bacteroidales(100);Bacteroidaceae(100);Bacteroides(100);
Otu1969	6	Bacteria(100);Firmicutes(100);Negativicutes(100);Selenomonadales(100);Acidaminococcaceae(100);Phascolarctobacterium(100);
Otu1970	2	Bacteria(100);Proteobacteria(100);Deltaproteobacteria(100);Desulfovibrionales(100);Desulfovibrionaceae(100);Bilophila(100);
Otu1971	2	Bacteria(100);Firmicutes(100);Clostridia(100);Clostridiales(100);Ruminococcaceae(100);Faecalibacterium(100);
Otu1972	9	Bacteria(100);Firmicutes(100);Clostridia(100);Clostridiales(100);Lachnospiraceae(100);Lachnospiraceae_UCG-004(100);
Otu1973	6	Bacteria(100);Firmicutes(100);Clostridia(100);Clostridiales(100);Ruminococcaceae(100);Butyricicoccus(100);
Otu1974	6	Bacteria(100);Bacteroidetes(100);Bacteroidia(100);Bacteroidales(100);Bacteroidaceae(100);Bacteroides(100);
Otu1975	9	Bacteria(100);Bacteroidetes(100);Bacteroidia(100);Bacteroidales(100);Bacteroidaceae(100);Bacteroides(100);
Otu1976	7	Bacteria(100);Bacteroidetes(100);Bacteroidia(100);Bacteroidales(100);Bacteroidaceae(100);Bacteroides(100);
Otu1977	5	Bacteria(100);Bacteroidetes(100);Bacteroidia(100);Bacteroidales(100);Bacteroidaceae(100);Bacteroides(100);
Otu1978	1	Bacteria(100);Bacteroidetes(100);Bacteroidia(100);Bacteroidales(100);Tannerellaceae(100);Parabacteroides(100);
Otu1979	5	Bacteria(100);Firmicutes(100);Clostridia(100);Clostridiales(100);Ruminococcaceae(100);Oscillibacter(100);
Otu1980	4	Bacteria(100);Firmicutes(100);Clostridia(100);Clostridiales(100);Ruminococcaceae(100);Ruminococcaceae_UCG-010(100);
Otu1981	3	Bacteria(100);Bacteroidetes(100);Bacteroidia(100);Bacteroidales(100);Bacteroidaceae(100);Bacteroides(100);
Otu1982	5	Bacteria(100);Firmicutes(100);Clostridia(100);Clostridiales(100);Peptostreptococcaceae(100);Paraclostridium(100);
Otu1983	1	Bacteria(100);Firmicutes(100);Clostridia(100);Clostridiales(100);Ruminococcaceae(100);Ruminococcaceae_UCG-002(100);
Otu1984	3	Bacteria(100);Firmicutes(100);Clostridia(100);Clostridiales(100);Lachnospiraceae(100);Lachnospiraceae_unclassified(69);
Otu1985	10	Bacteria(100);Firmicutes(100);Clostridia(100);Clostridiales(100);Ruminococcaceae(100);Ruminococcaceae_UCG-003(100);
Otu1986	6	Bacteria(100);Firmicutes(100);Clostridia(100);Clostridiales(100);Ruminococcaceae(100);Faecalibacterium(100);
Otu1987	3	Bacteria(100);Firmicutes(100);Clostridia(100);Clostridiales(100);Ruminococcaceae(100);Butyricicoccus(100);
Otu1988	2	Bacteria(100);Firmicutes(100);Clostridia(100);Clostridiales(100);Christensenellaceae(100);uncultured(100);
Otu1989	6	Bacteria(100);Firmicutes(100);Clostridia(100);Clostridiales(100);Peptostreptococcaceae(100);Peptostreptococcaceae_unclassified(100);
Otu1990	3	Bacteria(100);Bacteroidetes(100);Bacteroidia(100);Bacteroidales(100);Bacteroidaceae(100);Bacteroides(100);
Otu1991	4	Bacteria(100);Bacteroidetes(100);Bacteroidia(100);Bacteroidales(100);Bacteroidaceae(100);Bacteroides(100);
Otu1992	8	Bacteria(100);Bacteroidetes(100);Bacteroidia(100);Bacteroidales(100);Bacteroidaceae(100);Bacteroides(100);
Otu1993	6	Bacteria(100);Bacteroidetes(100);Bacteroidia(100);Bacteroidales(100);Bacteroidaceae(100);Bacteroides(100);
Otu1994	8	Bacteria(100);Firmicutes(100);Clostridia(100);Clostridiales(100);Family_XIII(100);Family_XIII_unclassified(100);
Otu1995	6	Bacteria(100);Proteobacteria(100);Gammaproteobacteria(100);Enterobacteriales(100);Enterobacteriaceae(100);Enterobacteriaceae_unclassified(100);
Otu1996	4	Bacteria(100);Firmicutes(100);Clostridia(100);Clostridiales(100);Lachnospiraceae(100);Lachnospiraceae_unclassified(100);
Otu1997	4	Bacteria(100);Proteobacteria(100);Gammaproteobacteria(100);Enterobacteriales(100);Enterobacteriaceae(100);Enterobacteriaceae_unclassified(100);
Otu1998	5	Bacteria(100);Firmicutes(100);Clostridia(100);Clostridiales(100);Lachnospiraceae(100);Lachnospiraceae_unclassified(100);
Otu1999	5	Bacteria(100);Firmicutes(100);Clostridia(100);Clostridiales(100);Lachnospiraceae(100);Agathobacter(100);
[truncated: 1,252 more rows]
